# Supplementary material for: Integrative multiomic analysis identifies genes associated with cuticular wax biogenesis in adult maize leaves
Source: G3 (Bethesda). 2024 Oct 10;14(12):jkae241. doi: 10.1093/g3journal/jkae241 (PMC11631437; doi:10.1093/g3journal/jkae241)
Supplement: jkae241_Supplementary_Data [file jkae241_supplementary_data.zip]

Archive with 24 entries (24 files):
- Figure_S1_G3-2024-405336.pdf
- Figure_S2_G3-2024-405336.pdf
- Figure_S3_G3-2024-405336.pdf
- Supplemental_Material_Legends_G3-2024-405336.docx
- Table_S10_G3-2024-405336.xlsx
- Table_S11_G3-2024-405336.xlsx
- Table_S12_G3-2024-405336.xlsx
- Table_S13_G3-2024-405336.xlsx
- Table_S14_G3-2024-405336.xlsx
- Table_S15_G3-2024-405336.xlsx
- Table_S16_G3-2024-405336.xlsx
- Table_S17_G3-2024-405336.xlsx
- Table_S18_G3-2024-405336.xlsx
- Table_S19_G3-2024-405336.xlsx
- Table_S1_G3-2024-405336.xlsx
- Table_S20_G3-2024-405336.xlsx
- Table_S2_G3-2024-405336.xlsx
- Table_S3_G3-2024-405336.xlsx
- Table_S4_G3-2024-405336.xlsx
- Table_S5_G3-2024-405336.xlsx
- Table_S6_G3-2024-405336.xlsx
- Table_S7_G3-2024-405336.xlsx
- Table_S8_G3-2024-405336.xlsx
- Table_S9_G3-2024-405336.xlsx
