# Supplementary material for: Integrative multiomic analysis identifies genes associated with cuticular wax biogenesis in adult maize leaves
Source: G3 (Bethesda). 2024 Oct 10;14(12):jkae241. doi: 10.1093/g3journal/jkae241 (PMC11631437; doi:10.1093/g3journal/jkae241)
Supplement: jkae241_Supplementary_Data [file jkae241_supplementary_data.zip › Table_S10_G3-2024-405336.xlsx]

## Sheet: Table S10
Table S10. Genomic information (B73 RefGen_v4) and association statistics for the top 0.002% SNPs associated with adult maize leaf cuticular waxes in a genome-wide association study in the Wisconsin diversity panel.
Classa	Trait	SNP ID	Chr	Position (bp)	P-value	MAF	R2LR from model without SNP	R2LR from model with SNP	Transformed effect estimates	GWAS SNP rank	GWAS SNP rank %
AC	AC α-Amyrin	8-15991634	8	16430498	2.1671e-08	0.209677	0.0602602	0.160756	0.237804	169	0.00173421
AC	AC α-Amyrin	8-15991988	8	16430852	3.12324e-08	0.216129	0.0602602	0.158366	-0.231567	180	0.00184709
AC	AC α-Amyrin	8-15992429	8	16431293	2.93827e-08	0.209677	0.0602602	0.158765	-0.234868	177	0.00181631
AC	AC α-Amyrin	8-15992506	8	16431370	3.12324e-08	0.216129	0.0602602	0.158366	-0.231567	181	0.00185735
AC	AC α-Amyrin	8-15992546	8	16431410	3.12324e-08	0.216129	0.0602602	0.158366	-0.231567	182	0.00186761
AC	AC α-Amyrin	8-15992549	8	16431413	3.12324e-08	0.216129	0.0602602	0.158366	-0.231567	183	0.00187788
AC	AC α-Amyrin	8-15992588	8	16431452	3.10404e-08	0.212903	0.0602602	0.158406	0.233328	178	0.00182657
AC	AC α-Amyrin	8-15993073	8	16431937	3.12324e-08	0.216129	0.0602602	0.158366	-0.231567	184	0.00188814
AC	AC α-Amyrin	8-15993118	8	16431982	3.12324e-08	0.216129	0.0602602	0.158366	-0.231567	185	0.0018984
AC	AC α-Amyrin	8-15993122	8	16431986	3.12324e-08	0.216129	0.0602602	0.158366	-0.231567	186	0.00190866
AC	AC α-Amyrin	8-15994309	8	16433173	3.12324e-08	0.216129	0.0602602	0.158366	-0.231567	187	0.00191892
AC	AC α-Amyrin	8-15994507	8	16433371	3.12324e-08	0.216129	0.0602602	0.158366	-0.231567	188	0.00192918
AC	AC α-Amyrin	8-15994919	8	16433783	3.12324e-08	0.216129	0.0602602	0.158366	-0.231567	189	0.00193945
AC	AC α-Amyrin	8-15995397	8	16434261	3.12324e-08	0.216129	0.0602602	0.158366	-0.231567	190	0.00194971
AC	AC α-Amyrin	8-15995443	8	16434307	3.12324e-08	0.216129	0.0602602	0.158366	-0.231567	191	0.00195997
AC	AC α-Amyrin	8-15995604	8	16434468	3.12324e-08	0.216129	0.0602602	0.158366	-0.231567	192	0.00197023
AC	AC α-Amyrin	8-15995625	8	16434489	3.12324e-08	0.216129	0.0602602	0.158366	-0.231567	193	0.00198049
AC	AC α-Amyrin	8-15995739	8	16434603	3.12324e-08	0.216129	0.0602602	0.158366	-0.231567	194	0.00199075
AC	AC α-Amyrin	8-15996832	8	16435696	3.12324e-08	0.216129	0.0602602	0.158366	-0.231567	195	0.00200102
AC	AC α-Amyrin	8-16006909	8	16445773	1.19528e-08	0.216129	0.0602602	0.164662	0.239174	150	0.00153924
AC	AC α-Amyrin	8-16007640	8	16446504	1.70356e-08	0.219355	0.0602602	0.162334	-0.234897	161	0.00165212
AC	AC α-Amyrin	8-16007641	8	16446505	3.10404e-08	0.212903	0.0602602	0.158406	0.233328	179	0.00183683
AC	AC α-Amyrin	8-16009314	8	16448178	1.80219e-08	0.216129	0.0602602	0.161964	0.23658	164	0.00168291
AC	AC α-Amyrin	8-16012205	8	16463364	1.23462e-08	0.209677	0.0602602	0.164449	0.243132	152	0.00155977
AC	AC α-Amyrin	8-16025749	8	16464867	5.79465e-09	0.212903	0.0602602	0.169439	-0.245812	133	0.0013648
AC	AC α-Amyrin	8-16025760	8	16464878	5.79465e-09	0.212903	0.0602602	0.169439	-0.245812	134	0.00137506
AC	AC α-Amyrin	8-16026002	8	16465120	2.47014e-08	0.2	0.0602602	0.159899	-0.240175	174	0.00178552
AC	AC α-Amyrin	8-16026026	8	16465144	7.63754e-09	0.209677	0.0602602	0.167614	-0.245086	141	0.00144689
AC	AC α-Amyrin	8-16026532	8	16465650	1.66435e-08	0.229032	0.0602602	0.162486	-0.23135	160	0.00164186
AC	AC α-Amyrin	8-16026787	8	16465905	1.9989e-08	0.219355	0.0602602	0.161285	0.234359	167	0.00171369
AC	AC α-Amyrin	8-16026800	8	16465918	2.02266e-08	0.222581	0.0602602	0.161208	0.232332	168	0.00172395
AC	AC α-Amyrin	8-16026829	8	16465947	6.40646e-09	0.212903	0.0602602	0.168775	0.244829	138	0.0014161
AC	AC α-Amyrin	8-16026893	8	16466011	9.23591e-09	0.203226	0.0602602	0.16636	0.246874	143	0.00146741
AC	AC α-Amyrin	8-16028187	8	16467305	2.44958e-09	0.2	0.0602602	0.175156	0.257268	107	0.00109799
AC	AC α-Amyrin	8-16028227	8	16467345	5.11016e-09	0.206452	0.0602602	0.170271	-0.249654	132	0.00135453
AC	AC α-Amyrin	8-16028639	8	16467757	1.32966e-08	0.209677	0.0602602	0.163961	-0.241334	154	0.00158029
AC	AC α-Amyrin	8-16028721	8	16467839	1.32966e-08	0.209677	0.0602602	0.163961	-0.241334	155	0.00159055
AC	AC α-Amyrin	8-16028784	8	16467902	1.32966e-08	0.209677	0.0602602	0.163961	-0.241334	156	0.00160081
AC	AC α-Amyrin	8-16028833	8	16467951	1.09961e-08	0.196774	0.0602602	0.165211	-0.246359	146	0.0014982
AC	AC α-Amyrin	8-16029023	8	16468141	4.22377e-09	0.2	0.0602602	0.171534	0.253605	126	0.00129296
AC	AC α-Amyrin	8-16029847	8	16468965	1.02669e-08	0.206452	0.0602602	0.165663	0.245097	145	0.00148793
AC	AC α-Amyrin	8-16032095	8	16471213	8.31829e-09	0.219355	0.0602602	0.16705	-0.241076	142	0.00145715
AC	AC α-Amyrin	8-16032281	8	16471399	1.11531e-08	0.235484	0.0602602	0.165117	-0.23038	148	0.00151872
AC	AC α-Amyrin	8-16036431	8	16475549	1.41086e-09	0.232258	0.0602602	0.178839	-0.246136	97	0.000995377
AC	AC α-Amyrin	8-16036483	8	16475601	2.6343e-09	0.241935	0.0602602	0.174672	0.242064	111	0.00113904
AC	AC α-Amyrin	8-16036487	8	16475605	1.40914e-08	0.212903	0.0602602	0.163579	0.239524	158	0.00162134
AC	AC α-Amyrin	8-16036533	8	16475651	5.97021e-09	0.235484	0.0602602	0.169242	0.235535	137	0.00140584
AC	AC α-Amyrin	8-16036539	8	16475657	2.45699e-08	0.232258	0.0602602	0.159934	0.228707	173	0.00177526
AC	AC α-Amyrin	8-16036635	8	16475753	2.39264e-08	0.209677	0.0602602	0.160108	-0.236442	171	0.00175474
AC	AC α-Amyrin	8-16036655	8	16475773	1.79419e-08	0.23871	0.0602602	0.161994	-0.225643	163	0.00167264
AC	AC α-Amyrin	8-16036728	8	16475846	1.44068e-08	0.206452	0.0602602	0.163434	0.240355	159	0.0016316
AC	AC α-Amyrin	8-16036775	8	16475893	1.10517e-08	0.23871	0.0602602	0.165178	0.230768	147	0.00150846
AC	AC α-Amyrin	8-16036923	8	16476041	5.82353e-09	0.241935	0.0602602	0.169406	0.236065	135	0.00138532
AC	AC α-Amyrin	8-16037953	8	16477071	2.77294e-08	0.190323	0.0602602	0.159143	-0.244725	175	0.00179578
AC	AC α-Amyrin	8-16043969	8	16483085	9.05377e-10	0.219355	0.0602602	0.181811	-0.256104	91	0.000933807
AC	AC α-Amyrin	8-16044001	8	16483117	1.92579e-09	0.206452	0.0602602	0.17676	-0.257989	102	0.00104669
AC	AC α-Amyrin	8-16046129	8	16485244	1.31574e-09	0.212903	0.0602602	0.179306	0.255872	94	0.000964592
AC	AC α-Amyrin	8-16046226	8	16485341	4.12496e-09	0.203226	0.0602602	0.171691	-0.252488	124	0.00127244
AC	AC α-Amyrin	8-16046257	8	16485372	4.86287e-09	0.209677	0.0602602	0.1706	-0.24817	131	0.00134427
AC	AC α-Amyrin	8-16046347	8	16485462	2.78804e-08	0.235484	0.0602602	0.159108	0.221857	176	0.00180605
AC	AC α-Amyrin	8-16047161	8	16486275	4.63939e-09	0.203226	0.0602602	0.170912	0.25209	128	0.00131349
AC	AC α-Amyrin	8-16047373	8	16486487	4.7282e-09	0.190323	0.0602602	0.170786	0.257436	130	0.00133401
AC	AC α-Amyrin	8-16047686	8	16486800	1.79374e-08	0.196774	0.0602602	0.161995	0.245148	162	0.00166238
AC	AC α-Amyrin	8-16048117	8	16487231	1.389e-08	0.209677	0.0602602	0.163674	0.238816	157	0.00161107
AC	AC α-Amyrin	8-16049025	8	16488139	2.35125e-08	0.254839	0.0602602	0.160222	-0.221428	170	0.00174448
AC	AC α-Amyrin	8-16049041	8	16488155	1.93052e-09	0.235484	0.0602602	0.176743	-0.243292	103	0.00105695
AC	AC α-Amyrin	8-16049131	8	16488245	9.4521e-09	0.251613	0.0602602	0.166208	-0.2292	144	0.00147767
AC	AC α-Amyrin	8-16049185	8	16488299	5.95184e-09	0.222581	0.0602602	0.169262	-0.241072	136	0.00139558
AC	AC α-Amyrin	8-16049242	8	16488356	8.63911e-10	0.219355	0.0602602	0.182126	-0.256245	89	0.000913284
AC	AC α-Amyrin	8-16049263	8	16488377	2.79419e-09	0.203226	0.0602602	0.174279	0.255571	112	0.0011493
AC	AC α-Amyrin	8-16049384	8	16488498	1.85669e-08	0.2	0.0602602	0.161769	0.240542	165	0.00169317
AC	AC α-Amyrin	8-16049422	8	16488536	4.07991e-09	0.232258	0.0602602	0.171764	-0.242172	123	0.00126218
AC	AC α-Amyrin	8-16049483	8	16488597	3.78302e-09	0.2	0.0602602	0.172265	-0.255235	118	0.00121087
AC	AC α-Amyrin	8-16049507	8	16488621	1.65341e-10	0.241935	0.0602602	0.193298	0.257686	64	0.000656744
AC	AC α-Amyrin	8-16049778	8	16488892	1.94414e-09	0.232258	0.0602602	0.176697	-0.245945	104	0.00106721
AC	AC α-Amyrin	8-16049817	8	16488931	3.78302e-09	0.2	0.0602602	0.172265	0.255235	120	0.00123139
AC	AC α-Amyrin	8-16050234	8	16489348	4.68024e-09	0.235484	0.0602602	0.170854	-0.23703	129	0.00132375
AC	AC α-Amyrin	8-16050495	8	16489609	2.28318e-09	0.216129	0.0602602	0.175624	-0.250777	106	0.00108773
AC	AC α-Amyrin	8-16050503	8	16489617	1.88231e-08	0.225806	0.0602602	0.161679	-0.230102	166	0.00170343
AC	AC α-Amyrin	8-16050608	8	16489722	1.73616e-09	0.23871	0.0602602	0.177452	0.244138	99	0.0010159
AC	AC α-Amyrin	8-16050656	8	16489770	3.78302e-09	0.2	0.0602602	0.172265	-0.255235	119	0.00122113
AC	AC α-Amyrin	8-16050678	8	16489792	2.13409e-09	0.193548	0.0602602	0.176075	0.260745	105	0.00107747
AC	AC α-Amyrin	8-16050732	8	16489846	8.63911e-10	0.219355	0.0602602	0.182126	-0.256245	90	0.000923546
AC	AC α-Amyrin	8-16050770	8	16489884	1.43577e-09	0.216129	0.0602602	0.178722	-0.25321	98	0.00100564
AC	AC α-Amyrin	8-16050829	8	16489943	1.31574e-09	0.212903	0.0602602	0.179306	0.255872	95	0.000974854
AC	AC α-Amyrin	8-16050881	8	16489995	3.29262e-09	0.229032	0.0602602	0.173188	0.242793	115	0.00118009
AC	AC α-Amyrin	8-16050921	8	16490035	1.31574e-09	0.212903	0.0602602	0.179306	-0.255872	96	0.000985116
AC	AC α-Amyrin	8-16050963	8	16490077	3.63377e-09	0.190323	0.0602602	0.172533	-0.259931	116	0.00119035
AC	AC α-Amyrin	8-16050989	8	16490103	7.4637e-09	0.190323	0.0602602	0.167766	0.253825	140	0.00143663
AC	AC α-Amyrin	8-16091516	8	16508926	3.24089e-09	0.3	0.0602602	0.173293	-0.226966	113	0.00115956
AC	AC α-Amyrin	8-16170377	8	16556539	2.43394e-08	0.316129	0.0602602	0.159996	0.211386	172	0.001765
AC	AC α-Amyrin	8-16168972	8	16557944	1.28666e-08	0.254839	0.0602602	0.164177	0.229913	153	0.00157003
AC	AC α-Amyrin	8-16168442	8	16558474	1.14789e-10	0.209677	0.0602602	0.195782	0.277847	59	0.000605436
AC	AC α-Amyrin	8-16168415	8	16558501	1.35423e-10	0.206452	0.0602602	0.194656	-0.277499	62	0.00063622
AC	AC α-Amyrin	8-16168296	8	16558620	2.22729e-10	0.206452	0.0602602	0.191274	0.274962	76	0.000779883
AC	AC α-Amyrin	8-16168263	8	16558653	3.2769e-09	0.183871	0.0602602	0.17322	-0.266755	114	0.00116982
AC	AC α-Amyrin	8-16167736	8	16559180	4.64693e-10	0.2	0.0602602	0.1863	-0.273632	85	0.000872238
AC	AC α-Amyrin	8-16167000	8	16559916	3.69002e-09	0.177419	0.0602602	0.172431	-0.267448	117	0.00120061
AC	AC α-Amyrin	8-16166858	8	16560058	6.84338e-09	0.174194	0.0602602	0.168339	0.26481	139	0.00142637
AC	AC α-Amyrin	8-16166657	8	16560259	1.83353e-10	0.203226	0.0602602	0.192595	0.277795	67	0.000687529
AC	AC α-Amyrin	8-16166655	8	16560261	1.83353e-10	0.203226	0.0602602	0.192595	0.277795	68	0.00069779
AC	AC α-Amyrin	8-16165582	8	16560974	2.16792e-10	0.2	0.0602602	0.191458	0.277413	75	0.000769622
AC	AC α-Amyrin	8-16165160	8	16561396	1.83353e-10	0.203226	0.0602602	0.192595	0.277795	69	0.000708052
AC	AC α-Amyrin	8-16165051	8	16561505	1.8395e-10	0.2	0.0602602	0.192573	0.279263	71	0.000728575
AC	AC α-Amyrin	8-16165003	8	16561553	1.8395e-10	0.2	0.0602602	0.192573	-0.279263	70	0.000718313
AC	AC α-Amyrin	8-16164998	8	16561558	1.8395e-10	0.2	0.0602602	0.192573	0.279263	72	0.000738837
AC	AC α-Amyrin	8-16164878	8	16561678	4.18532e-10	0.209677	0.0602602	0.187006	-0.269364	83	0.000851714
AC	AC α-Amyrin	8-16164871	8	16561685	2.24733e-10	0.203226	0.0602602	0.191214	-0.276333	77	0.000790145
AC	AC α-Amyrin	8-16164548	8	16562008	6.21443e-10	0.187097	0.0602602	0.184341	0.275028	86	0.000882499
AC	AC α-Amyrin	8-16183654	8	16603619	4.05089e-09	0.170968	0.0602602	0.171811	-0.271654	121	0.00124166
AC	AC α-Amyrin	8-16183718	8	16603683	1.33583e-10	0.203226	0.0602602	0.194749	-0.280121	61	0.000625959
AC	AC α-Amyrin	8-16183898	8	16603863	4.05089e-09	0.170968	0.0602602	0.171811	-0.271654	122	0.00125192
AC	AC α-Amyrin	8-16183959	8	16603924	1.19001e-08	0.174194	0.0602602	0.164691	0.261148	149	0.00152898
AC	AC α-Amyrin	8-16184007	8	16603972	4.6342e-09	0.174194	0.0602602	0.170919	0.268675	127	0.00130323
AC	AC α-Amyrin	8-16185099	8	16605064	2.58525e-09	0.232258	0.0602602	0.174797	-0.2456	109	0.00111852
AC	AC α-Amyrin	8-16185101	8	16605066	2.58525e-09	0.232258	0.0602602	0.174797	0.2456	110	0.00112878
AC	AC α-Amyrin	8-16185139	8	16605104	2.53298e-09	0.23871	0.0602602	0.174933	-0.241903	108	0.00110825
AC	AC α-Amyrin	8-16185202	8	16605167	1.2207e-08	0.248387	0.0602602	0.164523	0.228485	151	0.0015495
AC	AC α-Amyrin	8-16185290	8	16605255	4.51734e-11	0.245161	0.0602602	0.202161	-0.2674	35	0.000359157
AC	AC α-Amyrin	8-16185297	8	16605262	2.30321e-11	0.251613	0.0602602	0.206795	-0.269081	31	0.00031811
AC	AC α-Amyrin	8-16185382	8	16605347	2.95657e-11	0.241935	0.0602602	0.205074	0.271038	33	0.000338633
AC	AC α-Amyrin	8-16185460	8	16605425	1.25886e-10	0.251613	0.0602602	0.195153	-0.260308	60	0.000615697
AC	AC α-Amyrin	8-16186116	8	16606081	5.57454e-11	0.222581	0.0602602	0.200718	-0.27775	41	0.000420726
AC	AC α-Amyrin	8-16186125	8	16606090	5.57454e-11	0.222581	0.0602602	0.200718	0.27775	46	0.000472035
AC	AC α-Amyrin	8-16190658	8	16610622	4.92224e-11	0.219355	0.0602602	0.201572	0.280119	37	0.00037968
AC	AC α-Amyrin	8-16190676	8	16610640	4.92224e-11	0.219355	0.0602602	0.201572	0.280119	38	0.000389942
AC	AC α-Amyrin	8-16190738	8	16610702	4.92224e-11	0.219355	0.0602602	0.201572	-0.280119	39	0.000400203
AC	AC α-Amyrin	8-16190829	8	16610793	5.98399e-11	0.225806	0.0602602	0.200233	0.273978	48	0.000492558
AC	AC α-Amyrin	8-16191259	8	16611223	3.71277e-12	0.232258	0.0602602	0.219466	-0.290197	1	1.02616e-05
AC	AC α-Amyrin	8-16191291	8	16611255	5.57454e-11	0.222581	0.0602602	0.200718	-0.27775	42	0.000430988
AC	AC α-Amyrin	8-16191489	8	16611453	4.12378e-12	0.235484	0.0602602	0.218733	-0.286154	3	3.07849e-05
AC	AC α-Amyrin	8-16191492	8	16611456	3.71277e-12	0.232258	0.0602602	0.219466	-0.290197	2	2.05232e-05
AC	AC α-Amyrin	8-16191857	8	16611821	3.17733e-10	0.229032	0.0602602	0.188868	-0.26586	79	0.000810668
AC	AC α-Amyrin	8-16191876	8	16611840	1.62451e-10	0.225806	0.0602602	0.193418	-0.26903	63	0.000646482
AC	AC α-Amyrin	8-16191954	8	16611918	5.57454e-11	0.222581	0.0602602	0.200718	-0.27775	43	0.00044125
AC	AC α-Amyrin	8-16192196	8	16612160	5.57454e-11	0.222581	0.0602602	0.200718	-0.27775	44	0.000451511
AC	AC α-Amyrin	8-16192279	8	16612243	1.69797e-10	0.229032	0.0602602	0.193117	-0.267647	65	0.000667005
AC	AC α-Amyrin	8-16192286	8	16612250	1.69797e-10	0.229032	0.0602602	0.193117	-0.267647	66	0.000677267
AC	AC α-Amyrin	8-16192430	8	16612394	5.57454e-11	0.222581	0.0602602	0.200718	-0.27775	45	0.000461773
AC	AC α-Amyrin	8-16192451	8	16612415	5.98399e-11	0.225806	0.0602602	0.200233	-0.273978	47	0.000482296
AC	AC α-Amyrin	8-16192478	8	16612442	4.62461e-10	0.222581	0.0602602	0.186332	-0.262299	84	0.000861976
AC	AC α-Amyrin	8-16192525	8	16612489	4.4965e-11	0.219355	0.0602602	0.202192	-0.280722	34	0.000348895
AC	AC α-Amyrin	8-16209265	8	16629787	6.43117e-12	0.229032	0.0602602	0.215635	-0.289125	17	0.000174448
AC	AC α-Amyrin	8-16209311	8	16629833	5.21384e-12	0.225806	0.0602602	0.217096	0.291902	4	4.10465e-05
AC	AC α-Amyrin	8-16209324	8	16629846	1.03567e-11	0.219355	0.0602602	0.212324	0.290519	19	0.000194971
AC	AC α-Amyrin	8-16209328	8	16629850	1.03567e-11	0.219355	0.0602602	0.212324	0.290519	20	0.000205232
AC	AC α-Amyrin	8-16209437	8	16629959	1.04194e-11	0.229032	0.0602602	0.212282	-0.285967	21	0.000215494
AC	AC α-Amyrin	8-16209452	8	16629974	1.04194e-11	0.229032	0.0602602	0.212282	-0.285967	22	0.000225756
AC	AC α-Amyrin	8-16209492	8	16630014	1.04194e-11	0.229032	0.0602602	0.212282	-0.285967	23	0.000236017
AC	AC α-Amyrin	8-16209571	8	16630093	3.13453e-10	0.274194	0.0602602	0.18896	-0.247527	78	0.000800406
AC	AC α-Amyrin	8-16209636	8	16630158	5.21384e-12	0.225806	0.0602602	0.217096	-0.291902	6	6.15697e-05
AC	AC α-Amyrin	8-16209654	8	16630176	1.04194e-11	0.229032	0.0602602	0.212282	-0.285967	24	0.000246279
AC	AC α-Amyrin	8-16209724	8	16630246	1.79765e-11	0.216129	0.0602602	0.208506	-0.287859	28	0.000287325
AC	AC α-Amyrin	8-16209782	8	16630304	1.79765e-11	0.216129	0.0602602	0.208506	-0.287859	29	0.000297587
AC	AC α-Amyrin	8-16209899	8	16630421	5.21384e-12	0.225806	0.0602602	0.217096	-0.291902	7	7.18313e-05
AC	AC α-Amyrin	8-16209912	8	16630434	5.21384e-12	0.225806	0.0602602	0.217096	-0.291902	8	8.2093e-05
AC	AC α-Amyrin	8-16209941	8	16630463	5.85287e-12	0.229032	0.0602602	0.216291	0.287625	9	9.23546e-05
AC	AC α-Amyrin	8-16210068	8	16630590	5.21384e-12	0.225806	0.0602602	0.217096	0.291902	5	5.13081e-05
AC	AC α-Amyrin	8-16210182	8	16630704	6.43117e-12	0.229032	0.0602602	0.215635	0.289125	10	0.000102616
AC	AC α-Amyrin	8-16210198	8	16630720	6.43117e-12	0.229032	0.0602602	0.215635	0.289125	11	0.000112878
AC	AC α-Amyrin	8-16210220	8	16630742	2.09466e-11	0.219355	0.0602602	0.20745	0.285391	30	0.000307849
AC	AC α-Amyrin	8-16210388	8	16630910	1.1477e-11	0.232258	0.0602602	0.211611	-0.281954	25	0.000256541
AC	AC α-Amyrin	8-16210403	8	16630925	1.26995e-11	0.232258	0.0602602	0.21091	-0.283331	26	0.000266802
AC	AC α-Amyrin	8-16210434	8	16630956	2.69746e-11	0.229032	0.0602602	0.205706	-0.279444	32	0.000328372
AC	AC α-Amyrin	8-16210532	8	16631054	6.43117e-12	0.229032	0.0602602	0.215635	0.289125	12	0.000123139
AC	AC α-Amyrin	8-16210692	8	16631214	1.38344e-11	0.225806	0.0602602	0.210317	-0.285188	27	0.000277064
AC	AC α-Amyrin	8-16210694	8	16631216	6.43117e-12	0.229032	0.0602602	0.215635	0.289125	13	0.000133401
AC	AC α-Amyrin	8-16210751	8	16631273	6.43117e-12	0.229032	0.0602602	0.215635	0.289125	14	0.000143663
AC	AC α-Amyrin	8-16210771	8	16631293	4.82834e-11	0.245161	0.0602602	0.201704	-0.267084	36	0.000369418
AC	AC α-Amyrin	8-16210842	8	16631364	6.43117e-12	0.229032	0.0602602	0.215635	0.289125	15	0.000153924
AC	AC α-Amyrin	8-16212157	8	16632678	7.86489e-11	0.216129	0.0602602	0.198363	-0.279346	50	0.000513081
AC	AC α-Amyrin	8-16212360	8	16632881	1.89527e-10	0.222581	0.0602602	0.19237	0.270275	73	0.000749098
AC	AC α-Amyrin	8-16212446	8	16632967	9.7515e-11	0.219355	0.0602602	0.196894	-0.276317	52	0.000533604
AC	AC α-Amyrin	8-16212617	8	16633138	6.43117e-12	0.229032	0.0602602	0.215635	-0.289125	18	0.000184709
AC	AC α-Amyrin	8-16212666	8	16633187	6.43117e-12	0.229032	0.0602602	0.215635	0.289125	16	0.000164186
AC	AC α-Amyrin	8-16212702	8	16633223	9.7515e-11	0.219355	0.0602602	0.196894	-0.276317	53	0.000543866
AC	AC α-Amyrin	8-16212712	8	16633233	9.7515e-11	0.219355	0.0602602	0.196894	-0.276317	54	0.000554127
AC	AC α-Amyrin	8-16212807	8	16633328	7.86489e-11	0.216129	0.0602602	0.198363	-0.279346	51	0.000523343
AC	AC α-Amyrin	8-16212951	8	16633472	2.05436e-10	0.212903	0.0602602	0.191823	0.272705	74	0.00075936
AC	AC α-Amyrin	8-16213189	8	16633710	9.7515e-11	0.219355	0.0602602	0.196894	-0.276317	55	0.000564389
AC	AC α-Amyrin	8-16213191	8	16633712	9.7515e-11	0.219355	0.0602602	0.196894	-0.276317	56	0.000574651
AC	AC α-Amyrin	8-16213560	8	16634081	9.8568e-10	0.225806	0.0602602	0.181241	0.256925	92	0.000944069
AC	AC α-Amyrin	8-16213722	8	16634243	9.7515e-11	0.219355	0.0602602	0.196894	0.276317	58	0.000595174
AC	AC α-Amyrin	8-16213763	8	16634284	9.7515e-11	0.219355	0.0602602	0.196894	-0.276317	57	0.000584912
AC	AC α-Amyrin	8-16213832	8	16634353	4.21472e-09	0.219355	0.0602602	0.171548	0.248978	125	0.0012827
AC	AC α-Amyrin	8-16213978	8	16634499	1.11643e-09	0.212903	0.0602602	0.180406	0.261183	93	0.000954331
AC	AC α-Amyrin	8-16214210	8	16634731	1.81697e-09	0.229032	0.0602602	0.177148	0.251267	100	0.00102616
AC	AC α-Amyrin	8-16214472	8	16634993	1.81697e-09	0.229032	0.0602602	0.177148	0.251267	101	0.00103642
AC	AC α-Amyrin	8-16214959	8	16635480	6.8861e-11	0.235484	0.0602602	0.199272	-0.270558	49	0.000502819
AC	AC α-Amyrin	8-16215147	8	16635668	5.3727e-11	0.23871	0.0602602	0.200971	-0.271184	40	0.000410465
AC	AC α-Amyrin	8-16215280	8	16635801	6.67125e-10	0.225806	0.0602602	0.183863	-0.259748	88	0.000903023
AC	AC α-Amyrin	8-16215478	8	16635999	6.67125e-10	0.225806	0.0602602	0.183863	0.259748	87	0.000892761
AC	AC α-Amyrin	8-16076485	8	16668904	3.75831e-10	0.2	0.0602602	0.187732	0.277117	80	0.00082093
AC	AC α-Amyrin	8-16076493	8	16668912	3.75831e-10	0.2	0.0602602	0.187732	0.277117	81	0.000831191
AC	AC α-Amyrin	8-16076753	8	16669172	3.75831e-10	0.2	0.0602602	0.187732	0.277117	82	0.000841453
AC	AC β-Amyrin	8-15991634	8	16430498	1.09014e-07	0.209677	0.0511493	0.142008	0.230118	193	0.00198049
AC	AC β-Amyrin	8-16006909	8	16445773	2.64912e-08	0.216129	0.0511493	0.151293	0.23839	148	0.00151872
AC	AC β-Amyrin	8-16007640	8	16446504	3.76915e-08	0.219355	0.0511493	0.148968	-0.23402	158	0.00162134
AC	AC β-Amyrin	8-16008142	8	16447006	7.67279e-08	0.229032	0.0511493	0.144303	-0.222555	184	0.00188814
AC	AC β-Amyrin	8-16009314	8	16448178	8.00023e-08	0.216129	0.0511493	0.144029	0.230012	186	0.00190866
AC	AC β-Amyrin	8-16012205	8	16463364	5.43389e-08	0.209677	0.0511493	0.146564	0.236736	166	0.00170343
AC	AC β-Amyrin	8-16025749	8	16464867	1.81072e-08	0.212903	0.0511493	0.153808	-0.242592	131	0.00134427
AC	AC β-Amyrin	8-16025760	8	16464878	1.81072e-08	0.212903	0.0511493	0.153808	-0.242592	132	0.00135453
AC	AC β-Amyrin	8-16026026	8	16465144	1.52011e-08	0.209677	0.0511493	0.154967	-0.245247	124	0.00127244
AC	AC β-Amyrin	8-16026532	8	16465650	2.25797e-08	0.229032	0.0511493	0.152348	-0.234194	140	0.00143663
AC	AC β-Amyrin	8-16026787	8	16465905	6.20589e-08	0.219355	0.0511493	0.145693	0.230714	172	0.001765
AC	AC β-Amyrin	8-16026800	8	16465918	6.19297e-08	0.222581	0.0511493	0.145706	0.228891	171	0.00175474
AC	AC β-Amyrin	8-16026829	8	16465947	2.0401e-08	0.212903	0.0511493	0.153019	0.241493	138	0.0014161
AC	AC β-Amyrin	8-16026893	8	16466011	4.32596e-08	0.203226	0.0511493	0.148062	0.240226	161	0.00165212
AC	AC β-Amyrin	8-16028187	8	16467305	1.6704e-08	0.2	0.0511493	0.154342	0.248355	129	0.00132375
AC	AC β-Amyrin	8-16028227	8	16467345	3.06182e-08	0.206452	0.0511493	0.150337	-0.241332	151	0.0015495
AC	AC β-Amyrin	8-16028639	8	16467757	7.25361e-08	0.209677	0.0511493	0.144671	-0.233263	181	0.00185735
AC	AC β-Amyrin	8-16028721	8	16467839	7.25361e-08	0.209677	0.0511493	0.144671	-0.233263	182	0.00186761
AC	AC β-Amyrin	8-16028784	8	16467902	7.25361e-08	0.209677	0.0511493	0.144671	-0.233263	183	0.00187788
AC	AC β-Amyrin	8-16028833	8	16467951	7.11359e-08	0.196774	0.0511493	0.144798	-0.237213	178	0.00182657
AC	AC β-Amyrin	8-16029023	8	16468141	1.68747e-08	0.2	0.0511493	0.154275	0.248586	130	0.00133401
AC	AC β-Amyrin	8-16029847	8	16468965	5.51769e-08	0.206452	0.0511493	0.146463	0.237197	167	0.00171369
AC	AC β-Amyrin	8-16032095	8	16471213	3.47494e-08	0.219355	0.0511493	0.149503	-0.235437	155	0.00159055
AC	AC β-Amyrin	8-16032137	8	16471255	4.32885e-08	0.232258	0.0511493	0.148057	0.227722	162	0.00166238
AC	AC β-Amyrin	8-16032281	8	16471399	2.2659e-08	0.235484	0.0511493	0.152325	-0.230528	141	0.00144689
AC	AC β-Amyrin	8-16036256	8	16475374	3.74941e-08	0.280645	0.0511493	0.149003	-0.213925	157	0.00161107
AC	AC β-Amyrin	8-16036431	8	16475549	2.00367e-09	0.232258	0.0511493	0.168511	-0.249385	84	0.000861976
AC	AC β-Amyrin	8-16036483	8	16475601	2.58726e-09	0.241935	0.0511493	0.166791	0.247309	88	0.000903023
AC	AC β-Amyrin	8-16036487	8	16475605	5.88495e-08	0.212903	0.0511493	0.146041	0.233563	170	0.00174448
AC	AC β-Amyrin	8-16036533	8	16475651	4.63554e-09	0.235484	0.0511493	0.162879	0.242756	99	0.0010159
AC	AC β-Amyrin	8-16036539	8	16475657	3.14333e-08	0.232258	0.0511493	0.150164	0.231743	152	0.00155977
AC	AC β-Amyrin	8-16036635	8	16475753	1.09316e-07	0.209677	0.0511493	0.14199	-0.229584	194	0.00199075
AC	AC β-Amyrin	8-16036655	8	16475773	2.54125e-08	0.23871	0.0511493	0.151567	-0.228378	146	0.0014982
AC	AC β-Amyrin	8-16036728	8	16475846	7.02452e-08	0.206452	0.0511493	0.144881	0.233349	177	0.00181631
AC	AC β-Amyrin	8-16036775	8	16475893	1.37786e-08	0.23871	0.0511493	0.155619	0.234311	121	0.00124166
AC	AC β-Amyrin	8-16036923	8	16476041	3.88208e-09	0.241935	0.0511493	0.164067	0.244028	97	0.000995377
AC	AC β-Amyrin	8-16037953	8	16477071	9.69243e-08	0.190323	0.0511493	0.142775	-0.239785	191	0.00195997
AC	AC β-Amyrin	8-16039250	8	16478366	9.74061e-08	0.235484	0.0511493	0.142743	0.219065	192	0.00197023
AC	AC β-Amyrin	8-16043969	8	16483085	2.19875e-09	0.219355	0.0511493	0.167886	-0.255486	87	0.000892761
AC	AC β-Amyrin	8-16044001	8	16483117	1.39484e-08	0.206452	0.0511493	0.155538	-0.248499	122	0.00125192
AC	AC β-Amyrin	8-16046129	8	16485244	3.88031e-09	0.212903	0.0511493	0.16407	0.25381	95	0.000974854
AC	AC β-Amyrin	8-16046226	8	16485341	2.57003e-08	0.203226	0.0511493	0.151493	-0.243973	147	0.00150846
AC	AC β-Amyrin	8-16046257	8	16485372	1.30135e-08	0.209677	0.0511493	0.155998	-0.246288	118	0.00121087
AC	AC β-Amyrin	8-16046347	8	16485462	9.65404e-09	0.235484	0.0511493	0.157983	0.235243	111	0.00113904
AC	AC β-Amyrin	8-16047161	8	16486275	2.71407e-08	0.203226	0.0511493	0.151133	0.243946	150	0.00153924
AC	AC β-Amyrin	8-16047327	8	16486441	8.29278e-08	0.232258	0.0511493	0.143794	-0.22248	187	0.00191892
AC	AC β-Amyrin	8-16047373	8	16486487	3.33861e-08	0.190323	0.0511493	0.149767	0.247666	153	0.00157003
AC	AC β-Amyrin	8-16047686	8	16486800	7.22324e-08	0.196774	0.0511493	0.144698	0.239305	180	0.00184709
AC	AC β-Amyrin	8-16049025	8	16488139	6.97444e-08	0.254839	0.0511493	0.144928	-0.217997	176	0.00180605
AC	AC β-Amyrin	8-16049041	8	16488155	2.79554e-09	0.235484	0.0511493	0.166271	-0.246309	90	0.000923546
AC	AC β-Amyrin	8-16049131	8	16488245	1.56782e-08	0.251613	0.0511493	0.154763	-0.230363	126	0.00129296
AC	AC β-Amyrin	8-16049185	8	16488299	1.60547e-08	0.222581	0.0511493	0.154605	-0.239099	127	0.00130323
AC	AC β-Amyrin	8-16049242	8	16488356	2.86778e-09	0.219355	0.0511493	0.166099	-0.253398	91	0.000933807
AC	AC β-Amyrin	8-16049263	8	16488377	1.90197e-08	0.203226	0.0511493	0.153483	0.24652	135	0.00138532
AC	AC β-Amyrin	8-16049384	8	16488498	6.20837e-08	0.2	0.0511493	0.14569	0.236524	173	0.00177526
AC	AC β-Amyrin	8-16049422	8	16488536	1.2702e-08	0.232258	0.0511493	0.156159	-0.239018	117	0.00120061
AC	AC β-Amyrin	8-16049483	8	16488597	2.39371e-08	0.2	0.0511493	0.151962	-0.246546	142	0.00145715
AC	AC β-Amyrin	8-16049507	8	16488621	4.58045e-10	0.241935	0.0511493	0.178509	0.256722	49	0.000502819
AC	AC β-Amyrin	8-16049778	8	16488892	2.94492e-09	0.232258	0.0511493	0.165921	-0.248611	93	0.000954331
AC	AC β-Amyrin	8-16049817	8	16488931	2.39371e-08	0.2	0.0511493	0.151962	0.246546	144	0.00147767
AC	AC β-Amyrin	8-16050234	8	16489348	1.3515e-08	0.235484	0.0511493	0.155747	-0.234771	120	0.00123139
AC	AC β-Amyrin	8-16050495	8	16489609	7.25035e-09	0.216129	0.0511493	0.159891	-0.247904	107	0.00109799
AC	AC β-Amyrin	8-16050503	8	16489617	5.57222e-08	0.225806	0.0511493	0.146399	-0.227167	169	0.00173421
AC	AC β-Amyrin	8-16050608	8	16489722	1.54232e-08	0.23871	0.0511493	0.154871	0.233721	125	0.0012827
AC	AC β-Amyrin	8-16050656	8	16489770	2.39371e-08	0.2	0.0511493	0.151962	-0.246546	143	0.00146741
AC	AC β-Amyrin	8-16050678	8	16489792	1.00568e-08	0.193548	0.0511493	0.157711	0.254789	112	0.0011493
AC	AC β-Amyrin	8-16050732	8	16489846	2.86778e-09	0.219355	0.0511493	0.166099	-0.253398	92	0.000944069
AC	AC β-Amyrin	8-16050770	8	16489884	6.39524e-09	0.216129	0.0511493	0.160728	-0.2481	104	0.00106721
AC	AC β-Amyrin	8-16050829	8	16489943	3.88031e-09	0.212903	0.0511493	0.16407	0.25381	96	0.000985116
AC	AC β-Amyrin	8-16050881	8	16489995	6.69984e-09	0.229032	0.0511493	0.160417	0.243134	106	0.00108773
AC	AC β-Amyrin	8-16050921	8	16490035	3.88031e-09	0.212903	0.0511493	0.16407	-0.25381	94	0.000964592
AC	AC β-Amyrin	8-16050963	8	16490077	2.48189e-08	0.190323	0.0511493	0.151723	-0.250518	145	0.00148793
AC	AC β-Amyrin	8-16050989	8	16490103	4.89293e-08	0.190323	0.0511493	0.147252	0.24446	164	0.00168291
AC	AC β-Amyrin	8-16081009	8	16498420	2.16889e-08	0.274194	0.0511493	0.152614	-0.224607	139	0.00142637
AC	AC β-Amyrin	8-16091516	8	16508926	1.90142e-09	0.3	0.0511493	0.168864	-0.235309	83	0.000851714
AC	AC β-Amyrin	8-16091558	8	16508968	1.10186e-07	0.270968	0.0511493	0.141938	-0.214682	195	0.00200102
AC	AC β-Amyrin	8-16091626	8	16509036	4.17401e-08	0.296774	0.0511493	0.148297	-0.215736	159	0.0016316
AC	AC β-Amyrin	8-16091667	8	16509077	7.79524e-09	0.267742	0.0511493	0.159407	-0.233894	109	0.00111852
AC	AC β-Amyrin	8-16123444	8	16540851	4.41644e-08	0.293548	0.0511493	0.147926	-0.214081	163	0.00167264
AC	AC β-Amyrin	8-16123574	8	16540981	6.55534e-08	0.267742	0.0511493	0.145333	-0.21824	175	0.00179578
AC	AC β-Amyrin	8-16123643	8	16541050	9.39824e-08	0.306452	0.0511493	0.142976	0.20317	189	0.00193945
AC	AC β-Amyrin	8-16170379	8	16556537	3.34521e-08	0.3	0.0511493	0.149754	-0.215472	154	0.00158029
AC	AC β-Amyrin	8-16170377	8	16556539	5.94568e-09	0.316129	0.0511493	0.161215	0.225568	103	0.00105695
AC	AC β-Amyrin	8-16170112	8	16556804	1.41844e-08	0.322581	0.0511493	0.155427	-0.218338	123	0.00126218
AC	AC β-Amyrin	8-16170062	8	16556854	7.11982e-08	0.341935	0.0511493	0.144792	0.203402	179	0.00183683
AC	AC β-Amyrin	8-16170033	8	16556883	8.37119e-08	0.306452	0.0511493	0.143733	-0.206997	188	0.00192918
AC	AC β-Amyrin	8-16169635	8	16557281	5.01414e-08	0.354839	0.0511493	0.147092	-0.204296	165	0.00169317
AC	AC β-Amyrin	8-16169065	8	16557851	3.53202e-08	0.264516	0.0511493	0.149396	-0.224019	156	0.00160081
AC	AC β-Amyrin	8-16168972	8	16557944	4.68294e-09	0.254839	0.0511493	0.162811	0.241925	100	0.00102616
AC	AC β-Amyrin	8-16168442	8	16558474	4.19843e-10	0.209677	0.0511493	0.179102	0.274513	47	0.000482296
AC	AC β-Amyrin	8-16168415	8	16558501	5.66745e-10	0.206452	0.0511493	0.177059	-0.273127	55	0.000564389
AC	AC β-Amyrin	8-16168296	8	16558620	8.48461e-10	0.206452	0.0511493	0.174319	0.271061	72	0.000738837
AC	AC β-Amyrin	8-16168263	8	16558653	1.61173e-08	0.183871	0.0511493	0.154579	-0.25963	128	0.00131349
AC	AC β-Amyrin	8-16167736	8	16559180	1.08278e-09	0.2	0.0511493	0.172667	-0.273131	76	0.000779883
AC	AC β-Amyrin	8-16167000	8	16559916	9.55573e-09	0.177419	0.0511493	0.158051	-0.265831	110	0.00112878
AC	AC β-Amyrin	8-16166858	8	16560058	1.85097e-08	0.174194	0.0511493	0.153663	0.262564	134	0.00137506
AC	AC β-Amyrin	8-16166657	8	16560259	7.51832e-10	0.203226	0.0511493	0.175139	0.273442	60	0.000615697
AC	AC β-Amyrin	8-16166655	8	16560261	7.51832e-10	0.203226	0.0511493	0.175139	0.273442	61	0.000625959
AC	AC β-Amyrin	8-16165582	8	16560974	1.01699e-09	0.2	0.0511493	0.173091	0.271994	74	0.00075936
AC	AC β-Amyrin	8-16165160	8	16561396	7.51832e-10	0.203226	0.0511493	0.175139	0.273442	62	0.00063622
AC	AC β-Amyrin	8-16165051	8	16561505	4.7594e-10	0.2	0.0511493	0.178248	0.278313	51	0.000523343
AC	AC β-Amyrin	8-16165003	8	16561553	4.7594e-10	0.2	0.0511493	0.178248	-0.278313	50	0.000513081
AC	AC β-Amyrin	8-16164998	8	16561558	4.7594e-10	0.2	0.0511493	0.178248	0.278313	52	0.000533604
AC	AC β-Amyrin	8-16164878	8	16561678	1.22663e-09	0.209677	0.0511493	0.171823	-0.267182	78	0.000800406
AC	AC β-Amyrin	8-16164871	8	16561685	5.41592e-10	0.203226	0.0511493	0.177368	-0.275809	53	0.000543866
AC	AC β-Amyrin	8-16164548	8	16562008	2.04393e-09	0.187097	0.0511493	0.168377	0.272152	85	0.000872238
AC	AC β-Amyrin	8-16183654	8	16603619	1.04128e-08	0.170968	0.0511493	0.15748	-0.269992	115	0.00118009
AC	AC β-Amyrin	8-16183718	8	16603683	5.63472e-10	0.203226	0.0511493	0.177099	-0.275651	54	0.000554127
AC	AC β-Amyrin	8-16183898	8	16603863	1.04128e-08	0.170968	0.0511493	0.15748	-0.269992	116	0.00119035
AC	AC β-Amyrin	8-16183940	8	16603905	9.49195e-08	0.16129	0.0511493	0.142912	-0.259396	190	0.00194971
AC	AC β-Amyrin	8-16183959	8	16603924	2.6514e-08	0.174194	0.0511493	0.151287	0.260233	149	0.00152898
AC	AC β-Amyrin	8-16184007	8	16603972	1.30372e-08	0.174194	0.0511493	0.155986	0.266147	119	0.00122113
AC	AC β-Amyrin	8-16184017	8	16603982	6.53487e-08	0.280645	0.0511493	0.145354	-0.218054	174	0.00178552
AC	AC β-Amyrin	8-16184162	8	16604127	7.76657e-08	0.187097	0.0511493	0.144223	0.243224	185	0.0018984
AC	AC β-Amyrin	8-16185099	8	16605064	1.95259e-08	0.232258	0.0511493	0.153309	-0.235848	136	0.00139558
AC	AC β-Amyrin	8-16185101	8	16605066	1.95259e-08	0.232258	0.0511493	0.153309	0.235848	137	0.00140584
AC	AC β-Amyrin	8-16185139	8	16605104	1.83559e-08	0.23871	0.0511493	0.153718	-0.232778	133	0.0013648
AC	AC β-Amyrin	8-16185202	8	16605167	5.56194e-08	0.248387	0.0511493	0.146411	0.222126	168	0.00172395
AC	AC β-Amyrin	8-16185290	8	16605255	4.34625e-10	0.245161	0.0511493	0.178866	-0.258037	48	0.000492558
AC	AC β-Amyrin	8-16185297	8	16605262	9.17638e-11	0.251613	0.0511493	0.189527	-0.266007	19	0.000194971
AC	AC β-Amyrin	8-16185382	8	16605347	3.13894e-10	0.241935	0.0511493	0.181087	0.261195	38	0.000389942
AC	AC β-Amyrin	8-16185460	8	16605425	1.05401e-09	0.251613	0.0511493	0.172849	-0.251383	75	0.000769622
AC	AC β-Amyrin	8-16186116	8	16606081	3.48328e-10	0.222581	0.0511493	0.180376	-0.270835	40	0.000410465
AC	AC β-Amyrin	8-16186125	8	16606090	3.48328e-10	0.222581	0.0511493	0.180376	0.270835	39	0.000400203
AC	AC β-Amyrin	8-16190658	8	16610622	2.83381e-10	0.219355	0.0511493	0.181786	0.273834	34	0.000348895
AC	AC β-Amyrin	8-16190676	8	16610640	2.83381e-10	0.219355	0.0511493	0.181786	0.273834	35	0.000359157
AC	AC β-Amyrin	8-16190738	8	16610702	2.83381e-10	0.219355	0.0511493	0.181786	-0.273834	33	0.000338633
AC	AC β-Amyrin	8-16190829	8	16610793	3.56459e-10	0.225806	0.0511493	0.180218	0.267655	46	0.000472035
AC	AC β-Amyrin	8-16191259	8	16611223	3.08249e-11	0.232258	0.0511493	0.197078	-0.282535	1	1.02616e-05
AC	AC β-Amyrin	8-16191291	8	16611255	3.48328e-10	0.222581	0.0511493	0.180376	-0.270835	41	0.000420726
AC	AC β-Amyrin	8-16191489	8	16611453	3.24081e-11	0.235484	0.0511493	0.19673	-0.279115	3	3.07849e-05
AC	AC β-Amyrin	8-16191492	8	16611456	3.08249e-11	0.232258	0.0511493	0.197078	-0.282535	2	2.05232e-05
AC	AC β-Amyrin	8-16191857	8	16611821	1.19216e-09	0.229032	0.0511493	0.172016	-0.261547	77	0.000790145
AC	AC β-Amyrin	8-16191876	8	16611840	8.62674e-10	0.225806	0.0511493	0.174206	-0.262879	73	0.000749098
AC	AC β-Amyrin	8-16191954	8	16611918	3.48328e-10	0.222581	0.0511493	0.180376	-0.270835	42	0.000430988
AC	AC β-Amyrin	8-16192196	8	16612160	3.48328e-10	0.222581	0.0511493	0.180376	-0.270835	43	0.00044125
AC	AC β-Amyrin	8-16192279	8	16612243	8.29147e-10	0.229032	0.0511493	0.174475	-0.262107	63	0.000646482
AC	AC β-Amyrin	8-16192286	8	16612250	8.29147e-10	0.229032	0.0511493	0.174475	-0.262107	64	0.000656744
AC	AC β-Amyrin	8-16192430	8	16612394	3.48328e-10	0.222581	0.0511493	0.180376	-0.270835	44	0.000451511
AC	AC β-Amyrin	8-16192451	8	16612415	3.56459e-10	0.225806	0.0511493	0.180218	-0.267655	45	0.000461773
AC	AC β-Amyrin	8-16192478	8	16612442	2.17402e-09	0.222581	0.0511493	0.167962	-0.256802	86	0.000882499
AC	AC β-Amyrin	8-16192525	8	16612489	3.04871e-10	0.219355	0.0511493	0.181286	-0.273291	36	0.000369418
AC	AC β-Amyrin	8-16209265	8	16629787	7.37083e-11	0.229032	0.0511493	0.191039	-0.278856	10	0.000102616
AC	AC β-Amyrin	8-16209311	8	16629833	6.50543e-11	0.225806	0.0511493	0.191901	0.281113	7	7.18313e-05
AC	AC β-Amyrin	8-16209324	8	16629846	1.12947e-10	0.219355	0.0511493	0.188096	0.280269	24	0.000246279
AC	AC β-Amyrin	8-16209328	8	16629850	1.12947e-10	0.219355	0.0511493	0.188096	0.280269	25	0.000256541
AC	AC β-Amyrin	8-16209437	8	16629959	1.10622e-10	0.229032	0.0511493	0.188239	-0.276063	20	0.000205232
AC	AC β-Amyrin	8-16209452	8	16629974	1.10622e-10	0.229032	0.0511493	0.188239	-0.276063	21	0.000215494
AC	AC β-Amyrin	8-16209492	8	16630014	1.10622e-10	0.229032	0.0511493	0.188239	-0.276063	22	0.000225756
AC	AC β-Amyrin	8-16209571	8	16630093	4.60383e-09	0.274194	0.0511493	0.162925	-0.23461	98	0.00100564
AC	AC β-Amyrin	8-16209636	8	16630158	6.50543e-11	0.225806	0.0511493	0.191901	-0.281113	4	4.10465e-05
AC	AC β-Amyrin	8-16209654	8	16630176	1.10622e-10	0.229032	0.0511493	0.188239	-0.276063	23	0.000236017
AC	AC β-Amyrin	8-16209724	8	16630246	2.10647e-10	0.216129	0.0511493	0.183816	-0.276911	31	0.00031811
AC	AC β-Amyrin	8-16209782	8	16630304	2.10647e-10	0.216129	0.0511493	0.183816	-0.276911	32	0.000328372
AC	AC β-Amyrin	8-16209899	8	16630421	6.50543e-11	0.225806	0.0511493	0.191901	-0.281113	5	5.13081e-05
AC	AC β-Amyrin	8-16209912	8	16630434	6.50543e-11	0.225806	0.0511493	0.191901	-0.281113	6	6.15697e-05
AC	AC β-Amyrin	8-16209941	8	16630463	6.86974e-11	0.229032	0.0511493	0.191525	0.277544	9	9.23546e-05
AC	AC β-Amyrin	8-16210068	8	16630590	6.50543e-11	0.225806	0.0511493	0.191901	0.281113	8	8.2093e-05
AC	AC β-Amyrin	8-16210182	8	16630704	7.37083e-11	0.229032	0.0511493	0.191039	0.278856	12	0.000123139
AC	AC β-Amyrin	8-16210198	8	16630720	7.37083e-11	0.229032	0.0511493	0.191039	0.278856	13	0.000133401
AC	AC β-Amyrin	8-16210220	8	16630742	2.10514e-10	0.219355	0.0511493	0.18382	0.275444	30	0.000307849
AC	AC β-Amyrin	8-16210388	8	16630910	1.15174e-10	0.232258	0.0511493	0.187962	-0.272713	26	0.000266802
AC	AC β-Amyrin	8-16210403	8	16630925	1.24165e-10	0.232258	0.0511493	0.187444	-0.273935	27	0.000277064
AC	AC β-Amyrin	8-16210434	8	16630956	3.10186e-10	0.229032	0.0511493	0.181168	-0.268579	37	0.00037968
AC	AC β-Amyrin	8-16210532	8	16631054	7.37083e-11	0.229032	0.0511493	0.191039	0.278856	14	0.000143663
AC	AC β-Amyrin	8-16210692	8	16631214	1.86626e-10	0.225806	0.0511493	0.184646	-0.273443	29	0.000297587
AC	AC β-Amyrin	8-16210694	8	16631216	7.37083e-11	0.229032	0.0511493	0.191039	0.278856	15	0.000153924
AC	AC β-Amyrin	8-16210751	8	16631273	7.37083e-11	0.229032	0.0511493	0.191039	0.278856	16	0.000164186
AC	AC β-Amyrin	8-16210771	8	16631293	1.39263e-10	0.245161	0.0511493	0.186655	-0.265967	28	0.000287325
AC	AC β-Amyrin	8-16210842	8	16631364	7.37083e-11	0.229032	0.0511493	0.191039	0.278856	17	0.000174448
AC	AC β-Amyrin	8-16212157	8	16632678	7.28666e-10	0.216129	0.0511493	0.175352	-0.26922	58	0.000595174
AC	AC β-Amyrin	8-16212360	8	16632881	1.38233e-09	0.222581	0.0511493	0.171016	0.261608	79	0.000810668
AC	AC β-Amyrin	8-16212446	8	16632967	8.30474e-10	0.219355	0.0511493	0.174464	-0.266743	66	0.000677267
AC	AC β-Amyrin	8-16212617	8	16633138	7.37083e-11	0.229032	0.0511493	0.191039	-0.278856	11	0.000112878
AC	AC β-Amyrin	8-16212666	8	16633187	7.37083e-11	0.229032	0.0511493	0.191039	0.278856	18	0.000184709
AC	AC β-Amyrin	8-16212702	8	16633223	8.30474e-10	0.219355	0.0511493	0.174464	-0.266743	67	0.000687529
AC	AC β-Amyrin	8-16212712	8	16633233	8.30474e-10	0.219355	0.0511493	0.174464	-0.266743	68	0.00069779
AC	AC β-Amyrin	8-16212807	8	16633328	7.28666e-10	0.216129	0.0511493	0.175352	-0.26922	59	0.000605436
AC	AC β-Amyrin	8-16212951	8	16633472	2.66305e-09	0.212903	0.0511493	0.166597	0.259757	89	0.000913284
AC	AC β-Amyrin	8-16213189	8	16633710	8.30474e-10	0.219355	0.0511493	0.174464	-0.266743	69	0.000708052
AC	AC β-Amyrin	8-16213191	8	16633712	8.30474e-10	0.219355	0.0511493	0.174464	-0.266743	70	0.000718313
AC	AC β-Amyrin	8-16213560	8	16634081	6.49606e-09	0.225806	0.0511493	0.160624	0.248404	105	0.00107747
AC	AC β-Amyrin	8-16213722	8	16634243	8.30474e-10	0.219355	0.0511493	0.174464	0.266743	65	0.000667005
AC	AC β-Amyrin	8-16213763	8	16634284	8.30474e-10	0.219355	0.0511493	0.174464	-0.266743	71	0.000728575
AC	AC β-Amyrin	8-16213832	8	16634353	4.20113e-08	0.219355	0.0511493	0.148254	0.236402	160	0.00164186
AC	AC β-Amyrin	8-16213978	8	16634499	7.7947e-09	0.212903	0.0511493	0.159408	0.251921	108	0.00110825
AC	AC β-Amyrin	8-16214210	8	16634731	1.03587e-08	0.229032	0.0511493	0.157514	0.243619	113	0.00115956
AC	AC β-Amyrin	8-16214472	8	16634993	1.03587e-08	0.229032	0.0511493	0.157514	0.243619	114	0.00116982
AC	AC β-Amyrin	8-16214959	8	16635480	6.07875e-10	0.235484	0.0511493	0.176583	-0.261284	57	0.000584912
AC	AC β-Amyrin	8-16215147	8	16635668	5.86794e-10	0.23871	0.0511493	0.176823	-0.260507	56	0.000574651
AC	AC β-Amyrin	8-16215280	8	16635801	5.81039e-09	0.225806	0.0511493	0.161369	-0.249305	101	0.00103642
AC	AC β-Amyrin	8-16215478	8	16635999	5.81039e-09	0.225806	0.0511493	0.161369	0.249305	102	0.00104669
AC	AC β-Amyrin	8-16076485	8	16668904	1.52637e-09	0.2	0.0511493	0.170346	0.272198	80	0.00082093
AC	AC β-Amyrin	8-16076493	8	16668912	1.52637e-09	0.2	0.0511493	0.170346	0.272198	81	0.000831191
AC	AC β-Amyrin	8-16076753	8	16669172	1.52637e-09	0.2	0.0511493	0.170346	0.272198	82	0.000841453
AC	AC Friedelin	5-19912498	5	20370851	9.55779e-14	0.490323	0.0533325	0.239812	-0.817869	120	0.00123139
AC	AC Friedelin	5-20006590	5	20463993	2.50545e-13	0.348387	0.0533325	0.232873	-0.858725	168	0.00172395
AC	AC Friedelin	5-20006709	5	20464112	4.05172e-13	0.36129	0.0533325	0.22943	0.838317	190	0.00194971
AC	AC Friedelin	5-20006779	5	20464182	5.36326e-15	0.332258	0.0533325	0.260828	0.953402	27	0.000277064
AC	AC Friedelin	5-20007439	5	20464842	1.16966e-13	0.358065	0.0533325	0.238354	-0.857919	139	0.00142637
AC	AC Friedelin	5-20007452	5	20464855	3.22876e-13	0.354839	0.0533325	0.231055	-0.84375	180	0.00184709
AC	AC Friedelin	5-20007762	5	20465165	3.27536e-13	0.393548	0.0533325	0.230952	0.819876	181	0.00185735
AC	AC Friedelin	5-20007914	5	20465317	4.93422e-14	0.374194	0.0533325	0.244599	0.872546	97	0.000995377
AC	AC Friedelin	5-20008052	5	20465455	7.84309e-15	0.377419	0.0533325	0.258031	-0.893952	40	0.000410465
AC	AC Friedelin	5-20008100	5	20465503	2.2417e-13	0.412903	0.0533325	0.233672	0.820793	160	0.00164186
AC	AC Friedelin	5-20008301	5	20465704	1.54511e-14	0.380645	0.0533325	0.253059	0.880312	59	0.000605436
AC	AC Friedelin	5-20008331	5	20465734	2.47624e-14	0.390323	0.0533325	0.249614	0.866809	67	0.000687529
AC	AC Friedelin	5-20008341	5	20465744	2.43277e-13	0.403226	0.0533325	0.233085	0.826475	164	0.00168291
AC	AC Friedelin	5-20008343	5	20465746	9.34692e-16	0.387097	0.0533325	0.273781	0.921146	10	0.000102616
AC	AC Friedelin	5-20008615	5	20466018	2.13585e-13	0.380645	0.0533325	0.234019	-0.82853	159	0.0016316
AC	AC Friedelin	5-20011413	5	20468816	3.35613e-13	0.367742	0.0533325	0.230778	0.835316	184	0.00188814
AC	AC Friedelin	5-20011591	5	20468994	3.49091e-13	0.367742	0.0533325	0.230496	-0.834196	186	0.00190866
AC	AC Friedelin	5-20013414	5	20470817	1.57286e-13	0.367742	0.0533325	0.236219	-0.837891	153	0.00157003
AC	AC Friedelin	5-20013529	5	20470932	1.06992e-13	0.364516	0.0533325	0.238997	0.855481	123	0.00126218
AC	AC Friedelin	5-20013558	5	20470961	1.06992e-13	0.364516	0.0533325	0.238997	-0.855481	124	0.00127244
AC	AC Friedelin	5-20013565	5	20470968	1.06992e-13	0.364516	0.0533325	0.238997	-0.855481	125	0.0012827
AC	AC Friedelin	5-20013700	5	20471103	2.46524e-13	0.36129	0.0533325	0.232989	-0.847299	165	0.00169317
AC	AC Friedelin	5-20013775	5	20471178	9.1292e-15	0.393548	0.0533325	0.256916	-0.887066	42	0.000430988
AC	AC Friedelin	5-20013951	5	20471354	2.84216e-14	0.390323	0.0533325	0.24861	0.862337	71	0.000728575
AC	AC Friedelin	5-20014520	5	20471923	3.1517e-13	0.377419	0.0533325	0.231228	-0.825263	179	0.00183683
AC	AC Friedelin	5-20028026	5	20485429	2.46524e-13	0.36129	0.0533325	0.232989	-0.847299	166	0.00170343
AC	AC Friedelin	5-20028178	5	20485581	2.46524e-13	0.36129	0.0533325	0.232989	0.847299	167	0.00171369
AC	AC Friedelin	5-20028179	5	20485582	4.22974e-14	0.370968	0.0533325	0.245717	0.86548	91	0.000933807
AC	AC Friedelin	5-20028234	5	20485637	8.09966e-14	0.364516	0.0533325	0.241008	0.872562	113	0.00115956
AC	AC Friedelin	5-20028315	5	20485718	8.09966e-14	0.364516	0.0533325	0.241008	-0.872562	103	0.00105695
AC	AC Friedelin	5-20028397	5	20485800	3.80113e-14	0.370968	0.0533325	0.246494	-0.876775	79	0.000810668
AC	AC Friedelin	5-20028501	5	20485904	1.35651e-14	0.374194	0.0533325	0.254012	0.890572	56	0.000574651
AC	AC Friedelin	5-20028545	5	20485948	3.80113e-14	0.370968	0.0533325	0.246494	0.876775	80	0.00082093
AC	AC Friedelin	5-20028584	5	20485987	3.00608e-13	0.380645	0.0533325	0.231567	-0.833599	175	0.00179578
AC	AC Friedelin	5-20028770	5	20486173	2.41999e-13	0.377419	0.0533325	0.233122	0.84164	162	0.00166238
AC	AC Friedelin	5-20028849	5	20486252	5.61527e-15	0.36129	0.0533325	0.26049	-0.910248	28	0.000287325
AC	AC Friedelin	5-20028908	5	20486311	8.09966e-14	0.364516	0.0533325	0.241008	-0.872562	104	0.00106721
AC	AC Friedelin	5-20029415	5	20486818	1.10907e-13	0.383871	0.0533325	0.238738	-0.84721	127	0.00130323
AC	AC Friedelin	5-20029449	5	20486852	8.09966e-14	0.364516	0.0533325	0.241008	-0.872562	105	0.00107747
AC	AC Friedelin	5-20029646	5	20487049	1.20997e-14	0.370968	0.0533325	0.254849	0.899348	50	0.000513081
AC	AC Friedelin	5-20029780	5	20487183	8.09966e-14	0.364516	0.0533325	0.241008	-0.872562	106	0.00108773
AC	AC Friedelin	5-20029806	5	20487209	8.09966e-14	0.364516	0.0533325	0.241008	0.872562	114	0.00116982
AC	AC Friedelin	5-20030748	5	20488151	4.24172e-14	0.387097	0.0533325	0.245697	0.860544	92	0.000944069
AC	AC Friedelin	5-20030829	5	20488232	8.09966e-14	0.364516	0.0533325	0.241008	0.872562	115	0.00118009
AC	AC Friedelin	5-20030880	5	20488283	1.10907e-13	0.383871	0.0533325	0.238738	0.84721	131	0.00134427
AC	AC Friedelin	5-20030938	5	20488341	3.00608e-13	0.380645	0.0533325	0.231567	0.833599	176	0.00180605
AC	AC Friedelin	5-20031100	5	20488502	8.09966e-14	0.364516	0.0533325	0.241008	-0.872562	107	0.00109799
AC	AC Friedelin	5-20031109	5	20488511	1.10907e-13	0.383871	0.0533325	0.238738	0.84721	132	0.00135453
AC	AC Friedelin	5-20031184	5	20488586	2.41999e-13	0.377419	0.0533325	0.233122	0.84164	163	0.00167264
AC	AC Friedelin	5-20031222	5	20488624	1.30815e-14	0.387097	0.0533325	0.254278	-0.883228	52	0.000533604
AC	AC Friedelin	5-20031257	5	20488659	8.09966e-14	0.364516	0.0533325	0.241008	-0.872562	108	0.00110825
AC	AC Friedelin	5-20031320	5	20488722	3.33195e-13	0.358065	0.0533325	0.23083	0.851126	183	0.00187788
AC	AC Friedelin	5-20031329	5	20488731	3.33195e-13	0.358065	0.0533325	0.23083	-0.851126	182	0.00186761
AC	AC Friedelin	5-20031359	5	20488761	1.56069e-13	0.364516	0.0533325	0.236275	-0.855803	151	0.0015495
AC	AC Friedelin	5-20031362	5	20488764	1.56069e-13	0.364516	0.0533325	0.236275	-0.855803	152	0.00155977
AC	AC Friedelin	5-20031398	5	20488800	5.65932e-14	0.367742	0.0533325	0.243604	0.869629	99	0.0010159
AC	AC Friedelin	5-20031477	5	20488879	1.30815e-14	0.387097	0.0533325	0.254278	0.883228	53	0.000543866
AC	AC Friedelin	5-20031680	5	20489082	1.10907e-13	0.383871	0.0533325	0.238738	0.84721	133	0.0013648
AC	AC Friedelin	5-20031701	5	20489103	5.8726e-15	0.393548	0.0533325	0.26016	-0.888679	31	0.00031811
AC	AC Friedelin	5-20031981	5	20489383	1.16687e-13	0.367742	0.0533325	0.238371	0.851699	138	0.0014161
AC	AC Friedelin	5-20032088	5	20489490	8.09966e-14	0.364516	0.0533325	0.241008	-0.872562	109	0.00111852
AC	AC Friedelin	5-20032106	5	20489508	1.10907e-13	0.383871	0.0533325	0.238738	0.84721	134	0.00137506
AC	AC Friedelin	5-20032118	5	20489520	8.09966e-14	0.364516	0.0533325	0.241008	-0.872562	110	0.00112878
AC	AC Friedelin	5-20032322	5	20489724	3.18759e-14	0.367742	0.0533325	0.247774	-0.884706	74	0.00075936
AC	AC Friedelin	5-20032343	5	20489745	4.24172e-14	0.387097	0.0533325	0.245697	0.860544	93	0.000954331
AC	AC Friedelin	5-20032369	5	20489771	1.20604e-15	0.380645	0.0533325	0.271882	0.926435	16	0.000164186
AC	AC Friedelin	5-20032478	5	20489880	1.57519e-13	0.390323	0.0533325	0.236209	0.839524	154	0.00158029
AC	AC Friedelin	5-20032504	5	20489906	3.55806e-15	0.354839	0.0533325	0.263857	-0.93293	23	0.000236017
AC	AC Friedelin	5-20032509	5	20489911	2.16673e-15	0.396774	0.0533325	0.267529	0.902138	20	0.000205232
AC	AC Friedelin	5-20032562	5	20489964	2.84375e-14	0.4	0.0533325	0.248606	0.85568	72	0.000738837
AC	AC Friedelin	5-20032763	5	20490165	1.13712e-14	0.370968	0.0533325	0.255304	0.898411	48	0.000492558
AC	AC Friedelin	5-20033052	5	20490454	4.59468e-14	0.370968	0.0533325	0.245116	0.864069	95	0.000974854
AC	AC Friedelin	5-20033193	5	20490595	2.75201e-13	0.377419	0.0533325	0.2322	0.830923	172	0.001765
AC	AC Friedelin	5-20033194	5	20490596	9.78307e-14	0.364516	0.0533325	0.239643	-0.859642	121	0.00124166
AC	AC Friedelin	5-20033229	5	20490631	1.48419e-14	0.374194	0.0533325	0.253353	0.888963	57	0.000584912
AC	AC Friedelin	5-20033344	5	20490746	3.92431e-14	0.390323	0.0533325	0.246262	-0.862483	85	0.000872238
AC	AC Friedelin	5-20033494	5	20490896	1.30815e-14	0.387097	0.0533325	0.254278	0.883228	54	0.000554127
AC	AC Friedelin	5-20033505	5	20490907	8.09966e-14	0.364516	0.0533325	0.241008	0.872562	116	0.00119035
AC	AC Friedelin	5-20033622	5	20491024	2.081e-13	0.325806	0.0533325	0.234206	0.874745	158	0.00162134
AC	AC Friedelin	5-20033644	5	20491046	1.10907e-13	0.383871	0.0533325	0.238738	0.84721	135	0.00138532
AC	AC Friedelin	5-20033769	5	20491171	1.10907e-13	0.383871	0.0533325	0.238738	-0.84721	128	0.00131349
AC	AC Friedelin	5-20033799	5	20491201	1.10907e-13	0.383871	0.0533325	0.238738	-0.84721	129	0.00132375
AC	AC Friedelin	5-20033833	5	20491235	1.10907e-13	0.383871	0.0533325	0.238738	0.84721	136	0.00139558
AC	AC Friedelin	5-20033834	5	20491236	1.10907e-13	0.383871	0.0533325	0.238738	0.84721	137	0.00140584
AC	AC Friedelin	5-20033960	5	20491362	8.09966e-14	0.364516	0.0533325	0.241008	-0.872562	111	0.00113904
AC	AC Friedelin	5-20034198	5	20491600	3.00608e-13	0.380645	0.0533325	0.231567	0.833599	177	0.00181631
AC	AC Friedelin	5-20034257	5	20491659	3.05464e-13	0.380645	0.0533325	0.231452	-0.832678	178	0.00182657
AC	AC Friedelin	5-20034413	5	20491815	8.09966e-14	0.364516	0.0533325	0.241008	-0.872562	112	0.0011493
AC	AC Friedelin	5-20034419	5	20491821	3.80113e-14	0.370968	0.0533325	0.246494	0.876775	81	0.000831191
AC	AC Friedelin	5-20034623	5	20492025	3.80113e-14	0.370968	0.0533325	0.246494	0.876775	82	0.000841453
AC	AC Friedelin	5-20034685	5	20492087	5.8726e-15	0.393548	0.0533325	0.26016	0.888679	30	0.000307849
AC	AC Friedelin	5-20034950	5	20492352	8.7983e-15	0.387097	0.0533325	0.257187	-0.886887	41	0.000420726
AC	AC Friedelin	5-20034968	5	20492370	4.22932e-14	0.36129	0.0533325	0.245718	0.885621	90	0.000923546
AC	AC Friedelin	5-20035021	5	20492423	7.07362e-15	0.370968	0.0533325	0.25879	0.903174	33	0.000338633
AC	AC Friedelin	5-20035113	5	20492515	4.2199e-13	0.364516	0.0533325	0.229139	0.828418	193	0.00198049
AC	AC Friedelin	5-20035122	5	20492524	3.4689e-13	0.377419	0.0533325	0.230541	-0.8429	185	0.0018984
AC	AC Friedelin	5-20035265	5	20492667	7.57167e-15	0.364516	0.0533325	0.25829	-0.902938	39	0.000400203
AC	AC Friedelin	5-20035312	5	20492714	2.11253e-14	0.36129	0.0533325	0.250773	0.889529	63	0.000646482
AC	AC Friedelin	5-20035395	5	20492797	2.11253e-14	0.36129	0.0533325	0.250773	-0.889529	61	0.000625959
AC	AC Friedelin	5-20035396	5	20492798	2.11253e-14	0.36129	0.0533325	0.250773	0.889529	64	0.000656744
AC	AC Friedelin	5-20035405	5	20492807	1.23407e-13	0.377419	0.0533325	0.237967	-0.8456	141	0.00144689
AC	AC Friedelin	5-20035437	5	20492839	6.61564e-14	0.374194	0.0533325	0.242473	0.857802	100	0.00102616
AC	AC Friedelin	5-20035498	5	20492900	2.11253e-14	0.36129	0.0533325	0.250773	-0.889529	62	0.00063622
AC	AC Friedelin	5-20035543	5	20492945	6.05965e-15	0.36129	0.0533325	0.259929	0.898176	32	0.000328372
AC	AC Friedelin	5-20035927	5	20493329	1.10364e-13	0.370968	0.0533325	0.238773	0.841234	126	0.00129296
AC	AC Friedelin	5-20036196	5	20493598	2.44626e-14	0.367742	0.0533325	0.249703	-0.87626	66	0.000677267
AC	AC Friedelin	5-20036207	5	20493609	9.78307e-14	0.364516	0.0533325	0.239643	-0.859642	122	0.00125192
AC	AC Friedelin	5-20036240	5	20493642	2.41027e-14	0.390323	0.0533325	0.249811	-0.859032	65	0.000667005
AC	AC Friedelin	5-20036361	5	20493763	9.17085e-15	0.364516	0.0533325	0.256882	-0.882945	43	0.00044125
AC	AC Friedelin	5-20036432	5	20493834	1.81315e-13	0.377419	0.0533325	0.235197	0.834476	156	0.00160081
AC	AC Friedelin	5-20036442	5	20493844	1.10907e-13	0.383871	0.0533325	0.238738	-0.84721	130	0.00133401
AC	AC Friedelin	5-20036470	5	20493872	7.6562e-14	0.354839	0.0533325	0.241415	0.865997	101	0.00103642
AC	AC Friedelin	5-20036663	5	20494065	2.95964e-13	0.380645	0.0533325	0.231679	0.842805	174	0.00178552
AC	AC Friedelin	5-20058645	5	20516043	1.34115e-13	0.383871	0.0533325	0.237367	-0.833107	144	0.00147767
AC	AC Friedelin	5-20058687	5	20516085	1.44457e-13	0.383871	0.0533325	0.236832	-0.833892	146	0.0014982
AC	AC Friedelin	5-20058773	5	20516171	9.21642e-14	0.383871	0.0533325	0.240074	0.843281	119	0.00122113
AC	AC Friedelin	5-20058806	5	20516204	3.69652e-13	0.4	0.0533325	0.230087	0.814629	189	0.00193945
AC	AC Friedelin	5-20058847	5	20516245	2.44513e-16	0.348387	0.0533325	0.283829	0.974357	4	4.10465e-05
AC	AC Friedelin	5-20059123	5	20516521	4.9724e-14	0.370968	0.0533325	0.244543	0.865698	98	0.00100564
AC	AC Friedelin	5-20059165	5	20516563	4.44653e-14	0.370968	0.0533325	0.245354	0.872764	94	0.000964592
AC	AC Friedelin	5-20059221	5	20516619	1.16654e-14	0.412903	0.0533325	0.255117	-0.86585	49	0.000502819
AC	AC Friedelin	5-20059718	5	20517116	9.81317e-15	0.36129	0.0533325	0.256385	-0.902725	45	0.000461773
AC	AC Friedelin	5-20059727	5	20517125	9.81317e-15	0.36129	0.0533325	0.256385	-0.902725	46	0.000472035
AC	AC Friedelin	5-20059736	5	20517134	3.18759e-14	0.367742	0.0533325	0.247774	0.884706	75	0.000769622
AC	AC Friedelin	5-20059766	5	20517164	1.65115e-13	0.383871	0.0533325	0.23587	0.844219	155	0.00159055
AC	AC Friedelin	5-20060003	5	20517401	1.45452e-13	0.358065	0.0533325	0.236783	0.853098	149	0.00152898
AC	AC Friedelin	5-20060322	5	20517720	1.45452e-13	0.358065	0.0533325	0.236783	0.853098	150	0.00153924
AC	AC Friedelin	5-20060416	5	20517814	1.19633e-13	0.348387	0.0533325	0.238191	0.863129	140	0.00143663
AC	AC Friedelin	5-20060436	5	20517834	7.6562e-14	0.354839	0.0533325	0.241415	0.865997	102	0.00104669
AC	AC Friedelin	5-20060580	5	20517978	3.56274e-13	0.370968	0.0533325	0.23035	0.839996	187	0.00191892
AC	AC Friedelin	5-20060644	5	20518042	2.91248e-14	0.367742	0.0533325	0.248432	-0.886354	73	0.000749098
AC	AC Friedelin	5-20060645	5	20518043	4.22932e-14	0.36129	0.0533325	0.245718	-0.885621	87	0.000892761
AC	AC Friedelin	5-20060670	5	20518068	4.80748e-14	0.36129	0.0533325	0.244788	-0.877869	96	0.000985116
AC	AC Friedelin	5-20060709	5	20518107	2.69169e-13	0.377419	0.0533325	0.232359	0.834508	170	0.00174448
AC	AC Friedelin	5-20060853	5	20518251	1.31025e-13	0.358065	0.0533325	0.237535	-0.860031	142	0.00145715
AC	AC Friedelin	5-20061058	5	20518456	4.28494e-13	0.380645	0.0533325	0.22903	-0.830626	195	0.00200102
AC	AC Friedelin	5-20061096	5	20518494	4.22932e-14	0.36129	0.0533325	0.245718	-0.885621	88	0.000903023
AC	AC Friedelin	5-20061114	5	20518512	1.45431e-13	0.374194	0.0533325	0.236784	0.846661	147	0.00150846
AC	AC Friedelin	5-20061211	5	20518609	2.69169e-13	0.377419	0.0533325	0.232359	-0.834508	169	0.00173421
AC	AC Friedelin	5-20061358	5	20518756	2.48636e-14	0.358065	0.0533325	0.249584	-0.891093	68	0.00069779
AC	AC Friedelin	5-20061378	5	20518776	2.69169e-13	0.377419	0.0533325	0.232359	0.834508	171	0.00175474
AC	AC Friedelin	5-20061979	5	20519377	4.22932e-14	0.36129	0.0533325	0.245718	-0.885621	89	0.000913284
AC	AC Friedelin	5-20062156	5	20519554	1.31025e-13	0.358065	0.0533325	0.237535	0.860031	143	0.00146741
AC	AC Friedelin	5-20062220	5	20519618	4.22244e-13	0.370968	0.0533325	0.229135	-0.822948	194	0.00199075
AC	AC Friedelin	5-20062238	5	20519636	1.45452e-13	0.358065	0.0533325	0.236783	-0.853098	148	0.00151872
AC	AC Friedelin	5-20068632	5	20526025	3.89203e-14	0.351613	0.0533325	0.246322	-0.879247	84	0.000861976
AC	AC Friedelin	5-20068682	5	20526075	2.49584e-14	0.358065	0.0533325	0.249557	0.890317	69	0.000708052
AC	AC Friedelin	5-20068731	5	20526124	8.66027e-14	0.367742	0.0533325	0.240524	-0.865378	118	0.00121087
AC	AC Friedelin	5-20068955	5	20526348	7.46684e-15	0.341935	0.0533325	0.258393	-0.927511	35	0.000359157
AC	AC Friedelin	5-20069003	5	20526396	1.52123e-14	0.345161	0.0533325	0.253173	0.912765	58	0.000595174
AC	AC Friedelin	5-20069045	5	20526438	7.46684e-15	0.341935	0.0533325	0.258393	-0.927511	36	0.000369418
AC	AC Friedelin	5-20069067	5	20526460	7.46684e-15	0.341935	0.0533325	0.258393	0.927511	37	0.00037968
AC	AC Friedelin	5-20069344	5	20526737	8.53699e-14	0.380645	0.0533325	0.240628	-0.85687	117	0.00120061
AC	AC Friedelin	5-20069378	5	20526771	9.39316e-15	0.351613	0.0533325	0.256706	-0.920893	44	0.000451511
AC	AC Friedelin	5-20069610	5	20527003	4.20936e-14	0.390323	0.0533325	0.245752	0.865175	86	0.000882499
AC	AC Friedelin	5-20069848	5	20527241	4.62727e-15	0.396774	0.0533325	0.261917	0.899007	24	0.000246279
AC	AC Friedelin	5-20069849	5	20527242	5.27634e-15	0.390323	0.0533325	0.260949	0.901024	26	0.000266802
AC	AC Friedelin	5-20069887	5	20527280	4.13333e-13	0.377419	0.0533325	0.229288	0.835262	192	0.00197023
AC	AC Friedelin	5-20069895	5	20527288	7.46684e-15	0.341935	0.0533325	0.258393	0.927511	38	0.000389942
AC	AC Friedelin	5-20069902	5	20527295	4.13333e-13	0.377419	0.0533325	0.229288	-0.835262	191	0.00195997
AC	AC Friedelin	5-20070037	5	20527430	1.37322e-13	0.387097	0.0533325	0.237197	0.847505	145	0.00148793
AC	AC Friedelin	5-20070387	5	20527780	3.60567e-13	0.383871	0.0533325	0.230265	0.833594	188	0.00192918
AC	AC Friedelin	5-20070825	5	20528218	1.12672e-14	0.351613	0.0533325	0.255372	-0.913603	47	0.000482296
AC	AC Friedelin	5-20070914	5	20528307	2.82859e-13	0.387097	0.0533325	0.232003	-0.835964	173	0.00177526
AC	AC Friedelin	5-20070925	5	20528318	1.74388e-14	0.390323	0.0533325	0.252174	-0.879712	60	0.000615697
AC	AC Friedelin	5-20071016	5	20528409	3.27386e-14	0.393548	0.0533325	0.24758	0.867627	76	0.000779883
AC	AC Friedelin	5-20157078	5	20613366	3.58059e-14	0.316129	0.0533325	0.246928	0.911016	77	0.000790145
AC	AC Friedelin	5-20157098	5	20613386	3.58059e-14	0.316129	0.0533325	0.246928	-0.911016	78	0.000800406
AC	AC Friedelin	5-20157225	5	20613513	1.32611e-14	0.319355	0.0533325	0.254178	-0.924696	55	0.000564389
AC	AC Friedelin	5-20157281	5	20613569	4.31415e-16	0.312903	0.0533325	0.279563	0.988694	6	6.15697e-05
AC	AC Friedelin	5-20157321	5	20613609	1.20568e-15	0.309677	0.0533325	0.271884	-0.975148	15	0.000153924
AC	AC Friedelin	5-20157553	5	20613841	2.27469e-13	0.43871	0.0533325	0.233567	-0.823947	161	0.00165212
AC	AC Friedelin	5-20157556	5	20613844	1.18814e-15	0.309677	0.0533325	0.271993	0.968525	12	0.000123139
AC	AC Friedelin	5-20157578	5	20613866	1.18814e-15	0.309677	0.0533325	0.271993	-0.968525	11	0.000112878
AC	AC Friedelin	5-20157581	5	20613869	7.65791e-16	0.319355	0.0533325	0.275269	0.96939	9	9.23546e-05
AC	AC Friedelin	5-20157639	5	20613927	1.18761e-16	0.329032	0.0533325	0.289278	0.996031	1	1.02616e-05
AC	AC Friedelin	5-20157791	5	20614079	1.58108e-16	0.316129	0.0533325	0.287115	1.00116	3	3.07849e-05
AC	AC Friedelin	5-20157802	5	20614090	1.58108e-16	0.316129	0.0533325	0.287115	-1.00116	2	2.05232e-05
AC	AC Friedelin	5-20158041	5	20614329	1.1971e-15	0.322581	0.0533325	0.271937	0.965371	13	0.000133401
AC	AC Friedelin	5-20158170	5	20614458	2.13296e-15	0.325806	0.0533325	0.267645	0.956583	19	0.000194971
AC	AC Friedelin	5-20158254	5	20614542	5.84654e-15	0.322581	0.0533325	0.260193	-0.943086	29	0.000297587
AC	AC Friedelin	5-20158491	5	20614779	1.49024e-15	0.316129	0.0533325	0.270308	0.963843	17	0.000174448
AC	AC Friedelin	5-20158494	5	20614782	1.49024e-15	0.316129	0.0533325	0.270308	0.963843	18	0.000184709
AC	AC Friedelin	5-20158551	5	20614839	3.27e-15	0.319355	0.0533325	0.264481	-0.952188	22	0.000225756
AC	AC Friedelin	5-20158578	5	20614866	5.3823e-16	0.319355	0.0533325	0.277906	0.97721	7	7.18313e-05
AC	AC Friedelin	5-20158581	5	20614869	5.3823e-16	0.319355	0.0533325	0.277906	0.97721	8	8.2093e-05
AC	AC Friedelin	5-20158695	5	20614983	1.1971e-15	0.322581	0.0533325	0.271937	0.965371	14	0.000143663
AC	AC Friedelin	5-20158707	5	20614995	2.46117e-15	0.325806	0.0533325	0.266584	0.950521	21	0.000215494
AC	AC Friedelin	5-20158770	5	20615058	3.50449e-16	0.319355	0.0533325	0.281123	-0.989756	5	5.13081e-05
AC	AC Friedelin	5-20158844	5	20615132	7.14077e-15	0.33871	0.0533325	0.258721	0.91586	34	0.000348895
AC	AC Friedelin	5-20192104	5	20647653	5.20159e-15	0.316129	0.0533325	0.261054	-0.936701	25	0.000256541
AC	AC Friedelin	5-20192162	5	20647711	3.84868e-14	0.335484	0.0533325	0.246403	0.885393	83	0.000851714
AC	AC Friedelin	5-20195778	5	20651327	1.24461e-14	0.316129	0.0533325	0.254642	0.929698	51	0.000523343
AC	AC Friedelin	5-20218665	5	20672840	2.55817e-14	0.309677	0.0533325	0.249377	0.921575	70	0.000718313
AC	AC Friedelin	5-20218753	5	20672928	2.00937e-13	0.393548	0.0533325	0.234458	-0.839385	157	0.00161107
AC	Total AC	8-16009314	8	16448178	3.70404e-08	0.216129	0.0748317	0.170321	0.965017	194	0.00199075
AC	Total AC	8-16025749	8	16464867	3.60015e-08	0.212903	0.0748317	0.170504	-0.968652	192	0.00197023
AC	Total AC	8-16025760	8	16464878	3.60015e-08	0.212903	0.0748317	0.170504	-0.968652	193	0.00198049
AC	Total AC	8-16028187	8	16467305	3.22768e-08	0.2	0.0748317	0.171205	0.991832	188	0.00192918
AC	Total AC	8-16028227	8	16467345	2.24509e-08	0.206452	0.0748317	0.173541	-0.995486	183	0.00187788
AC	Total AC	8-16029023	8	16468141	9.20775e-09	0.2	0.0748317	0.179306	1.03443	160	0.00164186
AC	Total AC	8-16032095	8	16471213	3.22242e-08	0.219355	0.0748317	0.171216	-0.964129	187	0.00191892
AC	Total AC	8-16032281	8	16471399	3.75983e-08	0.235484	0.0748317	0.170225	-0.924972	195	0.00200102
AC	Total AC	8-16036257	8	16475375	3.48258e-08	0.216129	0.0748317	0.170717	0.960889	191	0.00195997
AC	Total AC	8-16036431	8	16475549	1.78927e-09	0.232258	0.0748317	0.190008	-1.02114	124	0.00127244
AC	Total AC	8-16036483	8	16475601	3.99924e-09	0.241935	0.0748317	0.184737	0.998797	145	0.00148793
AC	Total AC	8-16036487	8	16475605	3.38802e-08	0.212903	0.0748317	0.170894	0.972255	189	0.00193945
AC	Total AC	8-16036533	8	16475651	2.13411e-08	0.235484	0.0748317	0.173868	0.945185	179	0.00183683
AC	Total AC	8-16036655	8	16475773	3.43664e-08	0.23871	0.0748317	0.170802	-0.922534	190	0.00194971
AC	Total AC	8-16036728	8	16475846	1.02011e-08	0.206452	0.0748317	0.178641	1.01488	165	0.00169317
AC	Total AC	8-16036775	8	16475893	1.7413e-08	0.23871	0.0748317	0.175181	0.950068	175	0.00179578
AC	Total AC	8-16036923	8	16476041	9.7819e-09	0.241935	0.0748317	0.178914	0.970477	163	0.00167264
AC	Total AC	8-16039250	8	16478366	1.76941e-08	0.235484	0.0748317	0.175077	0.946843	178	0.00182657
AC	Total AC	8-16043969	8	16483085	2.102e-09	0.219355	0.0748317	0.18895	-1.04461	127	0.00130323
AC	Total AC	8-16044001	8	16483117	2.76555e-09	0.206452	0.0748317	0.18715	-1.06638	133	0.0013648
AC	Total AC	8-16046129	8	16485244	4.92708e-09	0.212903	0.0748317	0.183375	1.02848	149	0.00152898
AC	Total AC	8-16046226	8	16485341	8.56899e-09	0.203226	0.0748317	0.179773	-1.03144	158	0.00162134
AC	Total AC	8-16046257	8	16485372	1.21898e-08	0.209677	0.0748317	0.177487	-1.00765	168	0.00172395
AC	Total AC	8-16046347	8	16485462	2.48036e-08	0.235484	0.0748317	0.172899	0.930159	184	0.00188814
AC	Total AC	8-16047161	8	16486275	1.01439e-08	0.203226	0.0748317	0.178678	1.02804	164	0.00168291
AC	Total AC	8-16047240	8	16486354	1.48143e-08	0.219355	0.0748317	0.176225	-0.984393	173	0.00177526
AC	Total AC	8-16047327	8	16486441	1.74535e-08	0.232258	0.0748317	0.175166	-0.957141	176	0.00180605
AC	Total AC	8-16047373	8	16486487	1.40496e-08	0.190323	0.0748317	0.176568	1.03969	172	0.001765
AC	Total AC	8-16049041	8	16488155	3.08316e-09	0.235484	0.0748317	0.186438	-1.00247	136	0.00139558
AC	Total AC	8-16049185	8	16488299	1.60234e-08	0.222581	0.0748317	0.175718	-0.976301	174	0.00178552
AC	Total AC	8-16049242	8	16488356	3.94904e-09	0.219355	0.0748317	0.18482	-1.02475	142	0.00145715
AC	Total AC	8-16049263	8	16488377	7.09678e-09	0.203226	0.0748317	0.180998	1.03812	156	0.00160081
AC	Total AC	8-16049422	8	16488536	3.35025e-09	0.232258	0.0748317	0.185895	-1.01746	140	0.00143663
AC	Total AC	8-16049483	8	16488597	1.21957e-08	0.2	0.0748317	0.177484	-1.02858	169	0.00173421
AC	Total AC	8-16049507	8	16488621	6.96662e-10	0.241935	0.0748317	0.196231	1.03621	114	0.00116982
AC	Total AC	8-16049778	8	16488892	3.42469e-09	0.232258	0.0748317	0.185751	-1.01049	141	0.00144689
AC	Total AC	8-16049817	8	16488931	1.21957e-08	0.2	0.0748317	0.177484	1.02858	171	0.00175474
AC	Total AC	8-16050234	8	16489348	1.17983e-08	0.235484	0.0748317	0.177699	-0.962288	166	0.00170343
AC	Total AC	8-16050495	8	16489609	1.73007e-09	0.216129	0.0748317	0.190229	-1.05581	123	0.00126218
AC	Total AC	8-16050503	8	16489617	5.63713e-09	0.225806	0.0748317	0.182497	-0.997983	152	0.00155977
AC	Total AC	8-16050656	8	16489770	1.21957e-08	0.2	0.0748317	0.177484	-1.02858	170	0.00174448
AC	Total AC	8-16050678	8	16489792	5.58568e-09	0.193548	0.0748317	0.182557	1.05857	151	0.0015495
AC	Total AC	8-16050732	8	16489846	3.94904e-09	0.219355	0.0748317	0.18482	-1.02475	143	0.00146741
AC	Total AC	8-16050770	8	16489884	5.7797e-09	0.216129	0.0748317	0.182335	-1.01537	153	0.00157003
AC	Total AC	8-16050829	8	16489943	4.92708e-09	0.212903	0.0748317	0.183375	1.02848	150	0.00153924
AC	Total AC	8-16050881	8	16489995	6.62695e-09	0.229032	0.0748317	0.181444	0.993063	154	0.00158029
AC	Total AC	8-16050921	8	16490035	4.92708e-09	0.212903	0.0748317	0.183375	-1.02848	148	0.00151872
AC	Total AC	8-16050963	8	16490077	2.51365e-08	0.190323	0.0748317	0.172813	-1.02217	185	0.0018984
AC	Total AC	8-16050989	8	16490103	3.10493e-08	0.190323	0.0748317	0.171454	1.01294	186	0.00190866
AC	Total AC	8-16080833	8	16498244	1.81215e-09	0.212903	0.0748317	0.189925	1.07375	125	0.0012827
AC	Total AC	8-16080915	8	16498326	9.30168e-09	0.280645	0.0748317	0.17924	0.94162	161	0.00165212
AC	Total AC	8-16081009	8	16498420	2.4573e-09	0.274194	0.0748317	0.187925	-0.982647	131	0.00134427
AC	Total AC	8-16081088	8	16498499	4.85364e-09	0.277419	0.0748317	0.183473	0.965412	147	0.00150846
AC	Total AC	8-16091275	8	16508685	2.17999e-08	0.383871	0.0748317	0.173731	-0.850412	180	0.00184709
AC	Total AC	8-16091344	8	16508754	7.0757e-09	0.396774	0.0748317	0.181018	0.882234	155	0.00159055
AC	Total AC	8-16091516	8	16508926	4.79278e-11	0.3	0.0748317	0.214132	-1.06075	105	0.00107747
AC	Total AC	8-16091558	8	16508968	2.52534e-09	0.270968	0.0748317	0.187746	-0.99269	132	0.00135453
AC	Total AC	8-16091626	8	16509036	3.2483e-09	0.296774	0.0748317	0.186097	-0.957761	137	0.00140584
AC	Total AC	8-16091667	8	16509077	1.27151e-09	0.267742	0.0748317	0.192257	-1.00965	119	0.00122113
AC	Total AC	8-16123290	8	16540697	2.18902e-08	0.380645	0.0748317	0.173704	-0.850448	181	0.00185735
AC	Total AC	8-16123292	8	16540699	1.39578e-09	0.412903	0.0748317	0.191642	0.926237	121	0.00124166
AC	Total AC	8-16123386	8	16540793	9.00226e-09	0.429032	0.0748317	0.179453	0.869806	159	0.0016316
AC	Total AC	8-16123444	8	16540851	1.05766e-09	0.293548	0.0748317	0.193471	-0.982432	117	0.00120061
AC	Total AC	8-16123466	8	16540873	2.82229e-09	0.429032	0.0748317	0.187017	0.90651	134	0.00137506
AC	Total AC	8-16123574	8	16540981	1.64526e-09	0.267742	0.0748317	0.19056	-1.00289	122	0.00125192
AC	Total AC	8-16123643	8	16541050	2.19972e-09	0.306452	0.0748317	0.188652	0.935417	128	0.00131349
AC	Total AC	8-16170443	8	16556473	9.30204e-09	0.293548	0.0748317	0.17924	-0.927755	162	0.00166238
AC	Total AC	8-16170426	8	16556490	3.28086e-09	0.277419	0.0748317	0.186032	-0.968594	138	0.0014161
AC	Total AC	8-16170379	8	16556537	2.27978e-09	0.3	0.0748317	0.188417	-0.957924	129	0.00132375
AC	Total AC	8-16170377	8	16556539	1.87241e-10	0.316129	0.0748317	0.204974	1.01658	109	0.00111852
AC	Total AC	8-16170112	8	16556804	2.6471e-10	0.322581	0.0748317	0.202662	-1.00195	110	0.00112878
AC	Total AC	8-16170062	8	16556854	1.85204e-09	0.341935	0.0748317	0.189781	0.933391	126	0.00129296
AC	Total AC	8-16170033	8	16556883	2.31874e-09	0.306452	0.0748317	0.188306	-0.949204	130	0.00133401
AC	Total AC	8-16170010	8	16556906	1.21038e-08	0.280645	0.0748317	0.177533	-0.9383	167	0.00171369
AC	Total AC	8-16169889	8	16557027	1.75941e-08	0.293548	0.0748317	0.175114	0.895281	177	0.00181631
AC	Total AC	8-16169869	8	16557047	7.16135e-09	0.274194	0.0748317	0.180939	-0.956141	157	0.00161107
AC	Total AC	8-16169838	8	16557078	3.95629e-09	0.33871	0.0748317	0.184808	0.911469	144	0.00147767
AC	Total AC	8-16169802	8	16557114	3.34062e-09	0.3	0.0748317	0.185914	0.956803	139	0.00142637
AC	Total AC	8-16169635	8	16557281	8.56212e-10	0.354839	0.0748317	0.194867	-0.947813	116	0.00119035
AC	Total AC	8-16169516	8	16557400	2.21688e-08	0.303226	0.0748317	0.173623	-0.882105	182	0.00186761
AC	Total AC	8-16169065	8	16557851	1.38392e-09	0.264516	0.0748317	0.191699	-1.01308	120	0.00123139
AC	Total AC	8-16168972	8	16557944	5.02331e-10	0.254839	0.0748317	0.1984	1.05552	112	0.0011493
AC	Total AC	8-16168442	8	16558474	1.76736e-13	0.209677	0.0748317	0.252745	1.34019	70	0.000718313
AC	Total AC	8-16168415	8	16558501	2.96772e-13	0.206452	0.0748317	0.249108	-1.33029	78	0.000800406
AC	Total AC	8-16168296	8	16558620	1.99914e-13	0.206452	0.0748317	0.251879	1.34561	71	0.000728575
AC	Total AC	8-16168263	8	16558653	5.88045e-12	0.183871	0.0748317	0.228411	-1.30939	97	0.000995377
AC	Total AC	8-16167736	8	16559180	2.36779e-12	0.2	0.0748317	0.234669	-1.29723	94	0.000964592
AC	Total AC	8-16167000	8	16559916	2.66431e-11	0.177419	0.0748317	0.218106	-1.27238	102	0.00104669
AC	Total AC	8-16166858	8	16560058	2.88019e-11	0.174194	0.0748317	0.217578	1.2811	103	0.00105695
AC	Total AC	8-16166657	8	16560259	2.44977e-13	0.203226	0.0748317	0.250453	1.3472	75	0.000769622
AC	Total AC	8-16166655	8	16560261	2.44977e-13	0.203226	0.0748317	0.250453	1.3472	76	0.000779883
AC	Total AC	8-16165582	8	16560974	4.13517e-13	0.2	0.0748317	0.246788	1.337	81	0.000831191
AC	Total AC	8-16165160	8	16561396	2.44977e-13	0.203226	0.0748317	0.250453	1.3472	77	0.000790145
AC	Total AC	8-16165051	8	16561505	2.13209e-13	0.2	0.0748317	0.251427	1.3582	73	0.000749098
AC	Total AC	8-16165003	8	16561553	2.13209e-13	0.2	0.0748317	0.251427	-1.3582	72	0.000738837
AC	Total AC	8-16164998	8	16561558	2.13209e-13	0.2	0.0748317	0.251427	1.3582	74	0.00075936
AC	Total AC	8-16164937	8	16561619	1.09708e-09	0.358065	0.0748317	0.19323	0.960982	118	0.00121087
AC	Total AC	8-16164908	8	16561648	3.50929e-10	0.358065	0.0748317	0.200784	0.986186	111	0.00113904
AC	Total AC	8-16164878	8	16561678	1.57027e-13	0.209677	0.0748317	0.253577	-1.34665	68	0.00069779
AC	Total AC	8-16164871	8	16561685	1.74942e-13	0.203226	0.0748317	0.252817	-1.35622	69	0.000708052
AC	Total AC	8-16164548	8	16562008	3.12801e-12	0.187097	0.0748317	0.232749	1.3061	96	0.000985116
AC	Total AC	8-16183654	8	16603619	1.23522e-11	0.170968	0.0748317	0.223335	-1.31942	98	0.00100564
AC	Total AC	8-16183718	8	16603683	1.30262e-13	0.203226	0.0748317	0.254892	-1.36449	67	0.000687529
AC	Total AC	8-16183898	8	16603863	1.23522e-11	0.170968	0.0748317	0.223335	-1.31942	99	0.0010159
AC	Total AC	8-16183940	8	16603905	2.95407e-09	0.16129	0.0748317	0.186718	-1.18596	135	0.00138532
AC	Total AC	8-16183959	8	16603924	4.90473e-11	0.174194	0.0748317	0.213976	1.26897	106	0.00108773
AC	Total AC	8-16184007	8	16603972	1.39433e-11	0.174194	0.0748317	0.222509	1.30657	100	0.00102616
AC	Total AC	8-16184017	8	16603982	1.54389e-10	0.280645	0.0748317	0.206265	-1.06751	108	0.00110825
AC	Total AC	8-16184162	8	16604127	4.49775e-11	0.187097	0.0748317	0.214561	1.23251	104	0.00106721
AC	Total AC	8-16184906	8	16604871	2.22789e-11	0.245161	0.0748317	0.21932	-1.14533	101	0.00103642
AC	Total AC	8-16185099	8	16605064	4.5882e-13	0.232258	0.0748317	0.246062	-1.26417	83	0.000851714
AC	Total AC	8-16185101	8	16605066	4.5882e-13	0.232258	0.0748317	0.246062	1.26417	82	0.000841453
AC	Total AC	8-16185139	8	16605104	1.04193e-12	0.23871	0.0748317	0.240351	-1.22345	90	0.000923546
AC	Total AC	8-16185202	8	16605167	4.00987e-13	0.248387	0.0748317	0.247003	1.23603	80	0.00082093
AC	Total AC	8-16185290	8	16605255	1.04266e-14	0.245161	0.0748317	0.272838	-1.32973	39	0.000400203
AC	Total AC	8-16185297	8	16605262	8.08347e-15	0.251613	0.0748317	0.274665	-1.32281	35	0.000359157
AC	Total AC	8-16185382	8	16605347	7.4978e-15	0.241935	0.0748317	0.275205	1.34213	34	0.000348895
AC	Total AC	8-16185460	8	16605425	2.35216e-14	0.251613	0.0748317	0.267022	-1.30804	46	0.000472035
AC	Total AC	8-16186116	8	16606081	5.53445e-15	0.222581	0.0748317	0.277389	-1.40416	21	0.000215494
AC	Total AC	8-16186125	8	16606090	5.53445e-15	0.222581	0.0748317	0.277389	1.40416	26	0.000266802
AC	Total AC	8-16190658	8	16610622	4.89888e-15	0.219355	0.0748317	0.278268	1.41491	19	0.000194971
AC	Total AC	8-16190676	8	16610640	4.89888e-15	0.219355	0.0748317	0.278268	1.41491	20	0.000205232
AC	Total AC	8-16190738	8	16610702	4.89888e-15	0.219355	0.0748317	0.278268	-1.41491	18	0.000184709
AC	Total AC	8-16190829	8	16610793	2.40069e-14	0.225806	0.0748317	0.266877	1.35097	48	0.000492558
AC	Total AC	8-16191259	8	16611223	6.51369e-16	0.232258	0.0748317	0.29291	-1.42981	1	1.02616e-05
AC	Total AC	8-16191291	8	16611255	5.53445e-15	0.222581	0.0748317	0.277389	-1.40416	22	0.000225756
AC	Total AC	8-16191489	8	16611453	2.91591e-15	0.235484	0.0748317	0.282013	-1.37734	12	0.000123139
AC	Total AC	8-16191492	8	16611456	6.51369e-16	0.232258	0.0748317	0.29291	-1.42981	2	2.05232e-05
AC	Total AC	8-16191554	8	16611518	4.2729e-09	0.348387	0.0748317	0.184305	0.92476	146	0.0014982
AC	Total AC	8-16191857	8	16611821	2.32469e-14	0.229032	0.0748317	0.267106	-1.36861	45	0.000461773
AC	Total AC	8-16191876	8	16611840	2.25769e-14	0.225806	0.0748317	0.267314	-1.3617	44	0.000451511
AC	Total AC	8-16191954	8	16611918	5.53445e-15	0.222581	0.0748317	0.277389	-1.40416	23	0.000236017
AC	Total AC	8-16192196	8	16612160	5.53445e-15	0.222581	0.0748317	0.277389	-1.40416	24	0.000246279
AC	Total AC	8-16192279	8	16612243	1.73412e-14	0.229032	0.0748317	0.269198	-1.36285	41	0.000420726
AC	Total AC	8-16192286	8	16612250	1.73412e-14	0.229032	0.0748317	0.269198	-1.36285	42	0.000430988
AC	Total AC	8-16192430	8	16612394	5.53445e-15	0.222581	0.0748317	0.277389	-1.40416	25	0.000256541
AC	Total AC	8-16192451	8	16612415	2.40069e-14	0.225806	0.0748317	0.266877	-1.35097	47	0.000482296
AC	Total AC	8-16192478	8	16612442	1.07494e-13	0.222581	0.0748317	0.256247	-1.32458	66	0.000677267
AC	Total AC	8-16192525	8	16612489	6.56063e-15	0.219355	0.0748317	0.276165	-1.40753	28	0.000287325
AC	Total AC	8-16209265	8	16629787	2.84997e-15	0.229032	0.0748317	0.282179	-1.40608	3	3.07849e-05
AC	Total AC	8-16209311	8	16629833	3.46072e-15	0.225806	0.0748317	0.280775	1.40816	16	0.000164186
AC	Total AC	8-16209324	8	16629846	8.63631e-15	0.219355	0.0748317	0.27419	1.40037	36	0.000369418
AC	Total AC	8-16209328	8	16629850	8.63631e-15	0.219355	0.0748317	0.27419	1.40037	37	0.00037968
AC	Total AC	8-16209361	8	16629883	6.56175e-10	0.364516	0.0748317	0.196628	-0.93567	113	0.00115956
AC	Total AC	8-16209437	8	16629959	7.42474e-15	0.229032	0.0748317	0.275275	-1.38237	30	0.000307849
AC	Total AC	8-16209439	8	16629961	7.88841e-10	0.374194	0.0748317	0.195409	-0.925859	115	0.00118009
AC	Total AC	8-16209452	8	16629974	7.42474e-15	0.229032	0.0748317	0.275275	-1.38237	31	0.00031811
AC	Total AC	8-16209492	8	16630014	7.42474e-15	0.229032	0.0748317	0.275275	-1.38237	32	0.000328372
AC	Total AC	8-16209571	8	16630093	5.51876e-13	0.274194	0.0748317	0.244773	-1.1974	84	0.000861976
AC	Total AC	8-16209636	8	16630158	3.46072e-15	0.225806	0.0748317	0.280775	-1.40816	13	0.000133401
AC	Total AC	8-16209654	8	16630176	7.42474e-15	0.229032	0.0748317	0.275275	-1.38237	33	0.000338633
AC	Total AC	8-16209683	8	16630205	7.56262e-11	0.277419	0.0748317	0.211057	1.0759	107	0.00109799
AC	Total AC	8-16209724	8	16630246	3.23934e-14	0.216129	0.0748317	0.264743	-1.37159	59	0.000605436
AC	Total AC	8-16209782	8	16630304	3.23934e-14	0.216129	0.0748317	0.264743	-1.37159	60	0.000615697
AC	Total AC	8-16209899	8	16630421	3.46072e-15	0.225806	0.0748317	0.280775	-1.40816	14	0.000143663
AC	Total AC	8-16209912	8	16630434	3.46072e-15	0.225806	0.0748317	0.280775	-1.40816	15	0.000153924
AC	Total AC	8-16209941	8	16630463	1.53496e-14	0.229032	0.0748317	0.27007	1.35442	40	0.000410465
AC	Total AC	8-16210068	8	16630590	3.46072e-15	0.225806	0.0748317	0.280775	1.40816	17	0.000174448
AC	Total AC	8-16210182	8	16630704	2.84997e-15	0.229032	0.0748317	0.282179	1.40608	5	5.13081e-05
AC	Total AC	8-16210198	8	16630720	2.84997e-15	0.229032	0.0748317	0.282179	1.40608	6	6.15697e-05
AC	Total AC	8-16210220	8	16630742	3.26776e-14	0.219355	0.0748317	0.264681	1.36449	61	0.000625959
AC	Total AC	8-16210388	8	16630910	3.1651e-14	0.232258	0.0748317	0.264908	-1.33015	58	0.000595174
AC	Total AC	8-16210403	8	16630925	6.06528e-15	0.232258	0.0748317	0.27673	-1.38084	27	0.000277064
AC	Total AC	8-16210434	8	16630956	1.97497e-14	0.229032	0.0748317	0.268269	-1.35669	43	0.00044125
AC	Total AC	8-16210532	8	16631054	2.84997e-15	0.229032	0.0748317	0.282179	1.40608	7	7.18313e-05
AC	Total AC	8-16210692	8	16631214	9.44082e-15	0.225806	0.0748317	0.273551	-1.38162	38	0.000389942
AC	Total AC	8-16210694	8	16631216	2.84997e-15	0.229032	0.0748317	0.282179	1.40608	8	8.2093e-05
AC	Total AC	8-16210751	8	16631273	2.84997e-15	0.229032	0.0748317	0.282179	1.40608	9	9.23546e-05
AC	Total AC	8-16210771	8	16631293	7.1233e-15	0.245161	0.0748317	0.275573	-1.33945	29	0.000297587
AC	Total AC	8-16210842	8	16631364	2.84997e-15	0.229032	0.0748317	0.282179	1.40608	10	0.000102616
AC	Total AC	8-16212157	8	16632678	2.91428e-14	0.216129	0.0748317	0.265496	-1.3818	56	0.000574651
AC	Total AC	8-16212360	8	16632881	5.24866e-14	0.222581	0.0748317	0.261316	1.35186	63	0.000646482
AC	Total AC	8-16212446	8	16632967	2.45291e-14	0.219355	0.0748317	0.266723	-1.37857	49	0.000502819
AC	Total AC	8-16212617	8	16633138	2.84997e-15	0.229032	0.0748317	0.282179	-1.40608	4	4.10465e-05
AC	Total AC	8-16212666	8	16633187	2.84997e-15	0.229032	0.0748317	0.282179	1.40608	11	0.000112878
AC	Total AC	8-16212702	8	16633223	2.45291e-14	0.219355	0.0748317	0.266723	-1.37857	50	0.000513081
AC	Total AC	8-16212712	8	16633233	2.45291e-14	0.219355	0.0748317	0.266723	-1.37857	51	0.000523343
AC	Total AC	8-16212807	8	16633328	2.91428e-14	0.216129	0.0748317	0.265496	-1.3818	57	0.000584912
AC	Total AC	8-16212951	8	16633472	9.82476e-14	0.212903	0.0748317	0.256881	1.35046	65	0.000667005
AC	Total AC	8-16213189	8	16633710	2.45291e-14	0.219355	0.0748317	0.266723	-1.37857	52	0.000533604
AC	Total AC	8-16213191	8	16633712	2.45291e-14	0.219355	0.0748317	0.266723	-1.37857	53	0.000543866
AC	Total AC	8-16213560	8	16634081	3.45129e-13	0.225806	0.0748317	0.248052	1.29424	79	0.000810668
AC	Total AC	8-16213722	8	16634243	2.45291e-14	0.219355	0.0748317	0.266723	1.37857	55	0.000564389
AC	Total AC	8-16213763	8	16634284	2.45291e-14	0.219355	0.0748317	0.266723	-1.37857	54	0.000554127
AC	Total AC	8-16213832	8	16634353	3.11932e-12	0.219355	0.0748317	0.232768	1.24866	95	0.000974854
AC	Total AC	8-16213978	8	16634499	6.18799e-13	0.212903	0.0748317	0.243975	1.30464	85	0.000872238
AC	Total AC	8-16214210	8	16634731	6.99691e-13	0.229032	0.0748317	0.243119	1.26924	86	0.000882499
AC	Total AC	8-16214472	8	16634993	6.99691e-13	0.229032	0.0748317	0.243119	1.26924	87	0.000892761
AC	Total AC	8-16214959	8	16635480	3.97012e-14	0.235484	0.0748317	0.263297	-1.32622	62	0.00063622
AC	Total AC	8-16215147	8	16635668	6.58793e-14	0.23871	0.0748317	0.259706	-1.30859	64	0.000656744
AC	Total AC	8-16215280	8	16635801	7.25278e-13	0.225806	0.0748317	0.242869	-1.27499	88	0.000903023
AC	Total AC	8-16215478	8	16635999	7.25278e-13	0.225806	0.0748317	0.242869	1.27499	89	0.000913284
AC	Total AC	8-16076485	8	16668904	1.59377e-12	0.2	0.0748317	0.237405	1.31752	91	0.000933807
AC	Total AC	8-16076493	8	16668912	1.59377e-12	0.2	0.0748317	0.237405	1.31752	92	0.000944069
AC	Total AC	8-16076753	8	16669172	1.59377e-12	0.2	0.0748317	0.237405	1.31752	93	0.000954331
AC	AC Unk1	5-19912498	5	20370851	4.47982e-15	0.490323	0.086902	0.28832	-0.505254	142	0.00145715
AC	AC Unk1	5-19936592	5	20394945	5.72782e-15	0.467742	0.086902	0.286573	-0.510365	152	0.00155977
AC	AC Unk1	5-19936598	5	20394951	5.72782e-15	0.467742	0.086902	0.286573	-0.510365	153	0.00157003
AC	AC Unk1	5-19960789	5	20418213	2.0794e-15	0.345161	0.086902	0.293797	-0.55113	113	0.00115956
AC	AC Unk1	5-19960994	5	20418418	4.83219e-16	0.348387	0.086902	0.304291	0.568836	73	0.000749098
AC	AC Unk1	5-19961368	5	20418792	3.83758e-15	0.374194	0.086902	0.289422	0.539886	132	0.00135453
AC	AC Unk1	5-19982070	5	20439487	3.74579e-15	0.351613	0.086902	0.289595	-0.551563	131	0.00134427
AC	AC Unk1	5-19982088	5	20439505	9.4615e-15	0.364516	0.086902	0.283013	0.534381	185	0.0018984
AC	AC Unk1	5-19982198	5	20439615	3.6127e-15	0.329032	0.086902	0.289852	-0.558248	128	0.00131349
AC	AC Unk1	5-19982293	5	20439710	2.38218e-15	0.319355	0.086902	0.292825	0.561687	117	0.00120061
AC	AC Unk1	5-19982334	5	20439751	3.74579e-15	0.351613	0.086902	0.289595	0.551563	130	0.00133401
AC	AC Unk1	5-19982343	5	20439760	1.60457e-15	0.354839	0.086902	0.295653	0.558274	99	0.0010159
AC	AC Unk1	5-19982435	5	20439852	1.04873e-15	0.377419	0.086902	0.298706	-0.549071	88	0.000903023
AC	AC Unk1	5-19982453	5	20439870	3.9127e-15	0.36129	0.086902	0.289284	0.547073	133	0.0013648
AC	AC Unk1	5-19982491	5	20439908	7.51486e-15	0.364516	0.086902	0.284645	0.533587	175	0.00179578
AC	AC Unk1	5-19982502	5	20439919	3.76446e-16	0.36129	0.086902	0.306096	-0.567818	63	0.000646482
AC	AC Unk1	5-19982605	5	20440022	4.86966e-15	0.367742	0.086902	0.287726	-0.533779	146	0.0014982
AC	AC Unk1	5-19982619	5	20440036	4.58741e-15	0.351613	0.086902	0.288151	0.54348	144	0.00147767
AC	AC Unk1	5-19982630	5	20440047	9.76067e-16	0.354839	0.086902	0.299222	-0.551963	86	0.000882499
AC	AC Unk1	5-19982714	5	20440131	9.21835e-16	0.367742	0.086902	0.299633	-0.550605	82	0.000841453
AC	AC Unk1	5-19982721	5	20440138	2.68335e-15	0.374194	0.086902	0.291974	0.542349	120	0.00123139
AC	AC Unk1	5-19982727	5	20440144	3.37461e-16	0.354839	0.086902	0.306888	0.568646	58	0.000595174
AC	AC Unk1	5-19982728	5	20440145	3.37461e-16	0.354839	0.086902	0.306888	0.568646	59	0.000605436
AC	AC Unk1	5-19982739	5	20440156	1.41756e-16	0.358065	0.086902	0.31319	0.575365	38	0.000389942
AC	AC Unk1	5-19982770	5	20440187	4.29216e-15	0.348387	0.086902	0.288625	-0.547102	138	0.0014161
AC	AC Unk1	5-19982818	5	20440235	4.29216e-15	0.348387	0.086902	0.288625	-0.547102	139	0.00142637
AC	AC Unk1	5-19982833	5	20440250	1.1097e-14	0.36129	0.086902	0.281885	-0.529541	192	0.00197023
AC	AC Unk1	5-19982853	5	20440270	3.52913e-15	0.351613	0.086902	0.290019	-0.547122	127	0.00130323
AC	AC Unk1	5-19983002	5	20440419	9.21835e-16	0.367742	0.086902	0.299633	0.550605	83	0.000851714
AC	AC Unk1	5-19983182	5	20440599	3.37461e-16	0.354839	0.086902	0.306888	-0.568646	57	0.000584912
AC	AC Unk1	5-19983730	5	20441147	9.77236e-15	0.387097	0.086902	0.282784	0.519262	189	0.00193945
AC	AC Unk1	5-20006590	5	20463993	5.52636e-17	0.348387	0.086902	0.320076	-0.581763	34	0.000348895
AC	AC Unk1	5-20006661	5	20464064	1.74877e-15	0.358065	0.086902	0.295037	-0.542891	106	0.00108773
AC	AC Unk1	5-20006709	5	20464112	8.87749e-16	0.36129	0.086902	0.299904	0.548109	81	0.000831191
AC	AC Unk1	5-20006779	5	20464182	3.46182e-17	0.332258	0.086902	0.323512	0.605122	25	0.000256541
AC	AC Unk1	5-20006940	5	20464343	6.45211e-15	0.374194	0.086902	0.285727	-0.525549	158	0.00162134
AC	AC Unk1	5-20007160	5	20464563	1.99817e-16	0.36129	0.086902	0.310691	-0.559995	41	0.000420726
AC	AC Unk1	5-20007198	5	20464601	1.77226e-16	0.354839	0.086902	0.311564	-0.566155	39	0.000400203
AC	AC Unk1	5-20007253	5	20464656	4.73068e-16	0.36129	0.086902	0.304444	-0.557068	72	0.000738837
AC	AC Unk1	5-20007439	5	20464842	2.30998e-17	0.358065	0.086902	0.326493	-0.580406	24	0.000246279
AC	AC Unk1	5-20007447	5	20464850	5.65584e-15	0.370968	0.086902	0.286662	0.528132	151	0.0015495
AC	AC Unk1	5-20007452	5	20464855	6.87021e-17	0.354839	0.086902	0.318481	-0.572606	35	0.000359157
AC	AC Unk1	5-20007472	5	20464875	4.42559e-15	0.416129	0.086902	0.288407	-0.511113	140	0.00143663
AC	AC Unk1	5-20007762	5	20465165	1.41581e-15	0.393548	0.086902	0.296551	0.529599	95	0.000974854
AC	AC Unk1	5-20007901	5	20465304	1.92131e-15	0.380645	0.086902	0.294363	0.530321	112	0.0011493
AC	AC Unk1	5-20007914	5	20465317	4.4885e-16	0.374194	0.086902	0.304824	0.553692	70	0.000718313
AC	AC Unk1	5-20007952	5	20465355	9.41758e-16	0.4	0.086902	0.299479	0.53284	84	0.000861976
AC	AC Unk1	5-20008052	5	20465455	1.57519e-17	0.377419	0.086902	0.329321	-0.578338	21	0.000215494
AC	AC Unk1	5-20008100	5	20465503	9.61762e-15	0.412903	0.086902	0.282897	0.508731	188	0.00192918
AC	AC Unk1	5-20008301	5	20465704	7.69874e-17	0.380645	0.086902	0.317648	0.562549	36	0.000369418
AC	AC Unk1	5-20008331	5	20465734	1.71548e-17	0.390323	0.086902	0.32869	0.571943	22	0.000225756
AC	AC Unk1	5-20008341	5	20465744	2.46758e-16	0.403226	0.086902	0.309158	0.546352	47	0.000482296
AC	AC Unk1	5-20008343	5	20465746	2.07048e-18	0.387097	0.086902	0.344433	0.591885	11	0.000112878
AC	AC Unk1	5-20008615	5	20466018	1.93376e-16	0.380645	0.086902	0.31093	-0.548528	40	0.000410465
AC	AC Unk1	5-20010297	5	20467700	4.43912e-15	0.383871	0.086902	0.288385	-0.520921	141	0.00144689
AC	AC Unk1	5-20011186	5	20468589	1.89847e-15	0.370968	0.086902	0.294448	-0.535903	107	0.00109799
AC	AC Unk1	5-20011251	5	20468654	1.89847e-15	0.370968	0.086902	0.294448	0.535903	110	0.00112878
AC	AC Unk1	5-20011303	5	20468706	1.89847e-15	0.370968	0.086902	0.294448	-0.535903	108	0.00110825
AC	AC Unk1	5-20011334	5	20468737	2.38543e-15	0.335484	0.086902	0.292815	-0.543324	118	0.00121087
AC	AC Unk1	5-20011340	5	20468743	4.61849e-15	0.380645	0.086902	0.288103	-0.524518	145	0.00148793
AC	AC Unk1	5-20011413	5	20468816	8.00049e-16	0.367742	0.086902	0.300653	0.545047	80	0.00082093
AC	AC Unk1	5-20011467	5	20468870	1.89847e-15	0.370968	0.086902	0.294448	-0.535903	109	0.00111852
AC	AC Unk1	5-20011591	5	20468994	3.7321e-16	0.367742	0.086902	0.306159	-0.551732	62	0.00063622
AC	AC Unk1	5-20011639	5	20469042	4.38177e-16	0.364516	0.086902	0.304998	-0.552334	67	0.000687529
AC	AC Unk1	5-20011749	5	20469152	2.25701e-15	0.367742	0.086902	0.293211	-0.536218	115	0.00118009
AC	AC Unk1	5-20011873	5	20469276	5.7452e-15	0.374194	0.086902	0.286551	0.527558	154	0.00158029
AC	AC Unk1	5-20012218	5	20469621	9.53995e-15	0.374194	0.086902	0.282954	-0.512727	186	0.00190866
AC	AC Unk1	5-20012239	5	20469642	9.53995e-15	0.374194	0.086902	0.282954	0.512727	187	0.00191892
AC	AC Unk1	5-20012452	5	20469855	1.09422e-15	0.351613	0.086902	0.298401	-0.538614	89	0.000913284
AC	AC Unk1	5-20012502	5	20469905	7.73578e-15	0.387097	0.086902	0.28444	0.515981	176	0.00180605
AC	AC Unk1	5-20012505	5	20469908	1.55131e-15	0.329032	0.086902	0.295895	-0.554686	98	0.00100564
AC	AC Unk1	5-20012543	5	20469946	8.13827e-15	0.377419	0.086902	0.28408	0.51835	178	0.00182657
AC	AC Unk1	5-20012719	5	20470122	4.38177e-16	0.364516	0.086902	0.304998	0.552334	68	0.00069779
AC	AC Unk1	5-20012742	5	20470145	3.19126e-15	0.374194	0.086902	0.290737	-0.528078	126	0.00129296
AC	AC Unk1	5-20012826	5	20470229	4.55195e-16	0.370968	0.086902	0.304722	0.547963	71	0.000728575
AC	AC Unk1	5-20012886	5	20470289	4.38177e-16	0.364516	0.086902	0.304998	-0.552334	69	0.000708052
AC	AC Unk1	5-20012888	5	20470291	5.50881e-15	0.380645	0.086902	0.28685	-0.520362	149	0.00152898
AC	AC Unk1	5-20012898	5	20470301	5.50881e-15	0.380645	0.086902	0.28685	-0.520362	150	0.00153924
AC	AC Unk1	5-20013133	5	20470536	8.08263e-15	0.390323	0.086902	0.284129	0.512945	177	0.00181631
AC	AC Unk1	5-20013414	5	20470817	4.49159e-15	0.367742	0.086902	0.288301	-0.522833	143	0.00146741
AC	AC Unk1	5-20013775	5	20471178	1.49509e-15	0.393548	0.086902	0.29616	-0.534664	96	0.000985116
AC	AC Unk1	5-20013951	5	20471354	6.16428e-15	0.390323	0.086902	0.286051	0.517781	155	0.00159055
AC	AC Unk1	5-20028179	5	20485582	1.17203e-14	0.370968	0.086902	0.281498	0.517544	194	0.00199075
AC	AC Unk1	5-20028234	5	20485637	7.28227e-15	0.364516	0.086902	0.284868	0.532759	171	0.00175474
AC	AC Unk1	5-20028315	5	20485718	7.28227e-15	0.364516	0.086902	0.284868	-0.532759	161	0.00165212
AC	AC Unk1	5-20028397	5	20485800	8.15253e-15	0.370968	0.086902	0.284068	-0.526627	182	0.00186761
AC	AC Unk1	5-20028501	5	20485904	2.84722e-15	0.374194	0.086902	0.291551	0.534665	121	0.00124166
AC	AC Unk1	5-20028545	5	20485948	8.15253e-15	0.370968	0.086902	0.284068	0.526627	179	0.00183683
AC	AC Unk1	5-20028849	5	20486252	3.07096e-16	0.36129	0.086902	0.307571	-0.558554	53	0.000543866
AC	AC Unk1	5-20028908	5	20486311	7.28227e-15	0.364516	0.086902	0.284868	-0.532759	162	0.00166238
AC	AC Unk1	5-20029449	5	20486852	7.28227e-15	0.364516	0.086902	0.284868	-0.532759	163	0.00167264
AC	AC Unk1	5-20029646	5	20487049	4.18724e-16	0.370968	0.086902	0.305326	0.556627	66	0.000677267
AC	AC Unk1	5-20029780	5	20487183	7.28227e-15	0.364516	0.086902	0.284868	-0.532759	164	0.00168291
AC	AC Unk1	5-20029806	5	20487209	7.28227e-15	0.364516	0.086902	0.284868	0.532759	172	0.001765
AC	AC Unk1	5-20030829	5	20488232	7.28227e-15	0.364516	0.086902	0.284868	0.532759	173	0.00177526
AC	AC Unk1	5-20031100	5	20488502	7.28227e-15	0.364516	0.086902	0.284868	-0.532759	165	0.00169317
AC	AC Unk1	5-20031222	5	20488624	2.37068e-16	0.387097	0.086902	0.309449	-0.552596	44	0.000451511
AC	AC Unk1	5-20031257	5	20488659	7.28227e-15	0.364516	0.086902	0.284868	-0.532759	166	0.00170343
AC	AC Unk1	5-20031398	5	20488800	1.15719e-14	0.367742	0.086902	0.281588	0.522978	193	0.00198049
AC	AC Unk1	5-20031477	5	20488879	2.37068e-16	0.387097	0.086902	0.309449	0.552596	45	0.000461773
AC	AC Unk1	5-20031701	5	20489103	2.56571e-16	0.393548	0.086902	0.308875	-0.547356	49	0.000502819
AC	AC Unk1	5-20032088	5	20489490	7.28227e-15	0.364516	0.086902	0.284868	-0.532759	167	0.00171369
AC	AC Unk1	5-20032118	5	20489520	7.28227e-15	0.364516	0.086902	0.284868	-0.532759	168	0.00172395
AC	AC Unk1	5-20032322	5	20489724	6.18898e-15	0.367742	0.086902	0.286023	-0.532235	157	0.00161107
AC	AC Unk1	5-20032369	5	20489771	1.24404e-15	0.380645	0.086902	0.297479	0.540602	92	0.000944069
AC	AC Unk1	5-20032504	5	20489906	3.17996e-16	0.354839	0.086902	0.307319	-0.567465	55	0.000564389
AC	AC Unk1	5-20032509	5	20489911	2.03852e-16	0.396774	0.086902	0.310546	0.548049	42	0.000430988
AC	AC Unk1	5-20032562	5	20489964	3.67716e-15	0.4	0.086902	0.289726	0.518483	129	0.00132375
AC	AC Unk1	5-20032763	5	20490165	2.15935e-15	0.370968	0.086902	0.293527	0.540211	114	0.00116982
AC	AC Unk1	5-20033229	5	20490631	6.85772e-15	0.374194	0.086902	0.285294	0.526339	160	0.00164186
AC	AC Unk1	5-20033344	5	20490746	1.33331e-15	0.390323	0.086902	0.296981	-0.535071	94	0.000964592
AC	AC Unk1	5-20033493	5	20490895	9.0544e-15	0.0935484	0.086902	0.283324	0.87515	184	0.00188814
AC	AC Unk1	5-20033494	5	20490896	2.37068e-16	0.387097	0.086902	0.309449	0.552596	46	0.000472035
AC	AC Unk1	5-20033505	5	20490907	7.28227e-15	0.364516	0.086902	0.284868	0.532759	174	0.00178552
AC	AC Unk1	5-20033622	5	20491024	2.31534e-15	0.325806	0.086902	0.293028	0.555172	116	0.00119035
AC	AC Unk1	5-20033960	5	20491362	7.28227e-15	0.364516	0.086902	0.284868	-0.532759	169	0.00173421
AC	AC Unk1	5-20034413	5	20491815	7.28227e-15	0.364516	0.086902	0.284868	-0.532759	170	0.00174448
AC	AC Unk1	5-20034419	5	20491821	8.15253e-15	0.370968	0.086902	0.284068	0.526627	180	0.00184709
AC	AC Unk1	5-20034623	5	20492025	8.15253e-15	0.370968	0.086902	0.284068	0.526627	181	0.00185735
AC	AC Unk1	5-20034685	5	20492087	2.56571e-16	0.393548	0.086902	0.308875	0.547356	50	0.000513081
AC	AC Unk1	5-20034950	5	20492352	3.159e-16	0.387097	0.086902	0.307367	-0.548343	54	0.000554127
AC	AC Unk1	5-20034968	5	20492370	3.02885e-15	0.36129	0.086902	0.291109	0.542423	125	0.0012827
AC	AC Unk1	5-20035021	5	20492423	1.19481e-15	0.370968	0.086902	0.297769	0.543965	90	0.000923546
AC	AC Unk1	5-20035122	5	20492524	9.85276e-15	0.377419	0.086902	0.282726	-0.526729	190	0.00194971
AC	AC Unk1	5-20035265	5	20492667	5.88661e-16	0.364516	0.086902	0.302865	-0.551053	77	0.000790145
AC	AC Unk1	5-20035312	5	20492714	1.68884e-15	0.36129	0.086902	0.295286	0.543316	100	0.00102616
AC	AC Unk1	5-20035395	5	20492797	1.68884e-15	0.36129	0.086902	0.295286	-0.543316	101	0.00103642
AC	AC Unk1	5-20035396	5	20492798	1.68884e-15	0.36129	0.086902	0.295286	0.543316	102	0.00104669
AC	AC Unk1	5-20035405	5	20492807	9.9231e-15	0.377419	0.086902	0.282676	-0.517708	191	0.00195997
AC	AC Unk1	5-20035437	5	20492839	4.25859e-15	0.374194	0.086902	0.288681	0.52678	137	0.00140584
AC	AC Unk1	5-20035498	5	20492900	1.68884e-15	0.36129	0.086902	0.295286	-0.543316	103	0.00105695
AC	AC Unk1	5-20035543	5	20492945	3.80102e-16	0.36129	0.086902	0.306027	0.550007	64	0.000656744
AC	AC Unk1	5-20036196	5	20493598	1.19806e-14	0.367742	0.086902	0.281343	-0.518436	195	0.00200102
AC	AC Unk1	5-20036361	5	20493763	6.50655e-15	0.364516	0.086902	0.285667	-0.518826	159	0.0016316
AC	AC Unk1	5-20036470	5	20493872	1.71697e-15	0.354839	0.086902	0.295168	0.541814	104	0.00106721
AC	AC Unk1	5-20058847	5	20516245	3.2135e-16	0.348387	0.086902	0.307243	0.566311	56	0.000574651
AC	AC Unk1	5-20059718	5	20517116	3.44714e-16	0.36129	0.086902	0.306734	-0.558397	60	0.000615697
AC	AC Unk1	5-20059727	5	20517125	3.44714e-16	0.36129	0.086902	0.306734	-0.558397	61	0.000625959
AC	AC Unk1	5-20059736	5	20517134	6.18898e-15	0.367742	0.086902	0.286023	0.532235	156	0.00160081
AC	AC Unk1	5-20060003	5	20517401	4.14012e-15	0.358065	0.086902	0.288882	0.532225	135	0.00138532
AC	AC Unk1	5-20060322	5	20517720	4.14012e-15	0.358065	0.086902	0.288882	0.532225	136	0.00139558
AC	AC Unk1	5-20060416	5	20517814	1.91007e-15	0.348387	0.086902	0.294405	0.543712	111	0.00113904
AC	AC Unk1	5-20060436	5	20517834	1.71697e-15	0.354839	0.086902	0.295168	0.541814	105	0.00107747
AC	AC Unk1	5-20060644	5	20518042	2.5449e-15	0.367742	0.086902	0.292353	-0.540724	119	0.00122113
AC	AC Unk1	5-20060645	5	20518043	3.02885e-15	0.36129	0.086902	0.291109	-0.542423	122	0.00125192
AC	AC Unk1	5-20060670	5	20518068	9.84926e-16	0.36129	0.086902	0.299157	-0.54951	87	0.000892761
AC	AC Unk1	5-20061096	5	20518494	3.02885e-15	0.36129	0.086902	0.291109	-0.542423	123	0.00126218
AC	AC Unk1	5-20061114	5	20518512	5.47242e-15	0.374194	0.086902	0.286897	0.525563	148	0.00151872
AC	AC Unk1	5-20061358	5	20518756	3.98584e-16	0.358065	0.086902	0.305683	-0.559329	65	0.000667005
AC	AC Unk1	5-20061979	5	20519377	3.02885e-15	0.36129	0.086902	0.291109	-0.542423	124	0.00127244
AC	AC Unk1	5-20062238	5	20519636	4.14012e-15	0.358065	0.086902	0.288882	-0.532225	134	0.00137506
AC	AC Unk1	5-20068632	5	20526025	9.53062e-16	0.351613	0.086902	0.299394	-0.548552	85	0.000872238
AC	AC Unk1	5-20068682	5	20526075	5.60388e-16	0.358065	0.086902	0.30322	0.555741	76	0.000779883
AC	AC Unk1	5-20068731	5	20526124	1.24117e-15	0.367742	0.086902	0.297495	-0.545662	91	0.000933807
AC	AC Unk1	5-20068955	5	20526348	5.10322e-17	0.341935	0.086902	0.320661	-0.58869	31	0.00031811
AC	AC Unk1	5-20069003	5	20526396	1.35429e-16	0.345161	0.086902	0.313523	0.577825	37	0.00037968
AC	AC Unk1	5-20069045	5	20526438	5.10322e-17	0.341935	0.086902	0.320661	-0.58869	32	0.000328372
AC	AC Unk1	5-20069067	5	20526460	5.10322e-17	0.341935	0.086902	0.320661	0.58869	29	0.000297587
AC	AC Unk1	5-20069344	5	20526737	8.84182e-15	0.380645	0.086902	0.283493	-0.5219	183	0.00187788
AC	AC Unk1	5-20069378	5	20526771	2.47575e-16	0.351613	0.086902	0.309134	-0.572256	48	0.000492558
AC	AC Unk1	5-20069610	5	20527003	1.29683e-15	0.390323	0.086902	0.29718	0.537664	93	0.000954331
AC	AC Unk1	5-20069848	5	20527241	7.49532e-16	0.396774	0.086902	0.301123	0.541587	79	0.000810668
AC	AC Unk1	5-20069849	5	20527242	2.81238e-16	0.390323	0.086902	0.308209	0.552978	51	0.000523343
AC	AC Unk1	5-20069895	5	20527288	5.10322e-17	0.341935	0.086902	0.320661	0.58869	30	0.000307849
AC	AC Unk1	5-20070825	5	20528218	2.3393e-16	0.351613	0.086902	0.309546	-0.570113	43	0.00044125
AC	AC Unk1	5-20070925	5	20528318	6.48258e-16	0.390323	0.086902	0.302169	-0.544136	78	0.000800406
AC	AC Unk1	5-20071016	5	20528409	1.53068e-15	0.393548	0.086902	0.295991	0.535129	97	0.000995377
AC	AC Unk1	5-20157078	5	20613366	8.79686e-18	0.316129	0.086902	0.333639	0.611402	19	0.000194971
AC	AC Unk1	5-20157098	5	20613386	8.79686e-18	0.316129	0.086902	0.333639	-0.611402	18	0.000184709
AC	AC Unk1	5-20157225	5	20613513	7.31468e-18	0.319355	0.086902	0.33501	-0.610961	15	0.000153924
AC	AC Unk1	5-20157281	5	20613569	1.14347e-18	0.312903	0.086902	0.348894	0.632476	4	4.10465e-05
AC	AC Unk1	5-20157321	5	20613609	1.3746e-18	0.309677	0.086902	0.347509	-0.633006	5	5.13081e-05
AC	AC Unk1	5-20157553	5	20613841	5.10499e-16	0.43871	0.086902	0.303894	-0.537324	74	0.00075936
AC	AC Unk1	5-20157556	5	20613844	4.49873e-18	0.309677	0.086902	0.33863	0.617781	13	0.000133401
AC	AC Unk1	5-20157578	5	20613866	4.49873e-18	0.309677	0.086902	0.33863	-0.617781	12	0.000123139
AC	AC Unk1	5-20157581	5	20613869	6.87302e-18	0.319355	0.086902	0.335473	0.609888	14	0.000143663
AC	AC Unk1	5-20157639	5	20613927	7.33642e-19	0.329032	0.086902	0.352241	0.627883	3	3.07849e-05
AC	AC Unk1	5-20157791	5	20614079	3.54744e-19	0.316129	0.086902	0.357741	0.640574	1	1.02616e-05
AC	AC Unk1	5-20157802	5	20614090	3.54744e-19	0.316129	0.086902	0.357741	-0.640574	2	2.05232e-05
AC	AC Unk1	5-20158041	5	20614329	8.66063e-18	0.322581	0.086902	0.333754	0.609827	16	0.000164186
AC	AC Unk1	5-20158170	5	20614458	4.06089e-17	0.325806	0.086902	0.322339	0.595997	26	0.000266802
AC	AC Unk1	5-20158254	5	20614542	4.90017e-17	0.322581	0.086902	0.320959	-0.596332	28	0.000287325
AC	AC Unk1	5-20158491	5	20614779	2.03781e-18	0.316129	0.086902	0.344553	0.624373	9	9.23546e-05
AC	AC Unk1	5-20158494	5	20614782	2.03781e-18	0.316129	0.086902	0.344553	0.624373	10	0.000102616
AC	AC Unk1	5-20158551	5	20614839	1.03374e-17	0.319355	0.086902	0.332441	-0.610405	20	0.000205232
AC	AC Unk1	5-20158578	5	20614866	1.69529e-18	0.319355	0.086902	0.345934	0.623887	6	6.15697e-05
AC	AC Unk1	5-20158581	5	20614869	1.69529e-18	0.319355	0.086902	0.345934	0.623887	7	7.18313e-05
AC	AC Unk1	5-20158695	5	20614983	8.66063e-18	0.322581	0.086902	0.333754	0.609827	17	0.000174448
AC	AC Unk1	5-20158707	5	20614995	5.50027e-17	0.325806	0.086902	0.320111	0.590887	33	0.000338633
AC	AC Unk1	5-20158770	5	20615058	1.82704e-18	0.319355	0.086902	0.345372	-0.626735	8	8.2093e-05
AC	AC Unk1	5-20158844	5	20615132	5.47726e-16	0.33871	0.086902	0.303385	0.558983	75	0.000769622
AC	AC Unk1	5-20192104	5	20647653	2.04001e-17	0.316129	0.086902	0.32741	-0.599243	23	0.000236017
AC	AC Unk1	5-20192162	5	20647711	5.11044e-15	0.335484	0.086902	0.287383	0.536419	147	0.00150846
AC	AC Unk1	5-20195778	5	20651327	4.71159e-17	0.316129	0.086902	0.321247	0.596364	27	0.000277064
AC	AC Unk1	5-20218665	5	20672840	2.8698e-16	0.309677	0.086902	0.308063	0.581903	52	0.000533604
AC	AC Unk3	1-139552073	1	141784828	1.30301e-06	0.0903226	0.0263239	0.103124	-0.229485	193	0.00198049
AC	AC Unk3	5-19873971	5	20332285	1.21326e-06	0.429032	0.0263239	0.103592	0.13474	184	0.00188814
AC	AC Unk3	5-19960789	5	20418213	1.14724e-06	0.345161	0.0263239	0.103959	-0.142668	177	0.00181631
AC	AC Unk3	5-19960994	5	20418418	1.05272e-06	0.348387	0.0263239	0.104523	0.143632	170	0.00174448
AC	AC Unk3	5-19961368	5	20418792	1.27919e-06	0.374194	0.0263239	0.103245	0.140098	192	0.00197023
AC	AC Unk3	5-19982196	5	20439613	7.09671e-07	0.419355	0.0263239	0.107116	0.139434	121	0.00124166
AC	AC Unk3	5-19982198	5	20439615	1.03e-06	0.329032	0.0263239	0.104666	-0.146335	168	0.00172395
AC	AC Unk3	5-19982343	5	20439760	1.27022e-06	0.354839	0.0263239	0.103291	0.142545	189	0.00193945
AC	AC Unk3	5-19982435	5	20439852	7.0478e-07	0.377419	0.0263239	0.107162	-0.143052	119	0.00122113
AC	AC Unk3	5-19982453	5	20439870	8.95385e-07	0.36129	0.0263239	0.105587	0.143916	158	0.00162134
AC	AC Unk3	5-19982491	5	20439908	1.21871e-06	0.364516	0.0263239	0.103563	0.140485	185	0.0018984
AC	AC Unk3	5-19982502	5	20439919	7.46429e-07	0.36129	0.0263239	0.106784	-0.144749	138	0.0014161
AC	AC Unk3	5-19982832	5	20440249	1.02271e-06	0.429032	0.0263239	0.104713	-0.136286	167	0.00171369
AC	AC Unk3	5-19982852	5	20440269	3.72018e-07	0.406452	0.0263239	0.111384	0.144452	72	0.000738837
AC	AC Unk3	5-20006590	5	20463993	2.10046e-07	0.348387	0.0263239	0.11518	-0.151931	37	0.00037968
AC	AC Unk3	5-20006661	5	20464064	7.39049e-07	0.358065	0.0263239	0.106849	-0.143187	137	0.00140584
AC	AC Unk3	5-20006779	5	20464182	9.6984e-08	0.332258	0.0263239	0.120343	0.160323	8	8.2093e-05
AC	AC Unk3	5-20007198	5	20464601	2.8503e-07	0.354839	0.0263239	0.11315	-0.149093	52	0.000533604
AC	AC Unk3	5-20007253	5	20464656	5.64624e-07	0.36129	0.0263239	0.108624	-0.145048	104	0.00106721
AC	AC Unk3	5-20007439	5	20464842	1.94781e-07	0.358065	0.0263239	0.115683	-0.150385	33	0.000338633
AC	AC Unk3	5-20007447	5	20464850	8.46622e-07	0.370968	0.0263239	0.105955	0.141351	151	0.0015495
AC	AC Unk3	5-20007452	5	20464855	1.48171e-07	0.354839	0.0263239	0.117507	-0.152415	24	0.000246279
AC	AC Unk3	5-20007866	5	20465269	8.07315e-07	0.364516	0.0263239	0.106268	-0.142736	144	0.00147767
AC	AC Unk3	5-20008044	5	20465447	5.51999e-07	0.367742	0.0263239	0.108774	0.144512	102	0.00104669
AC	AC Unk3	5-20008301	5	20465704	3.3063e-07	0.380645	0.0263239	0.112165	0.145604	64	0.000656744
AC	AC Unk3	5-20008331	5	20465734	2.65193e-07	0.390323	0.0263239	0.11363	0.145779	48	0.000492558
AC	AC Unk3	5-20008341	5	20465744	4.54685e-07	0.403226	0.0263239	0.110055	0.142193	82	0.000841453
AC	AC Unk3	5-20008343	5	20465746	2.66962e-07	0.387097	0.0263239	0.113585	0.14609	49	0.000502819
AC	AC Unk3	5-20008545	5	20465948	6.24934e-07	0.367742	0.0263239	0.107955	-0.142987	106	0.00108773
AC	AC Unk3	5-20009902	5	20467305	8.66509e-07	0.390323	0.0263239	0.105802	-0.139299	154	0.00158029
AC	AC Unk3	5-20009910	5	20467313	4.23432e-07	0.393548	0.0263239	0.110526	0.142889	80	0.00082093
AC	AC Unk3	5-20010270	5	20467673	1.87083e-07	0.374194	0.0263239	0.115952	-0.149821	30	0.000307849
AC	AC Unk3	5-20010297	5	20467700	2.17235e-07	0.383871	0.0263239	0.114956	-0.146929	38	0.000389942
AC	AC Unk3	5-20010303	5	20467706	2.50672e-07	0.383871	0.0263239	0.114004	-0.147019	41	0.000420726
AC	AC Unk3	5-20011005	5	20468408	1.6776e-07	0.380645	0.0263239	0.116679	0.148783	26	0.000266802
AC	AC Unk3	5-20011182	5	20468585	1.48165e-07	0.4	0.0263239	0.117508	0.147749	23	0.000236017
AC	AC Unk3	5-20011186	5	20468589	1.22925e-07	0.370968	0.0263239	0.118756	-0.151742	13	0.000133401
AC	AC Unk3	5-20011208	5	20468611	1.85697e-07	0.377419	0.0263239	0.116001	0.147735	29	0.000297587
AC	AC Unk3	5-20011241	5	20468644	1.54747e-07	0.377419	0.0263239	0.117217	-0.14991	25	0.000256541
AC	AC Unk3	5-20011249	5	20468652	1.87083e-07	0.374194	0.0263239	0.115952	-0.149821	31	0.00031811
AC	AC Unk3	5-20011251	5	20468654	1.22925e-07	0.370968	0.0263239	0.118756	0.151742	14	0.000143663
AC	AC Unk3	5-20011274	5	20468677	1.6776e-07	0.380645	0.0263239	0.116679	-0.148783	27	0.000277064
AC	AC Unk3	5-20011303	5	20468706	1.22925e-07	0.370968	0.0263239	0.118756	-0.151742	15	0.000153924
AC	AC Unk3	5-20011334	5	20468737	1.10474e-06	0.335484	0.0263239	0.104207	-0.142388	172	0.001765
AC	AC Unk3	5-20011340	5	20468743	1.04711e-07	0.380645	0.0263239	0.119829	-0.151844	9	9.23546e-05
AC	AC Unk3	5-20011413	5	20468816	5.79585e-08	0.367742	0.0263239	0.123801	0.156147	2	2.05232e-05
AC	AC Unk3	5-20011418	5	20468821	4.15175e-07	0.390323	0.0263239	0.110657	-0.143387	79	0.000810668
AC	AC Unk3	5-20011428	5	20468831	3.21603e-07	0.390323	0.0263239	0.112349	0.144757	57	0.000584912
AC	AC Unk3	5-20011441	5	20468844	3.21603e-07	0.390323	0.0263239	0.112349	0.144757	58	0.000595174
AC	AC Unk3	5-20011467	5	20468870	1.22925e-07	0.370968	0.0263239	0.118756	-0.151742	16	0.000164186
AC	AC Unk3	5-20011591	5	20468994	9.05086e-08	0.367742	0.0263239	0.120806	-0.153732	6	6.15697e-05
AC	AC Unk3	5-20011639	5	20469042	2.00923e-07	0.364516	0.0263239	0.115476	-0.149852	34	0.000348895
AC	AC Unk3	5-20011749	5	20469152	2.71742e-07	0.367742	0.0263239	0.113467	-0.14783	50	0.000513081
AC	AC Unk3	5-20011754	5	20469157	7.0812e-07	0.383871	0.0263239	0.107131	-0.141105	120	0.00123139
AC	AC Unk3	5-20011873	5	20469276	5.32667e-07	0.374194	0.0263239	0.109009	0.14392	96	0.000985116
AC	AC Unk3	5-20011998	5	20469401	3.01607e-07	0.374194	0.0263239	0.112775	-0.146136	55	0.000564389
AC	AC Unk3	5-20012218	5	20469621	2.5999e-07	0.374194	0.0263239	0.113761	-0.146112	46	0.000472035
AC	AC Unk3	5-20012239	5	20469642	2.5999e-07	0.374194	0.0263239	0.113761	0.146112	47	0.000482296
AC	AC Unk3	5-20012452	5	20469855	2.24044e-07	0.351613	0.0263239	0.114751	-0.148715	39	0.000400203
AC	AC Unk3	5-20012505	5	20469908	1.26962e-06	0.329032	0.0263239	0.103294	-0.143337	188	0.00192918
AC	AC Unk3	5-20012543	5	20469946	3.09781e-07	0.377419	0.0263239	0.112598	0.145751	56	0.000574651
AC	AC Unk3	5-20012719	5	20470122	2.00923e-07	0.364516	0.0263239	0.115476	0.149852	36	0.000369418
AC	AC Unk3	5-20012742	5	20470145	2.76937e-07	0.374194	0.0263239	0.113342	-0.14672	51	0.000523343
AC	AC Unk3	5-20012826	5	20470229	1.19902e-07	0.370968	0.0263239	0.118922	0.151773	12	0.000123139
AC	AC Unk3	5-20012886	5	20470289	2.00923e-07	0.364516	0.0263239	0.115476	-0.149852	35	0.000359157
AC	AC Unk3	5-20012888	5	20470291	4.77436e-07	0.380645	0.0263239	0.109732	-0.142925	84	0.000861976
AC	AC Unk3	5-20012898	5	20470301	4.77436e-07	0.380645	0.0263239	0.109732	-0.142925	85	0.000872238
AC	AC Unk3	5-20013065	5	20470468	4.11531e-07	0.370968	0.0263239	0.110715	-0.145859	78	0.000800406
AC	AC Unk3	5-20013133	5	20470536	1.13212e-06	0.390323	0.0263239	0.104046	0.136918	173	0.00177526
AC	AC Unk3	5-20013414	5	20470817	4.81892e-07	0.367742	0.0263239	0.109671	-0.14341	86	0.000882499
AC	AC Unk3	5-20013438	5	20470841	8.43769e-07	0.387097	0.0263239	0.105977	0.138803	150	0.00153924
AC	AC Unk3	5-20013529	5	20470932	6.69983e-07	0.364516	0.0263239	0.107496	0.142831	117	0.00120061
AC	AC Unk3	5-20013558	5	20470961	6.69983e-07	0.364516	0.0263239	0.107496	-0.142831	115	0.00118009
AC	AC Unk3	5-20013565	5	20470968	6.69983e-07	0.364516	0.0263239	0.107496	-0.142831	116	0.00119035
AC	AC Unk3	5-20013700	5	20471103	8.15359e-07	0.36129	0.0263239	0.106202	-0.142585	146	0.0014982
AC	AC Unk3	5-20013775	5	20471178	1.70817e-07	0.393548	0.0263239	0.116558	-0.148813	28	0.000287325
AC	AC Unk3	5-20013897	5	20471300	7.38602e-07	0.367742	0.0263239	0.106853	0.141459	136	0.00139558
AC	AC Unk3	5-20013951	5	20471354	1.91416e-07	0.390323	0.0263239	0.115799	0.147628	32	0.000328372
AC	AC Unk3	5-20014520	5	20471923	1.15281e-06	0.377419	0.0263239	0.103927	-0.137986	178	0.00182657
AC	AC Unk3	5-20028026	5	20485429	8.15359e-07	0.36129	0.0263239	0.106202	-0.142585	147	0.00150846
AC	AC Unk3	5-20028173	5	20485576	4.56925e-07	0.364516	0.0263239	0.110023	-0.145161	83	0.000851714
AC	AC Unk3	5-20028178	5	20485581	8.15359e-07	0.36129	0.0263239	0.106202	0.142585	145	0.00148793
AC	AC Unk3	5-20028188	5	20485591	1.09595e-06	0.370968	0.0263239	0.104259	0.139576	171	0.00175474
AC	AC Unk3	5-20028234	5	20485637	7.35761e-07	0.364516	0.0263239	0.106879	0.143721	132	0.00135453
AC	AC Unk3	5-20028315	5	20485718	7.35761e-07	0.364516	0.0263239	0.106879	-0.143721	122	0.00125192
AC	AC Unk3	5-20028770	5	20486173	1.27342e-06	0.377419	0.0263239	0.103275	0.138753	190	0.00194971
AC	AC Unk3	5-20028908	5	20486311	7.35761e-07	0.364516	0.0263239	0.106879	-0.143721	123	0.00126218
AC	AC Unk3	5-20029449	5	20486852	7.35761e-07	0.364516	0.0263239	0.106879	-0.143721	124	0.00127244
AC	AC Unk3	5-20029646	5	20487049	7.88192e-08	0.370968	0.0263239	0.121734	0.155616	5	5.13081e-05
AC	AC Unk3	5-20029780	5	20487183	7.35761e-07	0.364516	0.0263239	0.106879	-0.143721	125	0.0012827
AC	AC Unk3	5-20029806	5	20487209	7.35761e-07	0.364516	0.0263239	0.106879	0.143721	133	0.0013648
AC	AC Unk3	5-20030829	5	20488232	7.35761e-07	0.364516	0.0263239	0.106879	0.143721	134	0.00137506
AC	AC Unk3	5-20030936	5	20488339	9.91449e-07	0.374194	0.0263239	0.104917	0.140685	166	0.00170343
AC	AC Unk3	5-20031100	5	20488502	7.35761e-07	0.364516	0.0263239	0.106879	-0.143721	126	0.00129296
AC	AC Unk3	5-20031184	5	20488586	1.27342e-06	0.377419	0.0263239	0.103275	0.138753	191	0.00195997
AC	AC Unk3	5-20031222	5	20488624	1.39812e-07	0.387097	0.0263239	0.117895	-0.150319	18	0.000184709
AC	AC Unk3	5-20031257	5	20488659	7.35761e-07	0.364516	0.0263239	0.106879	-0.143721	127	0.00130323
AC	AC Unk3	5-20031329	5	20488731	1.3302e-06	0.358065	0.0263239	0.102989	-0.140737	195	0.00200102
AC	AC Unk3	5-20031477	5	20488879	1.39812e-07	0.387097	0.0263239	0.117895	0.150319	19	0.000194971
AC	AC Unk3	5-20031701	5	20489103	6.53686e-07	0.393548	0.0263239	0.107658	-0.14072	112	0.0011493
AC	AC Unk3	5-20032088	5	20489490	7.35761e-07	0.364516	0.0263239	0.106879	-0.143721	128	0.00131349
AC	AC Unk3	5-20032118	5	20489520	7.35761e-07	0.364516	0.0263239	0.106879	-0.143721	129	0.00132375
AC	AC Unk3	5-20032322	5	20489724	3.38569e-07	0.367742	0.0263239	0.112008	-0.147694	67	0.000687529
AC	AC Unk3	5-20032369	5	20489771	7.86765e-07	0.380645	0.0263239	0.106437	0.141123	140	0.00143663
AC	AC Unk3	5-20032504	5	20489906	6.3493e-07	0.354839	0.0263239	0.10785	-0.145729	108	0.00110825
AC	AC Unk3	5-20032509	5	20489911	2.98429e-07	0.396774	0.0263239	0.112845	0.144772	54	0.000554127
AC	AC Unk3	5-20032562	5	20489964	9.26563e-08	0.4	0.0263239	0.120649	0.150364	7	7.18313e-05
AC	AC Unk3	5-20032763	5	20490165	4.40558e-07	0.370968	0.0263239	0.110264	0.145707	81	0.000831191
AC	AC Unk3	5-20033193	5	20490595	6.53273e-07	0.377419	0.0263239	0.107662	0.141713	110	0.00112878
AC	AC Unk3	5-20033194	5	20490596	3.76476e-07	0.364516	0.0263239	0.111305	-0.146551	73	0.000749098
AC	AC Unk3	5-20033344	5	20490746	4.70396e-08	0.390323	0.0263239	0.125207	-0.155761	1	1.02616e-05
AC	AC Unk3	5-20033494	5	20490896	1.39812e-07	0.387097	0.0263239	0.117895	0.150319	20	0.000205232
AC	AC Unk3	5-20033505	5	20490907	7.35761e-07	0.364516	0.0263239	0.106879	0.143721	135	0.00138532
AC	AC Unk3	5-20033960	5	20491362	7.35761e-07	0.364516	0.0263239	0.106879	-0.143721	130	0.00133401
AC	AC Unk3	5-20034413	5	20491815	7.35761e-07	0.364516	0.0263239	0.106879	-0.143721	131	0.00134427
AC	AC Unk3	5-20034595	5	20491997	9.91449e-07	0.374194	0.0263239	0.104917	-0.140685	165	0.00169317
AC	AC Unk3	5-20034685	5	20492087	6.53686e-07	0.393548	0.0263239	0.107658	0.14072	111	0.00113904
AC	AC Unk3	5-20034950	5	20492352	2.52304e-07	0.387097	0.0263239	0.113961	-0.146754	42	0.000430988
AC	AC Unk3	5-20034968	5	20492370	3.55986e-07	0.36129	0.0263239	0.111675	0.148278	68	0.00069779
AC	AC Unk3	5-20035113	5	20492515	4.95838e-07	0.364516	0.0263239	0.109482	0.144316	90	0.000923546
AC	AC Unk3	5-20035122	5	20492524	6.45755e-07	0.377419	0.0263239	0.107738	-0.143395	109	0.00111852
AC	AC Unk3	5-20035312	5	20492714	1.18733e-06	0.36129	0.0263239	0.103734	0.140436	180	0.00184709
AC	AC Unk3	5-20035395	5	20492797	1.18733e-06	0.36129	0.0263239	0.103734	-0.140436	182	0.00186761
AC	AC Unk3	5-20035396	5	20492798	1.18733e-06	0.36129	0.0263239	0.103734	0.140436	181	0.00185735
AC	AC Unk3	5-20035498	5	20492900	1.18733e-06	0.36129	0.0263239	0.103734	-0.140436	183	0.00187788
AC	AC Unk3	5-20035927	5	20493329	5.13653e-07	0.370968	0.0263239	0.109249	0.142658	93	0.000954331
AC	AC Unk3	5-20036196	5	20493598	8.71256e-07	0.367742	0.0263239	0.105766	-0.140906	155	0.00159055
AC	AC Unk3	5-20036207	5	20493609	3.76476e-07	0.364516	0.0263239	0.111305	-0.146551	74	0.00075936
AC	AC Unk3	5-20036470	5	20493872	2.59632e-07	0.354839	0.0263239	0.11377	0.149163	44	0.000451511
AC	AC Unk3	5-20058645	5	20516043	8.22627e-07	0.383871	0.0263239	0.106144	-0.139116	148	0.00151872
AC	AC Unk3	5-20058847	5	20516245	5.17572e-07	0.348387	0.0263239	0.109199	0.146809	94	0.000964592
AC	AC Unk3	5-20059123	5	20516521	6.60614e-07	0.370968	0.0263239	0.107588	0.142431	114	0.00116982
AC	AC Unk3	5-20059165	5	20516563	4.87613e-07	0.370968	0.0263239	0.109593	0.144873	87	0.000892761
AC	AC Unk3	5-20059221	5	20516619	3.36748e-07	0.412903	0.0263239	0.112044	-0.142542	65	0.000667005
AC	AC Unk3	5-20059718	5	20517116	1.05527e-07	0.36129	0.0263239	0.119777	-0.154169	10	0.000102616
AC	AC Unk3	5-20059727	5	20517125	1.05527e-07	0.36129	0.0263239	0.119777	-0.154169	11	0.000112878
AC	AC Unk3	5-20059736	5	20517134	3.38569e-07	0.367742	0.0263239	0.112008	0.147694	66	0.000677267
AC	AC Unk3	5-20059766	5	20517164	7.81519e-07	0.383871	0.0263239	0.106481	0.140926	139	0.00142637
AC	AC Unk3	5-20060003	5	20517401	5.39631e-07	0.358065	0.0263239	0.108923	0.144626	98	0.00100564
AC	AC Unk3	5-20060147	5	20517545	1.2531e-06	0.374194	0.0263239	0.10338	-0.137657	187	0.00191892
AC	AC Unk3	5-20060322	5	20517720	5.39631e-07	0.358065	0.0263239	0.108923	0.144626	99	0.0010159
AC	AC Unk3	5-20060416	5	20517814	2.89918e-07	0.348387	0.0263239	0.113037	0.14931	53	0.000543866
AC	AC Unk3	5-20060417	5	20517815	9.33058e-07	0.374194	0.0263239	0.105316	0.14006	159	0.0016316
AC	AC Unk3	5-20060436	5	20517834	2.59632e-07	0.354839	0.0263239	0.11377	0.149163	45	0.000461773
AC	AC Unk3	5-20060580	5	20517978	4.89513e-07	0.370968	0.0263239	0.109567	0.145081	89	0.000913284
AC	AC Unk3	5-20060644	5	20518042	9.52351e-07	0.367742	0.0263239	0.105181	-0.141719	163	0.00167264
AC	AC Unk3	5-20060645	5	20518043	3.55986e-07	0.36129	0.0263239	0.111675	-0.148278	69	0.000708052
AC	AC Unk3	5-20060670	5	20518068	4.88331e-07	0.36129	0.0263239	0.109583	-0.145711	88	0.000903023
AC	AC Unk3	5-20060709	5	20518107	1.14122e-06	0.377419	0.0263239	0.103993	0.138684	174	0.00178552
AC	AC Unk3	5-20060853	5	20518251	3.96288e-07	0.358065	0.0263239	0.110965	-0.147115	76	0.000779883
AC	AC Unk3	5-20061096	5	20518494	3.55986e-07	0.36129	0.0263239	0.111675	-0.148278	70	0.000718313
AC	AC Unk3	5-20061114	5	20518512	5.68661e-07	0.374194	0.0263239	0.108577	0.143007	105	0.00107747
AC	AC Unk3	5-20061211	5	20518609	1.14122e-06	0.377419	0.0263239	0.103993	-0.138684	176	0.00180605
AC	AC Unk3	5-20061358	5	20518756	2.33952e-07	0.358065	0.0263239	0.114463	-0.150274	40	0.000410465
AC	AC Unk3	5-20061378	5	20518776	1.14122e-06	0.377419	0.0263239	0.103993	0.138684	175	0.00179578
AC	AC Unk3	5-20061601	5	20518999	9.33058e-07	0.374194	0.0263239	0.105316	0.14006	160	0.00164186
AC	AC Unk3	5-20061886	5	20519284	8.90203e-07	0.374194	0.0263239	0.105625	-0.140579	157	0.00161107
AC	AC Unk3	5-20061979	5	20519377	3.55986e-07	0.36129	0.0263239	0.111675	-0.148278	71	0.000728575
AC	AC Unk3	5-20062151	5	20519549	9.33058e-07	0.374194	0.0263239	0.105316	0.14006	161	0.00165212
AC	AC Unk3	5-20062156	5	20519554	3.96288e-07	0.358065	0.0263239	0.110965	0.147115	77	0.000790145
AC	AC Unk3	5-20062220	5	20519618	6.26908e-07	0.370968	0.0263239	0.107934	-0.141957	107	0.00109799
AC	AC Unk3	5-20062238	5	20519636	5.39631e-07	0.358065	0.0263239	0.108923	-0.144626	97	0.000995377
AC	AC Unk3	5-20068575	5	20525968	9.33058e-07	0.374194	0.0263239	0.105316	-0.14006	162	0.00166238
AC	AC Unk3	5-20068632	5	20526025	1.34962e-07	0.351613	0.0263239	0.118131	-0.153218	17	0.000174448
AC	AC Unk3	5-20068682	5	20526075	2.59312e-07	0.358065	0.0263239	0.113779	0.149663	43	0.00044125
AC	AC Unk3	5-20068902	5	20526295	8.00297e-07	0.367742	0.0263239	0.106325	0.141825	143	0.00146741
AC	AC Unk3	5-20068955	5	20526348	3.27864e-07	0.341935	0.0263239	0.112221	-0.15073	62	0.00063622
AC	AC Unk3	5-20069003	5	20526396	6.936e-07	0.345161	0.0263239	0.107267	0.14591	118	0.00121087
AC	AC Unk3	5-20069045	5	20526438	3.27864e-07	0.341935	0.0263239	0.112221	-0.15073	63	0.000646482
AC	AC Unk3	5-20069067	5	20526460	3.27864e-07	0.341935	0.0263239	0.112221	0.15073	60	0.000615697
AC	AC Unk3	5-20069344	5	20526737	8.27975e-07	0.380645	0.0263239	0.106101	-0.140891	149	0.00152898
AC	AC Unk3	5-20069378	5	20526771	1.04534e-06	0.351613	0.0263239	0.104569	-0.143354	169	0.00173421
AC	AC Unk3	5-20069610	5	20527003	3.92678e-07	0.390323	0.0263239	0.111026	0.144441	75	0.000769622
AC	AC Unk3	5-20069848	5	20527241	7.84472e-08	0.396774	0.0263239	0.121766	0.152867	4	4.10465e-05
AC	AC Unk3	5-20069849	5	20527242	7.03909e-08	0.390323	0.0263239	0.122494	0.154037	3	3.07849e-05
AC	AC Unk3	5-20069895	5	20527288	3.27864e-07	0.341935	0.0263239	0.112221	0.15073	61	0.000625959
AC	AC Unk3	5-20070037	5	20527430	8.79713e-07	0.387097	0.0263239	0.105703	0.140094	156	0.00160081
AC	AC Unk3	5-20070925	5	20528318	3.24968e-07	0.390323	0.0263239	0.11228	-0.145516	59	0.000605436
AC	AC Unk3	5-20071016	5	20528409	6.55533e-07	0.393548	0.0263239	0.107639	0.141277	113	0.00115956
AC	AC Unk3	5-20157281	5	20613569	5.23883e-07	0.312903	0.0263239	0.109119	0.150307	95	0.000974854
AC	AC Unk3	5-20157321	5	20613609	1.15747e-06	0.309677	0.0263239	0.103901	-0.146044	179	0.00183683
AC	AC Unk3	5-20157556	5	20613844	5.48955e-07	0.309677	0.0263239	0.10881	0.149821	101	0.00103642
AC	AC Unk3	5-20157578	5	20613866	5.48955e-07	0.309677	0.0263239	0.10881	-0.149821	100	0.00102616
AC	AC Unk3	5-20157581	5	20613869	5.63128e-07	0.319355	0.0263239	0.108642	0.148653	103	0.00105695
AC	AC Unk3	5-20157639	5	20613927	1.31883e-06	0.329032	0.0263239	0.103045	0.142745	194	0.00199075
AC	AC Unk3	5-20157791	5	20614079	5.00388e-07	0.316129	0.0263239	0.109422	0.150048	92	0.000944069
AC	AC Unk3	5-20157802	5	20614090	5.00388e-07	0.316129	0.0263239	0.109422	-0.150048	91	0.000933807
AC	AC Unk3	5-20158578	5	20614866	8.00134e-07	0.319355	0.0263239	0.106326	0.146669	141	0.00144689
AC	AC Unk3	5-20158581	5	20614869	8.00134e-07	0.319355	0.0263239	0.106326	0.146669	142	0.00145715
AC	AC Unk3	5-20158770	5	20615058	8.59031e-07	0.319355	0.0263239	0.105859	-0.146946	153	0.00157003
AC	AC Unk3	5-20213255	5	20667432	1.4532e-07	0.0741935	0.0263239	0.117637	-0.266873	22	0.000225756
AC	AC Unk3	5-20213259	5	20667436	1.4532e-07	0.0741935	0.0263239	0.117637	0.266873	21	0.000215494
AC	AC Unk3	5-20218665	5	20672840	9.7038e-07	0.309677	0.0263239	0.105058	0.146938	164	0.00168291
AC	AC Unk3	5-22757602	5	23247996	8.54497e-07	0.264516	0.0263239	0.105894	-0.153877	152	0.00155977
AC	AC Unk3	5-22757611	5	23248005	1.24768e-06	0.267742	0.0263239	0.103409	-0.150771	186	0.00190866
AC	AC Unk4	1-33387093	1	33711959	1.99109e-06	0.305195	0.179224	0.24205	-0.269308	67	0.000687529
AC	AC Unk4	1-33387184	1	33712050	1.99109e-06	0.305195	0.179224	0.24205	-0.269308	68	0.00069779
AC	AC Unk4	1-33387321	1	33712187	4.238e-06	0.321429	0.179224	0.23788	0.25666	127	0.00130323
AC	AC Unk4	1-33387350	1	33712216	3.51173e-06	0.308442	0.179224	0.238915	-0.265217	93	0.000954331
AC	AC Unk4	1-33387509	1	33712375	4.22429e-06	0.308442	0.179224	0.237898	0.262659	110	0.00112878
AC	AC Unk4	1-148470474	1	150298281	2.61987e-06	0.38961	0.179224	0.240531	0.260963	74	0.00075936
AC	AC Unk4	1-150785508	1	152741008	5.78838e-06	0.324675	0.179224	0.236168	0.268503	180	0.00184709
AC	AC Unk4	1-155019967	1	156928220	2.66482e-06	0.327922	0.179224	0.240437	-0.280378	77	0.000790145
AC	AC Unk4	1-155464695	1	157339445	3.01042e-07	0.211039	0.179224	0.252607	-0.329814	18	0.000184709
AC	AC Unk4	1-155466822	1	157341572	4.80539e-07	0.207792	0.179224	0.249977	-0.326953	31	0.00031811
AC	AC Unk4	1-155467236	1	157341986	4.80539e-07	0.207792	0.179224	0.249977	0.326953	32	0.000328372
AC	AC Unk4	1-155467715	1	157342465	1.54704e-06	0.214286	0.179224	0.243449	-0.305508	62	0.00063622
AC	AC Unk4	1-155467921	1	157342671	6.29141e-07	0.233766	0.179224	0.248466	0.302805	37	0.00037968
AC	AC Unk4	1-155475573	1	157350380	9.35299e-07	0.194805	0.179224	0.24625	-0.328895	48	0.000492558
AC	AC Unk4	1-158391167	1	159777710	5.80727e-06	0.237013	0.179224	0.23615	-0.280197	182	0.00186761
AC	AC Unk4	1-158403601	1	159790144	5.80727e-06	0.237013	0.179224	0.23615	-0.280197	183	0.00187788
AC	AC Unk4	1-158678513	1	160062344	4.35109e-06	0.324675	0.179224	0.237735	-0.262614	133	0.0013648
AC	AC Unk4	1-158813178	1	160197708	1.47087e-06	0.269481	0.179224	0.24373	-0.294109	58	0.000595174
AC	AC Unk4	1-159383880	1	160793719	5.18477e-06	0.292208	0.179224	0.236772	0.267526	160	0.00164186
AC	AC Unk4	1-159448806	1	160859111	4.42106e-06	0.25	0.179224	0.237647	-0.284051	135	0.00138532
AC	AC Unk4	1-159540297	1	160950532	2.27173e-06	0.25	0.179224	0.24132	0.292783	71	0.000728575
AC	AC Unk4	1-159540504	1	160950739	6.09818e-06	0.24026	0.179224	0.235882	0.282969	188	0.00192918
AC	AC Unk4	1-159543536	1	160953771	4.39333e-06	0.246753	0.179224	0.237682	0.286186	134	0.00137506
AC	AC Unk4	1-159543609	1	160953844	3.94503e-06	0.230519	0.179224	0.238274	-0.281127	105	0.00107747
AC	AC Unk4	1-159559016	1	160967729	2.67652e-06	0.24026	0.179224	0.240413	0.292392	78	0.000800406
AC	AC Unk4	1-159559035	1	160967748	5.08298e-06	0.233766	0.179224	0.236881	-0.284298	155	0.00159055
AC	AC Unk4	1-159572039	1	160970400	5.65545e-06	0.25	0.179224	0.236295	-0.278085	176	0.00180605
AC	AC Unk4	1-159571566	1	160970873	6.0236e-06	0.243506	0.179224	0.235949	0.282205	186	0.00190866
AC	AC Unk4	1-159577655	1	160989209	5.15975e-06	0.24026	0.179224	0.236798	0.283414	159	0.0016316
AC	AC Unk4	1-159665694	1	161078078	3.11229e-06	0.246753	0.179224	0.23958	-0.289021	84	0.000861976
AC	AC Unk4	1-159811289	1	161215442	3.49688e-06	0.334416	0.179224	0.238938	-0.268844	92	0.000944069
AC	AC Unk4	1-160045834	1	161443740	4.58173e-06	0.126623	0.179224	0.237451	-0.352263	138	0.0014161
AC	AC Unk4	1-160143545	1	161556415	1.60754e-06	0.428571	0.179224	0.243236	-0.260251	63	0.000646482
AC	AC Unk4	1-160257235	1	161655844	5.06143e-06	0.363636	0.179224	0.236904	0.263795	154	0.00158029
AC	AC Unk4	1-160263439	1	161662048	3.58536e-06	0.288961	0.179224	0.2388	-0.260405	99	0.0010159
AC	AC Unk4	1-160264489	1	161663098	4.65471e-06	0.366883	0.179224	0.237364	-0.265031	139	0.00142637
AC	AC Unk4	1-160264538	1	161663147	3.66858e-06	0.350649	0.179224	0.238674	0.263497	100	0.00102616
AC	AC Unk4	1-160264553	1	161663162	5.68393e-06	0.347403	0.179224	0.236268	-0.25843	177	0.00181631
AC	AC Unk4	1-160264631	1	161663240	4.65471e-06	0.366883	0.179224	0.237364	0.265031	140	0.00143663
AC	AC Unk4	1-160264688	1	161663297	4.65471e-06	0.366883	0.179224	0.237364	0.265031	141	0.00144689
AC	AC Unk4	1-160264725	1	161663334	4.99941e-06	0.353896	0.179224	0.236972	-0.260151	153	0.00157003
AC	AC Unk4	1-160265659	1	161664268	4.42142e-06	0.37987	0.179224	0.237647	-0.263944	136	0.00139558
AC	AC Unk4	1-160268673	1	161667282	1.45929e-06	0.483766	0.179224	0.243774	-0.262688	57	0.000584912
AC	AC Unk4	1-160269030	1	161667639	5.21557e-07	0.253247	0.179224	0.249517	0.299421	35	0.000359157
AC	AC Unk4	1-160269050	1	161667659	1.47717e-06	0.256494	0.179224	0.243706	-0.285118	59	0.000605436
AC	AC Unk4	1-160269057	1	161667666	5.21557e-07	0.253247	0.179224	0.249517	0.299421	36	0.000369418
AC	AC Unk4	1-160269091	1	161667700	5.21557e-07	0.253247	0.179224	0.249517	-0.299421	33	0.000338633
AC	AC Unk4	1-160269214	1	161667823	6.63365e-07	0.246753	0.179224	0.24817	0.300468	39	0.000400203
AC	AC Unk4	1-160269272	1	161667881	1.47717e-06	0.256494	0.179224	0.243706	0.285118	60	0.000615697
AC	AC Unk4	1-160269295	1	161667904	5.21557e-07	0.253247	0.179224	0.249517	-0.299421	34	0.000348895
AC	AC Unk4	1-160269354	1	161667963	1.28055e-06	0.24026	0.179224	0.2445	0.294921	51	0.000523343
AC	AC Unk4	1-160269421	1	161668030	4.22973e-06	0.201299	0.179224	0.237891	0.298866	118	0.00121087
AC	AC Unk4	1-160270711	1	161669320	3.55033e-06	0.198052	0.179224	0.238854	0.302835	96	0.000985116
AC	AC Unk4	1-160297332	1	161696000	1.65334e-06	0.253247	0.179224	0.24308	-0.286503	64	0.000656744
AC	AC Unk4	1-160297797	1	161696465	4.22973e-06	0.201299	0.179224	0.237891	0.298866	119	0.00122113
AC	AC Unk4	1-160297810	1	161696478	4.22973e-06	0.201299	0.179224	0.237891	0.298866	120	0.00123139
AC	AC Unk4	1-160297830	1	161696498	4.22973e-06	0.201299	0.179224	0.237891	0.298866	121	0.00124166
AC	AC Unk4	1-160298927	1	161697595	4.22973e-06	0.201299	0.179224	0.237891	-0.298866	112	0.0011493
AC	AC Unk4	1-160299100	1	161697768	4.22973e-06	0.201299	0.179224	0.237891	0.298866	122	0.00125192
AC	AC Unk4	1-160299132	1	161697800	3.53677e-06	0.350649	0.179224	0.238875	0.262589	95	0.000974854
AC	AC Unk4	1-160299641	1	161698309	4.2139e-06	0.204545	0.179224	0.237911	-0.29575	108	0.00110825
AC	AC Unk4	1-160299829	1	161698497	4.22973e-06	0.201299	0.179224	0.237891	-0.298866	113	0.00115956
AC	AC Unk4	1-160300065	1	161698733	4.2139e-06	0.204545	0.179224	0.237911	0.29575	109	0.00111852
AC	AC Unk4	1-160300396	1	161699064	4.44764e-06	0.204545	0.179224	0.237614	-0.295177	137	0.00140584
AC	AC Unk4	1-160300475	1	161699143	6.85089e-07	0.256494	0.179224	0.247989	0.294015	40	0.000410465
AC	AC Unk4	1-160301081	1	161699749	4.81459e-06	0.185065	0.179224	0.237179	0.302139	149	0.00152898
AC	AC Unk4	1-160301985	1	161700653	4.73481e-06	0.350649	0.179224	0.23727	0.261159	145	0.00148793
AC	AC Unk4	1-160302086	1	161700754	3.53677e-06	0.350649	0.179224	0.238875	-0.262589	94	0.000964592
AC	AC Unk4	1-160302148	1	161700816	4.22973e-06	0.201299	0.179224	0.237891	-0.298866	114	0.00116982
AC	AC Unk4	1-160302152	1	161700820	4.22973e-06	0.201299	0.179224	0.237891	-0.298866	115	0.00118009
AC	AC Unk4	1-160302231	1	161700899	4.22973e-06	0.201299	0.179224	0.237891	0.298866	123	0.00126218
AC	AC Unk4	1-160302236	1	161700904	4.22973e-06	0.201299	0.179224	0.237891	0.298866	124	0.00127244
AC	AC Unk4	1-160302487	1	161701155	4.22973e-06	0.201299	0.179224	0.237891	0.298866	125	0.0012827
AC	AC Unk4	1-160302526	1	161701194	1.32406e-06	0.25974	0.179224	0.244314	0.287251	52	0.000533604
AC	AC Unk4	1-160302675	1	161701343	4.22973e-06	0.201299	0.179224	0.237891	-0.298866	116	0.00119035
AC	AC Unk4	1-160302693	1	161701361	4.22973e-06	0.201299	0.179224	0.237891	-0.298866	117	0.00120061
AC	AC Unk4	1-160302843	1	161701511	4.22973e-06	0.201299	0.179224	0.237891	0.298866	126	0.00129296
AC	AC Unk4	1-160302999	1	161701667	7.36324e-07	0.275974	0.179224	0.247586	0.291886	42	0.000430988
AC	AC Unk4	1-160303885	1	161702553	4.18084e-06	0.220779	0.179224	0.237954	0.301714	107	0.00109799
AC	AC Unk4	1-160303903	1	161702571	5.75672e-06	0.188312	0.179224	0.236198	0.306129	178	0.00182657
AC	AC Unk4	1-160304110	1	161702778	2.62403e-06	0.224026	0.179224	0.240522	0.307849	75	0.000769622
AC	AC Unk4	1-160304308	1	161702976	3.47734e-06	0.220779	0.179224	0.238969	-0.30438	90	0.000923546
AC	AC Unk4	1-160304385	1	161703053	2.62403e-06	0.224026	0.179224	0.240522	0.307849	76	0.000779883
AC	AC Unk4	1-160305397	1	161704065	5.35102e-06	0.185065	0.179224	0.236599	0.306646	163	0.00167264
AC	AC Unk4	1-160308697	1	161707365	4.15234e-06	0.327922	0.179224	0.237992	0.265565	106	0.00108773
AC	AC Unk4	1-160310660	1	161709328	6.59069e-06	0.243506	0.179224	0.235456	-0.269288	195	0.00200102
AC	AC Unk4	1-160310721	1	161709389	7.38519e-07	0.288961	0.179224	0.247569	-0.29123	43	0.00044125
AC	AC Unk4	1-160311356	1	161710024	3.31272e-06	0.292208	0.179224	0.239236	0.272313	86	0.000882499
AC	AC Unk4	1-160321145	1	161718811	1.40849e-06	0.292208	0.179224	0.24397	0.285391	55	0.000564389
AC	AC Unk4	1-160321613	1	161719279	6.18436e-06	0.344156	0.179224	0.235805	-0.243576	190	0.00194971
AC	AC Unk4	1-160322191	1	161719857	9.25785e-07	0.292208	0.179224	0.246307	-0.288346	46	0.000472035
AC	AC Unk4	1-160322547	1	161720213	2.15249e-06	0.292208	0.179224	0.241618	0.278277	69	0.000708052
AC	AC Unk4	1-160324726	1	161722392	1.40849e-06	0.292208	0.179224	0.24397	0.285391	56	0.000574651
AC	AC Unk4	1-160324733	1	161722399	9.30089e-07	0.288961	0.179224	0.246281	0.290908	47	0.000482296
AC	AC Unk4	1-160326924	1	161724590	1.53476e-06	0.435065	0.179224	0.243494	0.259522	61	0.000625959
AC	AC Unk4	1-160327507	1	161725173	2.57066e-06	0.438312	0.179224	0.240636	-0.253348	73	0.000749098
AC	AC Unk4	1-160333522	1	161731188	3.31978e-06	0.38961	0.179224	0.239224	0.24902	87	0.000892761
AC	AC Unk4	1-160335867	1	161733533	1.81156e-06	0.38961	0.179224	0.242573	-0.257538	66	0.000677267
AC	AC Unk4	1-160343743	1	161741793	3.47008e-07	0.373377	0.179224	0.251806	-0.279096	21	0.000215494
AC	AC Unk4	1-160350297	1	161748347	1.00702e-06	0.386364	0.179224	0.245838	0.262844	49	0.000502819
AC	AC Unk4	1-160353878	1	161751928	4.79682e-06	0.37987	0.179224	0.237199	-0.24747	148	0.00151872
AC	AC Unk4	1-160871806	1	162277854	2.20997e-06	0.211039	0.179224	0.241472	0.301442	70	0.000718313
AC	AC Unk4	1-160963779	1	162410285	3.6355e-07	0.285714	0.179224	0.251544	0.292706	24	0.000246279
AC	AC Unk4	1-167629793	1	169343759	5.34627e-06	0.0746753	0.179224	0.236604	0.457466	162	0.00166238
AC	AC Unk4	1-167684044	1	169403430	5.53415e-06	0.0616883	0.179224	0.236414	-0.504284	167	0.00171369
AC	AC Unk4	1-167691435	1	169410818	5.53415e-06	0.0616883	0.179224	0.236414	0.504284	171	0.00175474
AC	AC Unk4	1-167694006	1	169413388	6.14201e-06	0.0844156	0.179224	0.235843	0.475	189	0.00193945
AC	AC Unk4	1-167706618	1	169426204	5.53415e-06	0.0616883	0.179224	0.236414	0.504284	172	0.001765
AC	AC Unk4	1-167709133	1	169428719	5.53415e-06	0.0616883	0.179224	0.236414	0.504284	173	0.00177526
AC	AC Unk4	1-167710031	1	169429617	5.53415e-06	0.0616883	0.179224	0.236414	0.504284	174	0.00178552
AC	AC Unk4	1-167712632	1	169432218	5.53415e-06	0.0616883	0.179224	0.236414	0.504284	175	0.00179578
AC	AC Unk4	1-167713604	1	169433190	3.71787e-06	0.0746753	0.179224	0.2386	0.471756	102	0.00104669
AC	AC Unk4	1-167713961	1	169433546	5.53415e-06	0.0616883	0.179224	0.236414	-0.504284	168	0.00172395
AC	AC Unk4	1-167714041	1	169433626	3.17774e-06	0.0681818	0.179224	0.239466	0.495954	85	0.000872238
AC	AC Unk4	1-167715746	1	169435331	5.53415e-06	0.0616883	0.179224	0.236414	-0.504284	169	0.00173421
AC	AC Unk4	1-167715874	1	169435459	5.53415e-06	0.0616883	0.179224	0.236414	-0.504284	170	0.00174448
AC	AC Unk4	1-167716567	1	169436152	3.71787e-06	0.0746753	0.179224	0.2386	-0.471756	101	0.00103642
AC	AC Unk4	1-167720521	1	169440106	4.28401e-06	0.0714286	0.179224	0.23782	-0.466955	128	0.00131349
AC	AC Unk4	1-167722287	1	169441872	4.28401e-06	0.0714286	0.179224	0.23782	0.466955	130	0.00133401
AC	AC Unk4	1-167722291	1	169441876	4.28401e-06	0.0714286	0.179224	0.23782	0.466955	131	0.00134427
AC	AC Unk4	1-167722302	1	169441887	4.28401e-06	0.0714286	0.179224	0.23782	-0.466955	129	0.00132375
AC	AC Unk4	1-167722333	1	169441918	4.28401e-06	0.0714286	0.179224	0.23782	0.466955	132	0.00135453
AC	AC Unk4	1-167734668	1	169454245	2.49196e-06	0.11039	0.179224	0.240808	-0.381881	72	0.000738837
AC	AC Unk4	1-167780129	1	169534891	4.93841e-06	0.0616883	0.179224	0.237039	0.46521	152	0.00155977
AC	AC Unk4	1-167883761	1	169610014	7.99232e-07	0.0746753	0.179224	0.247128	0.481296	44	0.000451511
AC	AC Unk4	1-291431669	1	296886460	5.76322e-06	0.366883	0.179224	0.236192	0.234161	179	0.00183683
AC	AC Unk4	1-291431750	1	296886541	3.09216e-06	0.36039	0.179224	0.239616	0.2422	83	0.000851714
AC	AC Unk4	5-19909393	5	20367746	2.79819e-07	0.386364	0.179224	0.253019	0.264626	16	0.000164186
AC	AC Unk4	5-19909520	5	20367873	6.02384e-06	0.425325	0.179224	0.235949	-0.231063	187	0.00191892
AC	AC Unk4	5-19910000	5	20368353	1.40787e-06	0.37013	0.179224	0.243973	-0.247665	54	0.000554127
AC	AC Unk4	5-19912498	5	20370851	4.20109e-07	0.487013	0.179224	0.250731	-0.25491	25	0.000256541
AC	AC Unk4	5-19933748	5	20392101	3.56918e-06	0.308442	0.179224	0.238825	-0.257391	97	0.000995377
AC	AC Unk4	5-19933752	5	20392105	3.56918e-06	0.308442	0.179224	0.238825	-0.257391	98	0.00100564
AC	AC Unk4	5-19935551	5	20393904	4.87223e-06	0.272727	0.179224	0.237113	-0.261174	150	0.00153924
AC	AC Unk4	5-19935613	5	20393966	4.87223e-06	0.272727	0.179224	0.237113	-0.261174	151	0.0015495
AC	AC Unk4	5-19936640	5	20394993	3.48561e-06	0.350649	0.179224	0.238956	-0.24006	91	0.000933807
AC	AC Unk4	5-19942650	5	20401002	2.98611e-06	0.431818	0.179224	0.239809	0.239936	80	0.00082093
AC	AC Unk4	5-19942718	5	20401070	2.98611e-06	0.431818	0.179224	0.239809	0.239936	81	0.000831191
AC	AC Unk4	5-19946781	5	20405133	5.15303e-06	0.334416	0.179224	0.236806	-0.252852	157	0.00161107
AC	AC Unk4	5-19946853	5	20405205	5.15303e-06	0.334416	0.179224	0.236806	0.252852	158	0.00162134
AC	AC Unk4	5-19947058	5	20405410	2.98611e-06	0.431818	0.179224	0.239809	0.239936	82	0.000841453
AC	AC Unk4	5-19958448	5	20415872	5.10079e-06	0.422078	0.179224	0.236862	0.233366	156	0.00160081
AC	AC Unk4	5-19959274	5	20416698	3.83433e-06	0.331169	0.179224	0.238431	0.256619	104	0.00106721
AC	AC Unk4	5-19959806	5	20417230	2.97557e-06	0.38961	0.179224	0.239828	-0.245776	79	0.000810668
AC	AC Unk4	5-19960073	5	20417497	5.8334e-06	0.396104	0.179224	0.236125	-0.235741	184	0.00188814
AC	AC Unk4	5-19960241	5	20417665	4.74851e-06	0.386364	0.179224	0.237255	0.241143	147	0.00150846
AC	AC Unk4	5-19960286	5	20417710	4.74851e-06	0.386364	0.179224	0.237255	-0.241143	146	0.0014982
AC	AC Unk4	5-19960498	5	20417922	5.19249e-06	0.386364	0.179224	0.236764	0.237023	161	0.00165212
AC	AC Unk4	5-19982435	5	20439852	5.85163e-06	0.37987	0.179224	0.236108	-0.239657	185	0.0018984
AC	AC Unk4	5-19982470	5	20439887	3.3661e-06	0.396104	0.179224	0.239148	0.243178	88	0.000903023
AC	AC Unk4	5-19982491	5	20439908	3.37954e-06	0.366883	0.179224	0.239126	0.247798	89	0.000913284
AC	AC Unk4	5-19982501	5	20439918	5.79023e-06	0.402597	0.179224	0.236166	-0.232133	181	0.00185735
AC	AC Unk4	5-19982714	5	20440131	4.68708e-06	0.37013	0.179224	0.237326	-0.242274	143	0.00146741
AC	AC Unk4	5-19982727	5	20440144	5.51592e-06	0.357143	0.179224	0.236432	0.244396	165	0.00169317
AC	AC Unk4	5-19982728	5	20440145	5.51592e-06	0.357143	0.179224	0.236432	0.244396	166	0.00170343
AC	AC Unk4	5-19982739	5	20440156	4.65972e-06	0.36039	0.179224	0.237358	0.245775	142	0.00145715
AC	AC Unk4	5-19982868	5	20440285	6.34973e-06	0.392857	0.179224	0.23566	-0.234114	191	0.00195997
AC	AC Unk4	5-19983002	5	20440419	4.68708e-06	0.37013	0.179224	0.237326	0.242274	144	0.00147767
AC	AC Unk4	5-19983182	5	20440599	5.51592e-06	0.357143	0.179224	0.236432	-0.244396	164	0.00168291
AC	AC Unk4	5-20008331	5	20465734	9.10084e-07	0.392857	0.179224	0.246403	0.253283	45	0.000461773
AC	AC Unk4	5-20008343	5	20465746	1.34992e-06	0.38961	0.179224	0.244207	0.249839	53	0.000543866
AC	AC Unk4	5-20011334	5	20468737	3.75935e-06	0.337662	0.179224	0.238539	-0.243594	103	0.00105695
AC	AC Unk4	5-20157078	5	20613366	2.10799e-07	0.318182	0.179224	0.254618	0.284017	13	0.000133401
AC	AC Unk4	5-20157098	5	20613386	2.10799e-07	0.318182	0.179224	0.254618	-0.284017	12	0.000123139
AC	AC Unk4	5-20157225	5	20613513	1.42245e-07	0.321429	0.179224	0.256845	-0.287423	10	0.000102616
AC	AC Unk4	5-20157281	5	20613569	2.94841e-07	0.314935	0.179224	0.252724	0.281963	17	0.000174448
AC	AC Unk4	5-20157321	5	20613609	4.36864e-07	0.311688	0.179224	0.250512	-0.278392	28	0.000287325
AC	AC Unk4	5-20157556	5	20613844	3.60431e-07	0.311688	0.179224	0.251593	0.277988	23	0.000236017
AC	AC Unk4	5-20157578	5	20613866	3.60431e-07	0.311688	0.179224	0.251593	-0.277988	22	0.000225756
AC	AC Unk4	5-20157581	5	20613869	1.31075e-07	0.321429	0.179224	0.257309	0.286909	7	7.18313e-05
AC	AC Unk4	5-20157639	5	20613927	1.3282e-07	0.331169	0.179224	0.257234	0.286653	8	8.2093e-05
AC	AC Unk4	5-20157791	5	20614079	2.3777e-07	0.318182	0.179224	0.253938	0.283159	15	0.000153924
AC	AC Unk4	5-20157802	5	20614090	2.3777e-07	0.318182	0.179224	0.253938	-0.283159	14	0.000143663
AC	AC Unk4	5-20158041	5	20614329	1.16973e-07	0.324675	0.179224	0.257955	0.289438	4	4.10465e-05
AC	AC Unk4	5-20158170	5	20614458	4.36166e-07	0.327922	0.179224	0.250521	0.276078	27	0.000277064
AC	AC Unk4	5-20158254	5	20614542	6.3856e-07	0.324675	0.179224	0.248383	-0.27266	38	0.000389942
AC	AC Unk4	5-20158491	5	20614779	4.57698e-07	0.318182	0.179224	0.25025	0.275569	29	0.000297587
AC	AC Unk4	5-20158494	5	20614782	4.57698e-07	0.318182	0.179224	0.25025	0.275569	30	0.000307849
AC	AC Unk4	5-20158551	5	20614839	1.72331e-07	0.321429	0.179224	0.255758	-0.286202	11	0.000112878
AC	AC Unk4	5-20158578	5	20614866	3.10663e-07	0.321429	0.179224	0.252429	0.279041	19	0.000194971
AC	AC Unk4	5-20158581	5	20614869	3.10663e-07	0.321429	0.179224	0.252429	0.279041	20	0.000205232
AC	AC Unk4	5-20158695	5	20614983	1.16973e-07	0.324675	0.179224	0.257955	0.289438	5	5.13081e-05
AC	AC Unk4	5-20158707	5	20614995	1.03447e-07	0.327922	0.179224	0.258654	0.29008	3	3.07849e-05
AC	AC Unk4	5-20158770	5	20615058	8.748e-08	0.321429	0.179224	0.259608	-0.293881	2	2.05232e-05
AC	AC Unk4	5-20158844	5	20615132	2.9839e-08	0.340909	0.179224	0.265761	0.296805	1	1.02616e-05
AC	AC Unk4	5-20192104	5	20647653	1.8017e-06	0.318182	0.179224	0.242604	-0.257426	65	0.000667005
AC	AC Unk4	5-20192138	5	20647687	1.41674e-07	0.350649	0.179224	0.256868	0.278742	9	9.23546e-05
AC	AC Unk4	5-20192162	5	20647711	1.2942e-07	0.337662	0.179224	0.257381	0.280201	6	6.15697e-05
AC	AC Unk4	5-20195778	5	20651327	4.2687e-07	0.318182	0.179224	0.250642	0.275289	26	0.000266802
AC	AC Unk4	5-20218665	5	20672840	1.20575e-06	0.311688	0.179224	0.244835	0.265766	50	0.000513081
AC	AC Unk4	5-20218753	5	20672928	7.25784e-07	0.396104	0.179224	0.247667	-0.258262	41	0.000420726
AC	AC Unk4	8-72543887	8	74253034	4.22775e-06	0.38961	0.179224	0.237893	0.241469	111	0.00113904
AC	AC Unk4	10-83757500	10	83608728	6.52118e-06	0.142857	0.179224	0.235515	0.339293	193	0.00198049
AC	AC Unk4	10-83757802	10	83609030	6.52118e-06	0.142857	0.179224	0.235515	0.339293	194	0.00199075
AC	AC Unk4	10-83813110	10	83662746	6.52118e-06	0.142857	0.179224	0.235515	-0.339293	192	0.00197023
AC	AC Unk7	5-19912498	5	20370851	8.85572e-14	0.490323	0.058814	0.244761	-0.50828	73	0.000749098
AC	AC Unk7	5-19961368	5	20418792	9.73707e-13	0.374194	0.058814	0.227678	0.516153	194	0.00199075
AC	AC Unk7	5-19982343	5	20439760	6.71265e-13	0.354839	0.058814	0.230309	0.529787	181	0.00185735
AC	AC Unk7	5-19982435	5	20439852	3.52029e-13	0.377419	0.058814	0.234892	-0.524158	131	0.00134427
AC	AC Unk7	5-19982453	5	20439870	4.81797e-13	0.36129	0.058814	0.232661	0.530865	147	0.00150846
AC	AC Unk7	5-19982502	5	20439919	2.3291e-13	0.36129	0.058814	0.237836	-0.537267	103	0.00105695
AC	AC Unk7	5-19982739	5	20440156	4.89653e-13	0.358065	0.058814	0.232547	0.527833	150	0.00153924
AC	AC Unk7	5-20006590	5	20463993	4.70012e-14	0.348387	0.058814	0.249323	-0.550582	55	0.000564389
AC	AC Unk7	5-20006661	5	20464064	1.86637e-13	0.358065	0.058814	0.239418	-0.529506	97	0.000995377
AC	AC Unk7	5-20006709	5	20464112	4.31671e-14	0.36129	0.058814	0.249938	0.543618	51	0.000523343
AC	AC Unk7	5-20006779	5	20464182	2.26614e-16	0.332258	0.058814	0.288545	0.624271	2	2.05232e-05
AC	AC Unk7	5-20006898	5	20464301	5.47389e-13	0.370968	0.058814	0.231755	0.516215	163	0.00167264
AC	AC Unk7	5-20006940	5	20464343	2.97738e-13	0.374194	0.058814	0.236085	-0.519588	113	0.00115956
AC	AC Unk7	5-20007160	5	20464563	2.57925e-13	0.36129	0.058814	0.237108	-0.523357	107	0.00109799
AC	AC Unk7	5-20007198	5	20464601	5.61873e-13	0.354839	0.058814	0.23157	-0.519815	164	0.00168291
AC	AC Unk7	5-20007253	5	20464656	3.48723e-13	0.36129	0.058814	0.234959	-0.524847	130	0.00133401
AC	AC Unk7	5-20007439	5	20464842	2.89016e-14	0.358065	0.058814	0.252839	-0.54688	42	0.000430988
AC	AC Unk7	5-20007447	5	20464850	7.76505e-14	0.370968	0.058814	0.245706	0.534869	69	0.000708052
AC	AC Unk7	5-20007452	5	20464855	8.06639e-14	0.354839	0.058814	0.245432	-0.538208	70	0.000718313
AC	AC Unk7	5-20007472	5	20464875	6.08733e-13	0.416129	0.058814	0.231002	-0.494711	170	0.00174448
AC	AC Unk7	5-20007762	5	20465165	1.12723e-13	0.393548	0.058814	0.243029	0.519803	75	0.000769622
AC	AC Unk7	5-20007901	5	20465304	8.46583e-14	0.380645	0.058814	0.245085	0.526167	72	0.000738837
AC	AC Unk7	5-20007914	5	20465317	6.33814e-15	0.374194	0.058814	0.263885	0.562384	28	0.000287325
AC	AC Unk7	5-20007952	5	20465355	1.2139e-13	0.4	0.058814	0.242498	0.518618	76	0.000779883
AC	AC Unk7	5-20008044	5	20465447	7.54221e-13	0.367742	0.058814	0.229484	0.5146	185	0.0018984
AC	AC Unk7	5-20008052	5	20465455	1.00875e-15	0.377419	0.058814	0.277421	-0.575031	6	6.15697e-05
AC	AC Unk7	5-20008100	5	20465503	4.36539e-13	0.412903	0.058814	0.233362	0.502682	139	0.00142637
AC	AC Unk7	5-20008301	5	20465704	2.59697e-15	0.380645	0.058814	0.270435	0.564082	15	0.000153924
AC	AC Unk7	5-20008331	5	20465734	4.97796e-15	0.390323	0.058814	0.265655	0.553881	21	0.000215494
AC	AC Unk7	5-20008341	5	20465744	2.45134e-13	0.403226	0.058814	0.237471	0.512884	105	0.00107747
AC	AC Unk7	5-20008343	5	20465746	1.49129e-16	0.387097	0.058814	0.291682	0.589305	1	1.02616e-05
AC	AC Unk7	5-20008615	5	20466018	3.61019e-14	0.380645	0.058814	0.251229	-0.532286	49	0.000502819
AC	AC Unk7	5-20009902	5	20467305	8.42752e-13	0.390323	0.058814	0.228699	-0.502025	189	0.00193945
AC	AC Unk7	5-20010270	5	20467673	6.3683e-13	0.374194	0.058814	0.230682	-0.512536	178	0.00182657
AC	AC Unk7	5-20011186	5	20468589	3.83249e-13	0.370968	0.058814	0.234288	-0.515943	133	0.0013648
AC	AC Unk7	5-20011249	5	20468652	6.3683e-13	0.374194	0.058814	0.230682	-0.512536	179	0.00183683
AC	AC Unk7	5-20011251	5	20468654	3.83249e-13	0.370968	0.058814	0.234288	0.515943	136	0.00139558
AC	AC Unk7	5-20011303	5	20468706	3.83249e-13	0.370968	0.058814	0.234288	-0.515943	134	0.00137506
AC	AC Unk7	5-20011334	5	20468737	5.62906e-13	0.335484	0.058814	0.231557	-0.521072	165	0.00169317
AC	AC Unk7	5-20011340	5	20468743	2.47464e-13	0.380645	0.058814	0.237404	-0.517419	106	0.00108773
AC	AC Unk7	5-20011413	5	20468816	2.98706e-13	0.367742	0.058814	0.236062	0.51968	114	0.00116982
AC	AC Unk7	5-20011467	5	20468870	3.83249e-13	0.370968	0.058814	0.234288	-0.515943	135	0.00138532
AC	AC Unk7	5-20011591	5	20468994	2.71422e-13	0.367742	0.058814	0.236744	-0.52041	112	0.0011493
AC	AC Unk7	5-20011639	5	20469042	6.12052e-13	0.364516	0.058814	0.230964	-0.513807	175	0.00179578
AC	AC Unk7	5-20011671	5	20469074	9.77753e-13	0.387097	0.058814	0.227648	0.50064	195	0.00200102
AC	AC Unk7	5-20011685	5	20469088	6.38034e-13	0.387097	0.058814	0.230669	-0.500901	180	0.00184709
AC	AC Unk7	5-20011749	5	20469152	8.67651e-13	0.367742	0.058814	0.228493	-0.50917	190	0.00194971
AC	AC Unk7	5-20011873	5	20469276	5.37678e-13	0.374194	0.058814	0.231882	0.514294	162	0.00166238
AC	AC Unk7	5-20012719	5	20470122	6.12052e-13	0.364516	0.058814	0.230964	0.513807	174	0.00178552
AC	AC Unk7	5-20012826	5	20470229	5.91429e-13	0.370968	0.058814	0.231207	0.510427	168	0.00172395
AC	AC Unk7	5-20012886	5	20470289	6.12052e-13	0.364516	0.058814	0.230964	-0.513807	176	0.00180605
AC	AC Unk7	5-20013775	5	20471178	4.5509e-13	0.393548	0.058814	0.233066	-0.51085	143	0.00146741
AC	AC Unk7	5-20028179	5	20485582	1.79489e-13	0.370968	0.058814	0.239697	0.522466	96	0.000985116
AC	AC Unk7	5-20028234	5	20485637	3.45018e-13	0.364516	0.058814	0.235035	0.526291	115	0.00118009
AC	AC Unk7	5-20028315	5	20485718	3.45018e-13	0.364516	0.058814	0.235035	-0.526291	119	0.00122113
AC	AC Unk7	5-20028397	5	20485800	1.62315e-13	0.370968	0.058814	0.240417	-0.529193	87	0.000892761
AC	AC Unk7	5-20028501	5	20485904	5.87673e-14	0.374194	0.058814	0.247712	0.537843	58	0.000595174
AC	AC Unk7	5-20028545	5	20485948	1.62315e-13	0.370968	0.058814	0.240417	0.529193	88	0.000903023
AC	AC Unk7	5-20028849	5	20486252	3.76363e-15	0.36129	0.058814	0.267707	-0.56902	19	0.000194971
AC	AC Unk7	5-20028908	5	20486311	3.45018e-13	0.364516	0.058814	0.235035	-0.526291	120	0.00123139
AC	AC Unk7	5-20029415	5	20486818	5.32696e-13	0.383871	0.058814	0.231948	-0.509645	151	0.0015495
AC	AC Unk7	5-20029449	5	20486852	3.45018e-13	0.364516	0.058814	0.235035	-0.526291	121	0.00124166
AC	AC Unk7	5-20029646	5	20487049	6.70391e-14	0.370968	0.058814	0.246764	0.540624	60	0.000615697
AC	AC Unk7	5-20029780	5	20487183	3.45018e-13	0.364516	0.058814	0.235035	-0.526291	122	0.00125192
AC	AC Unk7	5-20029806	5	20487209	3.45018e-13	0.364516	0.058814	0.235035	0.526291	116	0.00119035
AC	AC Unk7	5-20030748	5	20488151	2.27765e-13	0.387097	0.058814	0.237996	0.517009	101	0.00103642
AC	AC Unk7	5-20030829	5	20488232	3.45018e-13	0.364516	0.058814	0.235035	0.526291	117	0.00120061
AC	AC Unk7	5-20030880	5	20488283	5.32696e-13	0.383871	0.058814	0.231948	0.509645	155	0.00159055
AC	AC Unk7	5-20031100	5	20488502	3.45018e-13	0.364516	0.058814	0.235035	-0.526291	123	0.00126218
AC	AC Unk7	5-20031109	5	20488511	5.32696e-13	0.383871	0.058814	0.231948	0.509645	156	0.00160081
AC	AC Unk7	5-20031222	5	20488624	7.27247e-14	0.387097	0.058814	0.246178	-0.530891	66	0.000677267
AC	AC Unk7	5-20031257	5	20488659	3.45018e-13	0.364516	0.058814	0.235035	-0.526291	124	0.00127244
AC	AC Unk7	5-20031359	5	20488761	9.37538e-13	0.364516	0.058814	0.227945	-0.51223	192	0.00197023
AC	AC Unk7	5-20031362	5	20488764	9.37538e-13	0.364516	0.058814	0.227945	-0.51223	193	0.00198049
AC	AC Unk7	5-20031398	5	20488800	3.46306e-13	0.367742	0.058814	0.235009	0.520931	129	0.00132375
AC	AC Unk7	5-20031477	5	20488879	7.27247e-14	0.387097	0.058814	0.246178	0.530891	67	0.000687529
AC	AC Unk7	5-20031680	5	20489082	5.32696e-13	0.383871	0.058814	0.231948	0.509645	157	0.00161107
AC	AC Unk7	5-20031701	5	20489103	3.27878e-14	0.393548	0.058814	0.251926	-0.534557	46	0.000472035
AC	AC Unk7	5-20031981	5	20489383	4.87836e-13	0.367742	0.058814	0.232573	0.513827	149	0.00152898
AC	AC Unk7	5-20032088	5	20489490	3.45018e-13	0.364516	0.058814	0.235035	-0.526291	125	0.0012827
AC	AC Unk7	5-20032106	5	20489508	5.32696e-13	0.383871	0.058814	0.231948	0.509645	158	0.00162134
AC	AC Unk7	5-20032118	5	20489520	3.45018e-13	0.364516	0.058814	0.235035	-0.526291	126	0.00129296
AC	AC Unk7	5-20032322	5	20489724	1.51633e-13	0.367742	0.058814	0.240904	-0.532904	84	0.000861976
AC	AC Unk7	5-20032343	5	20489745	2.27765e-13	0.387097	0.058814	0.237996	0.517009	102	0.00104669
AC	AC Unk7	5-20032369	5	20489771	5.82256e-15	0.380645	0.058814	0.264507	0.559423	24	0.000246279
AC	AC Unk7	5-20032478	5	20489880	1.42652e-13	0.390323	0.058814	0.241341	0.522033	83	0.000851714
AC	AC Unk7	5-20032504	5	20489906	3.44102e-15	0.354839	0.058814	0.268365	-0.579317	18	0.000184709
AC	AC Unk7	5-20032509	5	20489911	1.35628e-14	0.396774	0.058814	0.258333	0.542003	39	0.000400203
AC	AC Unk7	5-20032562	5	20489964	6.18341e-14	0.4	0.058814	0.247346	0.523406	59	0.000605436
AC	AC Unk7	5-20032763	5	20490165	5.49051e-14	0.370968	0.058814	0.248202	0.541513	57	0.000584912
AC	AC Unk7	5-20033052	5	20490454	2.14232e-13	0.370968	0.058814	0.238433	0.520599	100	0.00102616
AC	AC Unk7	5-20033194	5	20490596	4.54786e-13	0.364516	0.058814	0.233071	-0.517558	141	0.00144689
AC	AC Unk7	5-20033229	5	20490631	7.07755e-14	0.374194	0.058814	0.246373	0.535843	64	0.000656744
AC	AC Unk7	5-20033344	5	20490746	1.79148e-13	0.390323	0.058814	0.239711	-0.51988	94	0.000964592
AC	AC Unk7	5-20033494	5	20490896	7.27247e-14	0.387097	0.058814	0.246178	0.530891	68	0.00069779
AC	AC Unk7	5-20033505	5	20490907	3.45018e-13	0.364516	0.058814	0.235035	0.526291	118	0.00121087
AC	AC Unk7	5-20033622	5	20491024	7.08883e-14	0.325806	0.058814	0.246362	0.554478	65	0.000667005
AC	AC Unk7	5-20033644	5	20491046	5.32696e-13	0.383871	0.058814	0.231948	0.509645	159	0.0016316
AC	AC Unk7	5-20033769	5	20491171	5.32696e-13	0.383871	0.058814	0.231948	-0.509645	152	0.00155977
AC	AC Unk7	5-20033799	5	20491201	5.32696e-13	0.383871	0.058814	0.231948	-0.509645	153	0.00157003
AC	AC Unk7	5-20033833	5	20491235	5.32696e-13	0.383871	0.058814	0.231948	0.509645	160	0.00164186
AC	AC Unk7	5-20033834	5	20491236	5.32696e-13	0.383871	0.058814	0.231948	0.509645	161	0.00165212
AC	AC Unk7	5-20033960	5	20491362	3.45018e-13	0.364516	0.058814	0.235035	-0.526291	127	0.00130323
AC	AC Unk7	5-20034413	5	20491815	3.45018e-13	0.364516	0.058814	0.235035	-0.526291	128	0.00131349
AC	AC Unk7	5-20034419	5	20491821	1.62315e-13	0.370968	0.058814	0.240417	0.529193	89	0.000913284
AC	AC Unk7	5-20034623	5	20492025	1.62315e-13	0.370968	0.058814	0.240417	0.529193	90	0.000923546
AC	AC Unk7	5-20034685	5	20492087	3.27878e-14	0.393548	0.058814	0.251926	0.534557	47	0.000482296
AC	AC Unk7	5-20034950	5	20492352	7.07308e-14	0.387097	0.058814	0.246378	-0.529574	63	0.000646482
AC	AC Unk7	5-20034968	5	20492370	2.64543e-13	0.36129	0.058814	0.236928	0.530409	111	0.00113904
AC	AC Unk7	5-20035021	5	20492423	4.50963e-14	0.370968	0.058814	0.249622	0.541788	53	0.000543866
AC	AC Unk7	5-20035265	5	20492667	4.66754e-14	0.364516	0.058814	0.249374	-0.541987	54	0.000554127
AC	AC Unk7	5-20035312	5	20492714	1.28098e-13	0.36129	0.058814	0.242112	0.533542	81	0.000831191
AC	AC Unk7	5-20035395	5	20492797	1.28098e-13	0.36129	0.058814	0.242112	-0.533542	79	0.000810668
AC	AC Unk7	5-20035396	5	20492798	1.28098e-13	0.36129	0.058814	0.242112	0.533542	82	0.000841453
AC	AC Unk7	5-20035405	5	20492807	5.72678e-13	0.377419	0.058814	0.231435	-0.509014	166	0.00170343
AC	AC Unk7	5-20035437	5	20492839	4.45975e-13	0.374194	0.058814	0.23321	0.512785	140	0.00143663
AC	AC Unk7	5-20035498	5	20492900	1.28098e-13	0.36129	0.058814	0.242112	-0.533542	80	0.00082093
AC	AC Unk7	5-20035543	5	20492945	3.26744e-14	0.36129	0.058814	0.251951	0.540676	45	0.000461773
AC	AC Unk7	5-20035927	5	20493329	7.36397e-13	0.370968	0.058814	0.229653	0.502727	184	0.00188814
AC	AC Unk7	5-20036196	5	20493598	1.66489e-13	0.367742	0.058814	0.240235	-0.524351	92	0.000944069
AC	AC Unk7	5-20036207	5	20493609	4.54786e-13	0.364516	0.058814	0.233071	-0.517558	142	0.00145715
AC	AC Unk7	5-20036240	5	20493642	1.79297e-13	0.390323	0.058814	0.239705	-0.513165	95	0.000974854
AC	AC Unk7	5-20036361	5	20493763	1.73409e-13	0.364516	0.058814	0.239944	-0.518604	93	0.000954331
AC	AC Unk7	5-20036442	5	20493844	5.32696e-13	0.383871	0.058814	0.231948	-0.509645	154	0.00158029
AC	AC Unk7	5-20036470	5	20493872	4.69892e-13	0.354839	0.058814	0.232839	0.518588	144	0.00147767
AC	AC Unk7	5-20036663	5	20494065	9.3002e-13	0.380645	0.058814	0.228002	0.510917	191	0.00195997
AC	AC Unk7	5-20058687	5	20516085	6.03811e-13	0.383871	0.058814	0.23106	-0.503004	169	0.00173421
AC	AC Unk7	5-20058773	5	20516171	4.05562e-13	0.383871	0.058814	0.233885	0.508324	137	0.00140584
AC	AC Unk7	5-20058847	5	20516245	1.18183e-15	0.348387	0.058814	0.276248	0.589016	7	7.18313e-05
AC	AC Unk7	5-20059123	5	20516521	3.75091e-13	0.370968	0.058814	0.234441	0.516485	132	0.00135453
AC	AC Unk7	5-20059165	5	20516563	4.85988e-13	0.370968	0.058814	0.2326	0.516856	148	0.00151872
AC	AC Unk7	5-20059221	5	20516619	3.50856e-14	0.412903	0.058814	0.251436	-0.526613	48	0.000492558
AC	AC Unk7	5-20059718	5	20517116	6.9392e-14	0.36129	0.058814	0.246515	-0.540248	61	0.000625959
AC	AC Unk7	5-20059727	5	20517125	6.9392e-14	0.36129	0.058814	0.246515	-0.540248	62	0.00063622
AC	AC Unk7	5-20059736	5	20517134	1.51633e-13	0.367742	0.058814	0.240904	0.532904	85	0.000872238
AC	AC Unk7	5-20059766	5	20517164	6.96121e-13	0.383871	0.058814	0.230052	0.508971	183	0.00187788
AC	AC Unk7	5-20060003	5	20517401	6.12046e-13	0.358065	0.058814	0.230964	0.514483	172	0.001765
AC	AC Unk7	5-20060322	5	20517720	6.12046e-13	0.358065	0.058814	0.230964	0.514483	173	0.00177526
AC	AC Unk7	5-20060416	5	20517814	6.75304e-13	0.348387	0.058814	0.230267	0.517494	182	0.00186761
AC	AC Unk7	5-20060436	5	20517834	4.69892e-13	0.354839	0.058814	0.232839	0.518588	145	0.00148793
AC	AC Unk7	5-20060644	5	20518042	1.25883e-13	0.367742	0.058814	0.242237	-0.534946	77	0.000790145
AC	AC Unk7	5-20060645	5	20518043	2.64543e-13	0.36129	0.058814	0.236928	-0.530409	108	0.00110825
AC	AC Unk7	5-20060670	5	20518068	2.06571e-13	0.36129	0.058814	0.238693	-0.529663	99	0.0010159
AC	AC Unk7	5-20060853	5	20518251	7.95331e-13	0.358065	0.058814	0.229108	-0.514793	186	0.00190866
AC	AC Unk7	5-20061096	5	20518494	2.64543e-13	0.36129	0.058814	0.236928	-0.530409	109	0.00111852
AC	AC Unk7	5-20061114	5	20518512	8.00149e-13	0.374194	0.058814	0.229066	0.507724	188	0.00192918
AC	AC Unk7	5-20061358	5	20518756	1.5709e-13	0.358065	0.058814	0.240651	-0.533907	86	0.000882499
AC	AC Unk7	5-20061979	5	20519377	2.64543e-13	0.36129	0.058814	0.236928	-0.530409	110	0.00112878
AC	AC Unk7	5-20062156	5	20519554	7.95331e-13	0.358065	0.058814	0.229108	0.514793	187	0.00191892
AC	AC Unk7	5-20062238	5	20519636	6.12046e-13	0.358065	0.058814	0.230964	-0.514483	171	0.00175474
AC	AC Unk7	5-20068632	5	20526025	2.43659e-13	0.351613	0.058814	0.237514	-0.526728	104	0.00106721
AC	AC Unk7	5-20068682	5	20526075	1.08777e-13	0.358065	0.058814	0.243285	0.537346	74	0.00075936
AC	AC Unk7	5-20068731	5	20526124	5.80995e-13	0.367742	0.058814	0.231333	-0.517106	167	0.00171369
AC	AC Unk7	5-20068955	5	20526348	9.62909e-15	0.341935	0.058814	0.260829	-0.572995	31	0.00031811
AC	AC Unk7	5-20069003	5	20526396	1.33061e-14	0.345161	0.058814	0.258472	0.567867	37	0.00037968
AC	AC Unk7	5-20069045	5	20526438	9.62909e-15	0.341935	0.058814	0.260829	-0.572995	32	0.000328372
AC	AC Unk7	5-20069067	5	20526460	9.62909e-15	0.341935	0.058814	0.260829	0.572995	33	0.000338633
AC	AC Unk7	5-20069344	5	20526737	4.19075e-13	0.380645	0.058814	0.233652	-0.515333	138	0.0014161
AC	AC Unk7	5-20069378	5	20526771	7.13494e-15	0.351613	0.058814	0.263019	-0.57435	29	0.000297587
AC	AC Unk7	5-20069610	5	20527003	2.01054e-13	0.390323	0.058814	0.238886	0.520949	98	0.00100564
AC	AC Unk7	5-20069848	5	20527241	2.17137e-14	0.396774	0.058814	0.254912	0.542535	41	0.000420726
AC	AC Unk7	5-20069849	5	20527242	3.70392e-14	0.390323	0.058814	0.251044	0.5396	50	0.000513081
AC	AC Unk7	5-20069895	5	20527288	9.62909e-15	0.341935	0.058814	0.260829	0.572995	34	0.000348895
AC	AC Unk7	5-20070037	5	20527430	6.22212e-13	0.387097	0.058814	0.230847	0.510257	177	0.00181631
AC	AC Unk7	5-20070825	5	20528218	1.11168e-14	0.351613	0.058814	0.259781	-0.567116	35	0.000359157
AC	AC Unk7	5-20070925	5	20528318	1.27463e-13	0.390323	0.058814	0.242148	-0.525773	78	0.000800406
AC	AC Unk7	5-20071016	5	20528409	1.63669e-13	0.393548	0.058814	0.240357	0.522087	91	0.000933807
AC	AC Unk7	5-20157078	5	20613366	3.05667e-14	0.316129	0.058814	0.252434	0.567078	44	0.000451511
AC	AC Unk7	5-20157098	5	20613386	3.05667e-14	0.316129	0.058814	0.252434	-0.567078	43	0.00044125
AC	AC Unk7	5-20157225	5	20613513	1.25716e-14	0.319355	0.058814	0.258885	-0.574437	36	0.000369418
AC	AC Unk7	5-20157281	5	20613569	2.30389e-15	0.312903	0.058814	0.271317	0.596398	12	0.000123139
AC	AC Unk7	5-20157321	5	20613609	5.70984e-15	0.309677	0.058814	0.26465	-0.589021	23	0.000236017
AC	AC Unk7	5-20157553	5	20613841	4.42126e-14	0.43871	0.058814	0.249765	-0.527726	52	0.000533604
AC	AC Unk7	5-20157556	5	20613844	6.2843e-15	0.309677	0.058814	0.263948	0.583914	27	0.000277064
AC	AC Unk7	5-20157578	5	20613866	6.2843e-15	0.309677	0.058814	0.263948	-0.583914	26	0.000266802
AC	AC Unk7	5-20157581	5	20613869	2.27983e-15	0.319355	0.058814	0.271395	0.590537	11	0.000112878
AC	AC Unk7	5-20157639	5	20613927	3.11304e-16	0.329032	0.058814	0.28617	0.608533	3	3.07849e-05
AC	AC Unk7	5-20157791	5	20614079	7.3257e-16	0.316129	0.058814	0.279795	0.605822	5	5.13081e-05
AC	AC Unk7	5-20157802	5	20614090	7.3257e-16	0.316129	0.058814	0.279795	-0.605822	4	4.10465e-05
AC	AC Unk7	5-20158041	5	20614329	2.4072e-15	0.322581	0.058814	0.270994	0.591966	13	0.000133401
AC	AC Unk7	5-20158170	5	20614458	5.46078e-15	0.325806	0.058814	0.264976	0.583935	22	0.000225756
AC	AC Unk7	5-20158254	5	20614542	1.33656e-14	0.322581	0.058814	0.258439	-0.576618	38	0.000389942
AC	AC Unk7	5-20158491	5	20614779	3.19883e-15	0.316129	0.058814	0.268902	0.590318	16	0.000164186
AC	AC Unk7	5-20158494	5	20614782	3.19883e-15	0.316129	0.058814	0.268902	0.590318	17	0.000174448
AC	AC Unk7	5-20158551	5	20614839	5.87917e-15	0.319355	0.058814	0.264436	-0.584858	25	0.000256541
AC	AC Unk7	5-20158578	5	20614866	1.29486e-15	0.319355	0.058814	0.275572	0.597547	8	8.2093e-05
AC	AC Unk7	5-20158581	5	20614869	1.29486e-15	0.319355	0.058814	0.275572	0.597547	9	9.23546e-05
AC	AC Unk7	5-20158695	5	20614983	2.4072e-15	0.322581	0.058814	0.270994	0.591966	14	0.000143663
AC	AC Unk7	5-20158707	5	20614995	3.8416e-15	0.325806	0.058814	0.267556	0.585316	20	0.000205232
AC	AC Unk7	5-20158770	5	20615058	1.35037e-15	0.319355	0.058814	0.275262	-0.600496	10	0.000102616
AC	AC Unk7	5-20158844	5	20615132	1.84563e-14	0.33871	0.058814	0.256092	0.558711	40	0.000410465
AC	AC Unk7	5-20192104	5	20647653	7.22151e-15	0.316129	0.058814	0.262931	-0.578027	30	0.000307849
AC	AC Unk7	5-20192162	5	20647711	8.1806e-14	0.335484	0.058814	0.245331	0.541751	71	0.000728575
AC	AC Unk7	5-20195778	5	20651327	4.71288e-13	0.316129	0.058814	0.232818	0.538062	146	0.0014982
AC	AC Unk7	5-20218665	5	20672840	5.07314e-14	0.309677	0.058814	0.248772	0.564659	56	0.000574651
AC	AC Unk8	1-154586619	1	156473847	5.5052e-07	0.206452	0.230824	0.295971	0.397041	98	0.00100564
AC	AC Unk8	1-154590308	1	156477535	5.5052e-07	0.206452	0.230824	0.295971	0.397041	99	0.0010159
AC	AC Unk8	1-154622206	1	156547833	3.84362e-07	0.209677	0.230824	0.297848	0.396673	62	0.00063622
AC	AC Unk8	1-154854061	1	156750252	3.90078e-07	0.206452	0.230824	0.297771	0.406998	64	0.000656744
AC	AC Unk8	1-154982007	1	156889439	7.32267e-07	0.290323	0.230824	0.294485	-0.332756	163	0.00167264
AC	AC Unk8	1-154990634	1	156898066	4.82396e-07	0.293548	0.230824	0.29666	-0.343437	92	0.000944069
AC	AC Unk8	1-155019466	1	156927719	1.9663e-07	0.312903	0.230824	0.301365	-0.340682	37	0.00037968
AC	AC Unk8	1-155019860	1	156928113	1.9663e-07	0.312903	0.230824	0.301365	-0.340682	38	0.000389942
AC	AC Unk8	1-155019905	1	156928158	1.9663e-07	0.312903	0.230824	0.301365	-0.340682	39	0.000400203
AC	AC Unk8	1-155019967	1	156928220	2.22354e-07	0.329032	0.230824	0.300719	-0.331102	42	0.000430988
AC	AC Unk8	1-155020007	1	156928260	2.83375e-07	0.309677	0.230824	0.299445	-0.338481	48	0.000492558
AC	AC Unk8	1-155020214	1	156928467	2.83375e-07	0.309677	0.230824	0.299445	-0.338481	49	0.000502819
AC	AC Unk8	1-155021369	1	156929622	1.94778e-07	0.303226	0.230824	0.301415	-0.348694	36	0.000369418
AC	AC Unk8	1-155022676	1	156930929	5.79805e-07	0.322581	0.230824	0.2957	-0.323223	102	0.00104669
AC	AC Unk8	1-155023090	1	156931343	5.79805e-07	0.322581	0.230824	0.2957	-0.323223	103	0.00105695
AC	AC Unk8	1-155023420	1	156931673	3.14731e-07	0.374194	0.230824	0.298895	0.30741	54	0.000554127
AC	AC Unk8	1-155026040	1	156934293	5.79805e-07	0.322581	0.230824	0.2957	0.323223	107	0.00109799
AC	AC Unk8	1-155026404	1	156934657	5.79805e-07	0.322581	0.230824	0.2957	0.323223	108	0.00110825
AC	AC Unk8	1-155026520	1	156934773	6.96764e-07	0.332258	0.230824	0.294743	-0.317901	130	0.00133401
AC	AC Unk8	1-155027364	1	156935617	5.79805e-07	0.322581	0.230824	0.2957	-0.323223	104	0.00106721
AC	AC Unk8	1-155027469	1	156935722	5.79805e-07	0.322581	0.230824	0.2957	-0.323223	105	0.00107747
AC	AC Unk8	1-155029849	1	156938101	4.18648e-07	0.390323	0.230824	0.297401	-0.306777	76	0.000779883
AC	AC Unk8	1-155053726	1	156946506	5.79805e-07	0.322581	0.230824	0.2957	-0.323223	106	0.00108773
AC	AC Unk8	1-155053825	1	156946605	5.86691e-07	0.319355	0.230824	0.295639	-0.324845	110	0.00112878
AC	AC Unk8	1-155053826	1	156946606	5.86691e-07	0.319355	0.230824	0.295639	0.324845	109	0.00111852
AC	AC Unk8	1-155054074	1	156946854	1.6969e-07	0.351613	0.230824	0.302141	-0.323853	29	0.000297587
AC	AC Unk8	1-155058902	1	156951682	4.40639e-07	0.354839	0.230824	0.297133	-0.311235	87	0.000892761
AC	AC Unk8	1-155059124	1	156951904	8.64912e-07	0.329032	0.230824	0.293619	0.311962	184	0.00188814
AC	AC Unk8	1-155059233	1	156952013	6.56745e-08	0.354839	0.230824	0.307164	0.334691	14	0.000143663
AC	AC Unk8	1-155059329	1	156952109	1.6969e-07	0.351613	0.230824	0.302141	0.323853	30	0.000307849
AC	AC Unk8	1-155061189	1	156959955	1.07235e-07	0.267742	0.230824	0.304565	-0.354744	22	0.000225756
AC	AC Unk8	1-155067321	1	156966087	5.41311e-07	0.3	0.230824	0.296059	-0.337051	97	0.000995377
AC	AC Unk8	1-155068289	1	156967055	2.20233e-08	0.312903	0.230824	0.312993	0.369154	8	8.2093e-05
AC	AC Unk8	1-155070479	1	156969245	2.01945e-07	0.306452	0.230824	0.301225	0.344828	40	0.000410465
AC	AC Unk8	1-155070999	1	156969765	7.21443e-08	0.270968	0.230824	0.306665	-0.356235	17	0.000174448
AC	AC Unk8	1-155075625	1	156974391	8.56377e-08	0.290323	0.230824	0.305755	0.369089	20	0.000205232
AC	AC Unk8	1-155093979	1	157016201	3.18088e-07	0.309677	0.230824	0.298839	-0.345062	55	0.000564389
AC	AC Unk8	1-155105035	1	157021962	2.9023e-07	0.312903	0.230824	0.29932	0.343593	50	0.000513081
AC	AC Unk8	1-155131749	1	157048265	6.30956e-07	0.36129	0.230824	0.29526	0.308907	115	0.00118009
AC	AC Unk8	1-156552865	1	158440552	8.14645e-07	0.490323	0.230824	0.29393	0.282509	177	0.00181631
AC	AC Unk8	1-156553180	1	158440867	8.14645e-07	0.490323	0.230824	0.29393	-0.282509	178	0.00182657
AC	AC Unk8	1-158453943	1	159842733	4.50655e-07	0.23871	0.230824	0.297016	0.339383	88	0.000903023
AC	AC Unk8	1-158935495	1	160331579	1.32215e-07	0.296774	0.230824	0.303458	0.34376	26	0.000266802
AC	AC Unk8	1-159066290	1	160470152	7.13343e-07	0.216129	0.230824	0.294621	-0.34558	134	0.00137506
AC	AC Unk8	1-159099834	1	160503554	3.23851e-07	0.235484	0.230824	0.298745	0.349081	56	0.000574651
AC	AC Unk8	1-159139023	1	160542741	6.26008e-07	0.235484	0.230824	0.295301	-0.322392	114	0.00116982
AC	AC Unk8	1-159219592	1	160622755	2.78645e-07	0.216129	0.230824	0.299533	-0.360478	47	0.000482296
AC	AC Unk8	1-159229090	1	160632248	3.80539e-07	0.216129	0.230824	0.2979	0.353561	61	0.000625959
AC	AC Unk8	1-159243006	1	160646152	8.60993e-08	0.416129	0.230824	0.305727	-0.325375	21	0.000215494
AC	AC Unk8	1-159323683	1	160708199	8.70796e-07	0.209677	0.230824	0.293584	0.349323	194	0.00199075
AC	AC Unk8	1-159324492	1	160709007	3.02629e-07	0.219355	0.230824	0.2991	-0.35471	53	0.000543866
AC	AC Unk8	1-159338484	1	160733871	7.41194e-08	0.222581	0.230824	0.306521	0.371963	19	0.000194971
AC	AC Unk8	1-159338797	1	160734184	8.70796e-07	0.209677	0.230824	0.293584	-0.349323	186	0.00190866
AC	AC Unk8	1-159339387	1	160734774	8.70796e-07	0.209677	0.230824	0.293584	0.349323	195	0.00200102
AC	AC Unk8	1-159368696	1	160775133	4.71984e-07	0.216129	0.230824	0.296774	0.351397	90	0.000923546
AC	AC Unk8	1-159382955	1	160792795	8.70796e-07	0.209677	0.230824	0.293584	-0.349323	187	0.00191892
AC	AC Unk8	1-159383838	1	160793677	4.23279e-07	0.216129	0.230824	0.297343	0.352992	77	0.000790145
AC	AC Unk8	1-159383880	1	160793719	3.91524e-07	0.293548	0.230824	0.297751	0.320039	66	0.000677267
AC	AC Unk8	1-159442707	1	160852508	4.36573e-07	0.212903	0.230824	0.297182	0.358308	78	0.000800406
AC	AC Unk8	1-159442712	1	160852513	6.3745e-07	0.280645	0.230824	0.295207	-0.317144	117	0.00120061
AC	AC Unk8	1-159443822	1	160853623	4.36573e-07	0.212903	0.230824	0.297182	-0.358308	83	0.000851714
AC	AC Unk8	1-159446244	1	160856042	4.73938e-07	0.219355	0.230824	0.296753	0.354959	91	0.000933807
AC	AC Unk8	1-159446985	1	160857292	7.65344e-07	0.277419	0.230824	0.294255	0.319481	169	0.00173421
AC	AC Unk8	1-159448806	1	160859111	4.53005e-07	0.251613	0.230824	0.296989	-0.335371	89	0.000913284
AC	AC Unk8	1-159448863	1	160859168	6.64199e-07	0.267742	0.230824	0.294992	0.323276	128	0.00131349
AC	AC Unk8	1-159455054	1	160865419	3.56567e-07	0.229032	0.230824	0.298241	-0.351237	60	0.000615697
AC	AC Unk8	1-159469074	1	160879434	6.06115e-07	0.267742	0.230824	0.295469	-0.324467	113	0.00115956
AC	AC Unk8	1-159470131	1	160880491	4.36573e-07	0.212903	0.230824	0.297182	-0.358308	84	0.000861976
AC	AC Unk8	1-159500242	1	160910491	5.66058e-07	0.303226	0.230824	0.295826	0.315743	101	0.00103642
AC	AC Unk8	1-159500864	1	160911113	7.24125e-07	0.267742	0.230824	0.294543	-0.322792	145	0.00148793
AC	AC Unk8	1-159506933	1	160917182	8.70796e-07	0.209677	0.230824	0.293584	-0.349323	188	0.00192918
AC	AC Unk8	1-159506935	1	160917184	7.24125e-07	0.267742	0.230824	0.294543	0.322792	136	0.00139558
AC	AC Unk8	1-159506983	1	160917232	8.70796e-07	0.209677	0.230824	0.293584	-0.349323	189	0.00193945
AC	AC Unk8	1-159508674	1	160918923	8.70796e-07	0.209677	0.230824	0.293584	-0.349323	190	0.00194971
AC	AC Unk8	1-159519304	1	160929541	6.69866e-07	0.216129	0.230824	0.294948	-0.35247	129	0.00132375
AC	AC Unk8	1-159520487	1	160930724	7.24125e-07	0.267742	0.230824	0.294543	-0.322792	146	0.0014982
AC	AC Unk8	1-159523408	1	160933644	3.46573e-07	0.267742	0.230824	0.29839	0.326411	58	0.000595174
AC	AC Unk8	1-159523610	1	160933846	3.86249e-07	0.274194	0.230824	0.297822	0.324546	63	0.000646482
AC	AC Unk8	1-159528565	1	160938801	7.91812e-07	0.229032	0.230824	0.294078	-0.335212	170	0.00174448
AC	AC Unk8	1-159530098	1	160940334	6.47611e-07	0.277419	0.230824	0.295124	-0.313767	124	0.00127244
AC	AC Unk8	1-159533660	1	160943896	2.33804e-07	0.264516	0.230824	0.300455	-0.334728	43	0.00044125
AC	AC Unk8	1-159533929	1	160944165	6.3099e-07	0.258065	0.230824	0.29526	0.324216	116	0.00119035
AC	AC Unk8	1-159533938	1	160944174	6.52255e-07	0.26129	0.230824	0.295087	-0.323198	125	0.0012827
AC	AC Unk8	1-159533946	1	160944182	6.52255e-07	0.26129	0.230824	0.295087	-0.323198	126	0.00129296
AC	AC Unk8	1-159535414	1	160945650	2.49797e-07	0.3	0.230824	0.300107	0.32342	45	0.000461773
AC	AC Unk8	1-159536495	1	160946730	7.24125e-07	0.267742	0.230824	0.294543	-0.322792	147	0.00150846
AC	AC Unk8	1-159536626	1	160946861	1.91741e-07	0.270968	0.230824	0.301498	0.33909	34	0.000348895
AC	AC Unk8	1-159536639	1	160946874	7.24125e-07	0.267742	0.230824	0.294543	-0.322792	148	0.00151872
AC	AC Unk8	1-159538664	1	160948899	8.39036e-07	0.216129	0.230824	0.293777	-0.342511	179	0.00183683
AC	AC Unk8	1-159538685	1	160948920	8.39036e-07	0.216129	0.230824	0.293777	-0.342511	180	0.00184709
AC	AC Unk8	1-159539076	1	160949311	2.98724e-07	0.258065	0.230824	0.299168	0.336453	51	0.000523343
AC	AC Unk8	1-159539094	1	160949329	2.98724e-07	0.258065	0.230824	0.299168	0.336453	52	0.000533604
AC	AC Unk8	1-159539900	1	160950135	4.36573e-07	0.212903	0.230824	0.297182	0.358308	79	0.000810668
AC	AC Unk8	1-159540297	1	160950532	2.12495e-08	0.251613	0.230824	0.313185	0.374258	7	7.18313e-05
AC	AC Unk8	1-159540326	1	160950561	7.24125e-07	0.267742	0.230824	0.294543	-0.322792	149	0.00152898
AC	AC Unk8	1-159540504	1	160950739	1.38426e-08	0.241935	0.230824	0.315486	0.383412	5	5.13081e-05
AC	AC Unk8	1-159542263	1	160952498	7.24125e-07	0.267742	0.230824	0.294543	-0.322792	150	0.00153924
AC	AC Unk8	1-159543481	1	160953716	1.64228e-07	0.274194	0.230824	0.302314	-0.340447	28	0.000287325
AC	AC Unk8	1-159543536	1	160953771	7.38907e-08	0.248387	0.230824	0.306538	0.36135	18	0.000184709
AC	AC Unk8	1-159549194	1	160959427	7.48463e-07	0.26129	0.230824	0.294371	-0.322985	166	0.00170343
AC	AC Unk8	1-159552759	1	160962992	7.48463e-07	0.26129	0.230824	0.294371	-0.322985	167	0.00171369
AC	AC Unk8	1-159554153	1	160964385	3.45764e-07	0.212903	0.230824	0.298402	0.358808	57	0.000584912
AC	AC Unk8	1-159554220	1	160964452	4.84792e-07	0.206452	0.230824	0.296634	0.354534	93	0.000954331
AC	AC Unk8	1-159554588	1	160964820	1.94052e-07	0.23871	0.230824	0.301435	-0.348775	35	0.000359157
AC	AC Unk8	1-159556026	1	160966258	4.36573e-07	0.212903	0.230824	0.297182	0.358308	80	0.00082093
AC	AC Unk8	1-159572039	1	160970400	1.27903e-07	0.251613	0.230824	0.303633	-0.348453	25	0.000256541
AC	AC Unk8	1-159571572	1	160970867	2.77492e-07	0.274194	0.230824	0.299555	0.329179	46	0.000472035
AC	AC Unk8	1-159571566	1	160970873	1.53127e-07	0.245161	0.230824	0.302683	0.352259	27	0.000277064
AC	AC Unk8	1-159562367	1	160980070	7.24125e-07	0.267742	0.230824	0.294543	-0.322792	151	0.0015495
AC	AC Unk8	1-159561467	1	160980970	8.57813e-07	0.296774	0.230824	0.293662	-0.311286	182	0.00186761
AC	AC Unk8	1-159561289	1	160981148	6.97416e-07	0.296774	0.230824	0.294738	-0.310105	131	0.00134427
AC	AC Unk8	1-159561021	1	160981416	6.97416e-07	0.296774	0.230824	0.294738	0.310105	132	0.00135453
AC	AC Unk8	1-159575641	1	160987195	7.24125e-07	0.267742	0.230824	0.294543	0.322792	137	0.00140584
AC	AC Unk8	1-159575734	1	160987288	4.36573e-07	0.212903	0.230824	0.297182	-0.358308	85	0.000872238
AC	AC Unk8	1-159577655	1	160989209	3.90453e-07	0.241935	0.230824	0.297766	0.338827	65	0.000667005
AC	AC Unk8	1-159584159	1	160995713	3.56317e-07	0.254839	0.230824	0.298244	-0.330564	59	0.000605436
AC	AC Unk8	1-159585632	1	160997186	7.39513e-07	0.270968	0.230824	0.294433	-0.320155	165	0.00169317
AC	AC Unk8	1-159586492	1	160998046	7.24125e-07	0.267742	0.230824	0.294543	0.322792	138	0.0014161
AC	AC Unk8	1-159593595	1	161005149	7.24125e-07	0.267742	0.230824	0.294543	-0.322792	152	0.00155977
AC	AC Unk8	1-159604602	1	161016154	7.27696e-07	0.277419	0.230824	0.294517	0.316015	162	0.00166238
AC	AC Unk8	1-159617632	1	161029182	7.24125e-07	0.267742	0.230824	0.294543	0.322792	139	0.00142637
AC	AC Unk8	1-159619048	1	161030598	8.41573e-07	0.296774	0.230824	0.293761	-0.310518	181	0.00185735
AC	AC Unk8	1-159619183	1	161030733	7.24125e-07	0.267742	0.230824	0.294543	0.322792	140	0.00143663
AC	AC Unk8	1-159629173	1	161040715	8.70796e-07	0.209677	0.230824	0.293584	-0.349323	191	0.00195997
AC	AC Unk8	1-159629390	1	161040932	6.4336e-07	0.293548	0.230824	0.295158	0.315933	118	0.00121087
AC	AC Unk8	1-159629454	1	161040996	6.4336e-07	0.293548	0.230824	0.295158	0.315933	119	0.00122113
AC	AC Unk8	1-159629576	1	161041118	6.4336e-07	0.293548	0.230824	0.295158	0.315933	120	0.00123139
AC	AC Unk8	1-159629860	1	161041402	7.24125e-07	0.267742	0.230824	0.294543	-0.322792	153	0.00157003
AC	AC Unk8	1-159630066	1	161041608	7.24125e-07	0.267742	0.230824	0.294543	-0.322792	154	0.00158029
AC	AC Unk8	1-159630307	1	161041849	7.24125e-07	0.267742	0.230824	0.294543	-0.322792	155	0.00159055
AC	AC Unk8	1-159635182	1	161046724	6.4336e-07	0.293548	0.230824	0.295158	-0.315933	122	0.00125192
AC	AC Unk8	1-159635876	1	161047418	7.99211e-07	0.287097	0.230824	0.29403	0.314368	171	0.00175474
AC	AC Unk8	1-159636351	1	161047893	5.93367e-07	0.293548	0.230824	0.29558	-0.313425	111	0.00113904
AC	AC Unk8	1-159636507	1	161048049	4.36573e-07	0.212903	0.230824	0.297182	0.358308	81	0.000831191
AC	AC Unk8	1-159636843	1	161048385	4.36573e-07	0.212903	0.230824	0.297182	-0.358308	86	0.000882499
AC	AC Unk8	1-159636920	1	161048462	5.9928e-07	0.26129	0.230824	0.295528	-0.326935	112	0.0011493
AC	AC Unk8	1-159640622	1	161052164	7.24125e-07	0.267742	0.230824	0.294543	-0.322792	156	0.00160081
AC	AC Unk8	1-159640971	1	161052513	7.24125e-07	0.267742	0.230824	0.294543	-0.322792	157	0.00161107
AC	AC Unk8	1-159640996	1	161052538	7.2184e-07	0.270968	0.230824	0.294559	0.317862	135	0.00138532
AC	AC Unk8	1-159641092	1	161052634	7.37458e-07	0.26129	0.230824	0.294448	-0.321208	164	0.00168291
AC	AC Unk8	1-159641123	1	161052665	7.24125e-07	0.267742	0.230824	0.294543	-0.322792	158	0.00162134
AC	AC Unk8	1-159641170	1	161052712	4.36573e-07	0.212903	0.230824	0.297182	0.358308	82	0.000841453
AC	AC Unk8	1-159641196	1	161052738	2.41711e-07	0.277419	0.230824	0.30028	-0.330392	44	0.000451511
AC	AC Unk8	1-159641212	1	161052754	7.24125e-07	0.267742	0.230824	0.294543	0.322792	141	0.00144689
AC	AC Unk8	1-159644758	1	161056300	7.24125e-07	0.267742	0.230824	0.294543	-0.322792	159	0.0016316
AC	AC Unk8	1-159644819	1	161056361	4.07328e-07	0.290323	0.230824	0.297544	0.322956	72	0.000738837
AC	AC Unk8	1-159644882	1	161056424	4.07328e-07	0.290323	0.230824	0.297544	-0.322956	68	0.00069779
AC	AC Unk8	1-159645014	1	161056556	7.24125e-07	0.267742	0.230824	0.294543	-0.322792	160	0.00164186
AC	AC Unk8	1-159645231	1	161056773	4.07328e-07	0.290323	0.230824	0.297544	-0.322956	69	0.000708052
AC	AC Unk8	1-159645278	1	161056820	6.57726e-07	0.293548	0.230824	0.295043	-0.316103	127	0.00130323
AC	AC Unk8	1-159645370	1	161056912	7.24125e-07	0.267742	0.230824	0.294543	-0.322792	161	0.00165212
AC	AC Unk8	1-159645404	1	161056946	7.24125e-07	0.267742	0.230824	0.294543	0.322792	142	0.00145715
AC	AC Unk8	1-159645413	1	161056955	7.99211e-07	0.287097	0.230824	0.29403	-0.314368	173	0.00177526
AC	AC Unk8	1-159645445	1	161056987	7.24125e-07	0.267742	0.230824	0.294543	0.322792	143	0.00146741
AC	AC Unk8	1-159645554	1	161057096	4.07328e-07	0.290323	0.230824	0.297544	0.322956	73	0.000749098
AC	AC Unk8	1-159646043	1	161057585	2.0619e-07	0.274194	0.230824	0.301115	-0.334265	41	0.000420726
AC	AC Unk8	1-159646801	1	161058342	7.99211e-07	0.287097	0.230824	0.29403	0.314368	172	0.001765
AC	AC Unk8	1-159646916	1	161058457	5.55841e-07	0.293548	0.230824	0.295921	0.31831	100	0.00102616
AC	AC Unk8	1-159646962	1	161058503	7.99211e-07	0.287097	0.230824	0.29403	-0.314368	174	0.00178552
AC	AC Unk8	1-159647140	1	161058681	5.32161e-07	0.267742	0.230824	0.296148	-0.326185	96	0.000985116
AC	AC Unk8	1-159648613	1	161060154	4.07328e-07	0.290323	0.230824	0.297544	0.322956	74	0.00075936
AC	AC Unk8	1-159648644	1	161060185	4.07328e-07	0.290323	0.230824	0.297544	-0.322956	70	0.000718313
AC	AC Unk8	1-159648657	1	161060198	4.07328e-07	0.290323	0.230824	0.297544	-0.322956	71	0.000728575
AC	AC Unk8	1-159648688	1	161060229	6.4336e-07	0.293548	0.230824	0.295158	-0.315933	123	0.00126218
AC	AC Unk8	1-159648740	1	161060281	6.4336e-07	0.293548	0.230824	0.295158	0.315933	121	0.00124166
AC	AC Unk8	1-159648787	1	161060328	7.24125e-07	0.267742	0.230824	0.294543	0.322792	144	0.00147767
AC	AC Unk8	1-159649656	1	161061197	8.70796e-07	0.209677	0.230824	0.293584	-0.349323	192	0.00197023
AC	AC Unk8	1-159662338	1	161074722	4.07328e-07	0.290323	0.230824	0.297544	0.322956	75	0.000769622
AC	AC Unk8	1-159662426	1	161074810	8.62241e-07	0.287097	0.230824	0.293635	0.314131	183	0.00187788
AC	AC Unk8	1-159664986	1	161077370	8.70796e-07	0.209677	0.230824	0.293584	-0.349323	193	0.00198049
AC	AC Unk8	1-159665116	1	161077500	7.99211e-07	0.287097	0.230824	0.29403	-0.314368	175	0.00179578
AC	AC Unk8	1-159665694	1	161078078	4.44562e-08	0.248387	0.230824	0.30924	-0.365525	12	0.000123139
AC	AC Unk8	1-159670313	1	161082703	4.99703e-07	0.258065	0.230824	0.296476	-0.329207	95	0.000974854
AC	AC Unk8	1-159671951	1	161084341	4.99653e-07	0.270968	0.230824	0.296477	-0.323675	94	0.000964592
AC	AC Unk8	1-159685283	1	161097670	8.70451e-07	0.3	0.230824	0.293586	0.304626	185	0.0018984
AC	AC Unk8	1-159702742	1	161115126	7.09892e-07	0.293548	0.230824	0.294646	-0.305225	133	0.0013648
AC	AC Unk8	1-159709311	1	161121691	1.75446e-07	0.254839	0.230824	0.301966	0.343871	33	0.000338633
AC	AC Unk8	1-159714510	1	161126890	8.00995e-07	0.280645	0.230824	0.294018	-0.313223	176	0.00180605
AC	AC Unk8	1-159751960	1	161176149	1.75369e-07	0.470968	0.230824	0.301968	-0.304212	32	0.000328372
AC	AC Unk8	1-160143545	1	161556415	1.29137e-08	0.429032	0.230824	0.31586	-0.333351	4	4.10465e-05
AC	AC Unk8	1-160151883	1	161564753	7.64906e-07	0.0774194	0.230824	0.294258	0.525333	168	0.00172395
AC	AC Unk8	1-160326924	1	161724590	1.639e-08	0.435484	0.230824	0.314578	0.329071	6	6.15697e-05
AC	AC Unk8	1-160328546	1	161726212	3.7539e-09	0.219355	0.230824	0.322542	-0.395288	3	3.07849e-05
AC	AC Unk8	1-160333435	1	161731101	2.98255e-08	0.4	0.230824	0.31137	0.319544	10	0.000102616
AC	AC Unk8	1-160333522	1	161731188	1.08901e-07	0.390323	0.230824	0.304483	0.304315	23	0.000236017
AC	AC Unk8	1-160335533	1	161733199	5.54421e-08	0.419355	0.230824	0.308064	0.301155	13	0.000133401
AC	AC Unk8	1-160335867	1	161733533	2.38174e-08	0.390323	0.230824	0.312574	-0.32293	9	9.23546e-05
AC	AC Unk8	1-160336490	1	161734156	2.56073e-09	0.416129	0.230824	0.324624	-0.353453	1	1.02616e-05
AC	AC Unk8	1-160336670	1	161734336	1.21607e-07	0.425806	0.230824	0.3039	0.304273	24	0.000246279
AC	AC Unk8	1-160341974	1	161740024	3.00265e-09	0.46129	0.230824	0.323757	-0.340547	2	2.05232e-05
AC	AC Unk8	1-160343428	1	161741478	1.74834e-07	0.374194	0.230824	0.301984	0.298154	31	0.00031811
AC	AC Unk8	1-160343743	1	161741793	3.85704e-08	0.374194	0.230824	0.309997	-0.321262	11	0.000112878
AC	AC Unk8	1-160350297	1	161748347	7.07926e-08	0.387097	0.230824	0.306765	0.30955	15	0.000153924
AC	AC Unk8	1-160353878	1	161751928	7.10593e-08	0.380645	0.230824	0.306745	-0.312569	16	0.000164186
AC	AC Unk8	1-161585647	1	162844030	3.96169e-07	0.083871	0.230824	0.29769	-0.495294	67	0.000687529
AD	AD 26:0	1-175333226	1	177246110	7.22518e-06	0.0774194	0.0833665	0.145187	-0.193622	56	0.000574651
AD	AD 26:0	1-175405972	1	177301284	2.95506e-05	0.0774194	0.0833665	0.136703	0.177635	187	0.00191892
AD	AD 26:0	1-175405912	1	177301344	2.95506e-05	0.0774194	0.0833665	0.136703	-0.177635	189	0.00193945
AD	AD 26:0	1-175405685	1	177301571	2.95506e-05	0.0774194	0.0833665	0.136703	0.177635	188	0.00192918
AD	AD 26:0	1-228465919	1	232017581	1.64691e-05	0.0516129	0.0833665	0.140209	0.228647	109	0.00111852
AD	AD 26:0	1-231152858	1	234644136	2.38154e-05	0.451613	0.0833665	0.137995	-0.102989	156	0.00160081
AD	AD 26:0	1-231152992	1	234644270	2.55045e-05	0.493548	0.0833665	0.137584	-0.101004	166	0.00170343
AD	AD 26:0	1-231153117	1	234644395	1.90484e-05	0.464516	0.0833665	0.139335	-0.104205	128	0.00131349
AD	AD 26:0	1-231153172	1	234644450	2.52719e-05	0.496774	0.0833665	0.137639	-0.101745	165	0.00169317
AD	AD 26:0	1-241243156	1	244824906	2.51833e-05	0.290323	0.0833665	0.13766	0.116441	163	0.00167264
AD	AD 26:0	1-241243193	1	244824943	2.51833e-05	0.290323	0.0833665	0.13766	-0.116441	164	0.00168291
AD	AD 26:0	1-241243664	1	244825414	1.29544e-05	0.287097	0.0833665	0.141655	-0.12163	93	0.000954331
AD	AD 26:0	1-241243714	1	244825464	1.28162e-05	0.293548	0.0833665	0.14172	0.120239	86	0.000882499
AD	AD 26:0	1-241250332	1	244832076	2.02246e-05	0.454839	0.0833665	0.138975	-0.101007	137	0.00140584
AD	AD 26:0	1-241250478	1	244832221	2.02246e-05	0.454839	0.0833665	0.138975	0.101007	135	0.00138532
AD	AD 26:0	1-241250497	1	244832240	2.02246e-05	0.454839	0.0833665	0.138975	0.101007	136	0.00139558
AD	AD 26:0	1-241250680	1	244832423	2.97739e-05	0.451613	0.0833665	0.136658	-0.0991313	192	0.00197023
AD	AD 26:0	1-241250682	1	244832425	2.41611e-05	0.293548	0.0833665	0.137908	0.116006	157	0.00161107
AD	AD 26:0	1-241250809	1	244832552	2.24765e-05	0.293548	0.0833665	0.138341	0.116585	145	0.00148793
AD	AD 26:0	1-241250876	1	244832619	1.86391e-05	0.46129	0.0833665	0.139465	-0.101181	126	0.00129296
AD	AD 26:0	1-241250887	1	244832630	1.29544e-05	0.287097	0.0833665	0.141655	0.12163	87	0.000892761
AD	AD 26:0	1-241250970	1	244832713	1.29544e-05	0.287097	0.0833665	0.141655	0.12163	88	0.000903023
AD	AD 26:0	1-241250993	1	244832736	1.29544e-05	0.287097	0.0833665	0.141655	-0.12163	94	0.000964592
AD	AD 26:0	1-241251037	1	244832780	1.29544e-05	0.287097	0.0833665	0.141655	-0.12163	95	0.000974854
AD	AD 26:0	1-241251085	1	244832828	2.34975e-05	0.290323	0.0833665	0.138075	0.116985	151	0.0015495
AD	AD 26:0	1-241251112	1	244832855	2.97739e-05	0.451613	0.0833665	0.136658	-0.0991313	193	0.00198049
AD	AD 26:0	1-241251210	1	244832953	2.02246e-05	0.454839	0.0833665	0.138975	-0.101007	138	0.0014161
AD	AD 26:0	1-241251224	1	244832967	1.29544e-05	0.287097	0.0833665	0.141655	0.12163	89	0.000913284
AD	AD 26:0	1-241252348	1	244834091	1.29544e-05	0.287097	0.0833665	0.141655	0.12163	90	0.000923546
AD	AD 26:0	1-241252395	1	244834138	1.19772e-05	0.490323	0.0833665	0.142128	-0.103933	83	0.000851714
AD	AD 26:0	1-241252402	1	244834145	1.29544e-05	0.287097	0.0833665	0.141655	0.12163	91	0.000933807
AD	AD 26:0	1-241252527	1	244834270	1.29544e-05	0.287097	0.0833665	0.141655	0.12163	92	0.000944069
AD	AD 26:0	1-241253099	1	244834842	1.47095e-06	0.477419	0.0833665	0.15492	0.114356	7	7.18313e-05
AD	AD 26:0	1-241253639	1	244835382	2.96779e-05	0.287097	0.0833665	0.136677	0.116167	191	0.00195997
AD	AD 26:0	1-241253680	1	244835423	1.56786e-05	0.464516	0.0833665	0.140505	-0.102285	105	0.00107747
AD	AD 26:0	1-241253726	1	244835469	1.38246e-05	0.316129	0.0833665	0.141263	-0.114806	99	0.0010159
AD	AD 26:0	1-241253817	1	244835560	7.32627e-06	0.309677	0.0833665	0.145103	0.11994	57	0.000584912
AD	AD 26:0	1-241253820	1	244835563	1.29544e-05	0.287097	0.0833665	0.141655	-0.12163	96	0.000985116
AD	AD 26:0	1-241253895	1	244835638	9.83813e-06	0.451613	0.0833665	0.143317	-0.10507	69	0.000708052
AD	AD 26:0	1-241253910	1	244835653	9.83813e-06	0.451613	0.0833665	0.143317	0.10507	67	0.000687529
AD	AD 26:0	1-241254025	1	244835768	1.71082e-05	0.458065	0.0833665	0.13998	-0.102057	110	0.00112878
AD	AD 26:0	1-241254042	1	244835785	1.29544e-05	0.287097	0.0833665	0.141655	-0.12163	97	0.000995377
AD	AD 26:0	1-241254101	1	244835844	7.17087e-06	0.480645	0.0833665	0.145233	0.107118	55	0.000564389
AD	AD 26:0	1-241254126	1	244835869	2.69824e-05	0.477419	0.0833665	0.137247	0.0998855	173	0.00177526
AD	AD 26:0	1-241254267	1	244836010	7.37499e-06	0.448387	0.0833665	0.145063	0.106613	58	0.000595174
AD	AD 26:0	1-241254276	1	244836019	1.77838e-05	0.290323	0.0833665	0.139747	-0.118686	113	0.00115956
AD	AD 26:0	1-241254325	1	244836068	4.41184e-06	0.445161	0.0833665	0.148188	-0.109502	26	0.000266802
AD	AD 26:0	1-241271099	1	244852841	1.60781e-05	0.312903	0.0833665	0.140354	-0.114769	108	0.00110825
AD	AD 26:0	1-241271103	1	244852845	4.86267e-06	0.458065	0.0833665	0.147595	-0.108358	30	0.000307849
AD	AD 26:0	1-241271161	1	244852903	1.00624e-05	0.296774	0.0833665	0.143181	-0.121264	74	0.00075936
AD	AD 26:0	1-241271241	1	244852983	6.80675e-07	0.3	0.0833665	0.159685	0.135835	2	2.05232e-05
AD	AD 26:0	1-241271255	1	244852997	1.5949e-05	0.46129	0.0833665	0.140402	0.102679	107	0.00109799
AD	AD 26:0	1-241271388	1	244853130	4.76428e-06	0.451613	0.0833665	0.147719	0.108713	28	0.000287325
AD	AD 26:0	1-241271441	1	244853183	5.00868e-06	0.312903	0.0833665	0.147414	-0.121605	35	0.000359157
AD	AD 26:0	1-241271460	1	244853202	5.42976e-06	0.46129	0.0833665	0.146923	0.108287	40	0.000410465
AD	AD 26:0	1-241271548	1	244853290	2.71127e-05	0.445161	0.0833665	0.137218	0.0999439	174	0.00178552
AD	AD 26:0	1-241271582	1	244853324	2.71127e-05	0.445161	0.0833665	0.137218	-0.0999439	175	0.00179578
AD	AD 26:0	1-241271617	1	244853359	7.74418e-06	0.454839	0.0833665	0.144767	0.106409	59	0.000605436
AD	AD 26:0	1-241271653	1	244853395	1.46546e-05	0.448387	0.0833665	0.140912	-0.103198	102	0.00104669
AD	AD 26:0	1-241271668	1	244853410	1.27013e-06	0.303226	0.0833665	0.155825	-0.13201	6	6.15697e-05
AD	AD 26:0	1-241271671	1	244853413	3.01047e-05	0.325806	0.0833665	0.136592	-0.110473	194	0.00199075
AD	AD 26:0	1-241271689	1	244853431	4.93685e-06	0.312903	0.0833665	0.147502	-0.122093	32	0.000328372
AD	AD 26:0	1-241271722	1	244853464	2.31397e-05	0.351613	0.0833665	0.138167	0.10747	148	0.00151872
AD	AD 26:0	1-241271731	1	244853473	9.36979e-07	0.306452	0.0833665	0.157705	0.132381	4	4.10465e-05
AD	AD 26:0	1-241271746	1	244853488	5.1621e-06	0.458065	0.0833665	0.147231	-0.108504	39	0.000400203
AD	AD 26:0	1-241271805	1	244853547	2.70837e-06	0.303226	0.0833665	0.15117	0.127979	16	0.000164186
AD	AD 26:0	1-241271806	1	244853548	6.76719e-06	0.309677	0.0833665	0.145585	0.121038	53	0.000543866
AD	AD 26:0	1-241271811	1	244853553	8.21727e-06	0.319355	0.0833665	0.144407	0.117925	61	0.000625959
AD	AD 26:0	1-241271816	1	244853558	2.70837e-06	0.303226	0.0833665	0.15117	-0.127979	17	0.000174448
AD	AD 26:0	1-241271883	1	244853625	9.83813e-06	0.451613	0.0833665	0.143317	0.10507	68	0.00069779
AD	AD 26:0	1-241271895	1	244853637	1.84897e-05	0.322581	0.0833665	0.139513	0.113485	121	0.00124166
AD	AD 26:0	1-241271913	1	244853655	2.7918e-06	0.309677	0.0833665	0.150984	0.125622	19	0.000194971
AD	AD 26:0	1-241271914	1	244853656	6.80675e-07	0.3	0.0833665	0.159685	-0.135835	3	3.07849e-05
AD	AD 26:0	1-241271937	1	244853679	2.42764e-05	0.325806	0.0833665	0.13788	-0.111123	159	0.0016316
AD	AD 26:0	1-241271984	1	244853726	5.76697e-06	0.46129	0.0833665	0.146557	-0.107817	44	0.000451511
AD	AD 26:0	1-241271992	1	244853734	5.00868e-06	0.312903	0.0833665	0.147414	0.121605	34	0.000348895
AD	AD 26:0	1-241271993	1	244853735	1.51042e-06	0.296774	0.0833665	0.154757	-0.132483	8	8.2093e-05
AD	AD 26:0	1-241272001	1	244853743	2.84933e-06	0.3	0.0833665	0.150859	0.127998	20	0.000205232
AD	AD 26:0	1-241272010	1	244853752	6.19724e-06	0.467742	0.0833665	0.146119	-0.107683	51	0.000523343
AD	AD 26:0	1-241272045	1	244853787	1.84897e-05	0.322581	0.0833665	0.139513	0.113485	122	0.00125192
AD	AD 26:0	1-241272088	1	244853830	1.46546e-05	0.448387	0.0833665	0.140912	0.103198	101	0.00103642
AD	AD 26:0	1-241272119	1	244853861	1.46546e-05	0.448387	0.0833665	0.140912	-0.103198	103	0.00105695
AD	AD 26:0	1-241272123	1	244853865	1.46546e-05	0.448387	0.0833665	0.140912	-0.103198	104	0.00106721
AD	AD 26:0	1-241272195	1	244853937	9.43718e-06	0.464516	0.0833665	0.143569	-0.105655	64	0.000656744
AD	AD 26:0	1-241272198	1	244853940	4.29909e-06	0.46129	0.0833665	0.148345	-0.109618	25	0.000256541
AD	AD 26:0	1-241272278	1	244854020	6.19724e-06	0.467742	0.0833665	0.146119	-0.107683	52	0.000533604
AD	AD 26:0	1-241272315	1	244854057	1.84897e-05	0.322581	0.0833665	0.139513	-0.113485	123	0.00126218
AD	AD 26:0	1-241272397	1	244854139	5.12732e-06	0.458065	0.0833665	0.147272	-0.108319	38	0.000389942
AD	AD 26:0	1-241272416	1	244854158	1.84897e-05	0.322581	0.0833665	0.139513	-0.113485	124	0.00127244
AD	AD 26:0	1-241272443	1	244854185	1.84897e-05	0.322581	0.0833665	0.139513	-0.113485	125	0.0012827
AD	AD 26:0	1-241272780	1	244854522	5.08593e-06	0.293548	0.0833665	0.147321	-0.12634	37	0.00037968
AD	AD 26:0	1-241272805	1	244854547	1.42203e-05	0.464516	0.0833665	0.141093	0.103061	100	0.00102616
AD	AD 26:0	1-241273041	1	244854783	1.11973e-05	0.454839	0.0833665	0.142535	0.104185	76	0.000779883
AD	AD 26:0	1-241273064	1	244854806	1.11973e-05	0.454839	0.0833665	0.142535	-0.104185	77	0.000790145
AD	AD 26:0	1-241273065	1	244854807	4.74562e-06	0.316129	0.0833665	0.147743	-0.121334	27	0.000277064
AD	AD 26:0	1-241273088	1	244854830	2.72179e-06	0.477419	0.0833665	0.15114	0.110865	18	0.000184709
AD	AD 26:0	1-241273096	1	244854838	2.30499e-05	0.3	0.0833665	0.13819	-0.115253	147	0.00150846
AD	AD 26:0	1-241273167	1	244854909	8.82071e-06	0.458065	0.0833665	0.143978	-0.105374	63	0.000646482
AD	AD 26:0	1-241273168	1	244854910	6.12735e-06	0.290323	0.0833665	0.146188	0.125828	45	0.000461773
AD	AD 26:0	1-241273169	1	244854911	6.12735e-06	0.290323	0.0833665	0.146188	0.125828	46	0.000472035
AD	AD 26:0	1-241273232	1	244854974	1.22125e-05	0.293548	0.0833665	0.142011	-0.120591	85	0.000872238
AD	AD 26:0	1-241273240	1	244854982	3.56976e-06	0.312903	0.0833665	0.14948	-0.123658	23	0.000236017
AD	AD 26:0	1-241273261	1	244855003	4.03891e-06	0.441935	0.0833665	0.148726	-0.1095	24	0.000246279
AD	AD 26:0	1-241273304	1	244855046	9.83813e-06	0.451613	0.0833665	0.143317	-0.10507	70	0.000718313
AD	AD 26:0	1-241273338	1	244855080	1.83985e-05	0.448387	0.0833665	0.139543	0.101811	120	0.00123139
AD	AD 26:0	1-241273339	1	244855081	2.92819e-05	0.458065	0.0833665	0.136758	-0.0991455	186	0.00190866
AD	AD 26:0	1-241273548	1	244855290	8.14246e-06	0.470968	0.0833665	0.144463	-0.106105	60	0.000615697
AD	AD 26:0	1-241273561	1	244855303	1.8768e-05	0.46129	0.0833665	0.139424	-0.101511	127	0.00130323
AD	AD 26:0	1-241273711	1	244855453	4.92816e-06	0.287097	0.0833665	0.147513	-0.126808	31	0.00031811
AD	AD 26:0	1-241274769	1	244856511	1.16651e-05	0.293548	0.0833665	0.142288	0.12091	81	0.000831191
AD	AD 26:0	1-241274961	1	244856703	6.12735e-06	0.290323	0.0833665	0.146188	0.125828	47	0.000482296
AD	AD 26:0	1-241275095	1	244856837	5.00868e-06	0.312903	0.0833665	0.147414	-0.121605	36	0.000369418
AD	AD 26:0	1-241275388	1	244857130	6.12735e-06	0.290323	0.0833665	0.146188	-0.125828	50	0.000513081
AD	AD 26:0	1-241275424	1	244857166	6.12735e-06	0.290323	0.0833665	0.146188	0.125828	48	0.000492558
AD	AD 26:0	1-241276067	1	244857809	6.12735e-06	0.290323	0.0833665	0.146188	0.125828	49	0.000502819
AD	AD 26:0	1-253830181	1	258040842	2.76564e-05	0.0612903	0.0833665	0.137099	-0.191225	177	0.00181631
AD	AD 26:0	1-253832593	1	258043254	2.76564e-05	0.0612903	0.0833665	0.137099	-0.191225	178	0.00182657
AD	AD 26:0	1-282528619	1	287587490	8.47649e-06	0.174194	0.0833665	0.144219	-0.136151	62	0.00063622
AD	AD 26:0	2-1445169	2	1421163	1.96956e-05	0.0548387	0.0833665	0.139134	-0.21901	134	0.00137506
AD	AD 26:0	2-1445294	2	1421288	2.77053e-05	0.0548387	0.0833665	0.137089	0.214937	179	0.00183683
AD	AD 26:0	2-18300433	2	18894311	2.24609e-05	0.477419	0.0833665	0.138346	0.0995857	144	0.00147767
AD	AD 26:0	2-104647168	2	106960159	2.29585e-05	0.106452	0.0833665	0.138214	-0.15797	146	0.0014982
AD	AD 26:0	2-220697941	2	226806941	1.1702e-05	0.125806	0.0833665	0.142269	0.162555	82	0.000841453
AD	AD 26:0	3-48386891	3	48157790	2.66338e-05	0.245161	0.0833665	0.137325	0.124493	169	0.00173421
AD	AD 26:0	3-48386899	3	48157798	2.66338e-05	0.245161	0.0833665	0.137325	-0.124493	170	0.00174448
AD	AD 26:0	3-48386914	3	48157813	2.78481e-05	0.232258	0.0833665	0.137058	0.127274	180	0.00184709
AD	AD 26:0	3-48387242	3	48158141	2.38038e-05	0.229032	0.0833665	0.137997	0.129203	153	0.00157003
AD	AD 26:0	3-48387247	3	48158146	2.38038e-05	0.229032	0.0833665	0.137997	-0.129203	152	0.00155977
AD	AD 26:0	3-48387253	3	48158152	2.8632e-05	0.229032	0.0833665	0.136892	0.127027	182	0.00186761
AD	AD 26:0	3-48387269	3	48158168	2.38038e-05	0.229032	0.0833665	0.137997	0.129203	154	0.00158029
AD	AD 26:0	3-48387270	3	48158169	9.66672e-06	0.235484	0.0833665	0.143424	0.133614	65	0.000667005
AD	AD 26:0	3-48387289	3	48158188	2.38038e-05	0.229032	0.0833665	0.137997	0.129203	155	0.00159055
AD	AD 26:0	3-48387294	3	48158193	2.8632e-05	0.229032	0.0833665	0.136892	0.127027	183	0.00187788
AD	AD 26:0	3-48388075	3	48158974	2.452e-05	0.248387	0.0833665	0.13782	-0.127343	160	0.00164186
AD	AD 26:0	3-48388923	3	48159822	1.81508e-05	0.425806	0.0833665	0.139625	0.106709	114	0.00116982
AD	AD 26:0	3-48390257	3	48161156	2.74692e-05	0.309677	0.0833665	0.13714	-0.115156	176	0.00180605
AD	AD 26:0	3-48496053	3	48286920	2.49742e-05	0.429032	0.0833665	0.13771	0.10544	162	0.00166238
AD	AD 26:0	3-188859562	3	191693780	2.9613e-05	0.158065	0.0833665	0.136691	-0.136095	190	0.00194971
AD	AD 26:0	3-217068065	3	220578523	3.017e-05	0.0741935	0.0833665	0.136579	-0.175641	195	0.00200102
AD	AD 26:0	5-130920058	5	134377336	2.87351e-05	0.0806452	0.0833665	0.13687	-0.178373	185	0.0018984
AD	AD 26:0	5-130926892	5	134384170	2.87351e-05	0.0806452	0.0833665	0.13687	0.178373	184	0.00188814
AD	AD 26:0	5-157185450	5	160954230	1.83541e-05	0.370968	0.0833665	0.139558	-0.111257	116	0.00119035
AD	AD 26:0	5-157185518	5	160954298	1.83541e-05	0.370968	0.0833665	0.139558	-0.111257	117	0.00120061
AD	AD 26:0	5-157189682	5	160958461	5.57766e-06	0.403226	0.0833665	0.14676	-0.115349	41	0.000420726
AD	AD 26:0	5-157189981	5	160958760	9.69346e-06	0.36129	0.0833665	0.143407	-0.116988	66	0.000677267
AD	AD 26:0	5-157191233	5	160960012	1.83541e-05	0.370968	0.0833665	0.139558	0.111257	115	0.00118009
AD	AD 26:0	5-157191309	5	160960088	1.83541e-05	0.370968	0.0833665	0.139558	-0.111257	118	0.00121087
AD	AD 26:0	5-157191619	5	160960398	1.83541e-05	0.370968	0.0833665	0.139558	-0.111257	119	0.00122113
AD	AD 26:0	5-157191813	5	160960592	2.42241e-05	0.370968	0.0833665	0.137893	-0.109914	158	0.00162134
AD	AD 26:0	5-157191971	5	160960750	1.91827e-05	0.403226	0.0833665	0.139292	0.109173	129	0.00132375
AD	AD 26:0	5-157192030	5	160960809	2.62337e-05	0.412903	0.0833665	0.137415	0.106538	168	0.00172395
AD	AD 26:0	5-157192039	5	160960818	1.91827e-05	0.403226	0.0833665	0.139292	-0.109173	130	0.00133401
AD	AD 26:0	5-157192258	5	160961037	1.93546e-05	0.367742	0.0833665	0.139239	0.111483	131	0.00134427
AD	AD 26:0	5-157192267	5	160961046	1.93546e-05	0.367742	0.0833665	0.139239	-0.111483	133	0.0013648
AD	AD 26:0	5-157192298	5	160961077	1.57039e-05	0.348387	0.0833665	0.140495	-0.115547	106	0.00108773
AD	AD 26:0	5-157192442	5	160961221	1.93546e-05	0.367742	0.0833665	0.139239	0.111483	132	0.00135453
AD	AD 26:0	5-157215124	5	160996341	2.68276e-05	0.351613	0.0833665	0.137281	0.110871	172	0.001765
AD	AD 26:0	5-157230909	5	161012116	1.7625e-05	0.354839	0.0833665	0.139801	-0.114136	112	0.0011493
AD	AD 26:0	5-157231480	5	161012687	1.7625e-05	0.354839	0.0833665	0.139801	0.114136	111	0.00113904
AD	AD 26:0	8-102057570	8	104780112	4.1678e-07	0.364516	0.0833665	0.162735	-0.12265	1	1.02616e-05
AD	AD 26:0	8-153368273	8	158560735	2.79955e-05	0.145161	0.0833665	0.137026	-0.148754	181	0.00185735
AD	AD 26:0	8-155476661	8	160712296	1.03107e-05	0.493548	0.0833665	0.143033	0.102653	75	0.000769622
AD	AD 26:0	8-155510144	8	160745777	2.06443e-05	0.370968	0.0833665	0.138851	-0.10399	141	0.00144689
AD	AD 26:0	8-155510296	8	160745929	2.06443e-05	0.370968	0.0833665	0.138851	0.10399	139	0.00142637
AD	AD 26:0	8-155510551	8	160746184	2.06443e-05	0.370968	0.0833665	0.138851	-0.10399	142	0.00145715
AD	AD 26:0	8-155511037	8	160746670	2.06443e-05	0.370968	0.0833665	0.138851	-0.10399	143	0.00146741
AD	AD 26:0	8-155511055	8	160746688	2.06443e-05	0.370968	0.0833665	0.138851	0.10399	140	0.00143663
AD	AD 26:0	8-155583615	8	160819965	2.61686e-05	0.325806	0.0833665	0.13743	-0.108379	167	0.00171369
AD	AD 26:0	8-155708200	8	160998250	2.29738e-06	0.46129	0.0833665	0.152179	-0.112726	11	0.000112878
AD	AD 26:0	8-155742711	8	161010839	2.52003e-06	0.454839	0.0833665	0.151611	0.112644	15	0.000153924
AD	AD 26:0	8-155743518	8	161011646	2.95574e-06	0.454839	0.0833665	0.150635	0.111609	22	0.000225756
AD	AD 26:0	8-155743533	8	161011661	2.9077e-06	0.448387	0.0833665	0.150735	-0.111745	21	0.000215494
AD	AD 26:0	8-155743571	8	161011699	4.95442e-06	0.448387	0.0833665	0.147481	-0.109049	33	0.000338633
AD	AD 26:0	8-155743672	8	161011800	1.15559e-05	0.448387	0.0833665	0.142345	-0.104649	79	0.000810668
AD	AD 26:0	8-155743731	8	161011859	2.29738e-06	0.46129	0.0833665	0.152179	0.112726	9	9.23546e-05
AD	AD 26:0	8-155743735	8	161011863	5.61004e-06	0.451613	0.0833665	0.146724	-0.108207	42	0.000430988
AD	AD 26:0	8-155743763	8	161011891	5.61004e-06	0.451613	0.0833665	0.146724	-0.108207	43	0.00044125
AD	AD 26:0	8-155743764	8	161011892	1.15559e-05	0.448387	0.0833665	0.142345	-0.104649	80	0.00082093
AD	AD 26:0	8-155743771	8	161011899	1.15559e-05	0.448387	0.0833665	0.142345	0.104649	78	0.000800406
AD	AD 26:0	8-155743796	8	161011924	4.85284e-06	0.458065	0.0833665	0.147607	0.109161	29	0.000297587
AD	AD 26:0	8-155744686	8	161012814	1.17411e-06	0.458065	0.0833665	0.15631	0.116191	5	5.13081e-05
AD	AD 26:0	8-155744693	8	161012821	2.29738e-06	0.46129	0.0833665	0.152179	-0.112726	12	0.000123139
AD	AD 26:0	8-155744699	8	161012827	2.29738e-06	0.46129	0.0833665	0.152179	-0.112726	13	0.000133401
AD	AD 26:0	8-155744724	8	161012852	2.29738e-06	0.46129	0.0833665	0.152179	0.112726	10	0.000102616
AD	AD 26:0	8-155749217	8	161016896	2.50788e-06	0.458065	0.0833665	0.151641	-0.112662	14	0.000143663
AD	AD 26:0	8-155750040	8	161017719	6.98873e-06	0.480645	0.0833665	0.145389	-0.106787	54	0.000554127
AD	AD 26:0	8-155750216	8	161017895	1.29715e-05	0.477419	0.0833665	0.141647	-0.103435	98	0.00100564
AD	AD 26:0	8-155750262	8	161017941	2.67755e-05	0.480645	0.0833665	0.137293	-0.0995853	171	0.00175474
AD	AD 26:0	8-155750643	8	161018320	2.33748e-05	0.454839	0.0833665	0.138106	0.101434	149	0.00152898
AD	AD 26:0	8-155750713	8	161018390	9.84761e-06	0.464516	0.0833665	0.143311	-0.106177	71	0.000728575
AD	AD 26:0	8-155750720	8	161018397	9.84761e-06	0.464516	0.0833665	0.143311	-0.106177	72	0.000738837
AD	AD 26:0	8-155750721	8	161018398	9.84761e-06	0.464516	0.0833665	0.143311	-0.106177	73	0.000749098
AD	AD 26:0	8-155750799	8	161018476	2.33748e-05	0.454839	0.0833665	0.138106	-0.101434	150	0.00153924
AD	AD 26:0	8-155751013	8	161018690	1.21e-05	0.496774	0.0833665	0.142067	0.104507	84	0.000861976
AD	AD 26:0	9-152059422	9	154944627	2.46939e-05	0.251613	0.0833665	0.137778	-0.117319	161	0.00165212
AD	AD 28:0	1-45420093	1	45587394	2.81434e-06	0.187097	0.093285	0.160122	0.140134	6	6.15697e-05
AD	AD 28:0	1-109782765	1	112272148	2.39461e-05	0.43871	0.093285	0.14729	-0.104896	124	0.00127244
AD	AD 28:0	1-109782772	1	112272155	1.94698e-05	0.448387	0.093285	0.148517	0.105718	91	0.000933807
AD	AD 28:0	1-109782795	1	112272178	4.70406e-06	0.448387	0.093285	0.157018	-0.113835	13	0.000133401
AD	AD 28:0	1-109782918	1	112272301	1.87567e-05	0.383871	0.093285	0.148739	0.107005	87	0.000892761
AD	AD 28:0	1-109783544	1	112272927	8.82454e-07	0.309677	0.093285	0.167186	0.12836	1	1.02616e-05
AD	AD 28:0	1-109783972	1	112273355	1.32539e-05	0.341935	0.093285	0.150807	0.114	40	0.000410465
AD	AD 28:0	1-109784081	1	112273464	2.35313e-05	0.451613	0.093285	0.147393	-0.105526	115	0.00118009
AD	AD 28:0	1-109784229	1	112273612	3.05823e-05	0.493548	0.093285	0.145842	0.102869	152	0.00155977
AD	AD 28:0	1-109784279	1	112273662	2.81278e-05	0.448387	0.093285	0.146336	0.10443	135	0.00138532
AD	AD 28:0	1-109784296	1	112273679	1.75366e-05	0.358065	0.093285	0.149139	0.110972	80	0.00082093
AD	AD 28:0	1-109785437	1	112274820	2.2998e-05	0.448387	0.093285	0.147529	-0.105864	113	0.00115956
AD	AD 28:0	1-109786133	1	112275516	2.83998e-05	0.370968	0.093285	0.146279	-0.107683	138	0.0014161
AD	AD 28:0	1-109786190	1	112275573	2.83998e-05	0.370968	0.093285	0.146279	-0.107683	139	0.00142637
AD	AD 28:0	1-109814682	1	112304236	1.94315e-05	0.36129	0.093285	0.148529	-0.110528	90	0.000923546
AD	AD 28:0	1-109814936	1	112304490	2.77172e-05	0.487097	0.093285	0.146423	0.103756	134	0.00137506
AD	AD 28:0	1-109814995	1	112304549	3.18806e-05	0.496774	0.093285	0.145596	0.102947	166	0.00170343
AD	AD 28:0	1-109815072	1	112304626	3.18806e-05	0.496774	0.093285	0.145596	-0.102947	163	0.00167264
AD	AD 28:0	1-109815082	1	112304636	2.77172e-05	0.487097	0.093285	0.146423	-0.103756	133	0.0013648
AD	AD 28:0	1-109815124	1	112304678	3.18806e-05	0.496774	0.093285	0.145596	-0.102947	164	0.00168291
AD	AD 28:0	1-109815129	1	112304683	3.18806e-05	0.496774	0.093285	0.145596	0.102947	167	0.00171369
AD	AD 28:0	1-109815142	1	112304696	3.18806e-05	0.496774	0.093285	0.145596	-0.102947	165	0.00169317
AD	AD 28:0	1-109815144	1	112304698	3.9157e-06	0.487097	0.093285	0.158125	-0.113908	9	9.23546e-05
AD	AD 28:0	1-109817881	1	112307435	1.5479e-05	0.374194	0.093285	0.149882	-0.109396	51	0.000523343
AD	AD 28:0	1-109817882	1	112307436	1.5479e-05	0.374194	0.093285	0.149882	-0.109396	52	0.000533604
AD	AD 28:0	1-109818247	1	112307801	2.15312e-05	0.367742	0.093285	0.14792	-0.107518	103	0.00105695
AD	AD 28:0	1-109818444	1	112307998	2.15312e-05	0.367742	0.093285	0.14792	-0.107518	104	0.00106721
AD	AD 28:0	1-109818796	1	112308350	1.64928e-05	0.364516	0.093285	0.149504	0.109288	73	0.000749098
AD	AD 28:0	1-109819612	1	112309166	1.80704e-05	0.374194	0.093285	0.148961	-0.108805	83	0.000851714
AD	AD 28:0	1-109819650	1	112309204	1.80704e-05	0.374194	0.093285	0.148961	-0.108805	84	0.000861976
AD	AD 28:0	1-109819801	1	112309355	1.64955e-05	0.370968	0.093285	0.149503	-0.10912	74	0.00075936
AD	AD 28:0	1-109835094	1	112324646	2.02905e-05	0.387097	0.093285	0.148272	-0.10659	94	0.000964592
AD	AD 28:0	1-109837241	1	112326793	1.40846e-05	0.370968	0.093285	0.150444	0.109742	43	0.00044125
AD	AD 28:0	1-109837302	1	112326853	2.71201e-05	0.393548	0.093285	0.146552	-0.104438	130	0.00133401
AD	AD 28:0	1-109837303	1	112326854	2.12018e-05	0.374194	0.093285	0.148011	0.107514	97	0.000995377
AD	AD 28:0	1-109837590	1	112327141	2.36067e-05	0.370968	0.093285	0.147374	-0.107181	116	0.00119035
AD	AD 28:0	1-109837603	1	112327154	2.36067e-05	0.370968	0.093285	0.147374	-0.107181	117	0.00120061
AD	AD 28:0	1-109838963	1	112328514	1.58126e-05	0.380645	0.093285	0.149755	0.109275	67	0.000687529
AD	AD 28:0	1-109839547	1	112329098	1.5479e-05	0.374194	0.093285	0.149882	0.109396	59	0.000605436
AD	AD 28:0	1-109839566	1	112329117	1.5479e-05	0.374194	0.093285	0.149882	-0.109396	53	0.000543866
AD	AD 28:0	1-109839767	1	112329318	1.40846e-05	0.370968	0.093285	0.150444	0.109742	44	0.000451511
AD	AD 28:0	1-109840044	1	112329595	1.40846e-05	0.370968	0.093285	0.150444	-0.109742	42	0.000430988
AD	AD 28:0	1-109840055	1	112329606	1.40846e-05	0.370968	0.093285	0.150444	0.109742	45	0.000461773
AD	AD 28:0	1-109840435	1	112329986	1.5479e-05	0.374194	0.093285	0.149882	-0.109396	54	0.000554127
AD	AD 28:0	1-109840673	1	112330224	1.5479e-05	0.374194	0.093285	0.149882	-0.109396	55	0.000564389
AD	AD 28:0	1-109840851	1	112330402	1.5479e-05	0.374194	0.093285	0.149882	-0.109396	56	0.000574651
AD	AD 28:0	1-109841205	1	112330756	1.25225e-05	0.367742	0.093285	0.151145	-0.109994	36	0.000369418
AD	AD 28:0	1-109841505	1	112331056	1.58126e-05	0.380645	0.093285	0.149755	0.109275	68	0.00069779
[truncated: 9,703 more rows]
