# Supplementary material for: Integrative multiomic analysis identifies genes associated with cuticular wax biogenesis in adult maize leaves
Source: G3 (Bethesda). 2024 Oct 10;14(12):jkae241. doi: 10.1093/g3journal/jkae241 (PMC11631437; doi:10.1093/g3journal/jkae241)
Supplement: jkae241_Supplementary_Data [file jkae241_supplementary_data.zip › Table_S11_G3-2024-405336.xlsx]

## Sheet: Table S11
Table S11. Genomic information (RefGen_v4) for the candidate genes residing ± 200 kb of the peak SNPs associated with adult maize leaf cuticular waxes in a genome-wide association study in the Wisconsin diversity panel.
Classa	Trait	SNP ID	Chr	Position (bp)	P-value	MAF	R2LR from model without SNP	R2LR from model with SNP	Transformed effect estimates	GWAS SNP rank	GWAS SNP ranking %	Gene ID	Gene start	Gene end	Gene strand	Maize gene annotation	Distance to peak SNP	Plausible candidate gene	TWAS P-value	TWAS rank	TWAS rank %	Groupb	GWAS hotspot class
AC	AC Friedelin	5-20157639	5	20613927	1.18761e-16	0.329032	0.0533325	0.289278	0.996031	1	1.02616e-05	zma-MIR171m	20785928	20786009	-	NA	172001						Intra
AC	AC Friedelin	5-20058847	5	20516245	2.44513e-16	0.348387	0.0533325	0.283829	0.974357	4	4.10465e-05	Zm00001d013798	20529397	20576095	-	Cycloartenol synthase	13152	Yes	1.26207e-25	1	4.99675e-05	Group1
AC	AC Friedelin	5-20058847	5	20516245	2.44513e-16	0.348387	0.0533325	0.283829	0.974357	4	4.10465e-05	Zm00001d013799	20611347	20612617	+	Membrane metalloprotease ARASP chloroplastic	95102		2.74616e-06	3	0.000149903	Group1
AC	AC Friedelin	5-20058847	5	20516245	2.44513e-16	0.348387	0.0533325	0.283829	0.974357	4	4.10465e-05	Zm00001d013800	20668631	20670944	-	NA	152386
AC	AC Friedelin	5-20058847	5	20516245	2.44513e-16	0.348387	0.0533325	0.283829	0.974357	4	4.10465e-05	Zm00001d013801	20673284	20676096	-	myb domain protein 101	157039
AC	AC Friedelin	5-20058847	5	20516245	2.44513e-16	0.348387	0.0533325	0.283829	0.974357	4	4.10465e-05	Zm00001d013796	20375070	20392119	-	dcl105;dicer-like 105:	124126		4.72463e-08	2	9.9935e-05	Group1
AC	AC Friedelin	5-20058847	5	20516245	2.44513e-16	0.348387	0.0533325	0.283829	0.974357	4	4.10465e-05	Zm00001d013793	20305579	20324902	+	HD domain-containing metal-dependent phosphohydrolase family protein	191343
AC	AC Friedelin	5-20058847	5	20516245	2.44513e-16	0.348387	0.0533325	0.283829	0.974357	4	4.10465e-05	Zm00001d013794	20366226	20367341	+	NA	148904
AC	AC Friedelin	5-20058847	5	20516245	2.44513e-16	0.348387	0.0533325	0.283829	0.974357	4	4.10465e-05	Zm00001d013795	20369757	20373797	+	Peroxisomal membrane 22 kDa (Mpv17/PMP22) family protein	142448
AC	AC Friedelin	5-20058847	5	20516245	2.44513e-16	0.348387	0.0533325	0.283829	0.974357	4	4.10465e-05	Zm00001d013797	20398194	20418365	-	Endoribonuclease Dicer homolog 2	97880
AC	AC Unk1	5-20157791	5	20614079	3.54744e-19	0.316129	0.086902	0.357741	0.640574	1	1.02616e-05	zma-MIR171m	20785928	20786009	-	NA	171849						Intra
AC	AC Unk1	5-20157791	5	20614079	3.54744e-19	0.316129	0.086902	0.357741	0.640574	1	1.02616e-05	Zm00001d013798	20529397	20576095	-	Cycloartenol synthase	37984	Yes	1.28762e-32	1	4.99675e-05	Group1	Intra
AC	AC Unk1	5-20157791	5	20614079	3.54744e-19	0.316129	0.086902	0.357741	0.640574	1	1.02616e-05	Zm00001d013799	20611347	20612617	+	Membrane metalloprotease ARASP chloroplastic	1462		3.95718e-06	4	0.00019987	Group1	Intra
AC	AC Unk1	5-20157791	5	20614079	3.54744e-19	0.316129	0.086902	0.357741	0.640574	1	1.02616e-05	Zm00001d013800	20668631	20670944	-	NA	54552						Intra
AC	AC Unk1	5-20157791	5	20614079	3.54744e-19	0.316129	0.086902	0.357741	0.640574	1	1.02616e-05	Zm00001d013801	20673284	20676096	-	myb domain protein 101	59205						Intra
AC	AC Unk1	5-20157791	5	20614079	3.54744e-19	0.316129	0.086902	0.357741	0.640574	1	1.02616e-05	Zm00001d013797	20398194	20418365	-	Endoribonuclease Dicer homolog 2	195714
AC	AC Unk3	5-20033344	5	20490746	4.70396e-08	0.390323	0.0263239	0.125207	-0.155761	1	1.02616e-05	Zm00001d013798	20529397	20576095	-	Cycloartenol synthase	38651	Yes	2.32684e-10	1	4.99675e-05	Group1	Intra
AC	AC Unk3	5-20033344	5	20490746	4.70396e-08	0.390323	0.0263239	0.125207	-0.155761	1	1.02616e-05	Zm00001d013799	20611347	20612617	+	Membrane metalloprotease ARASP chloroplastic	120601					Group1	Intra
AC	AC Unk3	5-20033344	5	20490746	4.70396e-08	0.390323	0.0263239	0.125207	-0.155761	1	1.02616e-05	Zm00001d013800	20668631	20670944	-	NA	177885						Intra
AC	AC Unk3	5-20033344	5	20490746	4.70396e-08	0.390323	0.0263239	0.125207	-0.155761	1	1.02616e-05	Zm00001d013801	20673284	20676096	-	myb domain protein 101	182538						Intra
AC	AC Unk3	5-20033344	5	20490746	4.70396e-08	0.390323	0.0263239	0.125207	-0.155761	1	1.02616e-05	Zm00001d013796	20375070	20392119	-	dcl105;dicer-like 105:	98627		0.000867834	18	0.000899415	Group1
AC	AC Unk3	5-20033344	5	20490746	4.70396e-08	0.390323	0.0263239	0.125207	-0.155761	1	1.02616e-05	Zm00001d013793	20305579	20324902	+	HD domain-containing metal-dependent phosphohydrolase family protein	165844
AC	AC Unk3	5-20033344	5	20490746	4.70396e-08	0.390323	0.0263239	0.125207	-0.155761	1	1.02616e-05	Zm00001d013794	20366226	20367341	+	NA	123405
AC	AC Unk3	5-20033344	5	20490746	4.70396e-08	0.390323	0.0263239	0.125207	-0.155761	1	1.02616e-05	Zm00001d013795	20369757	20373797	+	Peroxisomal membrane 22 kDa (Mpv17/PMP22) family protein	116949
AC	AC Unk3	5-20033344	5	20490746	4.70396e-08	0.390323	0.0263239	0.125207	-0.155761	1	1.02616e-05	Zm00001d013797	20398194	20418365	-	Endoribonuclease Dicer homolog 2	72381
AC	AC Unk3	5-22757602	5	23247996	8.54497e-07	0.264516	0.0263239	0.105894	-0.153877	152	0.00155977	Zm00001d013868	23311089	23316157	+	CDPK-related kinase 3	63093		0.00221226	48	0.00239844	Group1
AC	AC Unk3	5-22757602	5	23247996	8.54497e-07	0.264516	0.0263239	0.105894	-0.153877	152	0.00155977	Zm00001d013862	23180469	23183875	+	Cytochrome P450 84A1	64121					Group2
AC	AC Unk3	5-22757602	5	23247996	8.54497e-07	0.264516	0.0263239	0.105894	-0.153877	152	0.00155977	Zm00001d001525	23160985	23161195	+	NA	86801
AC	AC Unk3	5-22757602	5	23247996	8.54497e-07	0.264516	0.0263239	0.105894	-0.153877	152	0.00155977	Zm00001d001526	23262273	23262530	+	NA	14277
AC	AC Unk3	5-22757602	5	23247996	8.54497e-07	0.264516	0.0263239	0.105894	-0.153877	152	0.00155977	Zm00001d013859	23081813	23094923	+	Kinesin-like protein KIN-7D mitochondrial	153073
AC	AC Unk3	5-22757602	5	23247996	8.54497e-07	0.264516	0.0263239	0.105894	-0.153877	152	0.00155977	Zm00001d013860	23136709	23154188	+	SH3 domain-containing protein 2	93808
AC	AC Unk3	5-22757602	5	23247996	8.54497e-07	0.264516	0.0263239	0.105894	-0.153877	152	0.00155977	Zm00001d013861	23154539	23157671	+	RNA-binding CRS1 / YhbY (CRM) domain protein	90325
AC	AC Unk3	5-22757602	5	23247996	8.54497e-07	0.264516	0.0263239	0.105894	-0.153877	152	0.00155977	Zm00001d013863	23249179	23268700	-	Zinc finger CCCH domain-containing protein 19	1183
AC	AC Unk3	5-22757602	5	23247996	8.54497e-07	0.264516	0.0263239	0.105894	-0.153877	152	0.00155977	Zm00001d013864	23264298	23265710	+	Retrovirus-related Pol polyprotein LINE-1	16302
AC	AC Unk3	5-22757602	5	23247996	8.54497e-07	0.264516	0.0263239	0.105894	-0.153877	152	0.00155977	Zm00001d013865	23269894	23273970	-	Probable serine protease EDA2	21898
AC	AC Unk3	5-22757602	5	23247996	8.54497e-07	0.264516	0.0263239	0.105894	-0.153877	152	0.00155977	Zm00001d013867	23306190	23307066	+	Protein VAC14 homolog	58194
AC	AC Unk4	5-20158844	5	20615132	2.9839e-08	0.340909	0.179224	0.265761	0.296805	1	1.02616e-05	zma-MIR171m	20785928	20786009	-	NA	170796						Intra
AC	AC Unk4	5-20158844	5	20615132	2.9839e-08	0.340909	0.179224	0.265761	0.296805	1	1.02616e-05	Zm00001d013798	20529397	20576095	-	Cycloartenol synthase	39037	Yes	1.54366e-06	1	4.99675e-05	Group1	Intra
AC	AC Unk4	5-20158844	5	20615132	2.9839e-08	0.340909	0.179224	0.265761	0.296805	1	1.02616e-05	Zm00001d013799	20611347	20612617	+	Membrane metalloprotease ARASP chloroplastic	2515					Group1	Intra
AC	AC Unk4	5-20158844	5	20615132	2.9839e-08	0.340909	0.179224	0.265761	0.296805	1	1.02616e-05	Zm00001d013800	20668631	20670944	-	NA	53499						Intra
AC	AC Unk4	5-20158844	5	20615132	2.9839e-08	0.340909	0.179224	0.265761	0.296805	1	1.02616e-05	Zm00001d013801	20673284	20676096	-	myb domain protein 101	58152						Intra
AC	AC Unk4	5-20158844	5	20615132	2.9839e-08	0.340909	0.179224	0.265761	0.296805	1	1.02616e-05	Zm00001d013797	20398194	20418365	-	Endoribonuclease Dicer homolog 2	196767
AC	AC Unk4	1-155464695	1	157339445	3.01042e-07	0.211039	0.179224	0.252607	-0.329814	18	0.000184709	Zm00001d030742	157497130	157511072	+	NA	157685					Group3
AC	AC Unk4	1-155464695	1	157339445	3.01042e-07	0.211039	0.179224	0.252607	-0.329814	18	0.000184709	Zm00001d030741	157310472	157315669	-	Ankyrin repeat family protein	23776
AC	AC Unk4	1-155464695	1	157339445	3.01042e-07	0.211039	0.179224	0.252607	-0.329814	18	0.000184709	Zm00001d030743	157518568	157519321	+	NA	179123
AC	AC Unk4	1-160343743	1	161741793	3.47008e-07	0.373377	0.179224	0.251806	-0.279096	21	0.000215494	Zm00001d030817	161681235	161682791	-	Serine/threonine-protein kinase-like protein CCR4	59002
AC	AC Unk4	1-160343743	1	161741793	3.47008e-07	0.373377	0.179224	0.251806	-0.279096	21	0.000215494	Zm00001d030818	161702147	161716604	+	Camelliol C synthase	25189
AC	AC Unk4	1-160343743	1	161741793	3.47008e-07	0.373377	0.179224	0.251806	-0.279096	21	0.000215494	Zm00001d030819	161754533	161777747	+	Camelliol C synthase	12740
AC	AC Unk4	1-167883761	1	169610014	7.99232e-07	0.0746753	0.179224	0.247128	0.481296	44	0.000451511	Zm00001d030963	169507769	169509000	+	Chaperonin-like RbcX protein	101014
AC	AC Unk4	1-167883761	1	169610014	7.99232e-07	0.0746753	0.179224	0.247128	0.481296	44	0.000451511	Zm00001d030964	169510014	169511244	+	NA	98770
AC	AC Unk4	1-167883761	1	169610014	7.99232e-07	0.0746753	0.179224	0.247128	0.481296	44	0.000451511	Zm00001d030965	169557995	169558465	+	NA	51549
AC	AC Unk4	1-167883761	1	169610014	7.99232e-07	0.0746753	0.179224	0.247128	0.481296	44	0.000451511	Zm00001d030967	169596826	169609280	-	Ureidoglycolate hydrolase	734
AC	AC Unk4	1-167883761	1	169610014	7.99232e-07	0.0746753	0.179224	0.247128	0.481296	44	0.000451511	Zm00001d030968	169609308	169615972	+	Flowering locus K homology domain	0
AC	AC Unk4	1-167883761	1	169610014	7.99232e-07	0.0746753	0.179224	0.247128	0.481296	44	0.000451511	Zm00001d030969	169641684	169643906	-	Probable WRKY transcription factor 74	31670
AC	AC Unk4	1-33387093	1	33711959	1.99109e-06	0.305195	0.179224	0.24205	-0.269308	67	0.000687529	Zm00001d022710	33617874	33619379	+	NA	92580
AC	AC Unk4	1-33387093	1	33711959	1.99109e-06	0.305195	0.179224	0.24205	-0.269308	67	0.000687529	Zm00001d028399	33544073	33546571	-	Thaumatin-like protein 1	165388
AC	AC Unk4	1-33387093	1	33711959	1.99109e-06	0.305195	0.179224	0.24205	-0.269308	67	0.000687529	Zm00001d028400	33597142	33600523	+	Pathogenesis-related thaumatin superfamily protein	111436
AC	AC Unk4	1-33387093	1	33711959	1.99109e-06	0.305195	0.179224	0.24205	-0.269308	67	0.000687529	Zm00001d028401	33647427	33651594	+	si606065d12;<e5><ca>:	60365
AC	AC Unk4	1-33387093	1	33711959	1.99109e-06	0.305195	0.179224	0.24205	-0.269308	67	0.000687529	Zm00001d028402	33654729	33656741	-	Gamma-glutamyl hydrolase 1	55218
AC	AC Unk4	1-33387093	1	33711959	1.99109e-06	0.305195	0.179224	0.24205	-0.269308	67	0.000687529	Zm00001d028404	33738878	33739350	-	Chaperone protein dnaJ 11 chloroplastic	26919
AC	AC Unk4	1-33387093	1	33711959	1.99109e-06	0.305195	0.179224	0.24205	-0.269308	67	0.000687529	Zm00001d028405	33744708	33745907	-	Proline-rich protein 2	32749
AC	AC Unk4	1-33387093	1	33711959	1.99109e-06	0.305195	0.179224	0.24205	-0.269308	67	0.000687529	Zm00001d028406	33752854	33754497	-	3-ketoacyl-CoA synthase 1	40895
AC	AC Unk4	1-33387093	1	33711959	1.99109e-06	0.305195	0.179224	0.24205	-0.269308	67	0.000687529	Zm00001d028408	33789050	33790182	+	hsp26;heat shock protein26: was umc195; cDNA, single mRNA species induced by heat shock, in vitro HSP26 imported by isolated chloroplasts, cross-reacts with anti-pea-chloroplast-HSP21 antibodies	77091
AC	AC Unk4	1-33387093	1	33711959	1.99109e-06	0.305195	0.179224	0.24205	-0.269308	67	0.000687529	Zm00001d028409	33800139	33804188	-	Chaperonin 60 subunit beta 4 chloroplastic	88180
AC	AC Unk4	1-33387093	1	33711959	1.99109e-06	0.305195	0.179224	0.24205	-0.269308	67	0.000687529	Zm00001d028410	33850280	33852910	-	Glucan endo-13-beta-glucosidase 10	138321
AC	AC Unk4	1-291431750	1	296886541	3.09216e-06	0.36039	0.179224	0.239616	0.2422	83	0.000851714	Zm00001d034575	296750495	296755871	-	Probable protein phosphatase 2C 55	130670
AC	AC Unk4	1-291431750	1	296886541	3.09216e-06	0.36039	0.179224	0.239616	0.2422	83	0.000851714	Zm00001d034577	296865348	296871683	-	NA	14858
AC	AC Unk4	1-291431750	1	296886541	3.09216e-06	0.36039	0.179224	0.239616	0.2422	83	0.000851714	Zm00001d034578	296914952	296930870	+	RNA-binding protein 8A	28411
AC	AC Unk4	1-291431750	1	296886541	3.09216e-06	0.36039	0.179224	0.239616	0.2422	83	0.000851714	Zm00001d034581	297039554	297047940	+	NA	153013
AC	AC Unk4	1-291431750	1	296886541	3.09216e-06	0.36039	0.179224	0.239616	0.2422	83	0.000851714	Zm00001d034582	297049820	297072520	-	Protein GLE1	163279
AC	AC Unk4	1-291431750	1	296886541	3.09216e-06	0.36039	0.179224	0.239616	0.2422	83	0.000851714	Zm00001d034583	297060594	297060665	-	NA	174053
AC	AC Unk4	1-291431750	1	296886541	3.09216e-06	0.36039	0.179224	0.239616	0.2422	83	0.000851714	Zm00001d034584	297077046	297078035	+	ipt6;isopentenyl transferase6: encodes an isopentenyl transferase	190505
AC	AC Unk4	10-83813110	10	83662746	6.52118e-06	0.142857	0.179224	0.235515	-0.339293	192	0.00197023	ENSRNA049451137	83720704	83720775	-	NA	57958
AC	AC Unk4	10-83813110	10	83662746	6.52118e-06	0.142857	0.179224	0.235515	-0.339293	192	0.00197023	Zm00001d024680	83504140	83504892	-	NA	157854
AC	AC Unk4	10-83813110	10	83662746	6.52118e-06	0.142857	0.179224	0.235515	-0.339293	192	0.00197023	Zm00001d024681	83531295	83535827	+	Disease resistance protein RPM1	126919
AC	AC Unk4	10-83813110	10	83662746	6.52118e-06	0.142857	0.179224	0.235515	-0.339293	192	0.00197023	Zm00001d024682	83542072	83544101	+	NA	118645
AC	AC Unk4	10-83813110	10	83662746	6.52118e-06	0.142857	0.179224	0.235515	-0.339293	192	0.00197023	Zm00001d024683	83544385	83545263	+	V-type proton ATPase subunit c4	117483
AC	AC Unk4	10-83813110	10	83662746	6.52118e-06	0.142857	0.179224	0.235515	-0.339293	192	0.00197023	Zm00001d024684	83546889	83552758	+	NA	109988
AC	AC Unk4	10-83813110	10	83662746	6.52118e-06	0.142857	0.179224	0.235515	-0.339293	192	0.00197023	Zm00001d024687	83604546	83607822	+	Putative DUF604-domain containing/glycosyltransferase-related family protein	54924
AC	AC Unk4	10-83813110	10	83662746	6.52118e-06	0.142857	0.179224	0.235515	-0.339293	192	0.00197023	Zm00001d024688	83684583	83684655	+	NA	21837
AC	AC Unk4	10-83813110	10	83662746	6.52118e-06	0.142857	0.179224	0.235515	-0.339293	192	0.00197023	Zm00001d024689	83684830	83684902	+	NA	22084
AC	AC Unk4	10-83813110	10	83662746	6.52118e-06	0.142857	0.179224	0.235515	-0.339293	192	0.00197023	Zm00001d024690	83684959	83685031	-	NA	22213
AC	AC Unk4	10-83813110	10	83662746	6.52118e-06	0.142857	0.179224	0.235515	-0.339293	192	0.00197023	Zm00001d024691	83696864	83697790	+	Uclacyanin-3	34118
AC	AC Unk4	10-83813110	10	83662746	6.52118e-06	0.142857	0.179224	0.235515	-0.339293	192	0.00197023	Zm00001d024692	83720704	83720775	-	NA	57958
AC	AC Unk7	5-20008343	5	20465746	1.49129e-16	0.387097	0.058814	0.291682	0.589305	1	1.02616e-05	Zm00001d013798	20529397	20576095	-	Cycloartenol synthase	63651	Yes	3.58545e-25	1	4.99675e-05	Group1	Intra
AC	AC Unk7	5-20008343	5	20465746	1.49129e-16	0.387097	0.058814	0.291682	0.589305	1	1.02616e-05	Zm00001d013799	20611347	20612617	+	Membrane metalloprotease ARASP chloroplastic	145601		9.77875e-06	3	0.000149903	Group1	Intra
AC	AC Unk7	5-20008343	5	20465746	1.49129e-16	0.387097	0.058814	0.291682	0.589305	1	1.02616e-05	Zm00001d013796	20375070	20392119	-	dcl105;dicer-like 105:	73627		1.03669e-07	2	9.9935e-05	Group1
AC	AC Unk7	5-20008343	5	20465746	1.49129e-16	0.387097	0.058814	0.291682	0.589305	1	1.02616e-05	Zm00001d013792	20265968	20266804	-	Agamous-like MADS-box protein AGL80	198942
AC	AC Unk7	5-20008343	5	20465746	1.49129e-16	0.387097	0.058814	0.291682	0.589305	1	1.02616e-05	Zm00001d013793	20305579	20324902	+	HD domain-containing metal-dependent phosphohydrolase family protein	140844
AC	AC Unk7	5-20008343	5	20465746	1.49129e-16	0.387097	0.058814	0.291682	0.589305	1	1.02616e-05	Zm00001d013794	20366226	20367341	+	NA	98405
AC	AC Unk7	5-20008343	5	20465746	1.49129e-16	0.387097	0.058814	0.291682	0.589305	1	1.02616e-05	Zm00001d013795	20369757	20373797	+	Peroxisomal membrane 22 kDa (Mpv17/PMP22) family protein	91949
AC	AC Unk7	5-20008343	5	20465746	1.49129e-16	0.387097	0.058814	0.291682	0.589305	1	1.02616e-05	Zm00001d013797	20398194	20418365	-	Endoribonuclease Dicer homolog 2	47381
AC	AC Unk8	1-160336490	1	161734156	2.56073e-09	0.416129	0.230824	0.324624	-0.353453	1	1.02616e-05	Zm00001d030817	161681235	161682791	-	Serine/threonine-protein kinase-like protein CCR4	51365
AC	AC Unk8	1-160336490	1	161734156	2.56073e-09	0.416129	0.230824	0.324624	-0.353453	1	1.02616e-05	Zm00001d030818	161702147	161716604	+	Camelliol C synthase	17552
AC	AC Unk8	1-160336490	1	161734156	2.56073e-09	0.416129	0.230824	0.324624	-0.353453	1	1.02616e-05	Zm00001d030819	161754533	161777747	+	Camelliol C synthase	20377
AC	AC α-Amyrin	8-16191259	8	16611223	3.71277e-12	0.232258	0.0602602	0.219466	-0.290197	1	1.02616e-05	Zm00001d008669	16558205	16558516	+	Histone H4	52707		8.43824e-07	2	9.9935e-05	Group1	Both
AC	AC α-Amyrin	8-16191259	8	16611223	3.71277e-12	0.232258	0.0602602	0.219466	-0.290197	1	1.02616e-05	Zm00001d008671	16753262	16778656	+	Cycloartenol synthase	142039	Yes					Both
AC	AC α-Amyrin	8-16191259	8	16611223	3.71277e-12	0.232258	0.0602602	0.219466	-0.290197	1	1.02616e-05	Zm00001d008672	16791141	16796019	+	Cycloartenol synthase	179918						Both
AC	AC α-Amyrin	8-16191259	8	16611223	3.71277e-12	0.232258	0.0602602	0.219466	-0.290197	1	1.02616e-05	Zm00001d007997	16470428	16470965	+	NA	140258						Both
AC	AC α-Amyrin	8-16191259	8	16611223	3.71277e-12	0.232258	0.0602602	0.219466	-0.290197	1	1.02616e-05	Zm00001d008668	16496333	16497172	-	NA	114051						Both
AC	AC α-Amyrin	8-16191259	8	16611223	3.71277e-12	0.232258	0.0602602	0.219466	-0.290197	1	1.02616e-05	Zm00001d008663	16399018	16418531	+	NA	192692					Group1
AC	AC α-Amyrin	8-16191259	8	16611223	3.71277e-12	0.232258	0.0602602	0.219466	-0.290197	1	1.02616e-05	Zm00001d008664	16422036	16423332	-	Annexin D8	187891
AC	AC α-Amyrin	8-16191259	8	16611223	3.71277e-12	0.232258	0.0602602	0.219466	-0.290197	1	1.02616e-05	Zm00001d008665	16424145	16426175	+	Dehydration-responsive element-binding protein 2A	185048
AC	AC α-Amyrin	8-16191259	8	16611223	3.71277e-12	0.232258	0.0602602	0.219466	-0.290197	1	1.02616e-05	Zm00001d008666	16426215	16435539	-	DCD (Development and Cell Death) domain protein	175684
AC	AC β-Amyrin	8-16191259	8	16611223	3.08249e-11	0.232258	0.0511493	0.197078	-0.282535	1	1.02616e-05	Zm00001d008669	16558205	16558516	+	Histone H4	52707		1.18903e-06	2	9.9935e-05	Group1	Both
AC	AC β-Amyrin	8-16191259	8	16611223	3.08249e-11	0.232258	0.0511493	0.197078	-0.282535	1	1.02616e-05	Zm00001d008671	16753262	16778656	+	Cycloartenol synthase	142039	Yes					Both
AC	AC β-Amyrin	8-16191259	8	16611223	3.08249e-11	0.232258	0.0511493	0.197078	-0.282535	1	1.02616e-05	Zm00001d008672	16791141	16796019	+	Cycloartenol synthase	179918						Both
AC	AC β-Amyrin	8-16191259	8	16611223	3.08249e-11	0.232258	0.0511493	0.197078	-0.282535	1	1.02616e-05	Zm00001d007997	16470428	16470965	+	NA	140258						Both
AC	AC β-Amyrin	8-16191259	8	16611223	3.08249e-11	0.232258	0.0511493	0.197078	-0.282535	1	1.02616e-05	Zm00001d008668	16496333	16497172	-	NA	114051						Both
AC	AC β-Amyrin	8-16191259	8	16611223	3.08249e-11	0.232258	0.0511493	0.197078	-0.282535	1	1.02616e-05	Zm00001d008663	16399018	16418531	+	NA	192692					Group1
AC	AC β-Amyrin	8-16191259	8	16611223	3.08249e-11	0.232258	0.0511493	0.197078	-0.282535	1	1.02616e-05	Zm00001d008664	16422036	16423332	-	Annexin D8	187891
AC	AC β-Amyrin	8-16191259	8	16611223	3.08249e-11	0.232258	0.0511493	0.197078	-0.282535	1	1.02616e-05	Zm00001d008665	16424145	16426175	+	Dehydration-responsive element-binding protein 2A	185048
AC	AC β-Amyrin	8-16191259	8	16611223	3.08249e-11	0.232258	0.0511493	0.197078	-0.282535	1	1.02616e-05	Zm00001d008666	16426215	16435539	-	DCD (Development and Cell Death) domain protein	175684
AC	Total AC	8-16191259	8	16611223	6.51369e-16	0.232258	0.0748317	0.29291	-1.42981	1	1.02616e-05	Zm00001d008669	16558205	16558516	+	Histone H4	52707		3.90669e-07	1	4.99675e-05	Group1	Both
AC	Total AC	8-16191259	8	16611223	6.51369e-16	0.232258	0.0748317	0.29291	-1.42981	1	1.02616e-05	Zm00001d008671	16753262	16778656	+	Cycloartenol synthase	142039	Yes					Both
AC	Total AC	8-16191259	8	16611223	6.51369e-16	0.232258	0.0748317	0.29291	-1.42981	1	1.02616e-05	Zm00001d008672	16791141	16796019	+	Cycloartenol synthase	179918						Both
AC	Total AC	8-16191259	8	16611223	6.51369e-16	0.232258	0.0748317	0.29291	-1.42981	1	1.02616e-05	Zm00001d007997	16470428	16470965	+	NA	140258						Both
AC	Total AC	8-16191259	8	16611223	6.51369e-16	0.232258	0.0748317	0.29291	-1.42981	1	1.02616e-05	Zm00001d008668	16496333	16497172	-	NA	114051						Both
AC	Total AC	8-16191259	8	16611223	6.51369e-16	0.232258	0.0748317	0.29291	-1.42981	1	1.02616e-05	Zm00001d008663	16399018	16418531	+	NA	192692					Group1
AC	Total AC	8-16191259	8	16611223	6.51369e-16	0.232258	0.0748317	0.29291	-1.42981	1	1.02616e-05	Zm00001d008664	16422036	16423332	-	Annexin D8	187891
AC	Total AC	8-16191259	8	16611223	6.51369e-16	0.232258	0.0748317	0.29291	-1.42981	1	1.02616e-05	Zm00001d008665	16424145	16426175	+	Dehydration-responsive element-binding protein 2A	185048
AC	Total AC	8-16191259	8	16611223	6.51369e-16	0.232258	0.0748317	0.29291	-1.42981	1	1.02616e-05	Zm00001d008666	16426215	16435539	-	DCD (Development and Cell Death) domain protein	175684
AD	AD 26:0	1-241271241	1	244852983	6.80675e-07	0.3	0.0833665	0.159685	0.135835	2	2.05232e-05	ENSRNA049462923	244993317	244993390	-	NA	140334
AD	AD 26:0	1-241271241	1	244852983	6.80675e-07	0.3	0.0833665	0.159685	0.135835	2	2.05232e-05	ENSRNA049462956	244940010	244940102	+	NA	87027
AD	AD 26:0	1-241271241	1	244852983	6.80675e-07	0.3	0.0833665	0.159685	0.135835	2	2.05232e-05	Zm00001d032957	244726721	244727637	-	Thymidylate kinase	125346
AD	AD 26:0	1-241271241	1	244852983	6.80675e-07	0.3	0.0833665	0.159685	0.135835	2	2.05232e-05	Zm00001d032958	244779992	244791263	-	NA	61720
AD	AD 26:0	1-241271241	1	244852983	6.80675e-07	0.3	0.0833665	0.159685	0.135835	2	2.05232e-05	Zm00001d032960	244814311	244818194	+	NA	34789
AD	AD 26:0	1-241271241	1	244852983	6.80675e-07	0.3	0.0833665	0.159685	0.135835	2	2.05232e-05	Zm00001d032961	244858795	244867417	+	an1;anther ear1: andromonoecious dwarf, intermediate stature; few tassel branches; responds to gibberellins; an1-6923 includes deletion of Bz2+	5812
AD	AD 26:0	1-241271241	1	244852983	6.80675e-07	0.3	0.0833665	0.159685	0.135835	2	2.05232e-05	Zm00001d032962	244881980	244894327	-	Myosin-binding protein 1	28997
AD	AD 26:0	1-241271241	1	244852983	6.80675e-07	0.3	0.0833665	0.159685	0.135835	2	2.05232e-05	Zm00001d032964	244930865	244933652	-	lysine-ketoglutarate reductase/saccharopine dehydrogenase bifunctional enzyme	77882
AD	AD 26:0	1-241271241	1	244852983	6.80675e-07	0.3	0.0833665	0.159685	0.135835	2	2.05232e-05	Zm00001d032967	244981884	244997475	-	NA	128901
AD	AD 26:0	1-241271241	1	244852983	6.80675e-07	0.3	0.0833665	0.159685	0.135835	2	2.05232e-05	Zm00001d032968	244998348	245014854	+	Tetrapyrrole (Corrin/Porphyrin) Methylases	145365
AD	AD 26:0	1-241271241	1	244852983	6.80675e-07	0.3	0.0833665	0.159685	0.135835	2	2.05232e-05	Zm00001d032969	245012635	245014564	-	Probable glutathione S-transferase BZ2	159652
AD	AD 26:0	1-241271241	1	244852983	6.80675e-07	0.3	0.0833665	0.159685	0.135835	2	2.05232e-05	Zm00001d032970	245040432	245046336	+	CONTAINS InterPro DOMAIN/s: Proteasome assembly chaperone 3 (InterPro:IPR018788); Has 120 Blast hits to 120 proteins in 47 species: Archae - 0; Bacteria - 0; Metazoa - 62; Fungi - 2; Plants - 49; Viruses - 0; Other Eukaryotes - 7 (source: NCBI BLink).	187449
AD	AD 26:0	1-241271241	1	244852983	6.80675e-07	0.3	0.0833665	0.159685	0.135835	2	2.05232e-05	Zm00001d032971	245052325	245054453	+	Protein DETOXIFICATION 16	199342
AD	AD 26:0	1-241271241	1	244852983	6.80675e-07	0.3	0.0833665	0.159685	0.135835	2	2.05232e-05	zma-MIR166i	244940015	244940097	+	NA	87032
AD	AD 26:0	8-155744686	8	161012814	1.17411e-06	0.458065	0.0833665	0.15631	0.116191	5	5.13081e-05	Zm00001d011758	160885990	160890793	+	NA	122021					Group1
AD	AD 26:0	8-155744686	8	161012814	1.17411e-06	0.458065	0.0833665	0.15631	0.116191	5	5.13081e-05	Zm00001d011756	160818522	160825421	+	Protein VTE6 chloroplastic	187393					Group2
AD	AD 26:0	8-155744686	8	161012814	1.17411e-06	0.458065	0.0833665	0.15631	0.116191	5	5.13081e-05	Zm00001d011762	161003849	161009679	-	Protein STICHEL-like 3	3135					Group3
AD	AD 26:0	8-155744686	8	161012814	1.17411e-06	0.458065	0.0833665	0.15631	0.116191	5	5.13081e-05	Zm00001d011757	160827185	160828531	+	Too many mouths protein	184283
AD	AD 26:0	8-155744686	8	161012814	1.17411e-06	0.458065	0.0833665	0.15631	0.116191	5	5.13081e-05	Zm00001d011759	160937042	160941578	+	Probable alphaalpha-trehalose-phosphate synthase [UDP-forming] 7	71236
AD	AD 26:0	8-155744686	8	161012814	1.17411e-06	0.458065	0.0833665	0.15631	0.116191	5	5.13081e-05	Zm00001d011760	160944524	160947119	+	DNAJ heat shock N-terminal domain-containing protein	65695
AD	AD 26:0	8-155744686	8	161012814	1.17411e-06	0.458065	0.0833665	0.15631	0.116191	5	5.13081e-05	Zm00001d011761	160949609	160951534	+	Peroxisomal membrane protein 2	61280
AD	AD 26:0	8-155744686	8	161012814	1.17411e-06	0.458065	0.0833665	0.15631	0.116191	5	5.13081e-05	Zm00001d011763	161020006	161022048	-	RING/FYVE/PHD zinc finger superfamily protein	7192
AD	AD 26:0	8-155744686	8	161012814	1.17411e-06	0.458065	0.0833665	0.15631	0.116191	5	5.13081e-05	Zm00001d011764	161071221	161074991	+	yuc8;yucca8:	58407
AD	AD 26:0	8-155744686	8	161012814	1.17411e-06	0.458065	0.0833665	0.15631	0.116191	5	5.13081e-05	Zm00001d011765	161174717	161177072	-	Methylsterol monooxygenase 2-2	161903
AD	AD 26:0	8-155744686	8	161012814	1.17411e-06	0.458065	0.0833665	0.15631	0.116191	5	5.13081e-05	Zm00001d011766	161195803	161197827	-	Nucleic acid-binding OB-fold-like protein	182989
AD	AD 26:0	5-157189682	5	160958461	5.57766e-06	0.403226	0.0833665	0.14676	-0.115349	41	0.000420726	Zm00001d016395	160745014	160764971	-	ABC transporter A family member 7	193490
AD	AD 26:0	5-157189682	5	160958461	5.57766e-06	0.403226	0.0833665	0.14676	-0.115349	41	0.000420726	Zm00001d016396	160907432	160922768	-	ABC transporter A family member 7	35693
AD	AD 26:0	5-157189682	5	160958461	5.57766e-06	0.403226	0.0833665	0.14676	-0.115349	41	0.000420726	Zm00001d016397	160952228	160958241	-	UDP-Glycosyltransferase superfamily protein	220
AD	AD 26:0	5-157189682	5	160958461	5.57766e-06	0.403226	0.0833665	0.14676	-0.115349	41	0.000420726	Zm00001d016399	160963651	160964698	+	Sucrose-phosphate synthase 1	5190
AD	AD 26:0	5-157189682	5	160958461	5.57766e-06	0.403226	0.0833665	0.14676	-0.115349	41	0.000420726	Zm00001d016400	161013356	161013815	-	NA	54895
AD	AD 26:0	5-157189682	5	160958461	5.57766e-06	0.403226	0.0833665	0.14676	-0.115349	41	0.000420726	Zm00001d016401	161021739	161022522	+	NA	63278
AD	AD 26:0	5-157189682	5	160958461	5.57766e-06	0.403226	0.0833665	0.14676	-0.115349	41	0.000420726	Zm00001d016402	161083876	161094541	+	Coatomer subunit beta'-3	125415
AD	AD 26:0	1-175333226	1	177246110	7.22518e-06	0.0774194	0.0833665	0.145187	-0.193622	56	0.000574651	ENSRNA049471804	177080007	177080640	-	NA	165470
AD	AD 26:0	1-175333226	1	177246110	7.22518e-06	0.0774194	0.0833665	0.145187	-0.193622	56	0.000574651	Zm00001d031098	177158122	177163096	-	IQ-domain 5	83014
AD	AD 26:0	1-175333226	1	177246110	7.22518e-06	0.0774194	0.0833665	0.145187	-0.193622	56	0.000574651	Zm00001d031099	177231869	177233915	+	Mitochondrial ribosomal protein L27	12195
AD	AD 26:0	1-175333226	1	177246110	7.22518e-06	0.0774194	0.0833665	0.145187	-0.193622	56	0.000574651	Zm00001d031100	177235181	177235636	+	RING-H2 finger protein ATL70	10474
AD	AD 26:0	1-175333226	1	177246110	7.22518e-06	0.0774194	0.0833665	0.145187	-0.193622	56	0.000574651	Zm00001d031101	177235739	177243001	-	mbd106;methyl binding domain106:	3109
AD	AD 26:0	1-175333226	1	177246110	7.22518e-06	0.0774194	0.0833665	0.145187	-0.193622	56	0.000574651	Zm00001d031102	177370596	177371673	+	RNA polymerase II transcription factor B subunit 5	124486
AD	AD 26:0	1-175333226	1	177246110	7.22518e-06	0.0774194	0.0833665	0.145187	-0.193622	56	0.000574651	Zm00001d031103	177422604	177422932	-	Probable protein phosphatase 2C 33	176494
AD	AD 26:0	1-175333226	1	177246110	7.22518e-06	0.0774194	0.0833665	0.145187	-0.193622	56	0.000574651	Zm00001d031104	177428041	177432794	-	2-methoxy-6-polyprenyl-14-benzoquinol methylase mitochondrial	181931
AD	AD 26:0	3-48387270	3	48158169	9.66672e-06	0.235484	0.0833665	0.143424	0.133614	65	0.000667005	Zm00001d040523	47967032	47971616	+	NA	186553
AD	AD 26:0	3-48387270	3	48158169	9.66672e-06	0.235484	0.0833665	0.143424	0.133614	65	0.000667005	Zm00001d040526	48128556	48131414	-	Os05g0140333 protein	26755
AD	AD 26:0	3-48387270	3	48158169	9.66672e-06	0.235484	0.0833665	0.143424	0.133614	65	0.000667005	Zm00001d040527	48286239	48288111	-	Transcription factor MYB86	128070
AD	AD 26:0	1-231153117	1	234644395	1.90484e-05	0.464516	0.0833665	0.139335	-0.104205	128	0.00131349	Zm00001d032689	234494440	234513486	-	Tetratricopeptide repeat (TPR)-like superfamily protein	130909						Both
AD	AD 26:0	1-231153117	1	234644395	1.90484e-05	0.464516	0.0833665	0.139335	-0.104205	128	0.00131349	Zm00001d032691	234670989	234674363	+	MATH domain containing protein; Os10g0478500 protein	26594						Both
AD	AD 26:0	1-231153117	1	234644395	1.90484e-05	0.464516	0.0833665	0.139335	-0.104205	128	0.00131349	Zm00001d032692	234744151	234747377	+	MATH domain containing protein; Os10g0478500 protein	99756					Group2
AD	AD 26:0	1-231153117	1	234644395	1.90484e-05	0.464516	0.0833665	0.139335	-0.104205	128	0.00131349	Zm00001d032688	234474198	234477222	-	Carboxy-lyase	167173
AD	AD 26:0	1-231153117	1	234644395	1.90484e-05	0.464516	0.0833665	0.139335	-0.104205	128	0.00131349	Zm00001d032693	234748713	234750035	+	Expressed protein; protein	104318
AD	AD 26:0	1-231153117	1	234644395	1.90484e-05	0.464516	0.0833665	0.139335	-0.104205	128	0.00131349	Zm00001d032694	234842943	234845229	+	myb domain protein 15	198548
AD	AD 26:0	2-1445169	2	1421163	1.96956e-05	0.0548387	0.0833665	0.139134	-0.21901	134	0.00137506	Zm00001d001829	1558296	1558697	-	OSJNBa0064G10.17 protein; protein	137133		0.00118717	38	0.00189877	Group1
AD	AD 26:0	2-1445169	2	1421163	1.96956e-05	0.0548387	0.0833665	0.139134	-0.21901	134	0.00137506	Zm00001d001830	1559610	1563496	-	Mediator of RNA polymerase II transcription subunit 9	138447					Group3
AD	AD 26:0	2-1445169	2	1421163	1.96956e-05	0.0548387	0.0833665	0.139134	-0.21901	134	0.00137506	Zm00001d001803	1245474	1250143	+	Plasma-membrane choline transporter family protein	171020
AD	AD 26:0	2-1445169	2	1421163	1.96956e-05	0.0548387	0.0833665	0.139134	-0.21901	134	0.00137506	Zm00001d001804	1251628	1257162	-	mlo9;barley mlo defense gene homolog9: one of 9 seven-transmembrane homologues to barley powdery mildew defense response gene	164001
AD	AD 26:0	2-1445169	2	1421163	1.96956e-05	0.0548387	0.0833665	0.139134	-0.21901	134	0.00137506	Zm00001d001806	1258169	1262749	-	DNA mismatch repair protein MutS type 2	158414
AD	AD 26:0	2-1445169	2	1421163	1.96956e-05	0.0548387	0.0833665	0.139134	-0.21901	134	0.00137506	Zm00001d001807	1263985	1266617	+	NA	154546
AD	AD 26:0	2-1445169	2	1421163	1.96956e-05	0.0548387	0.0833665	0.139134	-0.21901	134	0.00137506	Zm00001d001808	1268179	1271746	-	CONTAINS InterPro DOMAIN/s: Bystin (InterPro:IPR007955); Has 475 Blast hits to 467 proteins in 210 species: Archae - 0; Bacteria - 9; Metazoa - 155; Fungi - 139; Plants - 55; Viruses - 0; Other Eukaryotes - 117 (source: NCBI BLink).	149417
AD	AD 26:0	2-1445169	2	1421163	1.96956e-05	0.0548387	0.0833665	0.139134	-0.21901	134	0.00137506	Zm00001d001809	1294932	1314979	-	RNA polymerase II transcription factor B subunit 2	106184
AD	AD 26:0	2-1445169	2	1421163	1.96956e-05	0.0548387	0.0833665	0.139134	-0.21901	134	0.00137506	Zm00001d001810	1296558	1296631	+	NA	124532
AD	AD 26:0	2-1445169	2	1421163	1.96956e-05	0.0548387	0.0833665	0.139134	-0.21901	134	0.00137506	Zm00001d001811	1331499	1334759	+	Tetraspanin-19	86404
AD	AD 26:0	2-1445169	2	1421163	1.96956e-05	0.0548387	0.0833665	0.139134	-0.21901	134	0.00137506	Zm00001d001812	1341011	1342402	+	raf1;Rubisco Assembly Factor 1: Rubisco Accumulation Factor1; promotes Rubisco assembly. (A. Barkan, 2015)Encodes a previously unstudied protein that is conserved in the green lineage and localizes to bundle sheath chloroplasts	78761
AD	AD 26:0	2-1445169	2	1421163	1.96956e-05	0.0548387	0.0833665	0.139134	-0.21901	134	0.00137506	Zm00001d001813	1413569	1415916	+	Protein kinase superfamily protein	5247
AD	AD 26:0	2-1445169	2	1421163	1.96956e-05	0.0548387	0.0833665	0.139134	-0.21901	134	0.00137506	Zm00001d001814	1415886	1419759	-	Clathrin light chain 2	1404
AD	AD 26:0	2-1445169	2	1421163	1.96956e-05	0.0548387	0.0833665	0.139134	-0.21901	134	0.00137506	Zm00001d001815	1420583	1420655	+	NA	508
AD	AD 26:0	2-1445169	2	1421163	1.96956e-05	0.0548387	0.0833665	0.139134	-0.21901	134	0.00137506	Zm00001d001816	1420793	1420865	-	NA	298
AD	AD 26:0	2-1445169	2	1421163	1.96956e-05	0.0548387	0.0833665	0.139134	-0.21901	134	0.00137506	Zm00001d001817	1425701	1428025	-	Probable polyol transporter 4	4538
AD	AD 26:0	2-1445169	2	1421163	1.96956e-05	0.0548387	0.0833665	0.139134	-0.21901	134	0.00137506	Zm00001d001818	1432077	1434514	-	Probable polyol transporter 4	10914
AD	AD 26:0	2-1445169	2	1421163	1.96956e-05	0.0548387	0.0833665	0.139134	-0.21901	134	0.00137506	Zm00001d001819	1434757	1438488	-	N-acetylglucosaminylphosphatidylinositol de-N-acetylase family protein	13594
AD	AD 26:0	2-1445169	2	1421163	1.96956e-05	0.0548387	0.0833665	0.139134	-0.21901	134	0.00137506	Zm00001d001820	1439871	1441447	-	pcr1;protochlorophyllide reductase1: leaf cDNA csu349 similar to plant protochlorophyllide reductase	18708
AD	AD 26:0	2-1445169	2	1421163	1.96956e-05	0.0548387	0.0833665	0.139134	-0.21901	134	0.00137506	Zm00001d001823	1523935	1526867	-	Anthranilate synthase beta subunit 1 chloroplastic	102772
AD	AD 26:0	2-1445169	2	1421163	1.96956e-05	0.0548387	0.0833665	0.139134	-0.21901	134	0.00137506	Zm00001d001824	1527403	1528307	+	Dof zinc finger protein DOF1.6	106240
AD	AD 26:0	2-1445169	2	1421163	1.96956e-05	0.0548387	0.0833665	0.139134	-0.21901	134	0.00137506	Zm00001d001825	1530585	1535057	-	Transducin/WD40 repeat-like superfamily protein	109422
AD	AD 26:0	2-1445169	2	1421163	1.96956e-05	0.0548387	0.0833665	0.139134	-0.21901	134	0.00137506	Zm00001d001826	1537721	1538940	-	NA	116558
AD	AD 26:0	2-1445169	2	1421163	1.96956e-05	0.0548387	0.0833665	0.139134	-0.21901	134	0.00137506	Zm00001d001827	1539660	1545379	+	Translation elongation factor EF1A/initiation factor IF2gamma family protein	118497
AD	AD 26:0	2-1445169	2	1421163	1.96956e-05	0.0548387	0.0833665	0.139134	-0.21901	134	0.00137506	Zm00001d001828	1548360	1557145	+	Katanin p80 WD40 repeat-containing subunit B1 homolog	127197
AD	AD 26:0	2-1445169	2	1421163	1.96956e-05	0.0548387	0.0833665	0.139134	-0.21901	134	0.00137506	Zm00001d001831	1617066	1621351	+	Pyruvate kinase	195903
AD	AD 26:0	1-253830181	1	258040842	2.76564e-05	0.0612903	0.0833665	0.137099	-0.191225	177	0.00181631	Zm00001d033293	257844675	257845158	+	PHD finger family protein	195684
AD	AD 26:0	1-253830181	1	258040842	2.76564e-05	0.0612903	0.0833665	0.137099	-0.191225	177	0.00181631	Zm00001d033294	257869630	257874871	-	IND1(iron-sulfur protein required for NADH dehydrogenase)-like	165971
AD	AD 26:0	1-253830181	1	258040842	2.76564e-05	0.0612903	0.0833665	0.137099	-0.191225	177	0.00181631	Zm00001d033295	257899024	257916953	-	cbl3;calcineurin B-like3:	123889
AD	AD 26:0	1-253830181	1	258040842	2.76564e-05	0.0612903	0.0833665	0.137099	-0.191225	177	0.00181631	Zm00001d033296	257976128	257981309	+	Protein DETOXIFICATION 35	59533
AD	AD 26:0	1-253830181	1	258040842	2.76564e-05	0.0612903	0.0833665	0.137099	-0.191225	177	0.00181631	Zm00001d033297	258038207	258048636	-	Protein DA1-related 1	0
AD	AD 26:0	1-253830181	1	258040842	2.76564e-05	0.0612903	0.0833665	0.137099	-0.191225	177	0.00181631	Zm00001d033299	258061833	258062639	-	NA	20991
AD	AD 26:0	1-253830181	1	258040842	2.76564e-05	0.0612903	0.0833665	0.137099	-0.191225	177	0.00181631	Zm00001d033300	258063193	258065454	-	Type IV inositol polyphosphate 5-phosphatase 11	22351
AD	AD 26:0	1-253830181	1	258040842	2.76564e-05	0.0612903	0.0833665	0.137099	-0.191225	177	0.00181631	Zm00001d033301	258066503	258070037	-	NA	25661
AD	AD 26:0	1-253830181	1	258040842	2.76564e-05	0.0612903	0.0833665	0.137099	-0.191225	177	0.00181631	Zm00001d033302	258070737	258074882	+	Signal recognition particle 19 kDa protein	29895
AD	AD 26:0	1-253830181	1	258040842	2.76564e-05	0.0612903	0.0833665	0.137099	-0.191225	177	0.00181631	Zm00001d033303	258164182	258177505	+	Roothairless 1	123340
AD	AD 26:0	1-253830181	1	258040842	2.76564e-05	0.0612903	0.0833665	0.137099	-0.191225	177	0.00181631	Zm00001d033304	258182011	258184115	-	Nucleotide binding protein	141169
AD	AD 26:0	5-130926892	5	134384170	2.87351e-05	0.0806452	0.0833665	0.13687	0.178373	184	0.00188814	Zm00001d015957	134188430	134189353	+	Acyl-CoA-binding domain-containing protein 3	194817
AD	AD 26:0	5-130926892	5	134384170	2.87351e-05	0.0806452	0.0833665	0.13687	0.178373	184	0.00188814	Zm00001d015958	134190967	134191039	+	NA	193131
AD	AD 26:0	5-130926892	5	134384170	2.87351e-05	0.0806452	0.0833665	0.13687	0.178373	184	0.00188814	Zm00001d015959	134191551	134191623	-	NA	192547
AD	AD 26:0	5-130926892	5	134384170	2.87351e-05	0.0806452	0.0833665	0.13687	0.178373	184	0.00188814	Zm00001d015960	134287992	134290874	-	SGNH hydrolase-type esterase superfamily protein	93296
AD	AD 26:0	5-130926892	5	134384170	2.87351e-05	0.0806452	0.0833665	0.13687	0.178373	184	0.00188814	Zm00001d015961	134439009	134443657	-	Mediator of RNA polymerase II transcription subunit 33A	54839
AD	AD 26:0	5-130926892	5	134384170	2.87351e-05	0.0806452	0.0833665	0.13687	0.178373	184	0.00188814	Zm00001d015962	134444332	134453675	+	prolyl oligopeptidase family protein	60162
AD	AD 26:0	5-130926892	5	134384170	2.87351e-05	0.0806452	0.0833665	0.13687	0.178373	184	0.00188814	Zm00001d015963	134455335	134457795	+	Protein DETOXIFICATION 16	71165
AD	AD 26:0	5-130926892	5	134384170	2.87351e-05	0.0806452	0.0833665	0.13687	0.178373	184	0.00188814	Zm00001d015964	134537160	134539561	+	Protein DETOXIFICATION 16	152990
AD	AD 28:0	1-109783544	1	112272927	8.82454e-07	0.309677	0.093285	0.167186	0.12836	1	1.02616e-05	Zm00001d030191	112125984	112127811	-	Homeobox-leucine zipper protein HAT3	145116					Group3
AD	AD 28:0	1-109783544	1	112272927	8.82454e-07	0.309677	0.093285	0.167186	0.12836	1	1.02616e-05	Zm00001d030189	112085095	112086411	+	NA	186516
AD	AD 28:0	1-109783544	1	112272927	8.82454e-07	0.309677	0.093285	0.167186	0.12836	1	1.02616e-05	Zm00001d030193	112389810	112390904	-	F10K1.23	116883
AD	AD 28:0	4-146103632	4	149436328	1.17862e-06	0.235484	0.093285	0.165416	0.144356	2	2.05232e-05	Zm00001d051229	149278220	149283886	-	NA	152442
AD	AD 28:0	4-146103632	4	149436328	1.17862e-06	0.235484	0.093285	0.165416	0.144356	2	2.05232e-05	Zm00001d051230	149279457	149279528	-	NA	156800
AD	AD 28:0	4-146103632	4	149436328	1.17862e-06	0.235484	0.093285	0.165416	0.144356	2	2.05232e-05	Zm00001d051231	149355775	149356525	-	NA	79803
AD	AD 28:0	4-146103632	4	149436328	1.17862e-06	0.235484	0.093285	0.165416	0.144356	2	2.05232e-05	Zm00001d051232	149360114	149365666	+	NA	70662
AD	AD 28:0	4-146103632	4	149436328	1.17862e-06	0.235484	0.093285	0.165416	0.144356	2	2.05232e-05	Zm00001d051233	149418083	149420564	+	NA	15764
AD	AD 28:0	4-146103632	4	149436328	1.17862e-06	0.235484	0.093285	0.165416	0.144356	2	2.05232e-05	Zm00001d051234	149421262	149424901	-	hydroxyproline-rich glycoprotein family protein	11427
AD	AD 28:0	4-146103632	4	149436328	1.17862e-06	0.235484	0.093285	0.165416	0.144356	2	2.05232e-05	Zm00001d051235	149499913	149502215	-	NA	63585
AD	AD 28:0	4-146103632	4	149436328	1.17862e-06	0.235484	0.093285	0.165416	0.144356	2	2.05232e-05	Zm00001d051236	149504586	149504658	+	NA	68258
AD	AD 28:0	4-146103632	4	149436328	1.17862e-06	0.235484	0.093285	0.165416	0.144356	2	2.05232e-05	Zm00001d051237	149505375	149505447	-	NA	69047
AD	AD 28:0	4-146103632	4	149436328	1.17862e-06	0.235484	0.093285	0.165416	0.144356	2	2.05232e-05	Zm00001d051238	149508967	149509446	-	Ferredoxin-thioredoxin reductase%2C variable chain	72639
AD	AD 28:0	1-211047710	1	214045620	2.23508e-06	0.183871	0.093285	0.16152	0.149127	4	4.10465e-05	Zm00001d022908	213928053	213928806	+	NA	116814
AD	AD 28:0	1-211047710	1	214045620	2.23508e-06	0.183871	0.093285	0.16152	0.149127	4	4.10465e-05	Zm00001d032125	213876669	213877625	+	NA	167995
AD	AD 28:0	1-211047710	1	214045620	2.23508e-06	0.183871	0.093285	0.16152	0.149127	4	4.10465e-05	Zm00001d032126	213878646	213879350	-	DUF936 family protein	166270
AD	AD 28:0	1-211047710	1	214045620	2.23508e-06	0.183871	0.093285	0.16152	0.149127	4	4.10465e-05	Zm00001d032127	213895961	213901572	+	Peptidyl-prolyl cis-trans isomerase	144048
AD	AD 28:0	1-211047710	1	214045620	2.23508e-06	0.183871	0.093285	0.16152	0.149127	4	4.10465e-05	Zm00001d032128	213904619	213907090	+	Cyclin-A1-1	138530
AD	AD 28:0	1-211047710	1	214045620	2.23508e-06	0.183871	0.093285	0.16152	0.149127	4	4.10465e-05	Zm00001d032130	213957721	213959642	+	NA	85978
AD	AD 28:0	1-211047710	1	214045620	2.23508e-06	0.183871	0.093285	0.16152	0.149127	4	4.10465e-05	Zm00001d032131	213971572	213974101	+	Scar-like domain-containing protein WAVE 5	71519
AD	AD 28:0	1-211047710	1	214045620	2.23508e-06	0.183871	0.093285	0.16152	0.149127	4	4.10465e-05	Zm00001d032132	214041360	214041602	-	NA	4018
AD	AD 28:0	1-211047710	1	214045620	2.23508e-06	0.183871	0.093285	0.16152	0.149127	4	4.10465e-05	Zm00001d032133	214045990	214046062	+	NA	370
AD	AD 28:0	1-211047710	1	214045620	2.23508e-06	0.183871	0.093285	0.16152	0.149127	4	4.10465e-05	Zm00001d032134	214046724	214046796	-	NA	1104
AD	AD 28:0	1-246329406	1	249904681	2.36564e-06	0.151613	0.093285	0.161175	0.150031	5	5.13081e-05	Zm00001d022954	250044434	250044869	+	NA	139753
AD	AD 28:0	1-246329406	1	249904681	2.36564e-06	0.151613	0.093285	0.161175	0.150031	5	5.13081e-05	Zm00001d033077	249770156	249771444	-	Membrane metalloprotease ARASP chloroplastic	133237
AD	AD 28:0	1-246329406	1	249904681	2.36564e-06	0.151613	0.093285	0.161175	0.150031	5	5.13081e-05	Zm00001d033078	249827667	249831134	+	LL-diaminopimelate aminotransferase chloroplastic	73547
AD	AD 28:0	1-246329406	1	249904681	2.36564e-06	0.151613	0.093285	0.161175	0.150031	5	5.13081e-05	Zm00001d033079	249834193	249838726	-	GDSL esterase/lipase	65955
AD	AD 28:0	1-246329406	1	249904681	2.36564e-06	0.151613	0.093285	0.161175	0.150031	5	5.13081e-05	Zm00001d033080	249851631	249854079	+	QWRF motif-containing protein 3	50602
AD	AD 28:0	1-246329406	1	249904681	2.36564e-06	0.151613	0.093285	0.161175	0.150031	5	5.13081e-05	Zm00001d033082	249893707	249894822	-	mab12;math-btb12:	9859
AD	AD 28:0	1-246329406	1	249904681	2.36564e-06	0.151613	0.093285	0.161175	0.150031	5	5.13081e-05	Zm00001d033084	249897363	249899939	+	NA	4742
AD	AD 28:0	1-246329406	1	249904681	2.36564e-06	0.151613	0.093285	0.161175	0.150031	5	5.13081e-05	Zm00001d033085	249949501	249949573	+	NA	44820
AD	AD 28:0	1-246329406	1	249904681	2.36564e-06	0.151613	0.093285	0.161175	0.150031	5	5.13081e-05	Zm00001d033086	249950180	249950252	-	NA	45499
AD	AD 28:0	1-246329406	1	249904681	2.36564e-06	0.151613	0.093285	0.161175	0.150031	5	5.13081e-05	Zm00001d033087	249987293	249989041	+	11-beta-hydroxysteroid dehydrogenase-like 5	82612
AD	AD 28:0	1-246329406	1	249904681	2.36564e-06	0.151613	0.093285	0.161175	0.150031	5	5.13081e-05	Zm00001d033088	250029625	250032949	+	Whole genome shotgun sequence of line PN40024 scaffold_14.assembly12x (Fragment)	124944
AD	AD 28:0	1-246329406	1	249904681	2.36564e-06	0.151613	0.093285	0.161175	0.150031	5	5.13081e-05	Zm00001d033090	250039692	250043378	-	Secretory carrier-associated membrane protein 3	135011
AD	AD 28:0	1-246329406	1	249904681	2.36564e-06	0.151613	0.093285	0.161175	0.150031	5	5.13081e-05	Zm00001d033091	250097114	250101436	+	Mpv17 / PMP22 family protein	192433
AD	AD 28:0	1-246329406	1	249904681	2.36564e-06	0.151613	0.093285	0.161175	0.150031	5	5.13081e-05	Zm00001d033092	250103799	250108522	+	Alpha-soluble NSF attachment protein 2	199118
AD	AD 28:0	3-169559128	3	172124216	3.95069e-06	0.367742	0.093285	0.158071	-0.11493	10	0.000102616	Zm00001d042562	171983796	171984755	+	Mitogen-activated protein kinase kinase 9	139461						Inter
AD	AD 28:0	3-169559128	3	172124216	3.95069e-06	0.367742	0.093285	0.158071	-0.11493	10	0.000102616	Zm00001d042563	172127089	172127799	-	Mitogen-activated protein kinase kinase 9	2873						Inter
AD	AD 28:0	3-169559128	3	172124216	3.95069e-06	0.367742	0.093285	0.158071	-0.11493	10	0.000102616	Zm00001d042564	172146585	172147418	+	Mitogen-activated protein kinase kinase 9	22369						Inter
AD	AD 28:0	3-169559128	3	172124216	3.95069e-06	0.367742	0.093285	0.158071	-0.11493	10	0.000102616	Zm00001d042569	172229147	172233523	-	SRP72 RNA-binding domain	104931					Group3
AD	AD 28:0	3-169559128	3	172124216	3.95069e-06	0.367742	0.093285	0.158071	-0.11493	10	0.000102616	Zm00001d042561	171951313	171952487	-	Mitogen-activated protein kinase kinase 9	171729
AD	AD 28:0	3-169559128	3	172124216	3.95069e-06	0.367742	0.093285	0.158071	-0.11493	10	0.000102616	Zm00001d042566	172181754	172181827	+	NA	57538
AD	AD 28:0	3-169559128	3	172124216	3.95069e-06	0.367742	0.093285	0.158071	-0.11493	10	0.000102616	Zm00001d042567	172184190	172187136	+	RNA polymerase III RPC4	59974
AD	AD 28:0	3-169559128	3	172124216	3.95069e-06	0.367742	0.093285	0.158071	-0.11493	10	0.000102616	Zm00001d042568	172189434	172190411	+	Mitogen-activated protein kinase kinase 9	65218
AD	AD 28:0	3-165976310	3	168553910	6.3629e-06	0.3	0.093285	0.1552	-0.116946	18	0.000184709	Zm00001d042460	168475311	168480286	+	B3 domain-containing protein	73624
AD	AD 28:0	3-165976310	3	168553910	6.3629e-06	0.3	0.093285	0.1552	-0.116946	18	0.000184709	Zm00001d042461	168478175	168480329	-	Leucine zipper protein-like	73581
AD	AD 28:0	3-165976310	3	168553910	6.3629e-06	0.3	0.093285	0.1552	-0.116946	18	0.000184709	Zm00001d042462	168496127	168496426	+	NA	57484
AD	AD 28:0	3-165976310	3	168553910	6.3629e-06	0.3	0.093285	0.1552	-0.116946	18	0.000184709	Zm00001d042463	168517515	168521580	+	Two-component response regulator ARR11	32330
AD	AD 28:0	3-165976310	3	168553910	6.3629e-06	0.3	0.093285	0.1552	-0.116946	18	0.000184709	Zm00001d042464	168523227	168532465	+	NA	21445
AD	AD 28:0	3-165976310	3	168553910	6.3629e-06	0.3	0.093285	0.1552	-0.116946	18	0.000184709	Zm00001d042467	168599356	168602675	-	ketose-bisphosphate aldolase class-II family protein	45446
AD	AD 28:0	3-165976310	3	168553910	6.3629e-06	0.3	0.093285	0.1552	-0.116946	18	0.000184709	Zm00001d042468	168625125	168637170	+	Structural maintenance of chromosomes protein 2-2	71215
AD	AD 28:0	3-165976310	3	168553910	6.3629e-06	0.3	0.093285	0.1552	-0.116946	18	0.000184709	Zm00001d042469	168636576	168651034	-	NA	82666
AD	AD 28:0	3-165976310	3	168553910	6.3629e-06	0.3	0.093285	0.1552	-0.116946	18	0.000184709	Zm00001d042470	168688446	168712549	+	Protein kinase superfamily protein	134536
AD	AD 28:0	3-165976310	3	168553910	6.3629e-06	0.3	0.093285	0.1552	-0.116946	18	0.000184709	Zm00001d042471	168689384	168692514	-	General transcription factor 2-related zinc finger protein	135474
AD	AD 28:0	5-30325707	5	31261477	7.06028e-06	0.235484	0.093285	0.154575	-0.129547	19	0.000194971	Zm00001d014063	31173095	31176859	-	MDIS1-interacting receptor like kinase 2	84618					Group2
AD	AD 28:0	5-30325707	5	31261477	7.06028e-06	0.235484	0.093285	0.154575	-0.129547	19	0.000194971	ENSRNA049446764	31253375	31253445	+	NA	8032
AD	AD 28:0	5-30325707	5	31261477	7.06028e-06	0.235484	0.093285	0.154575	-0.129547	19	0.000194971	Zm00001d014060	31079371	31083342	-	Protein NRT1/ PTR FAMILY 5.2	178135
AD	AD 28:0	5-30325707	5	31261477	7.06028e-06	0.235484	0.093285	0.154575	-0.129547	19	0.000194971	Zm00001d014061	31134398	31135141	+	NA	126336
AD	AD 28:0	5-30325707	5	31261477	7.06028e-06	0.235484	0.093285	0.154575	-0.129547	19	0.000194971	Zm00001d014062	31160276	31161727	-	Leucine Rich Repeat family protein expressed; protein	99750
AD	AD 28:0	5-30325707	5	31261477	7.06028e-06	0.235484	0.093285	0.154575	-0.129547	19	0.000194971	Zm00001d014064	31253375	31253445	+	NA	8032
AD	AD 28:0	5-30325707	5	31261477	7.06028e-06	0.235484	0.093285	0.154575	-0.129547	19	0.000194971	Zm00001d014065	31254129	31259724	-	eif7;eucaryotic initiation factor7: belongs to a small gene family, and shares significant sequence homology with eif6.	1753
AD	AD 28:0	5-30325707	5	31261477	7.06028e-06	0.235484	0.093285	0.154575	-0.129547	19	0.000194971	Zm00001d014066	31262944	31263321	-	NA	1467
AD	AD 28:0	5-30325707	5	31261477	7.06028e-06	0.235484	0.093285	0.154575	-0.129547	19	0.000194971	Zm00001d014070	31457625	31457870	-	NA	196148
AD	AD 28:0	4-164289749	4	167225453	7.23491e-06	0.283871	0.093285	0.154429	0.11775	20	0.000205232	Zm00001d051704	167226342	167230563	+	Putative U-box domain-containing protein 42	889					Group3
AD	AD 28:0	4-164289749	4	167225453	7.23491e-06	0.283871	0.093285	0.154429	0.11775	20	0.000205232	ENSRNA049462493	167338112	167338190	+	NA	112659
AD	AD 28:0	4-164289749	4	167225453	7.23491e-06	0.283871	0.093285	0.154429	0.11775	20	0.000205232	ENSRNA049462641	167236642	167236720	+	NA	11189
AD	AD 28:0	4-164289749	4	167225453	7.23491e-06	0.283871	0.093285	0.154429	0.11775	20	0.000205232	Zm00001d051695	167034696	167036781	+	Aspartyl protease AED1	188672
AD	AD 28:0	4-164289749	4	167225453	7.23491e-06	0.283871	0.093285	0.154429	0.11775	20	0.000205232	Zm00001d051696	167037237	167037945	-	Uclacyanin-2	187508
AD	AD 28:0	4-164289749	4	167225453	7.23491e-06	0.283871	0.093285	0.154429	0.11775	20	0.000205232	Zm00001d051697	167044925	167045719	-	Nuclear transcription factor Y subunit B-6	179734
AD	AD 28:0	4-164289749	4	167225453	7.23491e-06	0.283871	0.093285	0.154429	0.11775	20	0.000205232	Zm00001d051699	167120083	167121336	-	Fasciclin-like arabinogalactan protein 2	104117
AD	AD 28:0	4-164289749	4	167225453	7.23491e-06	0.283871	0.093285	0.154429	0.11775	20	0.000205232	Zm00001d051700	167124669	167125430	-	Dof zinc finger protein DOF5.4	100023
AD	AD 28:0	4-164289749	4	167225453	7.23491e-06	0.283871	0.093285	0.154429	0.11775	20	0.000205232	Zm00001d051701	167167597	167171852	-	NA	53601
AD	AD 28:0	4-164289749	4	167225453	7.23491e-06	0.283871	0.093285	0.154429	0.11775	20	0.000205232	Zm00001d051702	167217231	167220804	+	BSD domain-containing protein	4649
AD	AD 28:0	4-164289749	4	167225453	7.23491e-06	0.283871	0.093285	0.154429	0.11775	20	0.000205232	Zm00001d051703	167221261	167223549	-	Transmembrane amino acid transporter family protein	1904
AD	AD 28:0	4-164289749	4	167225453	7.23491e-06	0.283871	0.093285	0.154429	0.11775	20	0.000205232	Zm00001d051706	167257364	167257962	-	CGI-like protein	31911
AD	AD 28:0	4-164289749	4	167225453	7.23491e-06	0.283871	0.093285	0.154429	0.11775	20	0.000205232	Zm00001d051707	167319491	167320142	-	CGI-like protein	94038
AD	AD 28:0	4-164289749	4	167225453	7.23491e-06	0.283871	0.093285	0.154429	0.11775	20	0.000205232	Zm00001d051708	167361411	167361746	-	CGI-like protein	135958
AD	AD 28:0	4-164289749	4	167225453	7.23491e-06	0.283871	0.093285	0.154429	0.11775	20	0.000205232	Zm00001d051709	167361871	167376294	+	NA	136418
AD	AD 28:0	6-145137213	6	149015849	7.58256e-06	0.0612903	0.093285	0.154147	0.220291	22	0.000225756	Zm00001d038128	148806666	148816056	-	Preprotein translocase subunit SCY2 chloroplastic	199793
AD	AD 28:0	6-145137213	6	149015849	7.58256e-06	0.0612903	0.093285	0.154147	0.220291	22	0.000225756	Zm00001d038129	148850561	148854330	+	Protein TRAUCO	161519
AD	AD 28:0	6-145137213	6	149015849	7.58256e-06	0.0612903	0.093285	0.154147	0.220291	22	0.000225756	Zm00001d038130	148855003	148861483	+	Chaperone DnaJ-domain superfamily protein	154366
AD	AD 28:0	6-145137213	6	149015849	7.58256e-06	0.0612903	0.093285	0.154147	0.220291	22	0.000225756	Zm00001d038131	148929804	148934054	+	P-loop containing nucleoside triphosphate hydrolases superfamily protein	81795
AD	AD 28:0	6-145137213	6	149015849	7.58256e-06	0.0612903	0.093285	0.154147	0.220291	22	0.000225756	Zm00001d038133	148944655	148947525	-	Cyclin-U3-1	68324
AD	AD 28:0	6-145137213	6	149015849	7.58256e-06	0.0612903	0.093285	0.154147	0.220291	22	0.000225756	Zm00001d038134	148972280	148984209	-	ARM REPEAT PROTEIN INTERACTING WITH ABF2	31640
AD	AD 28:0	6-145137213	6	149015849	7.58256e-06	0.0612903	0.093285	0.154147	0.220291	22	0.000225756	Zm00001d038135	149155712	149159456	+	Protein kinase superfamily protein	139863
AD	AD 28:0	6-145137213	6	149015849	7.58256e-06	0.0612903	0.093285	0.154147	0.220291	22	0.000225756	Zm00001d038136	149167447	149172136	+	alpha/beta-Hydrolases superfamily protein	151598
AD	AD 28:0	6-145137213	6	149015849	7.58256e-06	0.0612903	0.093285	0.154147	0.220291	22	0.000225756	Zm00001d038137	149187483	149188406	+	Germin-like protein subfamily 2 member 1	171634
AD	AD 28:0	6-145137213	6	149015849	7.58256e-06	0.0612903	0.093285	0.154147	0.220291	22	0.000225756	Zm00001d038138	149189699	149192796	-	NA	173850
AD	AD 28:0	6-145137213	6	149015849	7.58256e-06	0.0612903	0.093285	0.154147	0.220291	22	0.000225756	Zm00001d038139	149203856	149206407	-	DNA-directed RNA polymerase II subunit 7	188007
AD	AD 28:0	5-160695860	5	164453235	8.89547e-06	0.33871	0.093285	0.15319	0.111954	24	0.000246279	Zm00001d016479	164246013	164266562	+	Importin beta-like SAD2	186673					Group3
AD	AD 28:0	5-160695860	5	164453235	8.89547e-06	0.33871	0.093285	0.15319	0.111954	24	0.000246279	ENSRNA049476054	164370890	164371047	+	NA	82188
AD	AD 28:0	5-160695860	5	164453235	8.89547e-06	0.33871	0.093285	0.15319	0.111954	24	0.000246279	Zm00001d001676	164456408	164456845	-	NA	3173
AD	AD 28:0	5-160695860	5	164453235	8.89547e-06	0.33871	0.093285	0.15319	0.111954	24	0.000246279	Zm00001d016480	164273543	164274962	-	Apyrase 1	178273
AD	AD 28:0	5-160695860	5	164453235	8.89547e-06	0.33871	0.093285	0.15319	0.111954	24	0.000246279	Zm00001d016483	164450745	164456623	+	MACPF domain-containing protein	0
AD	AD 28:0	5-160695860	5	164453235	8.89547e-06	0.33871	0.093285	0.15319	0.111954	24	0.000246279	Zm00001d016484	164459771	164460724	-	Protein NUCLEAR FUSION DEFECTIVE 4	6536
AD	AD 28:0	5-160695860	5	164453235	8.89547e-06	0.33871	0.093285	0.15319	0.111954	24	0.000246279	Zm00001d016486	164499366	164511896	+	bv1;brevis plant1: short internodes, short plant	46131
AD	AD 28:0	5-160695860	5	164453235	8.89547e-06	0.33871	0.093285	0.15319	0.111954	24	0.000246279	Zm00001d016487	164505621	164508106	-	Retrovirus-related Pol polyprotein LINE-1	52386
AD	AD 28:0	5-160695860	5	164453235	8.89547e-06	0.33871	0.093285	0.15319	0.111954	24	0.000246279	Zm00001d016488	164517157	164519039	-	Squamosa promoter-binding-like protein 18	63922
AD	AD 28:0	5-160695860	5	164453235	8.89547e-06	0.33871	0.093285	0.15319	0.111954	24	0.000246279	Zm00001d016489	164520487	164522766	-	Uridine kinase-like protein 2 chloroplastic	67252
AD	AD 28:0	5-160695860	5	164453235	8.89547e-06	0.33871	0.093285	0.15319	0.111954	24	0.000246279	Zm00001d016490	164550689	164555232	+	Os02g0478550 protein	97454
AD	AD 28:0	5-160695860	5	164453235	8.89547e-06	0.33871	0.093285	0.15319	0.111954	24	0.000246279	Zm00001d016491	164555551	164557626	+	rps27b;ribosomal protein S27b:	102316
AD	AD 28:0	5-160695860	5	164453235	8.89547e-06	0.33871	0.093285	0.15319	0.111954	24	0.000246279	Zm00001d016492	164598332	164598967	+	DUF679 domain membrane protein 7	145097
AD	AD 28:0	5-160695860	5	164453235	8.89547e-06	0.33871	0.093285	0.15319	0.111954	24	0.000246279	Zm00001d016493	164627846	164631311	-	RS21-C6 protein	174611
AD	AD 28:0	5-160695860	5	164453235	8.89547e-06	0.33871	0.093285	0.15319	0.111954	24	0.000246279	zma-MIR529	164370906	164371031	+	NA	82204
AD	AD 28:0	2-223591968	2	229973752	9.16014e-06	0.296774	0.093285	0.153014	-0.120096	25	0.000256541	Zm00001d001034	230048334	230048676	+	NA	74582
AD	AD 28:0	2-223591968	2	229973752	9.16014e-06	0.296774	0.093285	0.153014	-0.120096	25	0.000256541	Zm00001d001035	230074143	230074683	+	NA	100391
AD	AD 28:0	2-223591968	2	229973752	9.16014e-06	0.296774	0.093285	0.153014	-0.120096	25	0.000256541	Zm00001d001036	230111267	230111536	+	NA	137515
AD	AD 28:0	2-223591968	2	229973752	9.16014e-06	0.296774	0.093285	0.153014	-0.120096	25	0.000256541	Zm00001d001037	230111720	230112099	+	NA	137968
AD	AD 28:0	2-223591968	2	229973752	9.16014e-06	0.296774	0.093285	0.153014	-0.120096	25	0.000256541	Zm00001d007366	229771464	229779665	-	Haloacid dehalogenase-like hydrolase domain-containing protein	194087
AD	AD 28:0	2-223591968	2	229973752	9.16014e-06	0.296774	0.093285	0.153014	-0.120096	25	0.000256541	Zm00001d007367	229857449	229858426	+	BAG domain containing protein expressed; protein	115326
AD	AD 28:0	2-223591968	2	229973752	9.16014e-06	0.296774	0.093285	0.153014	-0.120096	25	0.000256541	Zm00001d007368	229864986	229865858	-	BAG domain containing protein expressed; protein	107894
AD	AD 28:0	2-223591968	2	229973752	9.16014e-06	0.296774	0.093285	0.153014	-0.120096	25	0.000256541	Zm00001d007369	229908819	229917740	-	Serine--tRNA ligase cytoplasmic	56012
AD	AD 28:0	2-223591968	2	229973752	9.16014e-06	0.296774	0.093285	0.153014	-0.120096	25	0.000256541	Zm00001d007370	229929722	229934707	+	NA	39045
AD	AD 28:0	2-223591968	2	229973752	9.16014e-06	0.296774	0.093285	0.153014	-0.120096	25	0.000256541	Zm00001d007372	230050799	230054726	+	Serine carboxypeptidase 1	77047
AD	AD 28:0	2-223591968	2	229973752	9.16014e-06	0.296774	0.093285	0.153014	-0.120096	25	0.000256541	Zm00001d007373	230076833	230078292	-	NA	103081
AD	AD 28:0	2-223591968	2	229973752	9.16014e-06	0.296774	0.093285	0.153014	-0.120096	25	0.000256541	Zm00001d007375	230127578	230131059	+	NA	153826
AD	AD 28:0	3-225418990	3	229126447	1.04485e-05	0.441935	0.093285	0.152227	0.104556	27	0.000277064	Zm00001d044467	228977566	228980358	+	NA	146089					Group3	Both
AD	AD 28:0	3-225418990	3	229126447	1.04485e-05	0.441935	0.093285	0.152227	0.104556	27	0.000277064	Zm00001d044475	229134070	229137097	-	HXXXD-type acyl-transferase family protein	7623					Group3	Both
AD	AD 28:0	3-225418990	3	229126447	1.04485e-05	0.441935	0.093285	0.152227	0.104556	27	0.000277064	Zm00001d000721	228983443	228984145	-	NA	142302						Both
AD	AD 28:0	3-225418990	3	229126447	1.04485e-05	0.441935	0.093285	0.152227	0.104556	27	0.000277064	Zm00001d044468	228983453	228991157	-	maternal effect embryo arrest 18	135290						Both
AD	AD 28:0	3-225418990	3	229126447	1.04485e-05	0.441935	0.093285	0.152227	0.104556	27	0.000277064	Zm00001d044469	229010501	229015061	-	Heterogeneous nuclear ribonucleoprotein A3-like protein 2	111386						Both
AD	AD 28:0	3-225418990	3	229126447	1.04485e-05	0.441935	0.093285	0.152227	0.104556	27	0.000277064	Zm00001d044470	229091994	229098812	+	Adaptin ear-binding coat-associated protein 1 NECAP-1	27635						Both
AD	AD 28:0	3-225418990	3	229126447	1.04485e-05	0.441935	0.093285	0.152227	0.104556	27	0.000277064	Zm00001d044471	229102333	229103615	-	Hydroxyproline O-galactosyltransferase GALT4	22832						Both
AD	AD 28:0	3-225418990	3	229126447	1.04485e-05	0.441935	0.093285	0.152227	0.104556	27	0.000277064	Zm00001d044472	229106592	229108223	-	NA	18224						Both
AD	AD 28:0	3-225418990	3	229126447	1.04485e-05	0.441935	0.093285	0.152227	0.104556	27	0.000277064	Zm00001d044473	229110501	229111025	-	NA	15422						Both
AD	AD 28:0	3-225418990	3	229126447	1.04485e-05	0.441935	0.093285	0.152227	0.104556	27	0.000277064	Zm00001d044474	229126550	229127272	-	Protein LURP-one-related 8	103						Both
AD	AD 28:0	3-225418990	3	229126447	1.04485e-05	0.441935	0.093285	0.152227	0.104556	27	0.000277064	Zm00001d044476	229146436	229148265	-	ABC transporter G family member 10	19989						Both
AD	AD 28:0	3-225418990	3	229126447	1.04485e-05	0.441935	0.093285	0.152227	0.104556	27	0.000277064	Zm00001d000722	229259378	229259627	+	NA	132931						Intra
AD	AD 28:0	3-225418990	3	229126447	1.04485e-05	0.441935	0.093285	0.152227	0.104556	27	0.000277064	Zm00001d044478	229247796	229256127	+	ARM repeat superfamily protein	121349						Intra
AD	AD 28:0	3-225418990	3	229126447	1.04485e-05	0.441935	0.093285	0.152227	0.104556	27	0.000277064	Zm00001d044466	228955714	228957435	+	NA	169012
AD	AD 28:0	8-156833898	8	162138060	1.06623e-05	0.348387	0.093285	0.152106	0.110933	29	0.000297587	Zm00001d011816	162012206	162014429	+	40S ribosomal protein S10-1	123631					Group3
AD	AD 28:0	8-156833898	8	162138060	1.06623e-05	0.348387	0.093285	0.152106	0.110933	29	0.000297587	ENSRNA049448758	162158109	162158181	+	NA	20049
AD	AD 28:0	8-156833898	8	162138060	1.06623e-05	0.348387	0.093285	0.152106	0.110933	29	0.000297587	ENSRNA049448768	162133038	162133110	+	NA	4950
AD	AD 28:0	8-156833898	8	162138060	1.06623e-05	0.348387	0.093285	0.152106	0.110933	29	0.000297587	Zm00001d011817	162014895	162018508	-	Membrane protein	119552
AD	AD 28:0	8-156833898	8	162138060	1.06623e-05	0.348387	0.093285	0.152106	0.110933	29	0.000297587	Zm00001d011819	162062147	162065473	+	Chlorophyllide a oxygenase chloroplastic	72587
AD	AD 28:0	8-156833898	8	162138060	1.06623e-05	0.348387	0.093285	0.152106	0.110933	29	0.000297587	Zm00001d011820	162133038	162133110	+	NA	4950
AD	AD 28:0	8-156833898	8	162138060	1.06623e-05	0.348387	0.093285	0.152106	0.110933	29	0.000297587	Zm00001d011821	162133324	162138282	+	Copine (Calcium-dependent phospholipid-binding protein) family	0
AD	AD 28:0	8-156833898	8	162138060	1.06623e-05	0.348387	0.093285	0.152106	0.110933	29	0.000297587	Zm00001d011822	162139383	162141067	+	nonsense-mediated mRNA decay NMD3 family protein	1323
AD	AD 28:0	8-156833898	8	162138060	1.06623e-05	0.348387	0.093285	0.152106	0.110933	29	0.000297587	Zm00001d011823	162142980	162146256	-	Bzip transcription factor-like; protein	4920
AD	AD 28:0	8-156833898	8	162138060	1.06623e-05	0.348387	0.093285	0.152106	0.110933	29	0.000297587	Zm00001d011824	162158109	162158181	+	NA	20049
AD	AD 28:0	8-156833898	8	162138060	1.06623e-05	0.348387	0.093285	0.152106	0.110933	29	0.000297587	Zm00001d011825	162158586	162160692	-	Probable gamma-secretase subunit PEN-2	20526
AD	AD 28:0	8-156833898	8	162138060	1.06623e-05	0.348387	0.093285	0.152106	0.110933	29	0.000297587	Zm00001d011826	162215583	162216743	-	NAD(P)H-quinone oxidoreductase subunit O chloroplastic	77523
AD	AD 28:0	8-156833898	8	162138060	1.06623e-05	0.348387	0.093285	0.152106	0.110933	29	0.000297587	Zm00001d011827	162217111	162224500	+	Phosphatidylserine decarboxylase proenzyme 3	79051
AD	AD 28:0	8-156833898	8	162138060	1.06623e-05	0.348387	0.093285	0.152106	0.110933	29	0.000297587	Zm00001d011828	162227066	162236070	-	Serine/arginine-rich splicing factor SR45	89006
AD	AD 28:0	8-156833898	8	162138060	1.06623e-05	0.348387	0.093285	0.152106	0.110933	29	0.000297587	Zm00001d011829	162241780	162249101	-	DNA mismatch repair protein MLH1	103720
AD	AD 28:0	8-156833898	8	162138060	1.06623e-05	0.348387	0.093285	0.152106	0.110933	29	0.000297587	Zm00001d011830	162249758	162253382	+	alpha/beta-Hydrolases superfamily protein	111698
AD	AD 28:0	8-156833898	8	162138060	1.06623e-05	0.348387	0.093285	0.152106	0.110933	29	0.000297587	Zm00001d011831	162253836	162260358	-	MACPF domain-containing protein	115776
AD	AD 28:0	8-156833898	8	162138060	1.06623e-05	0.348387	0.093285	0.152106	0.110933	29	0.000297587	Zm00001d011832	162291112	162292515	-	G-type lectin S-receptor-like serine/threonine-protein kinase SD2-5	153052
AD	AD 28:0	8-156833898	8	162138060	1.06623e-05	0.348387	0.093285	0.152106	0.110933	29	0.000297587	Zm00001d011833	162293750	162297261	-	Ferredoxin--NADP reductase leaf isozyme 1 chloroplastic	155690
AD	AD 28:0	8-156833898	8	162138060	1.06623e-05	0.348387	0.093285	0.152106	0.110933	29	0.000297587	Zm00001d011834	162301393	162305275	-	Putative leucine-rich repeat receptor-like protein kinase family protein	163333
AD	AD 28:0	8-156833898	8	162138060	1.06623e-05	0.348387	0.093285	0.152106	0.110933	29	0.000297587	Zm00001d011835	162305845	162312576	-	NAD(H) kinase 1	167785
AD	AD 28:0	6-69426699	6	72203460	1.09944e-05	0.0935484	0.093285	0.151923	0.175293	32	0.000328372	Zm00001d001374	72182476	72182884	+	NA	20576						Inter
AD	AD 28:0	6-69426699	6	72203460	1.09944e-05	0.0935484	0.093285	0.151923	0.175293	32	0.000328372	Zm00001d036097	72141933	72145178	-	Putative DUF26-domain receptor-like protein kinase family protein	58282						Inter
AD	AD 28:0	6-69426699	6	72203460	1.09944e-05	0.0935484	0.093285	0.151923	0.175293	32	0.000328372	Zm00001d036098	72196278	72199124	+	Putative DUF26-domain receptor-like protein kinase family protein	4336						Inter
AD	AD 28:0	6-69426699	6	72203460	1.09944e-05	0.0935484	0.093285	0.151923	0.175293	32	0.000328372	Zm00001d036100	72309352	72309693	-	NA	105892						Inter
AD	AD 28:0	6-69426699	6	72203460	1.09944e-05	0.0935484	0.093285	0.151923	0.175293	32	0.000328372	Zm00001d036101	72312932	72314547	+	NA	109472						Inter
AD	AD 28:0	6-69426699	6	72203460	1.09944e-05	0.0935484	0.093285	0.151923	0.175293	32	0.000328372	Zm00001d036102	72342423	72350634	+	NA	138963						Inter
AD	AD 28:0	6-69426699	6	72203460	1.09944e-05	0.0935484	0.093285	0.151923	0.175293	32	0.000328372	Zm00001d036103	72363462	72364610	-	S-adenosyl-L-methionine-dependent methyltransferases superfamily protein	160002						Inter
AD	AD 28:0	6-69426699	6	72203460	1.09944e-05	0.0935484	0.093285	0.151923	0.175293	32	0.000328372	Zm00001d036104	72366227	72366679	-	NA	162767						Inter
AD	AD 28:0	4-171468152	4	174492517	1.11045e-05	0.358065	0.093285	0.151863	-0.109925	33	0.000338633	Zm00001d051916	174610973	174619471	-	NA	118456					Group3
AD	AD 28:0	4-171468152	4	174492517	1.11045e-05	0.358065	0.093285	0.151863	-0.109925	33	0.000338633	Zm00001d026940	174492084	174492386	+	NA	131
AD	AD 28:0	4-171468152	4	174492517	1.11045e-05	0.358065	0.093285	0.151863	-0.109925	33	0.000338633	Zm00001d051906	174313233	174318928	+	Tumor protein%3B Tumor-related protein	173589
AD	AD 28:0	4-171468152	4	174492517	1.11045e-05	0.358065	0.093285	0.151863	-0.109925	33	0.000338633	Zm00001d051907	174315635	174317067	-	hAT transposon superfamily protein	175450
AD	AD 28:0	4-171468152	4	174492517	1.11045e-05	0.358065	0.093285	0.151863	-0.109925	33	0.000338633	Zm00001d051908	174319008	174320624	-	OSIGBa0147B06.5 protein	171893
AD	AD 28:0	4-171468152	4	174492517	1.11045e-05	0.358065	0.093285	0.151863	-0.109925	33	0.000338633	Zm00001d051910	174417077	174421569	+	TBC1 domain family member 22A	70948
AD	AD 28:0	4-171468152	4	174492517	1.11045e-05	0.358065	0.093285	0.151863	-0.109925	33	0.000338633	Zm00001d051911	174427408	174429846	+	Auxin-responsive protein IAA13	62671
AD	AD 28:0	4-171468152	4	174492517	1.11045e-05	0.358065	0.093285	0.151863	-0.109925	33	0.000338633	Zm00001d051912	174430425	174434646	-	Probable voltage-gated potassium channel subunit beta	57871
AD	AD 28:0	4-171468152	4	174492517	1.11045e-05	0.358065	0.093285	0.151863	-0.109925	33	0.000338633	Zm00001d051913	174494975	174502253	+	Actin protein 2/3 complex subunit 1B%3B Actin-related protein 2/3 complex subunit 1B	2458
AD	AD 28:0	4-171468152	4	174492517	1.11045e-05	0.358065	0.093285	0.151863	-0.109925	33	0.000338633	Zm00001d051914	174502781	174504690	-	NA	10264
AD	AD 28:0	4-171468152	4	174492517	1.11045e-05	0.358065	0.093285	0.151863	-0.109925	33	0.000338633	Zm00001d051915	174610009	174614912	+	abc1;ABC(yeast) homolog1: endosperm cDNA 5C05H02(uaz263) similar to yeast ABC1 protein	117492
AD	AD 28:0	4-171468152	4	174492517	1.11045e-05	0.358065	0.093285	0.151863	-0.109925	33	0.000338633	Zm00001d051917	174623848	174629371	-	Phosphatidylinositol N-acetyglucosaminlytransferase subunit P-related	131331
AD	AD 28:0	4-171468152	4	174492517	1.11045e-05	0.358065	0.093285	0.151863	-0.109925	33	0.000338633	Zm00001d051919	174633028	174634592	-	NA	140511
AD	AD 28:0	4-171468152	4	174492517	1.11045e-05	0.358065	0.093285	0.151863	-0.109925	33	0.000338633	Zm00001d051920	174649398	174649715	-	NA	156881
AD	AD 28:0	6-140331795	6	144207196	1.14419e-05	0.183871	0.093285	0.151684	0.136887	34	0.000348895	Zm00001d037978	144038433	144042697	+	Protein ESKIMO 1	164499
AD	AD 28:0	6-140331795	6	144207196	1.14419e-05	0.183871	0.093285	0.151684	0.136887	34	0.000348895	Zm00001d037979	144060572	144071744	-	Anaphase-promoting complex subunit 1	135452
AD	AD 28:0	6-140331795	6	144207196	1.14419e-05	0.183871	0.093285	0.151684	0.136887	34	0.000348895	Zm00001d037980	144076079	144086809	+	Retrovirus-related Pol polyprotein LINE-1	120387
AD	AD 28:0	6-140331795	6	144207196	1.14419e-05	0.183871	0.093285	0.151684	0.136887	34	0.000348895	Zm00001d037981	144086688	144129140	-	Anaphase-promoting complex subunit 1	78056
AD	AD 28:0	6-140331795	6	144207196	1.14419e-05	0.183871	0.093285	0.151684	0.136887	34	0.000348895	Zm00001d037982	144216057	144258410	-	AMP deaminase	8861
AD	AD 28:0	6-140331795	6	144207196	1.14419e-05	0.183871	0.093285	0.151684	0.136887	34	0.000348895	Zm00001d037983	144371484	144378333	-	Phosphatidylinositol/phosphatidylcholine transfer protein SFH13	164288
AD	AD 28:0	6-140331795	6	144207196	1.14419e-05	0.183871	0.093285	0.151684	0.136887	34	0.000348895	Zm00001d037984	144381242	144390852	+	Chlorophyll synthase chloroplastic	174046
AD	AD 28:0	6-140331795	6	144207196	1.14419e-05	0.183871	0.093285	0.151684	0.136887	34	0.000348895	Zm00001d037985	144391967	144392983	-	esp5;embryo specific protein5: (was Emb5); cDNA clone, embryo specific, ABA responsive, deduced amino acid sequence very hydrophilic and gly/glu-rich (aka emb5)	184771
AD	AD 28:0	6-103288937	6	106363317	1.26113e-05	0.116129	0.093285	0.151103	-0.160645	38	0.000389942	Zm00001d036911	106201899	106205504	+	NA	157813
AD	AD 28:0	6-103288937	6	106363317	1.26113e-05	0.116129	0.093285	0.151103	-0.160645	38	0.000389942	Zm00001d036912	106238198	106241939	+	Pentatricopeptide repeat-containing protein	121378
AD	AD 28:0	6-103288937	6	106363317	1.26113e-05	0.116129	0.093285	0.151103	-0.160645	38	0.000389942	Zm00001d036913	106312472	106315497	-	Regulator of Vps4 activity in the MVB pathway protein	47820
AD	AD 28:0	6-103288937	6	106363317	1.26113e-05	0.116129	0.093285	0.151103	-0.160645	38	0.000389942	Zm00001d036915	106335440	106338228	+	Ras-related protein RABG3a	25089
AD	AD 28:0	6-103288937	6	106363317	1.26113e-05	0.116129	0.093285	0.151103	-0.160645	38	0.000389942	Zm00001d036916	106354087	106355326	+	NA	7991
AD	AD 28:0	6-103288937	6	106363317	1.26113e-05	0.116129	0.093285	0.151103	-0.160645	38	0.000389942	Zm00001d036917	106360618	106367670	-	ago10b;argonaute10b:	0
AD	AD 28:0	6-103288937	6	106363317	1.26113e-05	0.116129	0.093285	0.151103	-0.160645	38	0.000389942	Zm00001d036918	106378038	106379735	-	Auxin-responsive protein IAA15	14721
AD	AD 28:0	6-103288937	6	106363317	1.26113e-05	0.116129	0.093285	0.151103	-0.160645	38	0.000389942	Zm00001d036919	106386865	106396953	-	Palmitoyl-acyl carrier protein thioesterase chloroplastic	23548
AD	AD 28:0	6-103288937	6	106363317	1.26113e-05	0.116129	0.093285	0.151103	-0.160645	38	0.000389942	Zm00001d036920	106398277	106400487	-	NA	34960
AD	AD 28:0	10-133767597	10	134992219	1.59687e-05	0.180645	0.093285	0.149696	0.135592	70	0.000718313	Zm00001d025977	135065680	135068785	-	Metal-nicotianamine transporter YSL2	73461					Group3
AD	AD 28:0	10-133767597	10	134992219	1.59687e-05	0.180645	0.093285	0.149696	0.135592	70	0.000718313	ENSRNA049474541	134813488	134813598	+	NA	178621
AD	AD 28:0	10-133767597	10	134992219	1.59687e-05	0.180645	0.093285	0.149696	0.135592	70	0.000718313	ENSRNA049474599	134962589	134962749	+	NA	29470
AD	AD 28:0	10-133767597	10	134992219	1.59687e-05	0.180645	0.093285	0.149696	0.135592	70	0.000718313	Zm00001d025959	134818605	134819660	-	Probable receptor-like protein kinase	172559
AD	AD 28:0	10-133767597	10	134992219	1.59687e-05	0.180645	0.093285	0.149696	0.135592	70	0.000718313	Zm00001d025960	134919047	134922822	-	GT-2-like 1	69397
AD	AD 28:0	10-133767597	10	134992219	1.59687e-05	0.180645	0.093285	0.149696	0.135592	70	0.000718313	Zm00001d025962	134948589	134952020	+	NA	40199
AD	AD 28:0	10-133767597	10	134992219	1.59687e-05	0.180645	0.093285	0.149696	0.135592	70	0.000718313	Zm00001d025963	134955202	134961784	+	Sphingoid long-chain bases kinase 1	30435
AD	AD 28:0	10-133767597	10	134992219	1.59687e-05	0.180645	0.093285	0.149696	0.135592	70	0.000718313	Zm00001d025964	134976903	134978448	+	Putative homeobox DNA-binding and leucine zipper domain family protein	13771
AD	AD 28:0	10-133767597	10	134992219	1.59687e-05	0.180645	0.093285	0.149696	0.135592	70	0.000718313	Zm00001d025966	134986888	134991306	+	Cysteine-type endopeptidase/ ubiquitin thiolesterase	913
AD	AD 28:0	10-133767597	10	134992219	1.59687e-05	0.180645	0.093285	0.149696	0.135592	70	0.000718313	Zm00001d025967	134992932	134993567	+	OJ000126_13.10 protein; protein	713
AD	AD 28:0	10-133767597	10	134992219	1.59687e-05	0.180645	0.093285	0.149696	0.135592	70	0.000718313	Zm00001d025968	134995230	134998645	-	NA	3011
AD	AD 28:0	10-133767597	10	134992219	1.59687e-05	0.180645	0.093285	0.149696	0.135592	70	0.000718313	Zm00001d025969	134998898	134998985	-	NA	6679
AD	AD 28:0	10-133767597	10	134992219	1.59687e-05	0.180645	0.093285	0.149696	0.135592	70	0.000718313	Zm00001d025971	135003490	135014450	+	NA	11271
AD	AD 28:0	10-133767597	10	134992219	1.59687e-05	0.180645	0.093285	0.149696	0.135592	70	0.000718313	Zm00001d025972	135014550	135014624	-	NA	22331
AD	AD 28:0	10-133767597	10	134992219	1.59687e-05	0.180645	0.093285	0.149696	0.135592	70	0.000718313	Zm00001d025973	135020925	135022469	+	NA	28706
AD	AD 28:0	10-133767597	10	134992219	1.59687e-05	0.180645	0.093285	0.149696	0.135592	70	0.000718313	Zm00001d025974	135046273	135046752	+	NA	54054
AD	AD 28:0	10-133767597	10	134992219	1.59687e-05	0.180645	0.093285	0.149696	0.135592	70	0.000718313	Zm00001d025975	135054567	135056074	-	Peptidase family M48 family protein	62348
AD	AD 28:0	10-133767597	10	134992219	1.59687e-05	0.180645	0.093285	0.149696	0.135592	70	0.000718313	Zm00001d025978	135071546	135072448	-	NA	79327
AD	AD 28:0	10-133767597	10	134992219	1.59687e-05	0.180645	0.093285	0.149696	0.135592	70	0.000718313	Zm00001d025979	135124957	135134224	+	Eukaryotic translation initiation factor 4G	132738
AD	AD 28:0	3-149593315	3	150855294	1.7045e-05	0.16129	0.093285	0.149308	0.139351	78	0.000800406	Zm00001d042098	150672477	150673522	-	Glutathione S-transferase U16	181772
AD	AD 28:0	3-149593315	3	150855294	1.7045e-05	0.16129	0.093285	0.149308	0.139351	78	0.000800406	Zm00001d042099	150690594	150691502	-	Glutathione S-transferase	163792
AD	AD 28:0	3-149593315	3	150855294	1.7045e-05	0.16129	0.093285	0.149308	0.139351	78	0.000800406	Zm00001d042100	150704341	150704634	-	Glutathione S-transferase tau 7-like protein	150660
AD	AD 28:0	3-149593315	3	150855294	1.7045e-05	0.16129	0.093285	0.149308	0.139351	78	0.000800406	Zm00001d042101	150704525	150705211	+	NA	150083
AD	AD 28:0	3-149593315	3	150855294	1.7045e-05	0.16129	0.093285	0.149308	0.139351	78	0.000800406	Zm00001d042102	150720597	150721538	+	gst28;glutathione transferase28:	133756
AD	AD 28:0	3-149593315	3	150855294	1.7045e-05	0.16129	0.093285	0.149308	0.139351	78	0.000800406	Zm00001d042103	150727211	150727885	-	NA	127409
AD	AD 28:0	3-149593315	3	150855294	1.7045e-05	0.16129	0.093285	0.149308	0.139351	78	0.000800406	Zm00001d042104	150759060	150760119	-	gst7;glutathione transferase7: cDNA, functionally expressed in E. coli	95175
AD	AD 28:0	3-149593315	3	150855294	1.7045e-05	0.16129	0.093285	0.149308	0.139351	78	0.000800406	Zm00001d042105	150764059	150765065	-	Phosphatidylserine decarboxylase proenzyme 3	90229
AD	AD 28:0	3-149593315	3	150855294	1.7045e-05	0.16129	0.093285	0.149308	0.139351	78	0.000800406	Zm00001d042106	150765466	150767548	+	Sugar transporter ERD6-like 6	87746
AD	AD 28:0	3-149593315	3	150855294	1.7045e-05	0.16129	0.093285	0.149308	0.139351	78	0.000800406	Zm00001d042107	150853652	150855137	+	Polcalcin Jun o 2	157
AD	AD 28:0	3-149593315	3	150855294	1.7045e-05	0.16129	0.093285	0.149308	0.139351	78	0.000800406	Zm00001d042108	150865319	150865897	-	Probable calcium-binding protein CML36	10025
AD	AD 28:0	3-149593315	3	150855294	1.7045e-05	0.16129	0.093285	0.149308	0.139351	78	0.000800406	Zm00001d042110	150990630	150992412	+	MMS19 nucleotide excision repair protein homolog	135336
AD	AD 28:0	6-140739524	6	144654573	2.00953e-05	0.0967742	0.093285	0.14833	-0.168033	92	0.000944069	Zm00001d037992	144487080	144490321	+	ERBB-3 BINDING PROTEIN 1	164252
AD	AD 28:0	6-140739524	6	144654573	2.00953e-05	0.0967742	0.093285	0.14833	-0.168033	92	0.000944069	Zm00001d037993	144580998	144584809	+	Ran-binding protein 1 homolog a	69764
AD	AD 28:0	6-140739524	6	144654573	2.00953e-05	0.0967742	0.093285	0.14833	-0.168033	92	0.000944069	Zm00001d037994	144651004	144652113	+	Putative MYB DNA-binding domain superfamily protein	2460
AD	AD 28:0	6-140739524	6	144654573	2.00953e-05	0.0967742	0.093285	0.14833	-0.168033	92	0.000944069	Zm00001d037996	144714692	144726762	-	NA	60119
AD	AD 28:0	6-140739524	6	144654573	2.00953e-05	0.0967742	0.093285	0.14833	-0.168033	92	0.000944069	Zm00001d037997	144725371	144726215	+	NA	70798
AD	AD 28:0	6-140739524	6	144654573	2.00953e-05	0.0967742	0.093285	0.14833	-0.168033	92	0.000944069	Zm00001d037998	144731260	144732225	+	Transcription factor MYB44	76687
AD	AD 28:0	6-140739524	6	144654573	2.00953e-05	0.0967742	0.093285	0.14833	-0.168033	92	0.000944069	Zm00001d037999	144762649	144763524	-	Putative MYB DNA-binding domain superfamily protein	108076
AD	AD 28:0	6-140739524	6	144654573	2.00953e-05	0.0967742	0.093285	0.14833	-0.168033	92	0.000944069	Zm00001d038000	144772739	144778872	+	NA	118166
AD	AD 28:0	6-140739524	6	144654573	2.00953e-05	0.0967742	0.093285	0.14833	-0.168033	92	0.000944069	Zm00001d038001	144781755	144782501	-	AP2 domain transcription factor%3B Putative AP2/EREBP transcription factor superfamily protein	127182
AD	AD 28:0	6-140739524	6	144654573	2.00953e-05	0.0967742	0.093285	0.14833	-0.168033	92	0.000944069	Zm00001d038002	144795979	144802557	-	CONTAINS InterPro DOMAIN/s: Sgf11 transcriptional regulation (InterPro:IPR013246); Has 30201 Blast hits to 17322 proteins in 780 species: Archae - 12; Bacteria - 1396; Metazoa - 17338; Fungi - 3422; Plants - 5037; Viruses - 0; Other Eukaryotes - 29 /.../urce: NCBI BLink).	141406
AD	AD 28:0	6-140739524	6	144654573	2.00953e-05	0.0967742	0.093285	0.14833	-0.168033	92	0.000944069	Zm00001d038003	144813893	144814871	-	NA	159320
AD	AD 28:0	7-170895127	7	176479214	2.07332e-05	0.335484	0.093285	0.148144	-0.111026	95	0.000974854	Zm00001d022376	176289923	176290983	-	Lactoylglutathione lyase / glyoxalase I family protein	188231
AD	AD 28:0	7-170895127	7	176479214	2.07332e-05	0.335484	0.093285	0.148144	-0.111026	95	0.000974854	Zm00001d022377	176291604	176291676	+	NA	187538
AD	AD 28:0	7-170895127	7	176479214	2.07332e-05	0.335484	0.093285	0.148144	-0.111026	95	0.000974854	Zm00001d022378	176432889	176444003	+	Protein transport protein SEC31 homolog B	35211
AD	AD 28:0	7-170895127	7	176479214	2.07332e-05	0.335484	0.093285	0.148144	-0.111026	95	0.000974854	Zm00001d022379	176452344	176452846	-	NA	26368
AD	AD 28:0	7-170895127	7	176479214	2.07332e-05	0.335484	0.093285	0.148144	-0.111026	95	0.000974854	Zm00001d022380	176458894	176460507	+	Glycosyltransferase family 61 protein	18707
AD	AD 28:0	7-170895127	7	176479214	2.07332e-05	0.335484	0.093285	0.148144	-0.111026	95	0.000974854	Zm00001d022381	176461765	176485399	+	NADPH-dependent thioredoxin reductase 3	0
AD	AD 28:0	7-170895127	7	176479214	2.07332e-05	0.335484	0.093285	0.148144	-0.111026	95	0.000974854	Zm00001d022382	176507145	176508095	+	Protein argonaute 1	27931
AD	AD 28:0	7-170895127	7	176479214	2.07332e-05	0.335484	0.093285	0.148144	-0.111026	95	0.000974854	Zm00001d022383	176510773	176513774	+	L-ascorbate peroxidase 2 cytosolic	31559
AD	AD 28:0	7-170895127	7	176479214	2.07332e-05	0.335484	0.093285	0.148144	-0.111026	95	0.000974854	Zm00001d022384	176522352	176525437	-	NA	43138
AD	AD 28:0	7-170895127	7	176479214	2.07332e-05	0.335484	0.093285	0.148144	-0.111026	95	0.000974854	Zm00001d022385	176527646	176529506	-	NA	48432
AD	AD 28:0	7-170895127	7	176479214	2.07332e-05	0.335484	0.093285	0.148144	-0.111026	95	0.000974854	Zm00001d022386	176531871	176537425	-	Ribosomal protein S5 domain 2-like superfamily protein	52657
AD	AD 28:0	7-170895127	7	176479214	2.07332e-05	0.335484	0.093285	0.148144	-0.111026	95	0.000974854	Zm00001d022387	176575779	176586783	+	Rho GTPase-activating protein 7	96565
AD	AD 28:0	7-170895127	7	176479214	2.07332e-05	0.335484	0.093285	0.148144	-0.111026	95	0.000974854	Zm00001d022388	176589186	176606869	-	Ferredoxin-dependent glutamate synthase%2C chloroplastic	109972
AD	AD 28:0	7-170895127	7	176479214	2.07332e-05	0.335484	0.093285	0.148144	-0.111026	95	0.000974854	Zm00001d022389	176603551	176603621	+	NA	124337
AD	AD 28:0	7-170895127	7	176479214	2.07332e-05	0.335484	0.093285	0.148144	-0.111026	95	0.000974854	Zm00001d022390	176616853	176618205	+	Eukaryotic aspartyl protease family protein	137639
AD	AD 28:0	7-170895127	7	176479214	2.07332e-05	0.335484	0.093285	0.148144	-0.111026	95	0.000974854	Zm00001d022391	176623219	176628016	-	Phosphatidylinositol 4-phosphate 5-kinase 6	144005
AD	AD 28:0	7-170895127	7	176479214	2.07332e-05	0.335484	0.093285	0.148144	-0.111026	95	0.000974854	Zm00001d022392	176658710	176659045	+	NA	179496
AD	AD 28:0	7-170895127	7	176479214	2.07332e-05	0.335484	0.093285	0.148144	-0.111026	95	0.000974854	Zm00001d022393	176666169	176668600	-	ankyrin repeat family protein	186955
AD	AD 28:0	7-170895127	7	176479214	2.07332e-05	0.335484	0.093285	0.148144	-0.111026	95	0.000974854	Zm00001d022394	176671689	176674778	+	Pentatricopeptide repeat-containing protein	192475
AD	AD 28:0	7-170895127	7	176479214	2.07332e-05	0.335484	0.093285	0.148144	-0.111026	95	0.000974854	Zm00001d022395	176675147	176679923	-	Rhythmically expressed protein	195933
AD	AD 28:0	2-1825818	2	1815542	2.57148e-05	0.245161	0.093285	0.146867	0.118343	126	0.00129296	ENSRNA049472461	1951570	1951772	-	NA	136028
AD	AD 28:0	2-1825818	2	1815542	2.57148e-05	0.245161	0.093285	0.146867	0.118343	126	0.00129296	ENSRNA049472548	1663054	1663136	+	NA	152406
AD	AD 28:0	2-1825818	2	1815542	2.57148e-05	0.245161	0.093285	0.146867	0.118343	126	0.00129296	Zm00001d001831	1617066	1621351	+	Pyruvate kinase	194191
AD	AD 28:0	2-1825818	2	1815542	2.57148e-05	0.245161	0.093285	0.146867	0.118343	126	0.00129296	Zm00001d001832	1623040	1623795	+	NDR1/HIN1-like 25	191747
AD	AD 28:0	2-1825818	2	1815542	2.57148e-05	0.245161	0.093285	0.146867	0.118343	126	0.00129296	Zm00001d001833	1626122	1632308	-	Protein ASPARTIC PROTEASE IN GUARD CELL 2	183234
AD	AD 28:0	2-1825818	2	1815542	2.57148e-05	0.245161	0.093285	0.146867	0.118343	126	0.00129296	Zm00001d001834	1632057	1640150	+	NA	175392
AD	AD 28:0	2-1825818	2	1815542	2.57148e-05	0.245161	0.093285	0.146867	0.118343	126	0.00129296	Zm00001d001835	1646488	1647882	+	Protein ASPARTIC PROTEASE IN GUARD CELL 2	167660
AD	AD 28:0	2-1825818	2	1815542	2.57148e-05	0.245161	0.093285	0.146867	0.118343	126	0.00129296	Zm00001d001836	1661085	1666620	+	NA	148922
AD	AD 28:0	2-1825818	2	1815542	2.57148e-05	0.245161	0.093285	0.146867	0.118343	126	0.00129296	Zm00001d001837	1669402	1673203	+	Duplicated homeodomain-like superfamily protein	142339
AD	AD 28:0	2-1825818	2	1815542	2.57148e-05	0.245161	0.093285	0.146867	0.118343	126	0.00129296	Zm00001d001838	1675459	1681671	+	B3 domain-containing transcription factor LEC2	133871
AD	AD 28:0	2-1825818	2	1815542	2.57148e-05	0.245161	0.093285	0.146867	0.118343	126	0.00129296	Zm00001d001839	1684341	1685108	-	NA	130434
AD	AD 28:0	2-1825818	2	1815542	2.57148e-05	0.245161	0.093285	0.146867	0.118343	126	0.00129296	Zm00001d001840	1702956	1703309	-	NA	112233
AD	AD 28:0	2-1825818	2	1815542	2.57148e-05	0.245161	0.093285	0.146867	0.118343	126	0.00129296	Zm00001d001841	1703673	1708071	+	NA	107471
AD	AD 28:0	2-1825818	2	1815542	2.57148e-05	0.245161	0.093285	0.146867	0.118343	126	0.00129296	Zm00001d001842	1708851	1710647	+	Tetratricopeptide repeat (TPR)-like superfamily protein	104895
AD	AD 28:0	2-1825818	2	1815542	2.57148e-05	0.245161	0.093285	0.146867	0.118343	126	0.00129296	Zm00001d001843	1710917	1712421	-	Thioredoxin X chloroplastic	103121
AD	AD 28:0	2-1825818	2	1815542	2.57148e-05	0.245161	0.093285	0.146867	0.118343	126	0.00129296	Zm00001d001844	1713365	1718096	+	Plastid division protein CDP1 chloroplastic	97446
AD	AD 28:0	2-1825818	2	1815542	2.57148e-05	0.245161	0.093285	0.146867	0.118343	126	0.00129296	Zm00001d001845	1718904	1720502	+	NA	95040
AD	AD 28:0	2-1825818	2	1815542	2.57148e-05	0.245161	0.093285	0.146867	0.118343	126	0.00129296	Zm00001d001846	1767080	1772657	+	Dolichyl-diphosphooligosaccharide--protein glycosyltransferase subunit STT3B	42885
AD	AD 28:0	2-1825818	2	1815542	2.57148e-05	0.245161	0.093285	0.146867	0.118343	126	0.00129296	Zm00001d001847	1804763	1811060	+	NUMOD3 motif family protein expressed; protein	4482
AD	AD 28:0	2-1825818	2	1815542	2.57148e-05	0.245161	0.093285	0.146867	0.118343	126	0.00129296	Zm00001d001848	1811147	1839106	-	Zinc finger C3HC4 type (RING finger) family protein	0
AD	AD 28:0	2-1825818	2	1815542	2.57148e-05	0.245161	0.093285	0.146867	0.118343	126	0.00129296	Zm00001d001849	1910247	1912431	+	Probable acyl-activating enzyme 5 peroxisomal	94705
AD	AD 28:0	2-1825818	2	1815542	2.57148e-05	0.245161	0.093285	0.146867	0.118343	126	0.00129296	Zm00001d001850	1914398	1919938	-	Magnesium-chelatase subunit ChlH chloroplastic	98856
AD	AD 28:0	2-1825818	2	1815542	2.57148e-05	0.245161	0.093285	0.146867	0.118343	126	0.00129296	Zm00001d001851	1932097	1933074	+	NA	116555
AD	AD 28:0	2-1825818	2	1815542	2.57148e-05	0.245161	0.093285	0.146867	0.118343	126	0.00129296	Zm00001d001852	1946284	1947096	+	Gibberellin-regulated protein 2	130742
AD	AD 28:0	2-1825818	2	1815542	2.57148e-05	0.245161	0.093285	0.146867	0.118343	126	0.00129296	Zm00001d001855	1962797	1966211	-	DHHC zinc finger domain containing protein	147255
AD	AD 28:0	2-1825818	2	1815542	2.57148e-05	0.245161	0.093285	0.146867	0.118343	126	0.00129296	Zm00001d001856	1967641	1971284	-	Anamorsin homolog	152099
AD	AD 28:0	2-1825818	2	1815542	2.57148e-05	0.245161	0.093285	0.146867	0.118343	126	0.00129296	Zm00001d001857	2015253	2016537	-	light harvesting complex photosystem II subunit 6	199711
AD	AD 28:0	2-1825818	2	1815542	2.57148e-05	0.245161	0.093285	0.146867	0.118343	126	0.00129296	zma-MIR396c	1951700	1951773	-	NA	136158
AD	AD 28:0	6-139063611	6	143246601	3.33557e-05	0.493548	0.093285	0.145329	0.100946	191	0.00195997	Zm00001d037946	143056934	143084269	+	pld13;phospholipase D13:	162332
AD	AD 28:0	6-139063611	6	143246601	3.33557e-05	0.493548	0.093285	0.145329	0.100946	191	0.00195997	Zm00001d037947	143126162	143128998	-	NA	117603
AD	AD 28:0	6-139063611	6	143246601	3.33557e-05	0.493548	0.093285	0.145329	0.100946	191	0.00195997	Zm00001d037949	143243175	143246248	+	Probable protein phosphatase 2C 73	353
AD	AD 28:0	6-139063611	6	143246601	3.33557e-05	0.493548	0.093285	0.145329	0.100946	191	0.00195997	Zm00001d037950	143301519	143339329	-	Serine/threonine-protein kinase TOR	54918
AD	AD 28:0	6-139063611	6	143246601	3.33557e-05	0.493548	0.093285	0.145329	0.100946	191	0.00195997	Zm00001d037951	143342335	143352982	-	Serine/threonine-protein kinase TOR	95734
AD	AD 28:0	6-139063611	6	143246601	3.33557e-05	0.493548	0.093285	0.145329	0.100946	191	0.00195997	Zm00001d037952	143357184	143358853	-	Aspartyl protease AED1	110583
AD	AD 30:0	2-132972791	2	136513871	2.24243e-06	0.429032	0.130027	0.195477	-0.0765386	1	1.02616e-05	Zm00001d000924	136486043	136486816	+	NA	27055
AD	AD 30:0	2-132972791	2	136513871	2.24243e-06	0.429032	0.130027	0.195477	-0.0765386	1	1.02616e-05	Zm00001d004754	136422827	136423366	+	Dirigent protein 23	90505
AD	AD 30:0	2-132972791	2	136513871	2.24243e-06	0.429032	0.130027	0.195477	-0.0765386	1	1.02616e-05	Zm00001d004755	136496398	136499244	-	NA	14627
AD	AD 30:0	2-132972791	2	136513871	2.24243e-06	0.429032	0.130027	0.195477	-0.0765386	1	1.02616e-05	Zm00001d004756	136520729	136521986	+	12-dihydroxy-3-keto-5-methylthiopentene dioxygenase 4	6858
AD	AD 30:0	2-132972791	2	136513871	2.24243e-06	0.429032	0.130027	0.195477	-0.0765386	1	1.02616e-05	Zm00001d004757	136524051	136528044	+	NA	10180
AD	AD 30:0	7-9377077	7	9662168	2.74159e-06	0.122581	0.130027	0.194308	-0.106481	2	2.05232e-05	ENSRNA049447011	9634818	9634890	-	NA	27278
AD	AD 30:0	7-9377077	7	9662168	2.74159e-06	0.122581	0.130027	0.194308	-0.106481	2	2.05232e-05	ENSRNA049447995	9545153	9545225	+	NA	116943
AD	AD 30:0	7-9377077	7	9662168	2.74159e-06	0.122581	0.130027	0.194308	-0.106481	2	2.05232e-05	Zm00001d018925	9481556	9491721	+	Pumilio homolog 3	170447
AD	AD 30:0	7-9377077	7	9662168	2.74159e-06	0.122581	0.130027	0.194308	-0.106481	2	2.05232e-05	Zm00001d018926	9492440	9493719	+	Bifunctional inhibitor/lipid-transfer protein/seed storage 2S albumin superfamily protein	168449
AD	AD 30:0	7-9377077	7	9662168	2.74159e-06	0.122581	0.130027	0.194308	-0.106481	2	2.05232e-05	Zm00001d018927	9495479	9499142	-	Protein FATTY ACID EXPORT 1 chloroplastic	163026
AD	AD 30:0	7-9377077	7	9662168	2.74159e-06	0.122581	0.130027	0.194308	-0.106481	2	2.05232e-05	Zm00001d018928	9545153	9545225	+	NA	116943
AD	AD 30:0	7-9377077	7	9662168	2.74159e-06	0.122581	0.130027	0.194308	-0.106481	2	2.05232e-05	Zm00001d018929	9545989	9551619	-	Type IV inositol polyphosphate 5-phosphatase 7	110549
AD	AD 30:0	7-9377077	7	9662168	2.74159e-06	0.122581	0.130027	0.194308	-0.106481	2	2.05232e-05	Zm00001d018930	9617295	9622711	+	Protein tesmin/TSO1-like CXC 2	39457
AD	AD 30:0	7-9377077	7	9662168	2.74159e-06	0.122581	0.130027	0.194308	-0.106481	2	2.05232e-05	Zm00001d018931	9625026	9631617	-	Leucine-rich repeat extensin-like protein 6	30551
AD	AD 30:0	7-9377077	7	9662168	2.74159e-06	0.122581	0.130027	0.194308	-0.106481	2	2.05232e-05	Zm00001d018932	9634818	9634890	-	NA	27278
AD	AD 30:0	7-9377077	7	9662168	2.74159e-06	0.122581	0.130027	0.194308	-0.106481	2	2.05232e-05	Zm00001d018935	9652471	9658044	+	Serine/threonine-protein kinase Nek1	4124
AD	AD 30:0	7-9377077	7	9662168	2.74159e-06	0.122581	0.130027	0.194308	-0.106481	2	2.05232e-05	Zm00001d018936	9658900	9661440	-	Probable ribose-5-phosphate isomerase 3 chloroplastic	728
AD	AD 30:0	7-9377077	7	9662168	2.74159e-06	0.122581	0.130027	0.194308	-0.106481	2	2.05232e-05	Zm00001d018937	9809252	9823330	+	MMS19 nucleotide excision repair protein homolog	147084
AD	AD 30:0	7-9377077	7	9662168	2.74159e-06	0.122581	0.130027	0.194308	-0.106481	2	2.05232e-05	Zm00001d018938	9823783	9828061	-	Bax inhibitor-1 family protein	161615
AD	AD 30:0	4-14980302	4	16092574	4.1624e-06	0.225806	0.130027	0.191885	0.0794585	3	3.07849e-05	Zm00001d049100	16064591	16085676	-	Target of Myb protein 1	6898	Yes				Group1	Both
AD	AD 30:0	4-14980302	4	16092574	4.1624e-06	0.225806	0.130027	0.191885	0.0794585	3	3.07849e-05	Zm00001d049097	15960712	15964223	-	saposin B domain-containing protein	128351					Group1	Both
AD	AD 30:0	4-14980302	4	16092574	4.1624e-06	0.225806	0.130027	0.191885	0.0794585	3	3.07849e-05	Zm00001d049095	15932046	15937565	+	EMB2756 (EMBRYO DEFECTIVE 2756)	155009		0.000788745	16	0.00079948		Both
AD	AD 30:0	4-14980302	4	16092574	4.1624e-06	0.225806	0.130027	0.191885	0.0794585	3	3.07849e-05	Zm00001d049096	15938197	15939261	-	NA	153313						Both
AD	AD 30:0	4-14980302	4	16092574	4.1624e-06	0.225806	0.130027	0.191885	0.0794585	3	3.07849e-05	Zm00001d049098	15966781	15968514	-	NA	124060						Both
AD	AD 30:0	4-14980302	4	16092574	4.1624e-06	0.225806	0.130027	0.191885	0.0794585	3	3.07849e-05	Zm00001d049099	15973748	15978441	-	pdi1;protein disulfide isomerase1: single copy cDNA, SSR umc1550	114133						Both
AD	AD 30:0	4-14980302	4	16092574	4.1624e-06	0.225806	0.130027	0.191885	0.0794585	3	3.07849e-05	Zm00001d049101	16088328	16089397	-	Probable ubiquitin-conjugating enzyme E2 25	3177						Both
AD	AD 30:0	4-14980302	4	16092574	4.1624e-06	0.225806	0.130027	0.191885	0.0794585	3	3.07849e-05	Zm00001d049103	16138690	16139427	+	Cysteine/Histidine-rich C1 domain family protein	46116						Both
AD	AD 30:0	4-14980302	4	16092574	4.1624e-06	0.225806	0.130027	0.191885	0.0794585	3	3.07849e-05	Zm00001d049104	16146681	16147819	-	Probable envelope ADPATP carrier protein chloroplastic	54107						Both
AD	AD 30:0	4-14980302	4	16092574	4.1624e-06	0.225806	0.130027	0.191885	0.0794585	3	3.07849e-05	Zm00001d049105	16148423	16150188	-	NA	55849						Both
AD	AD 30:0	4-14980302	4	16092574	4.1624e-06	0.225806	0.130027	0.191885	0.0794585	3	3.07849e-05	Zm00001d049106	16167711	16169791	+	NA	75137						Both
AD	AD 30:0	4-14980302	4	16092574	4.1624e-06	0.225806	0.130027	0.191885	0.0794585	3	3.07849e-05	Zm00001d049107	16170775	16174409	-	NA	78201						Both
AD	AD 30:0	1-80872484	1	82470608	4.30727e-06	0.0806452	0.130027	0.191687	0.122372	4	4.10465e-05	Zm00001d029675	82273478	82278371	+	ARM repeat superfamily protein	192237
AD	AD 30:0	1-80872484	1	82470608	4.30727e-06	0.0806452	0.130027	0.191687	0.122372	4	4.10465e-05	Zm00001d029676	82279259	82279444	-	NA	191164
AD	AD 30:0	1-80872484	1	82470608	4.30727e-06	0.0806452	0.130027	0.191687	0.122372	4	4.10465e-05	Zm00001d029677	82381292	82382977	+	Protein DETOXIFICATION 49	87631
AD	AD 30:0	1-80872484	1	82470608	4.30727e-06	0.0806452	0.130027	0.191687	0.122372	4	4.10465e-05	Zm00001d029679	82474257	82474886	+	Ethylene-responsive transcription factor ERF025	3649
AD	AD 30:0	1-80872484	1	82470608	4.30727e-06	0.0806452	0.130027	0.191687	0.122372	4	4.10465e-05	Zm00001d029680	82523781	82527259	+	NA	53173
AD	AD 30:0	1-80872484	1	82470608	4.30727e-06	0.0806452	0.130027	0.191687	0.122372	4	4.10465e-05	Zm00001d029681	82555547	82555900	+	peptidoglycan-binding LysM domain-containing protein	84939
AD	AD 30:0	1-80872484	1	82470608	4.30727e-06	0.0806452	0.130027	0.191687	0.122372	4	4.10465e-05	Zm00001d029682	82565283	82566387	+	NA	94675
AD	AD 30:0	1-80872484	1	82470608	4.30727e-06	0.0806452	0.130027	0.191687	0.122372	4	4.10465e-05	Zm00001d029683	82567028	82569436	+	ipe1;irregular pollen exine1: mutants are male sterile and exhibit a glossy outer anther surface, abnormal Ubish bodies, and defective pollen exine	96420
AD	AD 30:0	1-80872484	1	82470608	4.30727e-06	0.0806452	0.130027	0.191687	0.122372	4	4.10465e-05	Zm00001d029684	82569590	82575849	-	pld9;phospholipase D9:	98982
AD	AD 30:0	3-225417850	3	229125307	4.53668e-06	0.374194	0.130027	0.191387	-0.0691804	9	9.23546e-05	Zm00001d044467	228977566	228980358	+	NA	144949					Group3	Both
AD	AD 30:0	3-225417850	3	229125307	4.53668e-06	0.374194	0.130027	0.191387	-0.0691804	9	9.23546e-05	Zm00001d044475	229134070	229137097	-	HXXXD-type acyl-transferase family protein	8763					Group3	Both
AD	AD 30:0	3-225417850	3	229125307	4.53668e-06	0.374194	0.130027	0.191387	-0.0691804	9	9.23546e-05	Zm00001d000721	228983443	228984145	-	NA	141162						Both
AD	AD 30:0	3-225417850	3	229125307	4.53668e-06	0.374194	0.130027	0.191387	-0.0691804	9	9.23546e-05	Zm00001d044468	228983453	228991157	-	maternal effect embryo arrest 18	134150						Both
AD	AD 30:0	3-225417850	3	229125307	4.53668e-06	0.374194	0.130027	0.191387	-0.0691804	9	9.23546e-05	Zm00001d044469	229010501	229015061	-	Heterogeneous nuclear ribonucleoprotein A3-like protein 2	110246						Both
AD	AD 30:0	3-225417850	3	229125307	4.53668e-06	0.374194	0.130027	0.191387	-0.0691804	9	9.23546e-05	Zm00001d044470	229091994	229098812	+	Adaptin ear-binding coat-associated protein 1 NECAP-1	26495						Both
AD	AD 30:0	3-225417850	3	229125307	4.53668e-06	0.374194	0.130027	0.191387	-0.0691804	9	9.23546e-05	Zm00001d044471	229102333	229103615	-	Hydroxyproline O-galactosyltransferase GALT4	21692						Both
AD	AD 30:0	3-225417850	3	229125307	4.53668e-06	0.374194	0.130027	0.191387	-0.0691804	9	9.23546e-05	Zm00001d044472	229106592	229108223	-	NA	17084						Both
AD	AD 30:0	3-225417850	3	229125307	4.53668e-06	0.374194	0.130027	0.191387	-0.0691804	9	9.23546e-05	Zm00001d044473	229110501	229111025	-	NA	14282						Both
AD	AD 30:0	3-225417850	3	229125307	4.53668e-06	0.374194	0.130027	0.191387	-0.0691804	9	9.23546e-05	Zm00001d044474	229126550	229127272	-	Protein LURP-one-related 8	1243						Both
AD	AD 30:0	3-225417850	3	229125307	4.53668e-06	0.374194	0.130027	0.191387	-0.0691804	9	9.23546e-05	Zm00001d044476	229146436	229148265	-	ABC transporter G family member 10	21129						Both
AD	AD 30:0	3-225417850	3	229125307	4.53668e-06	0.374194	0.130027	0.191387	-0.0691804	9	9.23546e-05	Zm00001d000722	229259378	229259627	+	NA	134071						Intra
AD	AD 30:0	3-225417850	3	229125307	4.53668e-06	0.374194	0.130027	0.191387	-0.0691804	9	9.23546e-05	Zm00001d044478	229247796	229256127	+	ARM repeat superfamily protein	122489						Intra
AD	AD 30:0	3-225417850	3	229125307	4.53668e-06	0.374194	0.130027	0.191387	-0.0691804	9	9.23546e-05	Zm00001d044466	228955714	228957435	+	NA	167872
AD	AD 30:0	5-25914804	5	26529870	5.50716e-06	0.206452	0.130027	0.190266	-0.086626	12	0.000123139	Zm00001d013967	26610074	26621214	-	Myosin-3	80204					Group3
AD	AD 30:0	5-25914804	5	26529870	5.50716e-06	0.206452	0.130027	0.190266	-0.086626	12	0.000123139	Zm00001d013960	26332091	26335998	+	ATP-binding cassette sub-family G member 2	193872
AD	AD 30:0	5-25914804	5	26529870	5.50716e-06	0.206452	0.130027	0.190266	-0.086626	12	0.000123139	Zm00001d013962	26410069	26414233	+	RING/U-box superfamily protein	115637
AD	AD 30:0	5-25914804	5	26529870	5.50716e-06	0.206452	0.130027	0.190266	-0.086626	12	0.000123139	Zm00001d013963	26419393	26424294	+	Flowering locus K homology domain	105576
AD	AD 30:0	5-25914804	5	26529870	5.50716e-06	0.206452	0.130027	0.190266	-0.086626	12	0.000123139	Zm00001d013964	26495725	26501623	-	ALG2-interacting protein X	28247
AD	AD 30:0	5-25914804	5	26529870	5.50716e-06	0.206452	0.130027	0.190266	-0.086626	12	0.000123139	Zm00001d013966	26539982	26542353	+	Succinate dehydrogenase subunit 3	10112
AD	AD 30:0	5-25914804	5	26529870	5.50716e-06	0.206452	0.130027	0.190266	-0.086626	12	0.000123139	Zm00001d013968	26695076	26698413	+	Transcription factor TFIIE alpha subunit	165206
AD	AD 30:0	5-25914804	5	26529870	5.50716e-06	0.206452	0.130027	0.190266	-0.086626	12	0.000123139	Zm00001d013969	26699121	26701537	+	PRP38 family protein	169251
AD	AD 30:0	5-25914804	5	26529870	5.50716e-06	0.206452	0.130027	0.190266	-0.086626	12	0.000123139	Zm00001d013970	26707609	26707681	+	NA	177739
AD	AD 30:0	5-25914804	5	26529870	5.50716e-06	0.206452	0.130027	0.190266	-0.086626	12	0.000123139	Zm00001d013971	26721609	26722766	-	E3 ubiquitin-protein ligase RING1-like	191739
AD	AD 30:0	1-46848326	1	47132948	5.67134e-06	0.316129	0.130027	0.190097	-0.0708376	13	0.000133401	Zm00001d028810	47141802	47151051	+	LL-diaminopimelate aminotransferase chloroplastic	8854					Group3
AD	AD 30:0	1-46848326	1	47132948	5.67134e-06	0.316129	0.130027	0.190097	-0.0708376	13	0.000133401	ENSRNA049473875	47137787	47137918	+	NA	4839
AD	AD 30:0	1-46848326	1	47132948	5.67134e-06	0.316129	0.130027	0.190097	-0.0708376	13	0.000133401	Zm00001d028806	46955327	46956671	+	Sex determination protein tasselseed-2	176277
AD	AD 30:0	1-46848326	1	47132948	5.67134e-06	0.316129	0.130027	0.190097	-0.0708376	13	0.000133401	Zm00001d028807	46964052	46965897	-	40S ribosomal protein S28	167051
AD	AD 30:0	1-46848326	1	47132948	5.67134e-06	0.316129	0.130027	0.190097	-0.0708376	13	0.000133401	Zm00001d028808	47025643	47026431	-	senescence associated gene 20	106517
AD	AD 30:0	1-46848326	1	47132948	5.67134e-06	0.316129	0.130027	0.190097	-0.0708376	13	0.000133401	Zm00001d028809	47129751	47131445	-	PLAC8 family protein	1503
AD	AD 30:0	1-46848326	1	47132948	5.67134e-06	0.316129	0.130027	0.190097	-0.0708376	13	0.000133401	Zm00001d028811	47152651	47153994	-	Xyloglucan 6-xylosyltransferase 2	19703
AD	AD 30:0	1-46848326	1	47132948	5.67134e-06	0.316129	0.130027	0.190097	-0.0708376	13	0.000133401	Zm00001d028812	47211776	47217612	-	zinc finger (MYND type) family protein / programmed cell death 2 C-terminal domain-containing protein	78828
AD	AD 30:0	1-46848326	1	47132948	5.67134e-06	0.316129	0.130027	0.190097	-0.0708376	13	0.000133401	zma-MIR164e	47137796	47137911	+	NA	4848
AD	AD 30:0	6-69426699	6	72203460	5.77313e-06	0.0935484	0.130027	0.189994	0.113412	14	0.000143663	Zm00001d001374	72182476	72182884	+	NA	20576						Inter
AD	AD 30:0	6-69426699	6	72203460	5.77313e-06	0.0935484	0.130027	0.189994	0.113412	14	0.000143663	Zm00001d036097	72141933	72145178	-	Putative DUF26-domain receptor-like protein kinase family protein	58282						Inter
AD	AD 30:0	6-69426699	6	72203460	5.77313e-06	0.0935484	0.130027	0.189994	0.113412	14	0.000143663	Zm00001d036098	72196278	72199124	+	Putative DUF26-domain receptor-like protein kinase family protein	4336						Inter
AD	AD 30:0	6-69426699	6	72203460	5.77313e-06	0.0935484	0.130027	0.189994	0.113412	14	0.000143663	Zm00001d036100	72309352	72309693	-	NA	105892						Inter
AD	AD 30:0	6-69426699	6	72203460	5.77313e-06	0.0935484	0.130027	0.189994	0.113412	14	0.000143663	Zm00001d036101	72312932	72314547	+	NA	109472						Inter
AD	AD 30:0	6-69426699	6	72203460	5.77313e-06	0.0935484	0.130027	0.189994	0.113412	14	0.000143663	Zm00001d036102	72342423	72350634	+	NA	138963						Inter
AD	AD 30:0	6-69426699	6	72203460	5.77313e-06	0.0935484	0.130027	0.189994	0.113412	14	0.000143663	Zm00001d036103	72363462	72364610	-	S-adenosyl-L-methionine-dependent methyltransferases superfamily protein	160002						Inter
AD	AD 30:0	6-69426699	6	72203460	5.77313e-06	0.0935484	0.130027	0.189994	0.113412	14	0.000143663	Zm00001d036104	72366227	72366679	-	NA	162767						Inter
AD	AD 30:0	3-169425035	3	171986111	5.8289e-06	0.445161	0.130027	0.189938	0.0690314	15	0.000153924	Zm00001d042562	171983796	171984755	+	Mitogen-activated protein kinase kinase 9	1356						Inter
AD	AD 30:0	3-169425035	3	171986111	5.8289e-06	0.445161	0.130027	0.189938	0.0690314	15	0.000153924	Zm00001d042563	172127089	172127799	-	Mitogen-activated protein kinase kinase 9	140978						Inter
AD	AD 30:0	3-169425035	3	171986111	5.8289e-06	0.445161	0.130027	0.189938	0.0690314	15	0.000153924	Zm00001d042564	172146585	172147418	+	Mitogen-activated protein kinase kinase 9	160474						Inter
AD	AD 30:0	3-169425035	3	171986111	5.8289e-06	0.445161	0.130027	0.189938	0.0690314	15	0.000153924	Zm00001d042560	171820603	171823900	-	LOB domain-containing protein 6	162211
AD	AD 30:0	3-169425035	3	171986111	5.8289e-06	0.445161	0.130027	0.189938	0.0690314	15	0.000153924	Zm00001d042561	171951313	171952487	-	Mitogen-activated protein kinase kinase 9	33624
AD	AD 30:0	3-169425035	3	171986111	5.8289e-06	0.445161	0.130027	0.189938	0.0690314	15	0.000153924	Zm00001d042566	172181754	172181827	+	NA	195643
AD	AD 30:0	3-169425035	3	171986111	5.8289e-06	0.445161	0.130027	0.189938	0.0690314	15	0.000153924	Zm00001d042567	172184190	172187136	+	RNA polymerase III RPC4	198079
AD	AD 30:0	5-35262373	5	36493119	9.03816e-06	0.170968	0.130027	0.187413	-0.0866933	25	0.000256541	Zm00001d014202	36415442	36416245	+	NA	76874
AD	AD 30:0	5-35262373	5	36493119	9.03816e-06	0.170968	0.130027	0.187413	-0.0866933	25	0.000256541	Zm00001d014203	36522150	36523481	+	F-box/kelch-repeat protein SKIP11	29031
AD	AD 30:0	5-35262373	5	36493119	9.03816e-06	0.170968	0.130027	0.187413	-0.0866933	25	0.000256541	Zm00001d014204	36528715	36531015	-	Oxidoreductase	35596
AD	AD 30:0	5-35262373	5	36493119	9.03816e-06	0.170968	0.130027	0.187413	-0.0866933	25	0.000256541	Zm00001d014205	36552069	36553129	+	Protein TAPETUM DETERMINANT 1	58950
AD	AD 30:0	5-35262373	5	36493119	9.03816e-06	0.170968	0.130027	0.187413	-0.0866933	25	0.000256541	Zm00001d014207	36629347	36647233	-	NA	136228
AD	AD 30:0	5-35262373	5	36493119	9.03816e-06	0.170968	0.130027	0.187413	-0.0866933	25	0.000256541	Zm00001d014208	36630889	36630960	+	NA	137770
AD	AD 30:0	5-35262373	5	36493119	9.03816e-06	0.170968	0.130027	0.187413	-0.0866933	25	0.000256541	Zm00001d014209	36631895	36631967	-	NA	138776
AD	AD 30:0	5-35262373	5	36493119	9.03816e-06	0.170968	0.130027	0.187413	-0.0866933	25	0.000256541	Zm00001d014210	36671929	36685232	-	10A19I.15	178810
AD	AD 30:0	1-45926298	1	46173255	9.8982e-06	0.403226	0.130027	0.186891	-0.0669217	29	0.000297587	ENSRNA049473886	46332168	46332286	+	NA	158913
AD	AD 30:0	1-45926298	1	46173255	9.8982e-06	0.403226	0.130027	0.186891	-0.0669217	29	0.000297587	Zm00001d028767	45979356	45980392	+	NA	192863
AD	AD 30:0	1-45926298	1	46173255	9.8982e-06	0.403226	0.130027	0.186891	-0.0669217	29	0.000297587	Zm00001d028768	45981264	45982037	+	NA	191218
AD	AD 30:0	1-45926298	1	46173255	9.8982e-06	0.403226	0.130027	0.186891	-0.0669217	29	0.000297587	Zm00001d028769	46006891	46011253	+	tetratricopeptide repeat (TPR)-containing protein	162002
AD	AD 30:0	1-45926298	1	46173255	9.8982e-06	0.403226	0.130027	0.186891	-0.0669217	29	0.000297587	Zm00001d028770	46011526	46014654	-	Protein kinase superfamily protein	158601
AD	AD 30:0	1-45926298	1	46173255	9.8982e-06	0.403226	0.130027	0.186891	-0.0669217	29	0.000297587	Zm00001d028771	46017582	46024037	-	Ubiquitin-activating enzyme E1 2	149218
AD	AD 30:0	1-45926298	1	46173255	9.8982e-06	0.403226	0.130027	0.186891	-0.0669217	29	0.000297587	Zm00001d028772	46032247	46035061	+	NA	138194
AD	AD 30:0	1-45926298	1	46173255	9.8982e-06	0.403226	0.130027	0.186891	-0.0669217	29	0.000297587	Zm00001d028773	46156410	46170403	+	NADH dehydrogenase [ubiquinone] 1 alpha subcomplex subunit 8-B	2852
AD	AD 30:0	1-45926298	1	46173255	9.8982e-06	0.403226	0.130027	0.186891	-0.0669217	29	0.000297587	Zm00001d028774	46171809	46175164	-	Protein kinase superfamily protein	0
AD	AD 30:0	1-45926298	1	46173255	9.8982e-06	0.403226	0.130027	0.186891	-0.0669217	29	0.000297587	Zm00001d028775	46181362	46183620	-	Thioredoxin superfamily protein	8107
AD	AD 30:0	1-45926298	1	46173255	9.8982e-06	0.403226	0.130027	0.186891	-0.0669217	29	0.000297587	Zm00001d028776	46187281	46189614	-	Thioredoxin superfamily protein	14026
AD	AD 30:0	1-45926298	1	46173255	9.8982e-06	0.403226	0.130027	0.186891	-0.0669217	29	0.000297587	Zm00001d028777	46189691	46192097	-	ms9;male sterile9: breakdown of pollen mother cellsLocus designated and assigned to a transcription factor family by the GRASSIUS project (Yilmaz et al 2009) , which also provided the mappings to the B73_Reference Genome sequence v2 gene models.	16436
AD	AD 30:0	1-45926298	1	46173255	9.8982e-06	0.403226	0.130027	0.186891	-0.0669217	29	0.000297587	Zm00001d028778	46192688	46194446	+	NA	19433
AD	AD 30:0	1-45926298	1	46173255	9.8982e-06	0.403226	0.130027	0.186891	-0.0669217	29	0.000297587	Zm00001d028779	46196145	46197931	-	Mitochondrial import inner membrane translocase subunit tim22	22890
AD	AD 30:0	1-45926298	1	46173255	9.8982e-06	0.403226	0.130027	0.186891	-0.0669217	29	0.000297587	Zm00001d028780	46200328	46201633	-	Tetraspanin-18	27073
AD	AD 30:0	1-45926298	1	46173255	9.8982e-06	0.403226	0.130027	0.186891	-0.0669217	29	0.000297587	Zm00001d028782	46316119	46319693	+	Eukaryotic translation initiation factor 2 subunit alpha	142864
AD	AD 30:0	1-45926298	1	46173255	9.8982e-06	0.403226	0.130027	0.186891	-0.0669217	29	0.000297587	Zm00001d028783	46327873	46334046	+	Expressed protein; protein	154618
AD	AD 30:0	4-165675190	4	168587574	1.04551e-05	0.170968	0.130027	0.186577	0.0891364	32	0.000328372	ENSRNA049462522	168527625	168527703	+	NA	59871
AD	AD 30:0	4-165675190	4	168587574	1.04551e-05	0.170968	0.130027	0.186577	0.0891364	32	0.000328372	Zm00001d026937	168764363	168765762	+	NA	176789
AD	AD 30:0	4-165675190	4	168587574	1.04551e-05	0.170968	0.130027	0.186577	0.0891364	32	0.000328372	Zm00001d051731	168413421	168415281	-	NA	172293
AD	AD 30:0	4-165675190	4	168587574	1.04551e-05	0.170968	0.130027	0.186577	0.0891364	32	0.000328372	Zm00001d051732	168458990	168459424	-	CGI-like protein	128150
AD	AD 30:0	4-165675190	4	168587574	1.04551e-05	0.170968	0.130027	0.186577	0.0891364	32	0.000328372	Zm00001d051733	168461546	168477601	+	NA	109973
AD	AD 30:0	4-165675190	4	168587574	1.04551e-05	0.170968	0.130027	0.186577	0.0891364	32	0.000328372	Zm00001d051735	168533570	168535055	-	CGI-like protein	52519
AD	AD 30:0	4-165675190	4	168587574	1.04551e-05	0.170968	0.130027	0.186577	0.0891364	32	0.000328372	Zm00001d051736	168565296	168566288	+	RING/U-box superfamily protein	21286
AD	AD 30:0	4-165675190	4	168587574	1.04551e-05	0.170968	0.130027	0.186577	0.0891364	32	0.000328372	Zm00001d051738	168572851	168572922	-	NA	14652
AD	AD 30:0	4-165675190	4	168587574	1.04551e-05	0.170968	0.130027	0.186577	0.0891364	32	0.000328372	Zm00001d051739	168580085	168580537	+	Putative bZIP transcription factor superfamily protein	7037
AD	AD 30:0	4-165675190	4	168587574	1.04551e-05	0.170968	0.130027	0.186577	0.0891364	32	0.000328372	Zm00001d051740	168581650	168605013	-	Serine protease SPPA chloroplastic	0
AD	AD 30:0	4-165675190	4	168587574	1.04551e-05	0.170968	0.130027	0.186577	0.0891364	32	0.000328372	Zm00001d051741	168606581	168612438	-	Protein NSP-INTERACTING KINASE 1	19007
AD	AD 30:0	4-165675190	4	168587574	1.04551e-05	0.170968	0.130027	0.186577	0.0891364	32	0.000328372	Zm00001d051742	168615582	168622676	-	T-complex protein 1 subunit delta	28008
AD	AD 30:0	4-165675190	4	168587574	1.04551e-05	0.170968	0.130027	0.186577	0.0891364	32	0.000328372	Zm00001d051743	168623425	168624647	-	NA	35851
AD	AD 30:0	4-165675190	4	168587574	1.04551e-05	0.170968	0.130027	0.186577	0.0891364	32	0.000328372	Zm00001d051744	168626712	168628426	-	Regulator of Vps4 activity in the MVB pathway protein	39138
AD	AD 30:0	4-165675190	4	168587574	1.04551e-05	0.170968	0.130027	0.186577	0.0891364	32	0.000328372	Zm00001d051745	168633106	168634270	+	Probable ubiquitin conjugation factor E4	45532
AD	AD 30:0	4-165675190	4	168587574	1.04551e-05	0.170968	0.130027	0.186577	0.0891364	32	0.000328372	Zm00001d051746	168639313	168641361	-	Calcium sensing receptor chloroplastic	51739
AD	AD 30:0	4-165675190	4	168587574	1.04551e-05	0.170968	0.130027	0.186577	0.0891364	32	0.000328372	Zm00001d051748	168770124	168774583	-	NA	182550
AD	AD 30:0	4-165675190	4	168587574	1.04551e-05	0.170968	0.130027	0.186577	0.0891364	32	0.000328372	Zm00001d051749	168776069	168778157	+	Putative homeobox DNA-binding and leucine zipper domain family protein isoform 1%3B Putative homeobox DNA-binding and leucine zipper domain family protein isoform 2	188495
AD	AD 30:0	4-165675190	4	168587574	1.04551e-05	0.170968	0.130027	0.186577	0.0891364	32	0.000328372	Zm00001d051750	168783076	168784939	+	NA	195502
AD	AD 30:0	4-165675190	4	168587574	1.04551e-05	0.170968	0.130027	0.186577	0.0891364	32	0.000328372	Zm00001d051751	168787184	168787257	-	NA	199610
AD	AD 30:0	2-185615513	2	190555089	1.05957e-05	0.132258	0.130027	0.1865	0.0968053	33	0.000338633	Zm00001d005835	190432235	190432307	+	NA	122782
AD	AD 30:0	2-185615513	2	190555089	1.05957e-05	0.132258	0.130027	0.1865	0.0968053	33	0.000338633	Zm00001d005836	190432971	190433043	-	NA	122046
AD	AD 30:0	2-185615513	2	190555089	1.05957e-05	0.132258	0.130027	0.1865	0.0968053	33	0.000338633	Zm00001d005837	190479047	190479916	+	Zinc finger protein 8	75173
AD	AD 30:0	2-185615513	2	190555089	1.05957e-05	0.132258	0.130027	0.1865	0.0968053	33	0.000338633	Zm00001d005838	190497783	190498924	-	Actin cross-linking protein	56165
AD	AD 30:0	2-185615513	2	190555089	1.05957e-05	0.132258	0.130027	0.1865	0.0968053	33	0.000338633	Zm00001d005839	190535752	190538683	-	SEC1 family transport protein SLY1	16406
AD	AD 30:0	2-185615513	2	190555089	1.05957e-05	0.132258	0.130027	0.1865	0.0968053	33	0.000338633	Zm00001d005840	190539671	190546933	-	NA	8156
AD	AD 30:0	2-185615513	2	190555089	1.05957e-05	0.132258	0.130027	0.1865	0.0968053	33	0.000338633	Zm00001d005841	190556326	190557054	-	Transcription factor HEC2	1237
AD	AD 30:0	2-185615513	2	190555089	1.05957e-05	0.132258	0.130027	0.1865	0.0968053	33	0.000338633	Zm00001d005842	190584581	190597067	+	saposin B domain-containing protein	29492
AD	AD 30:0	2-185615513	2	190555089	1.05957e-05	0.132258	0.130027	0.1865	0.0968053	33	0.000338633	Zm00001d005843	190605384	190606902	+	AT-HSFB4	50295
AD	AD 30:0	2-185615513	2	190555089	1.05957e-05	0.132258	0.130027	0.1865	0.0968053	33	0.000338633	Zm00001d005844	190611876	190613858	+	Alpha carbonic anhydrase 4	56787
AD	AD 30:0	2-185615513	2	190555089	1.05957e-05	0.132258	0.130027	0.1865	0.0968053	33	0.000338633	Zm00001d005846	190700415	190703601	-	F-box protein	145326
AD	AD 30:0	4-164664266	4	167612483	1.50902e-05	0.232258	0.130027	0.184475	0.0772496	47	0.000482296	ENSRNA049462656	167757585	167757663	+	NA	145102
AD	AD 30:0	4-164664266	4	167612483	1.50902e-05	0.232258	0.130027	0.184475	0.0772496	47	0.000482296	Zm00001d051710	167619450	167620361	-	CGI-like protein	6967
AD	AD 30:0	4-164664266	4	167612483	1.50902e-05	0.232258	0.130027	0.184475	0.0772496	47	0.000482296	Zm00001d051711	167763483	167763839	-	CGI-like protein	151000
AD	AD 30:0	4-164664266	4	167612483	1.50902e-05	0.232258	0.130027	0.184475	0.0772496	47	0.000482296	Zm00001d051712	167787439	167788051	-	CGI-like protein	174956
AD	AD 30:0	5-144752988	5	148110293	1.76447e-05	0.277419	0.130027	0.183582	0.0721058	52	0.000533604	Zm00001d016165	148099822	148110686	+	Ubiquitin carboxyl-terminal hydrolase 15	0					Group2
AD	AD 30:0	5-144752988	5	148110293	1.76447e-05	0.277419	0.130027	0.183582	0.0721058	52	0.000533604	Zm00001d016161	147917179	147917845	-	CRIB domain-containing protein RIC10	192448
AD	AD 30:0	5-144752988	5	148110293	1.76447e-05	0.277419	0.130027	0.183582	0.0721058	52	0.000533604	Zm00001d016162	147918838	147920379	+	RING/U-box superfamily protein	189914
AD	AD 30:0	5-144752988	5	148110293	1.76447e-05	0.277419	0.130027	0.183582	0.0721058	52	0.000533604	Zm00001d016163	147968132	147970115	+	NA	140178
AD	AD 30:0	5-144752988	5	148110293	1.76447e-05	0.277419	0.130027	0.183582	0.0721058	52	0.000533604	Zm00001d016164	147975445	147981136	+	GW2	129157
AD	AD 30:0	5-144752988	5	148110293	1.76447e-05	0.277419	0.130027	0.183582	0.0721058	52	0.000533604	Zm00001d016166	148208167	148215925	-	pep2;phosphoenolpyruvate carboxylase2: cDNA sequence, encodes C3 enzyme in roots (Northern blot analysis)	97874
AD	AD 30:0	5-144752988	5	148110293	1.76447e-05	0.277419	0.130027	0.183582	0.0721058	52	0.000533604	Zm00001d016167	148251598	148253961	+	NA	141305
AD	AD 30:0	5-144752988	5	148110293	1.76447e-05	0.277419	0.130027	0.183582	0.0721058	52	0.000533604	Zm00001d016170	148289453	148290412	-	Peroxisome biogenesis protein 7	179160
AD	AD 30:0	4-74892213	4	77638649	1.92034e-05	0.316129	0.130027	0.1831	-0.0733569	54	0.000554127	Zm00001d050271	77617238	77617588	-	NA	21061						Inter
AD	AD 30:0	4-74892213	4	77638649	1.92034e-05	0.316129	0.130027	0.1831	-0.0733569	54	0.000554127	Zm00001d050272	77692886	77695103	-	UPF0503 protein chloroplastic	54237						Inter
AD	AD 30:0	4-74892213	4	77638649	1.92034e-05	0.316129	0.130027	0.1831	-0.0733569	54	0.000554127	Zm00001d050273	77789524	77791626	+	Pentatricopeptide repeat-containing protein mitochondrial	150875						Inter
AD	AD 30:0	4-74892213	4	77638649	1.92034e-05	0.316129	0.130027	0.1831	-0.0733569	54	0.000554127	Zm00001d026837	77547477	77547887	+	NA	90762
AD	AD 30:0	4-74892213	4	77638649	1.92034e-05	0.316129	0.130027	0.1831	-0.0733569	54	0.000554127	Zm00001d050269	77463528	77464649	+	Putative LOB domain-containing family protein	174000
AD	AD 30:0	4-74892213	4	77638649	1.92034e-05	0.316129	0.130027	0.1831	-0.0733569	54	0.000554127	Zm00001d050270	77517801	77532919	-	Carboxylesterase SOBER1	105730
AD	AD 30:0	6-121104840	6	124798934	2.00519e-05	0.1	0.130027	0.182853	-0.105719	56	0.000574651	Zm00001d037404	124631112	124634021	+	Steroid nuclear receptor ligand-binding	164913						Inter
AD	AD 30:0	6-121104840	6	124798934	2.00519e-05	0.1	0.130027	0.182853	-0.105719	56	0.000574651	Zm00001d037405	124641250	124642962	+	External alternative NAD(P)H-ubiquinone oxidoreductase B1 mitochondrial	155972						Inter
AD	AD 30:0	6-121104840	6	124798934	2.00519e-05	0.1	0.130027	0.182853	-0.105719	56	0.000574651	Zm00001d037406	124644010	124645197	-	Protein TRANSPARENT TESTA 12	153737						Inter
AD	AD 30:0	6-121104840	6	124798934	2.00519e-05	0.1	0.130027	0.182853	-0.105719	56	0.000574651	Zm00001d037407	124688157	124698986	-	NA	99948						Inter
AD	AD 30:0	6-121104840	6	124798934	2.00519e-05	0.1	0.130027	0.182853	-0.105719	56	0.000574651	Zm00001d037408	124701629	124710111	-	WW domain-containing protein	88823						Inter
AD	AD 30:0	6-121104840	6	124798934	2.00519e-05	0.1	0.130027	0.182853	-0.105719	56	0.000574651	Zm00001d037409	124802573	124804620	+	Aspartyl protease AED1	3639						Inter
AD	AD 30:0	6-121104840	6	124798934	2.00519e-05	0.1	0.130027	0.182853	-0.105719	56	0.000574651	Zm00001d037410	124806566	124807970	-	Peroxidase 1	7632						Inter
AD	AD 30:0	6-121104840	6	124798934	2.00519e-05	0.1	0.130027	0.182853	-0.105719	56	0.000574651	Zm00001d037411	124816900	124818135	+	Aspartyl protease AED1	17966						Inter
AD	AD 30:0	6-121104840	6	124798934	2.00519e-05	0.1	0.130027	0.182853	-0.105719	56	0.000574651	Zm00001d037412	124820011	124826714	-	Protein-tyrosine-phosphatase IBR5	21077						Inter
AD	AD 30:0	6-121104840	6	124798934	2.00519e-05	0.1	0.130027	0.182853	-0.105719	56	0.000574651	Zm00001d037413	124872285	124877763	-	65-kDa microtubule-associated protein 1	73351						Inter
AD	AD 30:0	6-121104840	6	124798934	2.00519e-05	0.1	0.130027	0.182853	-0.105719	56	0.000574651	Zm00001d037414	124900147	124900746	+	NA	101213
AD	AD 30:0	6-121104840	6	124798934	2.00519e-05	0.1	0.130027	0.182853	-0.105719	56	0.000574651	Zm00001d037415	124907191	124909831	-	Protein HOMOLOG OF MAMMALIAN LYST-INTERACTING PROTEIN 5	108257
AD	AD 30:0	6-121104840	6	124798934	2.00519e-05	0.1	0.130027	0.182853	-0.105719	56	0.000574651	Zm00001d037416	124917628	124918227	+	NA	118694
AD	AD 30:0	6-121104840	6	124798934	2.00519e-05	0.1	0.130027	0.182853	-0.105719	56	0.000574651	Zm00001d037417	124924679	124928912	-	Protein HOMOLOG OF MAMMALIAN LYST-INTERACTING PROTEIN 5	125745
AD	AD 30:0	6-121104840	6	124798934	2.00519e-05	0.1	0.130027	0.182853	-0.105719	56	0.000574651	Zm00001d037418	124947840	124950977	-	NA	148906
AD	AD 30:0	6-121104840	6	124798934	2.00519e-05	0.1	0.130027	0.182853	-0.105719	56	0.000574651	Zm00001d037420	124955837	124958961	+	BTB/POZ domain-containing protein	156903
AD	AD 30:0	9-120501907	9	121980369	2.21313e-05	0.180645	0.130027	0.182291	-0.0829711	65	0.000667005	Zm00001d047203	121850174	121852740	+	NA	127629
AD	AD 30:0	9-120501907	9	121980369	2.21313e-05	0.180645	0.130027	0.182291	-0.0829711	65	0.000667005	Zm00001d047204	121905287	121910624	+	Protein LNK1	69745
AD	AD 30:0	9-120501907	9	121980369	2.21313e-05	0.180645	0.130027	0.182291	-0.0829711	65	0.000667005	Zm00001d047205	121914933	121915319	-	NA	65050
AD	AD 30:0	9-120501907	9	121980369	2.21313e-05	0.180645	0.130027	0.182291	-0.0829711	65	0.000667005	Zm00001d047207	121976955	121978497	-	Copper-transporting ATPase PAA1	1872
AD	AD 30:0	9-120501907	9	121980369	2.21313e-05	0.180645	0.130027	0.182291	-0.0829711	65	0.000667005	Zm00001d047208	121997328	121999693	-	WAT1-related protein	16959
AD	AD 30:0	9-120501907	9	121980369	2.21313e-05	0.180645	0.130027	0.182291	-0.0829711	65	0.000667005	Zm00001d047209	122112583	122121985	+	Calmodulin-binding transcription activator 2	132214
AD	AD 30:0	9-120501907	9	121980369	2.21313e-05	0.180645	0.130027	0.182291	-0.0829711	65	0.000667005	Zm00001d047210	122122722	122124369	-	Putative metacaspase family protein	142353
AD	AD 30:0	9-120501907	9	121980369	2.21313e-05	0.180645	0.130027	0.182291	-0.0829711	65	0.000667005	Zm00001d047211	122171041	122173225	-	Putative metacaspase family protein	190672
AD	AD 30:0	4-237864891	4	242571645	2.25665e-05	0.367742	0.130027	0.18218	-0.0669688	67	0.000687529	Zm00001d053868	242572673	242573902	+	NA	1028		0.00139271	23	0.00114925	Group1
AD	AD 30:0	4-237864891	4	242571645	2.25665e-05	0.367742	0.130027	0.18218	-0.0669688	67	0.000687529	Zm00001d053858	242390665	242395306	+	EH domain-containing protein 1	176339
AD	AD 30:0	4-237864891	4	242571645	2.25665e-05	0.367742	0.130027	0.18218	-0.0669688	67	0.000687529	Zm00001d053859	242396086	242396676	+	Ethylene-responsive transcription factor 3%3B Putative AP2/EREBP transcription factor superfamily protein	174969
AD	AD 30:0	4-237864891	4	242571645	2.25665e-05	0.367742	0.130027	0.18218	-0.0669688	67	0.000687529	Zm00001d053860	242400871	242404592	-	MEI2 C-terminal RRM only like 1	167053
AD	AD 30:0	4-237864891	4	242571645	2.25665e-05	0.367742	0.130027	0.18218	-0.0669688	67	0.000687529	Zm00001d053861	242512382	242522531	+	Putative translation elongation factor family protein	49114
AD	AD 30:0	4-237864891	4	242571645	2.25665e-05	0.367742	0.130027	0.18218	-0.0669688	67	0.000687529	Zm00001d053862	242512732	242523643	-	Rhodanese-like domain-containing protein 19 mitochondrial	48002
AD	AD 30:0	4-237864891	4	242571645	2.25665e-05	0.367742	0.130027	0.18218	-0.0669688	67	0.000687529	Zm00001d053863	242524003	242526153	-	60S ribosomal protein L37a-2	45492
AD	AD 30:0	4-237864891	4	242571645	2.25665e-05	0.367742	0.130027	0.18218	-0.0669688	67	0.000687529	Zm00001d053864	242557991	242560362	+	60S ribosomal protein L19-2	11283
AD	AD 30:0	4-237864891	4	242571645	2.25665e-05	0.367742	0.130027	0.18218	-0.0669688	67	0.000687529	Zm00001d053865	242558034	242564564	+	Tyrosine-sulfated glycopeptide receptor 1	7081
AD	AD 30:0	4-237864891	4	242571645	2.25665e-05	0.367742	0.130027	0.18218	-0.0669688	67	0.000687529	Zm00001d053866	242563446	242571330	+	Tyrosine-sulfated glycopeptide receptor 1	315
AD	AD 30:0	4-237864891	4	242571645	2.25665e-05	0.367742	0.130027	0.18218	-0.0669688	67	0.000687529	Zm00001d053867	242568084	242571603	+	Tyrosine-sulfated glycopeptide receptor 1	42
AD	AD 30:0	4-237864891	4	242571645	2.25665e-05	0.367742	0.130027	0.18218	-0.0669688	67	0.000687529	Zm00001d053870	242621418	242623305	+	NA	49773
AD	AD 30:0	4-237864891	4	242571645	2.25665e-05	0.367742	0.130027	0.18218	-0.0669688	67	0.000687529	Zm00001d053872	242631115	242643653	+	DNA-directed RNA polymerase V subunit 1	59470
AD	AD 30:0	4-237864891	4	242571645	2.25665e-05	0.367742	0.130027	0.18218	-0.0669688	67	0.000687529	Zm00001d053873	242643886	242649671	+	NA	72241
AD	AD 30:0	4-237864891	4	242571645	2.25665e-05	0.367742	0.130027	0.18218	-0.0669688	67	0.000687529	Zm00001d053874	242693585	242697891	+	Mediator of RNA polymerase II transcription subunit 17	121940
AD	AD 30:0	4-237864891	4	242571645	2.25665e-05	0.367742	0.130027	0.18218	-0.0669688	67	0.000687529	Zm00001d053875	242702075	242707311	+	VIN3-like protein 2	130430
AD	AD 30:0	4-237864891	4	242571645	2.25665e-05	0.367742	0.130027	0.18218	-0.0669688	67	0.000687529	Zm00001d053876	242707529	242711404	-	Protein kinase protein with adenine nucleotide alpha hydrolases-like domain	135884
AD	AD 30:0	4-237864891	4	242571645	2.25665e-05	0.367742	0.130027	0.18218	-0.0669688	67	0.000687529	Zm00001d053877	242754110	242757332	-	Lactoylglutathione lyase / glyoxalase I family protein	182465
AD	AD 30:0	4-237864891	4	242571645	2.25665e-05	0.367742	0.130027	0.18218	-0.0669688	67	0.000687529	Zm00001d053878	242757325	242760957	+	PIN domain-like family protein	185680
AD	AD 30:0	7-164277213	7	169767858	2.63037e-05	0.254839	0.130027	0.181309	0.0739514	88	0.000903023	Zm00001d022085	169769393	169772957	+	UDP-arabinopyranose mutase 3	1535					Group3
AD	AD 30:0	7-164277213	7	169767858	2.63037e-05	0.254839	0.130027	0.181309	0.0739514	88	0.000903023	ENSRNA049447400	169779560	169779631	-	NA	11702
AD	AD 30:0	7-164277213	7	169767858	2.63037e-05	0.254839	0.130027	0.181309	0.0739514	88	0.000903023	Zm00001d022076	169604389	169605129	-	NA	162729
AD	AD 30:0	7-164277213	7	169767858	2.63037e-05	0.254839	0.130027	0.181309	0.0739514	88	0.000903023	Zm00001d022077	169605804	169611975	+	Probable 6-phosphogluconolactonase 1	155883
AD	AD 30:0	7-164277213	7	169767858	2.63037e-05	0.254839	0.130027	0.181309	0.0739514	88	0.000903023	Zm00001d022078	169614566	169616104	+	Eukaryotic aspartyl protease family protein	151754
AD	AD 30:0	7-164277213	7	169767858	2.63037e-05	0.254839	0.130027	0.181309	0.0739514	88	0.000903023	Zm00001d022079	169619486	169621704	+	Nucleobase-ascorbate transporter 11	146154
AD	AD 30:0	7-164277213	7	169767858	2.63037e-05	0.254839	0.130027	0.181309	0.0739514	88	0.000903023	Zm00001d022081	169727902	169730523	+	Protein COBRA	37335
AD	AD 30:0	7-164277213	7	169767858	2.63037e-05	0.254839	0.130027	0.181309	0.0739514	88	0.000903023	Zm00001d022082	169730585	169732890	-	COBRA-like protein 4	34968
AD	AD 30:0	7-164277213	7	169767858	2.63037e-05	0.254839	0.130027	0.181309	0.0739514	88	0.000903023	Zm00001d022083	169733649	169737370	-	Mitochondrial import inner membrane translocase subunit Tim17	30488
AD	AD 30:0	7-164277213	7	169767858	2.63037e-05	0.254839	0.130027	0.181309	0.0739514	88	0.000903023	Zm00001d022084	169764944	169765631	+	B12D protein	2227
AD	AD 30:0	7-164277213	7	169767858	2.63037e-05	0.254839	0.130027	0.181309	0.0739514	88	0.000903023	Zm00001d022086	169779560	169779631	-	NA	11702
AD	AD 30:0	7-164277213	7	169767858	2.63037e-05	0.254839	0.130027	0.181309	0.0739514	88	0.000903023	Zm00001d022088	169844061	169849722	+	Agamous-like MADS-box protein AGL8	76203
AD	AD 30:0	5-1052678	5	1090603	2.63265e-05	0.129032	0.130027	0.181304	-0.0890299	90	0.000923546	Zm00001d012826	933935	937151	+	Exosome complex exonuclease RRP46 homolog	153452					Group1
AD	AD 30:0	5-1052678	5	1090603	2.63265e-05	0.129032	0.130027	0.181304	-0.0890299	90	0.000923546	Zm00001d012821	898964	904115	+	Probable inactive poly [ADP-ribose] polymerase SRO1	186488
AD	AD 30:0	5-1052678	5	1090603	2.63265e-05	0.129032	0.130027	0.181304	-0.0890299	90	0.000923546	Zm00001d012822	919123	924671	+	TRF-like 10	165932
AD	AD 30:0	5-1052678	5	1090603	2.63265e-05	0.129032	0.130027	0.181304	-0.0890299	90	0.000923546	Zm00001d012823	925235	928518	-	Heat stress transcription factor A-1a	162085
AD	AD 30:0	5-1052678	5	1090603	2.63265e-05	0.129032	0.130027	0.181304	-0.0890299	90	0.000923546	Zm00001d012824	928945	929484	+	RNA binding protein	161119
AD	AD 30:0	5-1052678	5	1090603	2.63265e-05	0.129032	0.130027	0.181304	-0.0890299	90	0.000923546	Zm00001d012825	930687	933796	-	RNA-binding (RRM/RBD/RNP motifs) family protein	156807
AD	AD 30:0	5-1052678	5	1090603	2.63265e-05	0.129032	0.130027	0.181304	-0.0890299	90	0.000923546	Zm00001d012827	939545	943194	+	ADP-ribosylation factor GTPase-activating protein AGD10	147409
AD	AD 30:0	5-1052678	5	1090603	2.63265e-05	0.129032	0.130027	0.181304	-0.0890299	90	0.000923546	Zm00001d012828	943747	944581	-	NA	146022
AD	AD 30:0	5-1052678	5	1090603	2.63265e-05	0.129032	0.130027	0.181304	-0.0890299	90	0.000923546	Zm00001d012829	945584	946022	-	Probable nicotianamine synthase 4	144581
AD	AD 30:0	5-1052678	5	1090603	2.63265e-05	0.129032	0.130027	0.181304	-0.0890299	90	0.000923546	Zm00001d012830	949750	951996	+	Protein BCCIP homolog	138607
AD	AD 30:0	5-1052678	5	1090603	2.63265e-05	0.129032	0.130027	0.181304	-0.0890299	90	0.000923546	Zm00001d012831	953000	956110	+	Cleavage and polyadenylation specificity factor subunit 3-I	134493
AD	AD 30:0	5-1052678	5	1090603	2.63265e-05	0.129032	0.130027	0.181304	-0.0890299	90	0.000923546	Zm00001d012832	956683	958210	-	Ycf20-like protein	132393
AD	AD 30:0	5-1052678	5	1090603	2.63265e-05	0.129032	0.130027	0.181304	-0.0890299	90	0.000923546	Zm00001d012833	958243	960125	+	NA	130478
AD	AD 30:0	5-1052678	5	1090603	2.63265e-05	0.129032	0.130027	0.181304	-0.0890299	90	0.000923546	Zm00001d012834	958297	964764	+	der2;derlin2:	125839
AD	AD 30:0	5-1052678	5	1090603	2.63265e-05	0.129032	0.130027	0.181304	-0.0890299	90	0.000923546	Zm00001d012854	1119957	1122587	-	Actin-related protein 2/3 complex subunit 4	29354					Group2
AD	AD 30:0	5-1052678	5	1090603	2.63265e-05	0.129032	0.130027	0.181304	-0.0890299	90	0.000923546	Zm00001d012858	1169589	1180180	+	Protein prenylyltransferase superfamily protein	78986					Group3
AD	AD 30:0	5-1052678	5	1090603	2.63265e-05	0.129032	0.130027	0.181304	-0.0890299	90	0.000923546	Zm00001d001492	1066344	1068586	-	NA	22017
AD	AD 30:0	5-1052678	5	1090603	2.63265e-05	0.129032	0.130027	0.181304	-0.0890299	90	0.000923546	Zm00001d012836	969717	971009	+	hydroxyproline-rich glycoprotein family protein	119594
AD	AD 30:0	5-1052678	5	1090603	2.63265e-05	0.129032	0.130027	0.181304	-0.0890299	90	0.000923546	Zm00001d012837	975110	975562	+	Histone H2A	115041
AD	AD 30:0	5-1052678	5	1090603	2.63265e-05	0.129032	0.130027	0.181304	-0.0890299	90	0.000923546	Zm00001d012838	980443	982656	+	DCD (Development and Cell Death) domain protein	107947
AD	AD 30:0	5-1052678	5	1090603	2.63265e-05	0.129032	0.130027	0.181304	-0.0890299	90	0.000923546	Zm00001d012839	983375	990618	-	transducin family protein / WD-40 repeat family protein	99985
AD	AD 30:0	5-1052678	5	1090603	2.63265e-05	0.129032	0.130027	0.181304	-0.0890299	90	0.000923546	Zm00001d012840	990110	994697	-	transducin family protein / WD-40 repeat family protein	95906
AD	AD 30:0	5-1052678	5	1090603	2.63265e-05	0.129032	0.130027	0.181304	-0.0890299	90	0.000923546	Zm00001d012841	1015955	1016512	-	NA	74091
AD	AD 30:0	5-1052678	5	1090603	2.63265e-05	0.129032	0.130027	0.181304	-0.0890299	90	0.000923546	Zm00001d012842	1030177	1036813	+	NA	53790
AD	AD 30:0	5-1052678	5	1090603	2.63265e-05	0.129032	0.130027	0.181304	-0.0890299	90	0.000923546	Zm00001d012844	1060873	1065790	+	26S proteasome non-ATPase regulatory subunit 12 homolog B	24813
AD	AD 30:0	5-1052678	5	1090603	2.63265e-05	0.129032	0.130027	0.181304	-0.0890299	90	0.000923546	Zm00001d012845	1066531	1071306	-	Monothiol glutaredoxin-S14 chloroplastic	19297
AD	AD 30:0	5-1052678	5	1090603	2.63265e-05	0.129032	0.130027	0.181304	-0.0890299	90	0.000923546	Zm00001d012846	1071426	1076029	+	Elongation factor Tu mitochondrial	14574
AD	AD 30:0	5-1052678	5	1090603	2.63265e-05	0.129032	0.130027	0.181304	-0.0890299	90	0.000923546	Zm00001d012847	1077775	1079269	+	Sec14p-like phosphatidylinositol transfer family protein	11334
AD	AD 30:0	5-1052678	5	1090603	2.63265e-05	0.129032	0.130027	0.181304	-0.0890299	90	0.000923546	Zm00001d012848	1080944	1081672	+	SAM domain family protein	8931
AD	AD 30:0	5-1052678	5	1090603	2.63265e-05	0.129032	0.130027	0.181304	-0.0890299	90	0.000923546	Zm00001d012849	1082609	1084730	+	NAD(P)-binding Rossmann-fold superfamily protein	5873
AD	AD 30:0	5-1052678	5	1090603	2.63265e-05	0.129032	0.130027	0.181304	-0.0890299	90	0.000923546	Zm00001d012850	1084640	1087652	-	Nucleotide-diphospho-sugar transferase family protein	2951
AD	AD 30:0	5-1052678	5	1090603	2.63265e-05	0.129032	0.130027	0.181304	-0.0890299	90	0.000923546	Zm00001d012851	1092746	1099057	+	Oligomeric Golgi complex subunit 2	2143
AD	AD 30:0	5-1052678	5	1090603	2.63265e-05	0.129032	0.130027	0.181304	-0.0890299	90	0.000923546	Zm00001d012852	1099259	1101829	-	RPM1-interacting protein 4	8656
AD	AD 30:0	5-1052678	5	1090603	2.63265e-05	0.129032	0.130027	0.181304	-0.0890299	90	0.000923546	Zm00001d012853	1115868	1118754	+	B-cell receptor-associated protein 31-like	25265
AD	AD 30:0	5-1052678	5	1090603	2.63265e-05	0.129032	0.130027	0.181304	-0.0890299	90	0.000923546	Zm00001d012855	1124569	1127670	-	SWIM zinc finger family protein	33966
AD	AD 30:0	5-1052678	5	1090603	2.63265e-05	0.129032	0.130027	0.181304	-0.0890299	90	0.000923546	Zm00001d012856	1129423	1135486	-	DNA binding protein	38820
AD	AD 30:0	5-1052678	5	1090603	2.63265e-05	0.129032	0.130027	0.181304	-0.0890299	90	0.000923546	Zm00001d012857	1163084	1165592	+	DNA-directed RNA polymerases II IV and V subunit 8B	72481
AD	AD 30:0	5-1052678	5	1090603	2.63265e-05	0.129032	0.130027	0.181304	-0.0890299	90	0.000923546	Zm00001d012859	1221504	1223598	+	Hyaluronan / mRNA binding family	130901
AD	AD 30:0	5-1052678	5	1090603	2.63265e-05	0.129032	0.130027	0.181304	-0.0890299	90	0.000923546	Zm00001d012860	1224068	1225012	+	NA	133465
AD	AD 30:0	5-1052678	5	1090603	2.63265e-05	0.129032	0.130027	0.181304	-0.0890299	90	0.000923546	Zm00001d012861	1269106	1283069	+	ALBINO3-like protein 1 chloroplastic	178503
AD	AD 30:0	5-1052678	5	1090603	2.63265e-05	0.129032	0.130027	0.181304	-0.0890299	90	0.000923546	Zm00001d012862	1289643	1291724	-	Pentatricopeptide repeat-containing protein chloroplastic	199040
AD	AD 30:0	1-297805382	1	303207035	2.82946e-05	0.396774	0.130027	0.180895	0.0656721	95	0.000974854	Zm00001d034834	303356686	303362830	+	Serine/threonine-protein kinase MHK	149651					Group3
AD	AD 30:0	1-297805382	1	303207035	2.82946e-05	0.396774	0.130027	0.180895	0.0656721	95	0.000974854	Zm00001d034826	303088440	303107650	-	Elongation factor G-1 mitochondrial	99385
AD	AD 30:0	1-297805382	1	303207035	2.82946e-05	0.396774	0.130027	0.180895	0.0656721	95	0.000974854	Zm00001d034827	303225537	303226439	-	NA	18502
AD	AD 30:0	1-297805382	1	303207035	2.82946e-05	0.396774	0.130027	0.180895	0.0656721	95	0.000974854	Zm00001d034828	303240120	303243318	-	Nucleic acid-binding proteins superfamily	33085
AD	AD 30:0	1-297805382	1	303207035	2.82946e-05	0.396774	0.130027	0.180895	0.0656721	95	0.000974854	Zm00001d034829	303243570	303245421	-	Pirin-like protein 2	36535
AD	AD 30:0	1-297805382	1	303207035	2.82946e-05	0.396774	0.130027	0.180895	0.0656721	95	0.000974854	Zm00001d034830	303248068	303250558	-	Hyaluronan / mRNA binding family	41033
AD	AD 30:0	1-297805382	1	303207035	2.82946e-05	0.396774	0.130027	0.180895	0.0656721	95	0.000974854	Zm00001d034832	303279392	303289233	-	Probable acyl-activating enzyme 16 chloroplastic	72357
AD	AD 30:0	1-297805382	1	303207035	2.82946e-05	0.396774	0.130027	0.180895	0.0656721	95	0.000974854	Zm00001d034833	303290870	303296987	-	Protein prenylyltransferase superfamily protein	83835
AD	AD 30:0	1-297805382	1	303207035	2.82946e-05	0.396774	0.130027	0.180895	0.0656721	95	0.000974854	Zm00001d034835	303405547	303411273	+	DNA binding protein	198512
AD	AD 30:0	1-254465290	1	258660909	2.83721e-05	0.419355	0.130027	0.180879	-0.062919	96	0.000985116	Zm00001d033312	258658935	258662151	+	NA	0					Group3
AD	AD 30:0	1-254465290	1	258660909	2.83721e-05	0.419355	0.130027	0.180879	-0.062919	96	0.000985116	Zm00001d033315	258758751	258762154	-	B3 domain-containing protein	97842					Group3
AD	AD 30:0	1-254465290	1	258660909	2.83721e-05	0.419355	0.130027	0.180879	-0.062919	96	0.000985116	Zm00001d033310	258515868	258524876	-	Probable transcription factor KAN4	136033
AD	AD 30:0	1-254465290	1	258660909	2.83721e-05	0.419355	0.130027	0.180879	-0.062919	96	0.000985116	Zm00001d033313	258663739	258665853	-	B3 domain-containing protein	2830
AD	AD 30:0	1-254465290	1	258660909	2.83721e-05	0.419355	0.130027	0.180879	-0.062919	96	0.000985116	Zm00001d033314	258696000	258705544	-	B3 domain-containing protein	35091
AD	AD 30:0	1-254465290	1	258660909	2.83721e-05	0.419355	0.130027	0.180879	-0.062919	96	0.000985116	Zm00001d033316	258846263	258847552	+	CBL-interacting serine/threonine-protein kinase 4	185354
AD	AD 30:0	1-254465290	1	258660909	2.83721e-05	0.419355	0.130027	0.180879	-0.062919	96	0.000985116	Zm00001d033317	258850341	258853608	+	tha4;thylakoid assembly4: Required for thylakoid protein targeting via the TAT pathway. Ortholog of bacterial TatA. (A. Barkan, 2015)pale green seedling lethal; thlakoid protein targeting: tat pathway	189432
AD	AD 30:0	1-254465290	1	258660909	2.83721e-05	0.419355	0.130027	0.180879	-0.062919	96	0.000985116	Zm00001d033318	258854604	258874451	+	Protein OSB2 chloroplastic	193695
AD	AD 30:0	8-172918585	8	178659206	3.01224e-05	0.109677	0.130027	0.18054	-0.10133	99	0.0010159	Zm00001d012693	178730558	178734205	-	Solute carrier family 23 member 2	71352					Group3
AD	AD 30:0	8-172918585	8	178659206	3.01224e-05	0.109677	0.130027	0.18054	-0.10133	99	0.0010159	ENSRNA049448599	178710850	178710935	+	NA	51644
AD	AD 30:0	8-172918585	8	178659206	3.01224e-05	0.109677	0.130027	0.18054	-0.10133	99	0.0010159	Zm00001d012678	178461024	178461103	-	NA	198103
AD	AD 30:0	8-172918585	8	178659206	3.01224e-05	0.109677	0.130027	0.18054	-0.10133	99	0.0010159	Zm00001d012679	178499451	178502466	+	NA	156740
AD	AD 30:0	8-172918585	8	178659206	3.01224e-05	0.109677	0.130027	0.18054	-0.10133	99	0.0010159	Zm00001d012680	178503396	178513034	+	NA	146172
AD	AD 30:0	8-172918585	8	178659206	3.01224e-05	0.109677	0.130027	0.18054	-0.10133	99	0.0010159	Zm00001d012681	178514135	178531003	-	RHOMBOID-like protein 12 mitochondrial	128203
AD	AD 30:0	8-172918585	8	178659206	3.01224e-05	0.109677	0.130027	0.18054	-0.10133	99	0.0010159	Zm00001d012682	178603215	178609501	+	Putative choline/ethanolamine kinase	49705
AD	AD 30:0	8-172918585	8	178659206	3.01224e-05	0.109677	0.130027	0.18054	-0.10133	99	0.0010159	Zm00001d012683	178610642	178614771	+	UDP-arabinopyranose mutase 3	44435
AD	AD 30:0	8-172918585	8	178659206	3.01224e-05	0.109677	0.130027	0.18054	-0.10133	99	0.0010159	Zm00001d012684	178616999	178617343	+	NA	41863
AD	AD 30:0	8-172918585	8	178659206	3.01224e-05	0.109677	0.130027	0.18054	-0.10133	99	0.0010159	Zm00001d012685	178635302	178641627	+	Mitochondrial import inner membrane translocase subunit TIM50	17579
AD	AD 30:0	8-172918585	8	178659206	3.01224e-05	0.109677	0.130027	0.18054	-0.10133	99	0.0010159	Zm00001d012686	178642508	178644235	+	NA	14971
AD	AD 30:0	8-172918585	8	178659206	3.01224e-05	0.109677	0.130027	0.18054	-0.10133	99	0.0010159	Zm00001d012687	178645606	178650028	+	Putative phospholipase%2C patatin family protein	9178
AD	AD 30:0	8-172918585	8	178659206	3.01224e-05	0.109677	0.130027	0.18054	-0.10133	99	0.0010159	Zm00001d012688	178683463	178701014	+	Protein tesmin/TSO1-like CXC 5	24257
AD	AD 30:0	8-172918585	8	178659206	3.01224e-05	0.109677	0.130027	0.18054	-0.10133	99	0.0010159	Zm00001d012689	178701046	178703315	-	agrr21;<e5><ca>: NCBI: protein CURVATURE THYLAKOID 1C, chloroplastic	41840
AD	AD 30:0	8-172918585	8	178659206	3.01224e-05	0.109677	0.130027	0.18054	-0.10133	99	0.0010159	Zm00001d012690	178703289	178706744	+	Protein ABIL3	44083
AD	AD 30:0	8-172918585	8	178659206	3.01224e-05	0.109677	0.130027	0.18054	-0.10133	99	0.0010159	Zm00001d012691	178707473	178709709	-	Rop guanine nucleotide exchange factor 9	48267
AD	AD 30:0	8-172918585	8	178659206	3.01224e-05	0.109677	0.130027	0.18054	-0.10133	99	0.0010159	Zm00001d012692	178710850	178710935	+	NA	51644
AD	AD 30:0	8-172918585	8	178659206	3.01224e-05	0.109677	0.130027	0.18054	-0.10133	99	0.0010159	Zm00001d012694	178736934	178742762	-	Putative HCNGP-related transcriptional regulator family protein	77728
AD	AD 30:0	8-172918585	8	178659206	3.01224e-05	0.109677	0.130027	0.18054	-0.10133	99	0.0010159	Zm00001d012695	178775768	178776207	-	NA	116562
AD	AD 30:0	8-172918585	8	178659206	3.01224e-05	0.109677	0.130027	0.18054	-0.10133	99	0.0010159	Zm00001d012696	178779303	178780856	+	Putative CBL-interacting protein kinase family protein	120097
AD	AD 30:0	8-172918585	8	178659206	3.01224e-05	0.109677	0.130027	0.18054	-0.10133	99	0.0010159	Zm00001d012697	178790766	178792679	+	Putative CBL-interacting protein kinase family protein	131560
AD	AD 30:0	8-172918585	8	178659206	3.01224e-05	0.109677	0.130027	0.18054	-0.10133	99	0.0010159	Zm00001d012699	178819719	178826711	+	Cupin%2C RmlC-type%3B Cupin%2C RmlC-type isoform 1%3B Cupin%2C RmlC-type isoform 2%3B Cupin%2C RmlC-type isoform 3	160513
AD	AD 30:0	8-172918585	8	178659206	3.01224e-05	0.109677	0.130027	0.18054	-0.10133	99	0.0010159	Zm00001d012700	178836092	178836739	+	NA	176886
AD	AD 30:0	8-114586520	8	117811061	3.53117e-05	0.0645161	0.130027	0.179639	0.138464	118	0.00121087	Zm00001d010491	117740344	117744264	+	Succinate dehydrogenase subunit 4 mitochondrial	66797
AD	AD 30:0	8-114586520	8	117811061	3.53117e-05	0.0645161	0.130027	0.179639	0.138464	118	0.00121087	Zm00001d010492	117765218	117780166	+	Protein kinase superfamily protein	30895
AD	AD 30:0	8-114586520	8	117811061	3.53117e-05	0.0645161	0.130027	0.179639	0.138464	118	0.00121087	Zm00001d010493	117899468	117903017	+	F-box domain containing protein	88407
AD	AD 30:0	8-114586520	8	117811061	3.53117e-05	0.0645161	0.130027	0.179639	0.138464	118	0.00121087	Zm00001d010494	117945851	117946881	-	NA	134790
AD	AD 30:0	8-114586520	8	117811061	3.53117e-05	0.0645161	0.130027	0.179639	0.138464	118	0.00121087	Zm00001d010495	118000011	118007378	-	Vesicle-associated protein 2-2	188950
AD	AD 30:0	5-90383521	5	92674387	3.97162e-05	0.487097	0.130027	0.178974	0.0628339	135	0.00138532	Zm00001d001603	92734815	92735239	+	NA	60428
AD	AD 30:0	5-90383521	5	92674387	3.97162e-05	0.487097	0.130027	0.178974	0.0628339	135	0.00138532	Zm00001d015477	92669605	92675745	+	Protein ECERIFERUM 3	0
AD	AD 30:0	5-90383521	5	92674387	3.97162e-05	0.487097	0.130027	0.178974	0.0628339	135	0.00138532	Zm00001d015478	92676122	92676194	-	NA	1735
AD	AD 30:0	5-90383521	5	92674387	3.97162e-05	0.487097	0.130027	0.178974	0.0628339	135	0.00138532	Zm00001d015480	92700704	92700776	-	NA	26317
AD	AD 30:0	5-90383521	5	92674387	3.97162e-05	0.487097	0.130027	0.178974	0.0628339	135	0.00138532	Zm00001d015481	92811181	92811926	-	40S ribosomal protein S4-3	136794
AD	AD 30:0	5-90383521	5	92674387	3.97162e-05	0.487097	0.130027	0.178974	0.0628339	135	0.00138532	Zm00001d015482	92848176	92848523	+	NA	173789
AD	AD 30:0	9-156764160	9	159589276	4.18704e-05	0.112903	0.130027	0.178675	0.0971326	149	0.00152898	Zm00001d048575	159480993	159515420	-	myosin heavy chain-related	73856						Both
AD	AD 30:0	9-156764160	9	159589276	4.18704e-05	0.112903	0.130027	0.178675	0.0971326	149	0.00152898	Zm00001d048576	159531032	159535776	-	myosin heavy chain-related	53500						Both
AD	AD 30:0	9-156764160	9	159589276	4.18704e-05	0.112903	0.130027	0.178675	0.0971326	149	0.00152898	Zm00001d027227	159429240	159429763	+	NA	159513						Both
AD	AD 30:0	9-156764160	9	159589276	4.18704e-05	0.112903	0.130027	0.178675	0.0971326	149	0.00152898	Zm00001d048577	159667998	159691083	+	Transmembrane amino acid transporter family protein	78722					Group3
AD	AD 32:0	8-16209571	8	16630093	1.97e-07	0.274194	0.025207	0.114593	-0.0529224	1	1.02616e-05	Zm00001d008669	16558205	16558516	+	Histone H4	71577		0.000523085	6	0.000299805	Group1	Both
AD	AD 32:0	8-16209571	8	16630093	1.97e-07	0.274194	0.025207	0.114593	-0.0529224	1	1.02616e-05	Zm00001d008671	16753262	16778656	+	Cycloartenol synthase	123169	Yes					Both
AD	AD 32:0	8-16209571	8	16630093	1.97e-07	0.274194	0.025207	0.114593	-0.0529224	1	1.02616e-05	Zm00001d008672	16791141	16796019	+	Cycloartenol synthase	161048						Both
AD	AD 32:0	8-16209571	8	16630093	1.97e-07	0.274194	0.025207	0.114593	-0.0529224	1	1.02616e-05	Zm00001d007997	16470428	16470965	+	NA	159128						Both
AD	AD 32:0	8-16209571	8	16630093	1.97e-07	0.274194	0.025207	0.114593	-0.0529224	1	1.02616e-05	Zm00001d008668	16496333	16497172	-	NA	132921						Both
AD	AD 32:0	8-16209571	8	16630093	1.97e-07	0.274194	0.025207	0.114593	-0.0529224	1	1.02616e-05	Zm00001d008666	16426215	16435539	-	DCD (Development and Cell Death) domain protein	194554
AD	AD 32:0	8-1720808	8	1865001	3.31337e-06	0.0677419	0.025207	0.0960001	-0.0837726	66	0.000677267	Zm00001d007982	1976413	1976953	+	NA	111412
AD	AD 32:0	8-1720808	8	1865001	3.31337e-06	0.0677419	0.025207	0.0960001	-0.0837726	66	0.000677267	Zm00001d008223	1663801	1665182	+	Eukaryotic translation initiation factor 6	199819
AD	AD 32:0	8-1720808	8	1865001	3.31337e-06	0.0677419	0.025207	0.0960001	-0.0837726	66	0.000677267	Zm00001d008224	1665296	1669410	-	DNA-binding protein	195591
AD	AD 32:0	8-1720808	8	1865001	3.31337e-06	0.0677419	0.025207	0.0960001	-0.0837726	66	0.000677267	Zm00001d008225	1785019	1794777	-	Transcription factor TGA6	70224
AD	AD 32:0	8-1720808	8	1865001	3.31337e-06	0.0677419	0.025207	0.0960001	-0.0837726	66	0.000677267	Zm00001d008226	1889016	1893402	-	Sialin	24015
AD	AD 32:0	8-1720808	8	1865001	3.31337e-06	0.0677419	0.025207	0.0960001	-0.0837726	66	0.000677267	Zm00001d008227	1969000	1975048	+	Probable peptide/nitrate transporter	103999
AD	AD 32:0	8-1720808	8	1865001	3.31337e-06	0.0677419	0.025207	0.0960001	-0.0837726	66	0.000677267	Zm00001d008228	1976472	1977821	+	rpl40;50S ribosomal protein L40: npi220b was called npi553 but is listed in the database as npi220b	111471
AD	AD 32:0	8-1720808	8	1865001	3.31337e-06	0.0677419	0.025207	0.0960001	-0.0837726	66	0.000677267	Zm00001d008229	1983066	1984497	-	Putative MYB DNA-binding domain superfamily protein	118065
AD	AD 32:0	8-1720808	8	1865001	3.31337e-06	0.0677419	0.025207	0.0960001	-0.0837726	66	0.000677267	Zm00001d008230	2034108	2036318	+	Magnesium-protoporphyrin IX monomethyl ester [oxidative] cyclase chloroplastic	169107
AD	AD 32:0	8-1720808	8	1865001	3.31337e-06	0.0677419	0.025207	0.0960001	-0.0837726	66	0.000677267	Zm00001d008232	2056150	2057320	-	Acyl-CoA N-acyltransferase with RING/FYVE/PHD-type zinc finger domain	191149
AD	AD 32:0	8-1720808	8	1865001	3.31337e-06	0.0677419	0.025207	0.0960001	-0.0837726	66	0.000677267	Zm00001d008233	2062566	2071530	+	COP9 signalosome complex subunit 2	197565
AD	AD 32:0	7-165792656	7	171326689	1.01067e-05	0.170968	0.025207	0.0887883	-0.0536784	89	0.000913284	Zm00001d022153	171356492	171370857	+	Glycerophosphodiester phosphodiesterase GDPDL3	29803					Group3
AD	AD 32:0	7-165792656	7	171326689	1.01067e-05	0.170968	0.025207	0.0887883	-0.0536784	89	0.000913284	Zm00001d001277	171387223	171387559	+	NA	60534
AD	AD 32:0	7-165792656	7	171326689	1.01067e-05	0.170968	0.025207	0.0887883	-0.0536784	89	0.000913284	Zm00001d022144	171127550	171132481	-	3-oxoacyl-[acyl-carrier-protein] synthase II chloroplastic	194208
AD	AD 32:0	7-165792656	7	171326689	1.01067e-05	0.170968	0.025207	0.0887883	-0.0536784	89	0.000913284	Zm00001d022145	171181139	171181913	-	Transcription factor VOZ1	144776
AD	AD 32:0	7-165792656	7	171326689	1.01067e-05	0.170968	0.025207	0.0887883	-0.0536784	89	0.000913284	Zm00001d022146	171182749	171183795	-	CBL-interacting serine/threonine-protein kinase 5	142894
AD	AD 32:0	7-165792656	7	171326689	1.01067e-05	0.170968	0.025207	0.0887883	-0.0536784	89	0.000913284	Zm00001d022147	171239855	171242278	-	NA	84411
AD	AD 32:0	7-165792656	7	171326689	1.01067e-05	0.170968	0.025207	0.0887883	-0.0536784	89	0.000913284	Zm00001d022148	171253896	171257994	+	fpox1;fowlpox viral protein homolog1: endosperm cDNA 5C04H07, similar to virus major core protein	68695
AD	AD 32:0	7-165792656	7	171326689	1.01067e-05	0.170968	0.025207	0.0887883	-0.0536784	89	0.000913284	Zm00001d022149	171262364	171268236	-	NA	58453
AD	AD 32:0	7-165792656	7	171326689	1.01067e-05	0.170968	0.025207	0.0887883	-0.0536784	89	0.000913284	Zm00001d022150	171311641	171312560	-	NA	14129
AD	AD 32:0	7-165792656	7	171326689	1.01067e-05	0.170968	0.025207	0.0887883	-0.0536784	89	0.000913284	Zm00001d022151	171318378	171319625	+	F-box protein	7064
AD	AD 32:0	7-165792656	7	171326689	1.01067e-05	0.170968	0.025207	0.0887883	-0.0536784	89	0.000913284	Zm00001d022152	171321714	171327952	-	alt9;alanine aminotransferase9: putative leaf alanine transminase	0
AD	AD 32:0	7-165792656	7	171326689	1.01067e-05	0.170968	0.025207	0.0887883	-0.0536784	89	0.000913284	Zm00001d022154	171380459	171381235	-	RING-H2 finger protein ATL3	53770
AD	AD 32:0	7-165792656	7	171326689	1.01067e-05	0.170968	0.025207	0.0887883	-0.0536784	89	0.000913284	Zm00001d022155	171391092	171396068	+	Leucine-rich repeat transmembrane protein kinase 1-like protein	64403
AD	AD 32:0	7-165792656	7	171326689	1.01067e-05	0.170968	0.025207	0.0887883	-0.0536784	89	0.000913284	Zm00001d022156	171400068	171401675	+	Pentatricopeptide repeat-containing protein	73379
AD	AD 32:0	7-165792656	7	171326689	1.01067e-05	0.170968	0.025207	0.0887883	-0.0536784	89	0.000913284	Zm00001d022159	171435935	171439485	+	Ankyrin repeat family protein	109246
AD	AD 32:0	7-165792656	7	171326689	1.01067e-05	0.170968	0.025207	0.0887883	-0.0536784	89	0.000913284	Zm00001d022160	171442295	171444896	+	ctn1;caltractin1: endosperm cDNA 5C06B08, similar to algal caltractin	115606
AD	AD 32:0	7-165792656	7	171326689	1.01067e-05	0.170968	0.025207	0.0887883	-0.0536784	89	0.000913284	Zm00001d022161	171452423	171456738	+	Putative paramyosin	125734
AD	AD 32:0	7-165792656	7	171326689	1.01067e-05	0.170968	0.025207	0.0887883	-0.0536784	89	0.000913284	Zm00001d022162	171464532	171465117	-	Scarecrow-like protein 6	137843
AD	AD 32:0	7-165792656	7	171326689	1.01067e-05	0.170968	0.025207	0.0887883	-0.0536784	89	0.000913284	Zm00001d022163	171487410	171488453	+	Pheromone receptor	160721
AD	AD 32:0	7-165792656	7	171326689	1.01067e-05	0.170968	0.025207	0.0887883	-0.0536784	89	0.000913284	Zm00001d022164	171495212	171498168	-	Thioredoxin-like protein 4B	168523
AD	AD 32:0	7-165792656	7	171326689	1.01067e-05	0.170968	0.025207	0.0887883	-0.0536784	89	0.000913284	Zm00001d022166	171503608	171509248	-	Putative CDPK-related protein kinase	176919
AD	AD 32:0	7-165792656	7	171326689	1.01067e-05	0.170968	0.025207	0.0887883	-0.0536784	89	0.000913284	Zm00001d022167	171513540	171514427	+	Putative caltractin	186851
AD	AD 32:0	6-115368020	6	119168175	1.1436e-05	0.377419	0.025207	0.0879941	0.0407898	96	0.000985116	Zm00001d037274	119093152	119097181	+	E2F transcription factor-like E2FE	70994					Group3
AD	AD 32:0	6-115368020	6	119168175	1.1436e-05	0.377419	0.025207	0.0879941	0.0407898	96	0.000985116	Zm00001d037273	119043969	119047721	+	Peptide methionine sulfoxide reductase msrB	120454
AD	AD 32:0	6-115368020	6	119168175	1.1436e-05	0.377419	0.025207	0.0879941	0.0407898	96	0.000985116	Zm00001d037275	119096565	119098065	-	B12D protein	70110
AD	AD 32:0	6-115368020	6	119168175	1.1436e-05	0.377419	0.025207	0.0879941	0.0407898	96	0.000985116	Zm00001d037277	119165310	119170891	+	Elongin C%3B Elongin isoform 1%3B Elongin isoform 2	0
AD	AD 32:0	6-115368020	6	119168175	1.1436e-05	0.377419	0.025207	0.0879941	0.0407898	96	0.000985116	Zm00001d037278	119172801	119179266	-	pfk1;phosphofructose kinase1: vegetative meristem cDNA 7C02A06	4626
AD	AD 32:0	6-115368020	6	119168175	1.1436e-05	0.377419	0.025207	0.0879941	0.0407898	96	0.000985116	Zm00001d037279	119259106	119268023	+	Dynamin-2A	90931
AD	AD 32:0	6-115368020	6	119168175	1.1436e-05	0.377419	0.025207	0.0879941	0.0407898	96	0.000985116	Zm00001d037280	119278898	119279182	-	NA	110723
AD	AD 32:0	6-115368020	6	119168175	1.1436e-05	0.377419	0.025207	0.0879941	0.0407898	96	0.000985116	Zm00001d037281	119331327	119331593	-	NA	163152
AD	AD 32:0	6-115368020	6	119168175	1.1436e-05	0.377419	0.025207	0.0879941	0.0407898	96	0.000985116	Zm00001d037282	119343777	119346194	-	Aspartokinase 1 chloroplastic	175602
AD	AD 32:0	6-115368020	6	119168175	1.1436e-05	0.377419	0.025207	0.0879941	0.0407898	96	0.000985116	Zm00001d037284	119349742	119350518	-	Pentatricopeptide repeat-containing protein	181567
AD	AD 32:0	4-232473895	4	236965207	1.23763e-05	0.448387	0.025207	0.0874868	0.0406696	97	0.000995377	Zm00001d027022	237144683	237145404	+	NA	179476
AD	AD 32:0	4-232473895	4	236965207	1.23763e-05	0.448387	0.025207	0.0874868	0.0406696	97	0.000995377	Zm00001d053619	236769086	236771223	+	Phenylalanine ammonia-lyase 1	193984
AD	AD 32:0	4-232473895	4	236965207	1.23763e-05	0.448387	0.025207	0.0874868	0.0406696	97	0.000995377	Zm00001d053620	236807529	236818076	-	Peptidyl-prolyl cis-trans isomerase CYP95	147131
AD	AD 32:0	4-232473895	4	236965207	1.23763e-05	0.448387	0.025207	0.0874868	0.0406696	97	0.000995377	Zm00001d053622	236999463	237006338	+	zfp30;putative zinc finger protein30:	34256
AD	AD 32:0	4-232473895	4	236965207	1.23763e-05	0.448387	0.025207	0.0874868	0.0406696	97	0.000995377	Zm00001d053623	237045122	237049187	+	Apoptotic protease-activating factor 1	79915
AD	AD 32:0	4-232473895	4	236965207	1.23763e-05	0.448387	0.025207	0.0874868	0.0406696	97	0.000995377	Zm00001d053624	237051179	237059836	+	binding	85972
AD	AD 32:0	4-232473895	4	236965207	1.23763e-05	0.448387	0.025207	0.0874868	0.0406696	97	0.000995377	Zm00001d053625	237083050	237084813	+	Alba DNA/RNA-binding protein	117843
AD	AD 32:0	4-232473895	4	236965207	1.23763e-05	0.448387	0.025207	0.0874868	0.0406696	97	0.000995377	Zm00001d053626	237108971	237110604	-	SPX domain-containing protein 1	143764
AD	AD 32:0	9-142729491	9	145088302	1.37048e-05	0.206452	0.025207	0.0868329	0.0482561	100	0.00102616	Zm00001d047907	144889620	144890472	+	Putative homeodomain-like transcription factor superfamily protein	197830
AD	AD 32:0	9-142729491	9	145088302	1.37048e-05	0.206452	0.025207	0.0868329	0.0482561	100	0.00102616	Zm00001d047908	144956737	144961467	+	Long chain base biosynthesis protein 1	126835
AD	AD 32:0	9-142729491	9	145088302	1.37048e-05	0.206452	0.025207	0.0868329	0.0482561	100	0.00102616	Zm00001d047909	144963925	144969440	+	transcription activators;DNA binding;RNA polymerase II transcription factors;catalytics;transcription initiation factors	118862
AD	AD 32:0	9-142729491	9	145088302	1.37048e-05	0.206452	0.025207	0.0868329	0.0482561	100	0.00102616	Zm00001d047910	144997539	145004862	-	V-type proton ATPase subunit a3	83440
AD	AD 32:0	9-142729491	9	145088302	1.37048e-05	0.206452	0.025207	0.0868329	0.0482561	100	0.00102616	Zm00001d047911	145078478	145081740	+	HVA22-like protein i	6562
AD	AD 32:0	9-142729491	9	145088302	1.37048e-05	0.206452	0.025207	0.0868329	0.0482561	100	0.00102616	Zm00001d047912	145083002	145087759	-	Translation initiation factor IF-2	543
AD	AD 32:0	9-142729491	9	145088302	1.37048e-05	0.206452	0.025207	0.0868329	0.0482561	100	0.00102616	Zm00001d047913	145088594	145088995	+	NA	292
AD	AD 32:0	9-142729491	9	145088302	1.37048e-05	0.206452	0.025207	0.0868329	0.0482561	100	0.00102616	Zm00001d047915	145099813	145101252	-	UDP-glucuronate 4-epimerase 4	11511
AD	AD 32:0	1-215387086	1	218507266	1.57676e-05	0.0870968	0.025207	0.0859348	-0.0717387	109	0.00111852	Zm00001d032238	218358529	218366044	+	Putative 1-phosphatidylinositol-3-phosphate 5-kinase FAB1C	141222
AD	AD 32:0	1-215387086	1	218507266	1.57676e-05	0.0870968	0.025207	0.0859348	-0.0717387	109	0.00111852	Zm00001d032239	218500155	218501623	+	hmga102;high mobility group family A 102: confers nickel resistance when expressed in yeast	5643
AD	AD 32:0	1-215387086	1	218507266	1.57676e-05	0.0870968	0.025207	0.0859348	-0.0717387	109	0.00111852	Zm00001d032240	218510675	218511967	-	myb domain protein 85	3409
AD	AD 32:0	1-215387086	1	218507266	1.57676e-05	0.0870968	0.025207	0.0859348	-0.0717387	109	0.00111852	Zm00001d032242	218581174	218582804	+	NA	73908
AD	AD 32:0	1-215387086	1	218507266	1.57676e-05	0.0870968	0.025207	0.0859348	-0.0717387	109	0.00111852	Zm00001d032244	218617548	218619858	+	Probable inactive receptor kinase	110282
AD	AD 32:0	1-215387086	1	218507266	1.57676e-05	0.0870968	0.025207	0.0859348	-0.0717387	109	0.00111852	Zm00001d032245	218620388	218626605	-	DNA repair protein RAD4	113122
AD	AD 32:0	4-230278777	4	234743326	1.92582e-05	0.206452	0.025207	0.0846561	-0.0482988	114	0.00116982	Zm00001d053566	234540871	234543612	-	Probable protein phosphatase 2C 72	199714
AD	AD 32:0	4-230278777	4	234743326	1.92582e-05	0.206452	0.025207	0.0846561	-0.0482988	114	0.00116982	Zm00001d053567	234705412	234705485	+	NA	37841
AD	AD 32:0	4-230278777	4	234743326	1.92582e-05	0.206452	0.025207	0.0846561	-0.0482988	114	0.00116982	Zm00001d053568	234742154	234742759	-	NA	567
AD	AD 32:0	4-230278777	4	234743326	1.92582e-05	0.206452	0.025207	0.0846561	-0.0482988	114	0.00116982	Zm00001d053569	234845163	234847523	+	Cytochrome P450 711A1	101837
AD	AD 32:0	4-230278777	4	234743326	1.92582e-05	0.206452	0.025207	0.0846561	-0.0482988	114	0.00116982	Zm00001d053571	234898292	234899662	-	Expressed protein; protein	154966
AD	AD 32:0	4-230278777	4	234743326	1.92582e-05	0.206452	0.025207	0.0846561	-0.0482988	114	0.00116982	Zm00001d053572	234902783	234907567	+	RNA-binding (RRM/RBD/RNP motifs) family protein	159457
AD	AD 32:0	6-106910353	6	110128363	1.99947e-05	0.206452	0.025207	0.0844165	-0.0467787	115	0.00118009	Zm00001d037045	110223819	110232746	-	Haloacid dehalogenase-like hydrolase domain-containing protein 1A isoform 1%3B Haloacid dehalogenase-like hydrolase domain-containing protein 1A isoform 2	95456					Group3
AD	AD 32:0	6-106910353	6	110128363	1.99947e-05	0.206452	0.025207	0.0844165	-0.0467787	115	0.00118009	Zm00001d037038	110012840	110017053	-	NA	111310
AD	AD 32:0	6-106910353	6	110128363	1.99947e-05	0.206452	0.025207	0.0844165	-0.0467787	115	0.00118009	Zm00001d037040	110122499	110123425	+	NA	4938
AD	AD 32:0	6-106910353	6	110128363	1.99947e-05	0.206452	0.025207	0.0844165	-0.0467787	115	0.00118009	Zm00001d037041	110125405	110127101	+	Glycosyltransferase family 61 protein	1262
AD	AD 32:0	6-106910353	6	110128363	1.99947e-05	0.206452	0.025207	0.0844165	-0.0467787	115	0.00118009	Zm00001d037042	110138379	110138762	+	NA	10016
AD	AD 32:0	6-106910353	6	110128363	1.99947e-05	0.206452	0.025207	0.0844165	-0.0467787	115	0.00118009	Zm00001d037043	110171520	110171801	+	NA	43157
AD	AD 32:0	6-106910353	6	110128363	1.99947e-05	0.206452	0.025207	0.0844165	-0.0467787	115	0.00118009	Zm00001d037044	110216081	110216708	-	NA	87718
AD	AD 32:0	1-23668896	1	24065679	2.28817e-05	0.432258	0.025207	0.083556	0.0378397	125	0.0012827	Zm00001d028140	23975834	23981932	+	Noc2p family	83747		0.00170352	25	0.00124919	Group1
AD	AD 32:0	1-23668896	1	24065679	2.28817e-05	0.432258	0.025207	0.083556	0.0378397	125	0.0012827	Zm00001d022695	23886427	23886739	+	NA	178940
AD	AD 32:0	1-23668896	1	24065679	2.28817e-05	0.432258	0.025207	0.083556	0.0378397	125	0.0012827	Zm00001d022696	23975045	23975255	+	NA	90424
AD	AD 32:0	1-23668896	1	24065679	2.28817e-05	0.432258	0.025207	0.083556	0.0378397	125	0.0012827	Zm00001d028135	23884937	23885009	-	NA	180670
AD	AD 32:0	1-23668896	1	24065679	2.28817e-05	0.432258	0.025207	0.083556	0.0378397	125	0.0012827	Zm00001d028136	23886807	23886879	-	NA	178800
AD	AD 32:0	1-23668896	1	24065679	2.28817e-05	0.432258	0.025207	0.083556	0.0378397	125	0.0012827	Zm00001d028137	23889397	23890397	-	40S ribosomal protein S23-2	175282
AD	AD 32:0	1-23668896	1	24065679	2.28817e-05	0.432258	0.025207	0.083556	0.0378397	125	0.0012827	Zm00001d028138	23950399	23952029	-	thiamine monophosphate synthase	113650
AD	AD 32:0	1-23668896	1	24065679	2.28817e-05	0.432258	0.025207	0.083556	0.0378397	125	0.0012827	Zm00001d028139	23959615	23962773	-	bnlg1953;<e5><ca>: similar to Arabidopsis C2H2-like zinc finger protein	102906
AD	AD 32:0	1-23668896	1	24065679	2.28817e-05	0.432258	0.025207	0.083556	0.0378397	125	0.0012827	Zm00001d028141	23991806	23994379	-	RNA binding (RRM/RBD/RNP motifs) family protein	71300
AD	AD 32:0	1-23668896	1	24065679	2.28817e-05	0.432258	0.025207	0.083556	0.0378397	125	0.0012827	Zm00001d028142	23996320	23997820	-	Regulator of Vps4 activity in the MVB pathway protein	67859
AD	AD 32:0	1-23668896	1	24065679	2.28817e-05	0.432258	0.025207	0.083556	0.0378397	125	0.0012827	Zm00001d028143	24000830	24011578	+	COP9 signalosome complex subunit 4	54101
AD	AD 32:0	1-23668896	1	24065679	2.28817e-05	0.432258	0.025207	0.083556	0.0378397	125	0.0012827	Zm00001d028144	24012254	24014074	-	Putative polyol transporter 1	51605
AD	AD 32:0	1-23668896	1	24065679	2.28817e-05	0.432258	0.025207	0.083556	0.0378397	125	0.0012827	Zm00001d028150	24163487	24166037	-	NA	97808
AD	AD 32:0	7-159047322	7	164392411	2.68247e-05	0.129032	0.025207	0.0825434	-0.0568485	135	0.00138532	Zm00001d021838	164311050	164316526	+	NA	75885
AD	AD 32:0	7-159047322	7	164392411	2.68247e-05	0.129032	0.025207	0.0825434	-0.0568485	135	0.00138532	Zm00001d021839	164317820	164319461	-	Remorin family protein	72950
AD	AD 32:0	7-159047322	7	164392411	2.68247e-05	0.129032	0.025207	0.0825434	-0.0568485	135	0.00138532	Zm00001d021840	164328316	164329388	+	Putative methyltransferase family protein	63023
AD	AD 32:0	7-159047322	7	164392411	2.68247e-05	0.129032	0.025207	0.0825434	-0.0568485	135	0.00138532	Zm00001d021841	164330978	164332300	-	Chaperonin-like RbcX protein	60111
AD	AD 32:0	7-159047322	7	164392411	2.68247e-05	0.129032	0.025207	0.0825434	-0.0568485	135	0.00138532	Zm00001d021842	164334705	164337536	+	Zinc finger AN1 and C2H2 domain-containing stress-associated protein 11	54875
AD	AD 32:0	7-159047322	7	164392411	2.68247e-05	0.129032	0.025207	0.0825434	-0.0568485	135	0.00138532	Zm00001d021843	164343316	164343884	+	NA	48527
AD	AD 32:0	7-159047322	7	164392411	2.68247e-05	0.129032	0.025207	0.0825434	-0.0568485	135	0.00138532	Zm00001d021844	164344371	164361391	+	Sodium/hydrogen exchanger 2	31020
AD	AD 32:0	7-159047322	7	164392411	2.68247e-05	0.129032	0.025207	0.0825434	-0.0568485	135	0.00138532	Zm00001d021845	164384246	164384855	-	NA	7556
AD	AD 32:0	7-159047322	7	164392411	2.68247e-05	0.129032	0.025207	0.0825434	-0.0568485	135	0.00138532	Zm00001d021846	164385228	164417998	-	Insulin-degrading enzyme-like 1 peroxisomal	0
AD	AD 32:0	7-159047322	7	164392411	2.68247e-05	0.129032	0.025207	0.0825434	-0.0568485	135	0.00138532	Zm00001d021847	164398545	164398616	-	NA	6134
AD	AD 32:0	7-159047322	7	164392411	2.68247e-05	0.129032	0.025207	0.0825434	-0.0568485	135	0.00138532	Zm00001d021848	164418577	164418852	+	NA	26166
AD	AD 32:0	7-159047322	7	164392411	2.68247e-05	0.129032	0.025207	0.0825434	-0.0568485	135	0.00138532	Zm00001d021849	164419534	164429587	-	Retrotransposon-like protein	27123
AD	AD 32:0	7-159047322	7	164392411	2.68247e-05	0.129032	0.025207	0.0825434	-0.0568485	135	0.00138532	Zm00001d021850	164513895	164520130	-	Cupredoxin superfamily protein	121484
AD	AD 32:0	7-159047322	7	164392411	2.68247e-05	0.129032	0.025207	0.0825434	-0.0568485	135	0.00138532	Zm00001d021851	164522494	164524195	-	NA	130083
AD	AD 32:0	7-159047322	7	164392411	2.68247e-05	0.129032	0.025207	0.0825434	-0.0568485	135	0.00138532	Zm00001d021853	164538050	164538498	+	NA	145639
AD	AD 32:0	7-159047322	7	164392411	2.68247e-05	0.129032	0.025207	0.0825434	-0.0568485	135	0.00138532	Zm00001d021854	164539814	164540449	+	F-box protein PP2-A13	147403
AD	AD 32:0	7-159047322	7	164392411	2.68247e-05	0.129032	0.025207	0.0825434	-0.0568485	135	0.00138532	Zm00001d021855	164542371	164543164	-	NA	149960
AD	AD 32:0	7-159047322	7	164392411	2.68247e-05	0.129032	0.025207	0.0825434	-0.0568485	135	0.00138532	Zm00001d021856	164591935	164593594	-	Cytokinin-O-glucosyltransferase 3	199524
AD	AD 32:0	8-26344466	8	27201224	2.69305e-05	0.390323	0.025207	0.0825183	0.0398903	136	0.00139558	Zm00001d008006	27342057	27342480	-	NA	140833
AD	AD 32:0	8-26344466	8	27201224	2.69305e-05	0.390323	0.025207	0.0825183	0.0398903	136	0.00139558	Zm00001d008957	27190533	27195349	-	Indole-3-acetic acid-amido synthetase GH3.6	5875
AD	AD 32:0	8-26344466	8	27201224	2.69305e-05	0.390323	0.025207	0.0825183	0.0398903	136	0.00139558	Zm00001d008958	27237025	27237743	-	NA	35801
AD	AD 32:0	9-117077860	9	118809232	3.02064e-05	0.345161	0.025207	0.0817883	-0.0403067	142	0.00145715	ENSRNA049450431	118810288	118810358	-	NA	1056
AD	AD 32:0	9-117077860	9	118809232	3.02064e-05	0.345161	0.025207	0.0817883	-0.0403067	142	0.00145715	ENSRNA049462071	118644589	118644784	-	NA	164448
AD	AD 32:0	9-117077860	9	118809232	3.02064e-05	0.345161	0.025207	0.0817883	-0.0403067	142	0.00145715	Zm00001d047102	118647038	118648060	+	Zinc finger protein ZAT9	161172
AD	AD 32:0	9-117077860	9	118809232	3.02064e-05	0.345161	0.025207	0.0817883	-0.0403067	142	0.00145715	Zm00001d047103	118702340	118710669	+	Gallus gallus similar to zinc finger RNA binding protein (LOC427010) mRNA.	98563
AD	AD 32:0	9-117077860	9	118809232	3.02064e-05	0.345161	0.025207	0.0817883	-0.0403067	142	0.00145715	Zm00001d047104	118712626	118716122	-	Putative glucuronosyltransferase PGSIP7	93110
AD	AD 32:0	9-117077860	9	118809232	3.02064e-05	0.345161	0.025207	0.0817883	-0.0403067	142	0.00145715	Zm00001d047105	118775847	118783432	-	Oxysterol-binding protein-related protein 2A	25800
AD	AD 32:0	9-117077860	9	118809232	3.02064e-05	0.345161	0.025207	0.0817883	-0.0403067	142	0.00145715	Zm00001d047106	118799414	118800304	+	zinc finger (C2H2 type) family protein	8928
AD	AD 32:0	9-117077860	9	118809232	3.02064e-05	0.345161	0.025207	0.0817883	-0.0403067	142	0.00145715	Zm00001d047107	118803843	118807278	-	NA	1954
AD	AD 32:0	9-117077860	9	118809232	3.02064e-05	0.345161	0.025207	0.0817883	-0.0403067	142	0.00145715	Zm00001d047108	118810288	118810358	-	NA	1056
AD	AD 32:0	9-117077860	9	118809232	3.02064e-05	0.345161	0.025207	0.0817883	-0.0403067	142	0.00145715	Zm00001d047109	118810850	118811696	-	Xyloglucan galactosyltransferase KATAMARI1	1618
AD	AD 32:0	9-117077860	9	118809232	3.02064e-05	0.345161	0.025207	0.0817883	-0.0403067	142	0.00145715	Zm00001d047110	118915807	118919998	+	trpp11;trehalose-6-phosphate phosphatase11:	106575
AD	AD 32:0	9-117077860	9	118809232	3.02064e-05	0.345161	0.025207	0.0817883	-0.0403067	142	0.00145715	Zm00001d047111	118955767	118956156	+	extensin-like protein	146535
AD	AD 32:0	9-117077860	9	118809232	3.02064e-05	0.345161	0.025207	0.0817883	-0.0403067	142	0.00145715	Zm00001d047112	119006413	119009418	-	NA	197181
AD	Total AD	1-246329337	1	249904612	1.99072e-07	0.170968	0.107525	0.189299	0.0411326	1	1.02616e-05	Zm00001d022954	250044434	250044869	+	NA	139822
AD	Total AD	1-246329337	1	249904612	1.99072e-07	0.170968	0.107525	0.189299	0.0411326	1	1.02616e-05	Zm00001d033077	249770156	249771444	-	Membrane metalloprotease ARASP chloroplastic	133168
AD	Total AD	1-246329337	1	249904612	1.99072e-07	0.170968	0.107525	0.189299	0.0411326	1	1.02616e-05	Zm00001d033078	249827667	249831134	+	LL-diaminopimelate aminotransferase chloroplastic	73478
AD	Total AD	1-246329337	1	249904612	1.99072e-07	0.170968	0.107525	0.189299	0.0411326	1	1.02616e-05	Zm00001d033079	249834193	249838726	-	GDSL esterase/lipase	65886
AD	Total AD	1-246329337	1	249904612	1.99072e-07	0.170968	0.107525	0.189299	0.0411326	1	1.02616e-05	Zm00001d033080	249851631	249854079	+	QWRF motif-containing protein 3	50533
AD	Total AD	1-246329337	1	249904612	1.99072e-07	0.170968	0.107525	0.189299	0.0411326	1	1.02616e-05	Zm00001d033082	249893707	249894822	-	mab12;math-btb12:	9790
AD	Total AD	1-246329337	1	249904612	1.99072e-07	0.170968	0.107525	0.189299	0.0411326	1	1.02616e-05	Zm00001d033084	249897363	249899939	+	NA	4673
AD	Total AD	1-246329337	1	249904612	1.99072e-07	0.170968	0.107525	0.189299	0.0411326	1	1.02616e-05	Zm00001d033085	249949501	249949573	+	NA	44889
AD	Total AD	1-246329337	1	249904612	1.99072e-07	0.170968	0.107525	0.189299	0.0411326	1	1.02616e-05	Zm00001d033086	249950180	249950252	-	NA	45568
AD	Total AD	1-246329337	1	249904612	1.99072e-07	0.170968	0.107525	0.189299	0.0411326	1	1.02616e-05	Zm00001d033087	249987293	249989041	+	11-beta-hydroxysteroid dehydrogenase-like 5	82681
AD	Total AD	1-246329337	1	249904612	1.99072e-07	0.170968	0.107525	0.189299	0.0411326	1	1.02616e-05	Zm00001d033088	250029625	250032949	+	Whole genome shotgun sequence of line PN40024 scaffold_14.assembly12x (Fragment)	125013
AD	Total AD	1-246329337	1	249904612	1.99072e-07	0.170968	0.107525	0.189299	0.0411326	1	1.02616e-05	Zm00001d033090	250039692	250043378	-	Secretory carrier-associated membrane protein 3	135080
AD	Total AD	1-246329337	1	249904612	1.99072e-07	0.170968	0.107525	0.189299	0.0411326	1	1.02616e-05	Zm00001d033091	250097114	250101436	+	Mpv17 / PMP22 family protein	192502
AD	Total AD	1-246329337	1	249904612	1.99072e-07	0.170968	0.107525	0.189299	0.0411326	1	1.02616e-05	Zm00001d033092	250103799	250108522	+	Alpha-soluble NSF attachment protein 2	199187
AD	Total AD	6-130969188	6	134879776	3.76981e-07	0.0774194	0.107525	0.18541	0.0573145	2	2.05232e-05	Zm00001d037712	134848645	134857406	-	MAR-binding filament-like protein 1	22370
AD	Total AD	6-130969188	6	134879776	3.76981e-07	0.0774194	0.107525	0.18541	0.0573145	2	2.05232e-05	Zm00001d037713	134933417	134935896	-	Protein MARD1	53641
AD	Total AD	6-130969188	6	134879776	3.76981e-07	0.0774194	0.107525	0.18541	0.0573145	2	2.05232e-05	Zm00001d037714	134992108	134994036	+	Polyamine-modulated factor 1-binding protein 1	112332
AD	Total AD	6-130969188	6	134879776	3.76981e-07	0.0774194	0.107525	0.18541	0.0573145	2	2.05232e-05	Zm00001d037715	135010426	135010557	+	NA	130650
AD	Total AD	6-130969188	6	134879776	3.76981e-07	0.0774194	0.107525	0.18541	0.0573145	2	2.05232e-05	Zm00001d037717	135053658	135064649	-	Heat shock 70 kDa protein 14	173882
AD	Total AD	7-165826431	7	171360284	1.44885e-06	0.164516	0.107525	0.177283	-0.0414549	3	3.07849e-05	Zm00001d022153	171356492	171370857	+	Glycerophosphodiester phosphodiesterase GDPDL3	0					Group3
AD	Total AD	7-165826431	7	171360284	1.44885e-06	0.164516	0.107525	0.177283	-0.0414549	3	3.07849e-05	Zm00001d022168	171557933	171559261	+	AT hook-containing MAR binding 1-like protein	197649					Group3
AD	Total AD	7-165826431	7	171360284	1.44885e-06	0.164516	0.107525	0.177283	-0.0414549	3	3.07849e-05	Zm00001d001277	171387223	171387559	+	NA	26939
AD	Total AD	7-165826431	7	171360284	1.44885e-06	0.164516	0.107525	0.177283	-0.0414549	3	3.07849e-05	Zm00001d022145	171181139	171181913	-	Transcription factor VOZ1	178371
AD	Total AD	7-165826431	7	171360284	1.44885e-06	0.164516	0.107525	0.177283	-0.0414549	3	3.07849e-05	Zm00001d022146	171182749	171183795	-	CBL-interacting serine/threonine-protein kinase 5	176489
AD	Total AD	7-165826431	7	171360284	1.44885e-06	0.164516	0.107525	0.177283	-0.0414549	3	3.07849e-05	Zm00001d022147	171239855	171242278	-	NA	118006
AD	Total AD	7-165826431	7	171360284	1.44885e-06	0.164516	0.107525	0.177283	-0.0414549	3	3.07849e-05	Zm00001d022148	171253896	171257994	+	fpox1;fowlpox viral protein homolog1: endosperm cDNA 5C04H07, similar to virus major core protein	102290
AD	Total AD	7-165826431	7	171360284	1.44885e-06	0.164516	0.107525	0.177283	-0.0414549	3	3.07849e-05	Zm00001d022149	171262364	171268236	-	NA	92048
AD	Total AD	7-165826431	7	171360284	1.44885e-06	0.164516	0.107525	0.177283	-0.0414549	3	3.07849e-05	Zm00001d022150	171311641	171312560	-	NA	47724
AD	Total AD	7-165826431	7	171360284	1.44885e-06	0.164516	0.107525	0.177283	-0.0414549	3	3.07849e-05	Zm00001d022151	171318378	171319625	+	F-box protein	40659
AD	Total AD	7-165826431	7	171360284	1.44885e-06	0.164516	0.107525	0.177283	-0.0414549	3	3.07849e-05	Zm00001d022152	171321714	171327952	-	alt9;alanine aminotransferase9: putative leaf alanine transminase	32332
AD	Total AD	7-165826431	7	171360284	1.44885e-06	0.164516	0.107525	0.177283	-0.0414549	3	3.07849e-05	Zm00001d022154	171380459	171381235	-	RING-H2 finger protein ATL3	20175
AD	Total AD	7-165826431	7	171360284	1.44885e-06	0.164516	0.107525	0.177283	-0.0414549	3	3.07849e-05	Zm00001d022155	171391092	171396068	+	Leucine-rich repeat transmembrane protein kinase 1-like protein	30808
AD	Total AD	7-165826431	7	171360284	1.44885e-06	0.164516	0.107525	0.177283	-0.0414549	3	3.07849e-05	Zm00001d022156	171400068	171401675	+	Pentatricopeptide repeat-containing protein	39784
AD	Total AD	7-165826431	7	171360284	1.44885e-06	0.164516	0.107525	0.177283	-0.0414549	3	3.07849e-05	Zm00001d022159	171435935	171439485	+	Ankyrin repeat family protein	75651
AD	Total AD	7-165826431	7	171360284	1.44885e-06	0.164516	0.107525	0.177283	-0.0414549	3	3.07849e-05	Zm00001d022160	171442295	171444896	+	ctn1;caltractin1: endosperm cDNA 5C06B08, similar to algal caltractin	82011
AD	Total AD	7-165826431	7	171360284	1.44885e-06	0.164516	0.107525	0.177283	-0.0414549	3	3.07849e-05	Zm00001d022161	171452423	171456738	+	Putative paramyosin	92139
AD	Total AD	7-165826431	7	171360284	1.44885e-06	0.164516	0.107525	0.177283	-0.0414549	3	3.07849e-05	Zm00001d022162	171464532	171465117	-	Scarecrow-like protein 6	104248
AD	Total AD	7-165826431	7	171360284	1.44885e-06	0.164516	0.107525	0.177283	-0.0414549	3	3.07849e-05	Zm00001d022163	171487410	171488453	+	Pheromone receptor	127126
AD	Total AD	7-165826431	7	171360284	1.44885e-06	0.164516	0.107525	0.177283	-0.0414549	3	3.07849e-05	Zm00001d022164	171495212	171498168	-	Thioredoxin-like protein 4B	134928
AD	Total AD	7-165826431	7	171360284	1.44885e-06	0.164516	0.107525	0.177283	-0.0414549	3	3.07849e-05	Zm00001d022166	171503608	171509248	-	Putative CDPK-related protein kinase	143324
AD	Total AD	7-165826431	7	171360284	1.44885e-06	0.164516	0.107525	0.177283	-0.0414549	3	3.07849e-05	Zm00001d022167	171513540	171514427	+	Putative caltractin	153256
AD	Total AD	4-74941455	4	77687586	1.83123e-06	0.316129	0.107525	0.17588	0.0334344	6	6.15697e-05	Zm00001d050271	77617238	77617588	-	NA	69998						Inter
AD	Total AD	4-74941455	4	77687586	1.83123e-06	0.316129	0.107525	0.17588	0.0334344	6	6.15697e-05	Zm00001d050272	77692886	77695103	-	UPF0503 protein chloroplastic	5300						Inter
AD	Total AD	4-74941455	4	77687586	1.83123e-06	0.316129	0.107525	0.17588	0.0334344	6	6.15697e-05	Zm00001d050273	77789524	77791626	+	Pentatricopeptide repeat-containing protein mitochondrial	101938						Inter
AD	Total AD	4-74941455	4	77687586	1.83123e-06	0.316129	0.107525	0.17588	0.0334344	6	6.15697e-05	Zm00001d026837	77547477	77547887	+	NA	139699
AD	Total AD	4-74941455	4	77687586	1.83123e-06	0.316129	0.107525	0.17588	0.0334344	6	6.15697e-05	Zm00001d050270	77517801	77532919	-	Carboxylesterase SOBER1	154667
AD	Total AD	4-74941455	4	77687586	1.83123e-06	0.316129	0.107525	0.17588	0.0334344	6	6.15697e-05	Zm00001d050274	77866649	77878557	-	RNA-binding (RRM/RBD/RNP motifs) family protein	179063
AD	Total AD	4-232471363	4	236967739	3.426e-06	0.383871	0.107525	0.172141	-0.0304083	15	0.000153924	Zm00001d027022	237144683	237145404	+	NA	176944
AD	Total AD	4-232471363	4	236967739	3.426e-06	0.383871	0.107525	0.172141	-0.0304083	15	0.000153924	Zm00001d053619	236769086	236771223	+	Phenylalanine ammonia-lyase 1	196516
AD	Total AD	4-232471363	4	236967739	3.426e-06	0.383871	0.107525	0.172141	-0.0304083	15	0.000153924	Zm00001d053620	236807529	236818076	-	Peptidyl-prolyl cis-trans isomerase CYP95	149663
AD	Total AD	4-232471363	4	236967739	3.426e-06	0.383871	0.107525	0.172141	-0.0304083	15	0.000153924	Zm00001d053622	236999463	237006338	+	zfp30;putative zinc finger protein30:	31724
AD	Total AD	4-232471363	4	236967739	3.426e-06	0.383871	0.107525	0.172141	-0.0304083	15	0.000153924	Zm00001d053623	237045122	237049187	+	Apoptotic protease-activating factor 1	77383
AD	Total AD	4-232471363	4	236967739	3.426e-06	0.383871	0.107525	0.172141	-0.0304083	15	0.000153924	Zm00001d053624	237051179	237059836	+	binding	83440
AD	Total AD	4-232471363	4	236967739	3.426e-06	0.383871	0.107525	0.172141	-0.0304083	15	0.000153924	Zm00001d053625	237083050	237084813	+	Alba DNA/RNA-binding protein	115311
AD	Total AD	4-232471363	4	236967739	3.426e-06	0.383871	0.107525	0.172141	-0.0304083	15	0.000153924	Zm00001d053626	237108971	237110604	-	SPX domain-containing protein 1	141232
AD	Total AD	9-31679674	9	31861126	4.34992e-06	0.464516	0.107525	0.170721	-0.0325453	21	0.000215494	Zm00001d045661	32056769	32058471	+	Zinc finger protein CONSTANS-LIKE 16	195643
AD	Total AD	8-173358546	8	179050973	1.20092e-05	0.109677	0.107525	0.164722	0.0426878	105	0.00107747	Zm00001d012710	179073312	179076818	+	SGS domain-containing protein	22339					Group2
AD	Total AD	8-173358546	8	179050973	1.20092e-05	0.109677	0.107525	0.164722	0.0426878	105	0.00107747	Zm00001d012718	179120409	179124173	-	NA	69436					Group3
AD	Total AD	8-173358546	8	179050973	1.20092e-05	0.109677	0.107525	0.164722	0.0426878	105	0.00107747	Zm00001d008167	179095052	179095438	+	NA	44079
AD	Total AD	8-173358546	8	179050973	1.20092e-05	0.109677	0.107525	0.164722	0.0426878	105	0.00107747	Zm00001d012701	178866204	178881882	+	Phosphatidate cytidylyltransferase	169091
AD	Total AD	8-173358546	8	179050973	1.20092e-05	0.109677	0.107525	0.164722	0.0426878	105	0.00107747	Zm00001d012702	178935008	178947931	+	Phosphoenolpyruvate carboxylase 3	103042
AD	Total AD	8-173358546	8	179050973	1.20092e-05	0.109677	0.107525	0.164722	0.0426878	105	0.00107747	Zm00001d012703	178952194	178952865	+	Dof zinc finger protein DOF1.5	98108
AD	Total AD	8-173358546	8	179050973	1.20092e-05	0.109677	0.107525	0.164722	0.0426878	105	0.00107747	Zm00001d012706	179027114	179028985	-	Acetamidase/Formamidase family protein	21988
AD	Total AD	8-173358546	8	179050973	1.20092e-05	0.109677	0.107525	0.164722	0.0426878	105	0.00107747	Zm00001d012707	179032130	179037162	+	Bifunctional riboflavin kinase/FMN phosphatase	13811
AD	Total AD	8-173358546	8	179050973	1.20092e-05	0.109677	0.107525	0.164722	0.0426878	105	0.00107747	Zm00001d012708	179043085	179046513	+	Pentatricopeptide repeat-containing protein	4460
AD	Total AD	8-173358546	8	179050973	1.20092e-05	0.109677	0.107525	0.164722	0.0426878	105	0.00107747	Zm00001d012709	179050887	179052423	+	Interactor of constitutive active ROPs 1	0
AD	Total AD	8-173358546	8	179050973	1.20092e-05	0.109677	0.107525	0.164722	0.0426878	105	0.00107747	Zm00001d012711	179078879	179081493	+	Dihydropyrimidinase	27906
AD	Total AD	8-173358546	8	179050973	1.20092e-05	0.109677	0.107525	0.164722	0.0426878	105	0.00107747	Zm00001d012712	179086672	179088998	-	ga2ox10;gibberellin 2-oxidase10:	35699
AD	Total AD	8-173358546	8	179050973	1.20092e-05	0.109677	0.107525	0.164722	0.0426878	105	0.00107747	Zm00001d012713	179095392	179099956	+	NA	44419
AD	Total AD	8-173358546	8	179050973	1.20092e-05	0.109677	0.107525	0.164722	0.0426878	105	0.00107747	Zm00001d012714	179100848	179101078	-	NA	49875
AD	Total AD	8-173358546	8	179050973	1.20092e-05	0.109677	0.107525	0.164722	0.0426878	105	0.00107747	Zm00001d012715	179102581	179103155	-	NA	51608
AD	Total AD	8-173358546	8	179050973	1.20092e-05	0.109677	0.107525	0.164722	0.0426878	105	0.00107747	Zm00001d012716	179104456	179105385	+	NA	53483
AD	Total AD	8-173358546	8	179050973	1.20092e-05	0.109677	0.107525	0.164722	0.0426878	105	0.00107747	Zm00001d012717	179106798	179113012	-	Potassium channel KAT1	55825
AD	Total AD	8-173358546	8	179050973	1.20092e-05	0.109677	0.107525	0.164722	0.0426878	105	0.00107747	Zm00001d012719	179164455	179168169	-	BZIP-type transcription factor	113482
AD	Total AD	8-173358546	8	179050973	1.20092e-05	0.109677	0.107525	0.164722	0.0426878	105	0.00107747	Zm00001d012720	179173501	179174214	-	E3 ubiquitin-protein ligase ATL41	122528
AD	Total AD	8-173358546	8	179050973	1.20092e-05	0.109677	0.107525	0.164722	0.0426878	105	0.00107747	Zm00001d012721	179175858	179177641	+	Gibberellin receptor GID1	124885
AD	Total AD	8-173358546	8	179050973	1.20092e-05	0.109677	0.107525	0.164722	0.0426878	105	0.00107747	Zm00001d012722	179177619	179178848	-	DNA-directed DNA polymerases	126646
AD	Total AD	8-173358546	8	179050973	1.20092e-05	0.109677	0.107525	0.164722	0.0426878	105	0.00107747	Zm00001d012725	179214402	179228713	-	Transcription factor TCP4	163429
AD	Total AD	6-146426149	6	150272000	1.37282e-05	0.212903	0.107525	0.163937	-0.0346458	124	0.00127244	Zm00001d001442	150252184	150252778	-	NA	19222
AD	Total AD	6-146426149	6	150272000	1.37282e-05	0.212903	0.107525	0.163937	-0.0346458	124	0.00127244	Zm00001d038164	150068990	150075970	+	mbd101b;methyl binding domain:	196030
AD	Total AD	6-146426149	6	150272000	1.37282e-05	0.212903	0.107525	0.163937	-0.0346458	124	0.00127244	Zm00001d038165	150159091	150161690	+	Putative GID1-like gibberellin receptor	110310
AD	Total AD	6-146426149	6	150272000	1.37282e-05	0.212903	0.107525	0.163937	-0.0346458	124	0.00127244	Zm00001d038166	150256768	150262995	-	Pentatricopeptide repeat-containing protein	9005
AD	Total AD	6-146426149	6	150272000	1.37282e-05	0.212903	0.107525	0.163937	-0.0346458	124	0.00127244	Zm00001d038167	150267525	150271745	-	Lipase	255
AD	Total AD	6-146426149	6	150272000	1.37282e-05	0.212903	0.107525	0.163937	-0.0346458	124	0.00127244	Zm00001d038170	150418144	150422431	-	dxs1;deoxy xylulose synthase 1: leaf specific; function inferred from Medicago trunculata gene sequence and expression pattern (Walter 2002)	146144
AD	Total AD	6-146426149	6	150272000	1.37282e-05	0.212903	0.107525	0.163937	-0.0346458	124	0.00127244	Zm00001d038171	150452628	150456212	-	Ubiquitin-associated/translation elongation factor EF1B protein	180628
AD	Total AD	3-225418990	3	229126447	1.4461e-05	0.441935	0.107525	0.163631	0.026712	131	0.00134427	Zm00001d044467	228977566	228980358	+	NA	146089					Group3	Both
AD	Total AD	3-225418990	3	229126447	1.4461e-05	0.441935	0.107525	0.163631	0.026712	131	0.00134427	Zm00001d044475	229134070	229137097	-	HXXXD-type acyl-transferase family protein	7623					Group3	Both
AD	Total AD	3-225418990	3	229126447	1.4461e-05	0.441935	0.107525	0.163631	0.026712	131	0.00134427	Zm00001d000721	228983443	228984145	-	NA	142302						Both
AD	Total AD	3-225418990	3	229126447	1.4461e-05	0.441935	0.107525	0.163631	0.026712	131	0.00134427	Zm00001d044468	228983453	228991157	-	maternal effect embryo arrest 18	135290						Both
AD	Total AD	3-225418990	3	229126447	1.4461e-05	0.441935	0.107525	0.163631	0.026712	131	0.00134427	Zm00001d044469	229010501	229015061	-	Heterogeneous nuclear ribonucleoprotein A3-like protein 2	111386						Both
AD	Total AD	3-225418990	3	229126447	1.4461e-05	0.441935	0.107525	0.163631	0.026712	131	0.00134427	Zm00001d044470	229091994	229098812	+	Adaptin ear-binding coat-associated protein 1 NECAP-1	27635						Both
AD	Total AD	3-225418990	3	229126447	1.4461e-05	0.441935	0.107525	0.163631	0.026712	131	0.00134427	Zm00001d044471	229102333	229103615	-	Hydroxyproline O-galactosyltransferase GALT4	22832						Both
AD	Total AD	3-225418990	3	229126447	1.4461e-05	0.441935	0.107525	0.163631	0.026712	131	0.00134427	Zm00001d044472	229106592	229108223	-	NA	18224						Both
AD	Total AD	3-225418990	3	229126447	1.4461e-05	0.441935	0.107525	0.163631	0.026712	131	0.00134427	Zm00001d044473	229110501	229111025	-	NA	15422						Both
AD	Total AD	3-225418990	3	229126447	1.4461e-05	0.441935	0.107525	0.163631	0.026712	131	0.00134427	Zm00001d044474	229126550	229127272	-	Protein LURP-one-related 8	103						Both
AD	Total AD	3-225418990	3	229126447	1.4461e-05	0.441935	0.107525	0.163631	0.026712	131	0.00134427	Zm00001d044476	229146436	229148265	-	ABC transporter G family member 10	19989						Both
AD	Total AD	3-225418990	3	229126447	1.4461e-05	0.441935	0.107525	0.163631	0.026712	131	0.00134427	Zm00001d000722	229259378	229259627	+	NA	132931						Intra
AD	Total AD	3-225418990	3	229126447	1.4461e-05	0.441935	0.107525	0.163631	0.026712	131	0.00134427	Zm00001d044478	229247796	229256127	+	ARM repeat superfamily protein	121349						Intra
AD	Total AD	3-225418990	3	229126447	1.4461e-05	0.441935	0.107525	0.163631	0.026712	131	0.00134427	Zm00001d044466	228955714	228957435	+	NA	169012
AD	Total AD	9-108232240	9	110803573	1.61853e-05	0.332258	0.107525	0.162971	0.03023	144	0.00147767	Zm00001d027152	110663100	110663536	+	NA	140037
AD	Total AD	9-108232240	9	110803573	1.61853e-05	0.332258	0.107525	0.162971	0.03023	144	0.00147767	Zm00001d027153	110668088	110668524	+	NA	135049
AD	Total AD	9-108232240	9	110803573	1.61853e-05	0.332258	0.107525	0.162971	0.03023	144	0.00147767	Zm00001d027154	110887321	110887791	+	NA	83748
AD	Total AD	9-108232240	9	110803573	1.61853e-05	0.332258	0.107525	0.162971	0.03023	144	0.00147767	Zm00001d046917	110610388	110610460	+	NA	193113
AD	Total AD	9-108232240	9	110803573	1.61853e-05	0.332258	0.107525	0.162971	0.03023	144	0.00147767	Zm00001d046918	110611066	110611138	-	NA	192435
AD	Total AD	9-108232240	9	110803573	1.61853e-05	0.332258	0.107525	0.162971	0.03023	144	0.00147767	Zm00001d046919	110691826	110696403	+	Chloride channel protein CLC-b	107170
AD	Total AD	9-108232240	9	110803573	1.61853e-05	0.332258	0.107525	0.162971	0.03023	144	0.00147767	Zm00001d046921	110797888	110799072	+	F-box protein AFR	4501
AD	Total AD	9-108232240	9	110803573	1.61853e-05	0.332258	0.107525	0.162971	0.03023	144	0.00147767	Zm00001d046922	110889793	110890950	+	F-box protein AFR	86220
AD	Total AD	9-108232240	9	110803573	1.61853e-05	0.332258	0.107525	0.162971	0.03023	144	0.00147767	Zm00001d046923	110943034	110946165	+	D-3-phosphoglycerate dehydrogenase 2 chloroplastic	139461
AD	Total AD	9-127510182	9	129431415	1.69015e-05	0.116129	0.107525	0.162718	-0.0440085	148	0.00151872	Zm00001d047420	129497163	129497949	-	DUF679 domain membrane protein 2	65748					Group3	Both
AD	Total AD	9-127510182	9	129431415	1.69015e-05	0.116129	0.107525	0.162718	-0.0440085	148	0.00151872	ENSRNA049450472	129430125	129430195	-	NA	1220						Both
AD	Total AD	9-127510182	9	129431415	1.69015e-05	0.116129	0.107525	0.162718	-0.0440085	148	0.00151872	ENSRNA049478445	129384277	129384394	+	NA	47021						Both
AD	Total AD	9-127510182	9	129431415	1.69015e-05	0.116129	0.107525	0.162718	-0.0440085	148	0.00151872	Zm00001d047410	129361657	129366929	-	NA	64486						Both
AD	Total AD	9-127510182	9	129431415	1.69015e-05	0.116129	0.107525	0.162718	-0.0440085	148	0.00151872	Zm00001d047411	129378062	129383334	-	NA	48081						Both
AD	Total AD	9-127510182	9	129431415	1.69015e-05	0.116129	0.107525	0.162718	-0.0440085	148	0.00151872	Zm00001d047412	129389277	129397589	-	Protein phosphatase 2C 32	33826						Both
AD	Total AD	9-127510182	9	129431415	1.69015e-05	0.116129	0.107525	0.162718	-0.0440085	148	0.00151872	Zm00001d047413	129430125	129430195	-	NA	1220						Both
AD	Total AD	9-127510182	9	129431415	1.69015e-05	0.116129	0.107525	0.162718	-0.0440085	148	0.00151872	Zm00001d047414	129468564	129468836	-	NA	37149						Both
AD	Total AD	9-127510182	9	129431415	1.69015e-05	0.116129	0.107525	0.162718	-0.0440085	148	0.00151872	Zm00001d047415	129471676	129472475	-	NA	40261						Both
AD	Total AD	9-127510182	9	129431415	1.69015e-05	0.116129	0.107525	0.162718	-0.0440085	148	0.00151872	Zm00001d047416	129472369	129472689	+	NA	40954						Both
AD	Total AD	9-127510182	9	129431415	1.69015e-05	0.116129	0.107525	0.162718	-0.0440085	148	0.00151872	Zm00001d047417	129473610	129475921	-	Putative cytochrome P450 superfamily protein	42195						Both
AD	Total AD	9-127510182	9	129431415	1.69015e-05	0.116129	0.107525	0.162718	-0.0440085	148	0.00151872	Zm00001d047418	129484059	129488183	-	Cytochrome P450 709B2	52644						Both
AD	Total AD	9-127510182	9	129431415	1.69015e-05	0.116129	0.107525	0.162718	-0.0440085	148	0.00151872	Zm00001d047419	129496477	129497219	+	Hydrophobic protein RCI2B	65062						Both
AD	Total AD	9-127510182	9	129431415	1.69015e-05	0.116129	0.107525	0.162718	-0.0440085	148	0.00151872	Zm00001d047421	129533221	129534348	+	Probable transcription factor	101806						Both
AD	Total AD	9-127510182	9	129431415	1.69015e-05	0.116129	0.107525	0.162718	-0.0440085	148	0.00151872	Zm00001d047422	129558501	129565916	-	[Pyruvate dehydrogenase (acetyl-transferring)] kinase mitochondrial	127086						Both
AD	Total AD	9-127510182	9	129431415	1.69015e-05	0.116129	0.107525	0.162718	-0.0440085	148	0.00151872	Zm00001d047423	129607631	129609882	-	Peptidase C15 pyroglutamyl peptidase I-like	176216						Both
AD	Total AD	9-127510182	9	129431415	1.69015e-05	0.116129	0.107525	0.162718	-0.0440085	148	0.00151872	Zm00001d047424	129619898	129624238	-	Flavonoid 3'-monooxygenase	188483						Both
FA	FA 16:0	3-37103829	3	36828323	4.97842e-06	0.225806	0.0204688	0.0889511	-0.0202876	2	2.05232e-05	Zm00001d040302	36669164	36675206	-	Zinc finger CCCH type domain-containing protein ZFN-like 1	153117
FA	FA 16:0	3-37103829	3	36828323	4.97842e-06	0.225806	0.0204688	0.0889511	-0.0202876	2	2.05232e-05	Zm00001d040303	36817316	36823842	+	Protein kinase superfamily protein	4481
FA	FA 16:0	3-37103829	3	36828323	4.97842e-06	0.225806	0.0204688	0.0889511	-0.0202876	2	2.05232e-05	Zm00001d040304	36892545	36892988	+	NA	64222
FA	FA 16:0	3-37103829	3	36828323	4.97842e-06	0.225806	0.0204688	0.0889511	-0.0202876	2	2.05232e-05	Zm00001d040305	36893536	36902030	-	Serine/threonine-protein kinase RUNKEL	65213
FA	FA 16:0	3-37103829	3	36828323	4.97842e-06	0.225806	0.0204688	0.0889511	-0.0202876	2	2.05232e-05	Zm00001d040306	36998433	36999059	-	Retrovirus-related Pol polyprotein LINE-1	170110
FA	FA 16:0	3-37103829	3	36828323	4.97842e-06	0.225806	0.0204688	0.0889511	-0.0202876	2	2.05232e-05	Zm00001d040307	36999882	37000898	-	NA	171559
FA	FA 16:0	3-37103829	3	36828323	4.97842e-06	0.225806	0.0204688	0.0889511	-0.0202876	2	2.05232e-05	Zm00001d040308	37004302	37006317	-	phosphoadenosine phosphosulfate (PAPS) reductase family protein	175979
FA	FA 16:0	3-144914642	3	145797964	6.73957e-06	0.13871	0.0204688	0.0869828	-0.0236229	4	4.10465e-05	ENSRNA049474479	145863343	145863515	-	NA	65379
FA	FA 16:0	3-144914642	3	145797964	6.73957e-06	0.13871	0.0204688	0.0869828	-0.0236229	4	4.10465e-05	ENSRNA049474486	145801602	145801756	+	NA	3638
FA	FA 16:0	3-144914642	3	145797964	6.73957e-06	0.13871	0.0204688	0.0869828	-0.0236229	4	4.10465e-05	Zm00001d000622	145752192	145753296	+	NA	44668
FA	FA 16:0	3-144914642	3	145797964	6.73957e-06	0.13871	0.0204688	0.0869828	-0.0236229	4	4.10465e-05	Zm00001d041956	145600518	145603370	+	CONTAINS InterPro DOMAIN/s: Kinetochore-Ndc80 complex subunit Spc25 (InterPro:IPR013255); Has 194 Blast hits to 194 proteins in 72 species: Archae - 0; Bacteria - 4; Metazoa - 72; Fungi - 39; Plants - 62; Viruses - 0; Other Eukaryotes - 17 (source: /.../BLink).	194594
FA	FA 16:0	3-144914642	3	145797964	6.73957e-06	0.13871	0.0204688	0.0869828	-0.0236229	4	4.10465e-05	Zm00001d041957	145604150	145607293	-	Fizzy-related protein	190671
FA	FA 16:0	3-144914642	3	145797964	6.73957e-06	0.13871	0.0204688	0.0869828	-0.0236229	4	4.10465e-05	Zm00001d041958	145661117	145663100	+	Probable WRKY transcription factor 49	134864
FA	FA 16:0	3-144914642	3	145797964	6.73957e-06	0.13871	0.0204688	0.0869828	-0.0236229	4	4.10465e-05	Zm00001d041959	145848019	145849077	+	Zinc transporter 2	50055
FA	FA 16:0	3-144914642	3	145797964	6.73957e-06	0.13871	0.0204688	0.0869828	-0.0236229	4	4.10465e-05	Zm00001d041960	145899089	145899865	+	Transcription factor LUX	101125
FA	FA 16:0	3-144914642	3	145797964	6.73957e-06	0.13871	0.0204688	0.0869828	-0.0236229	4	4.10465e-05	Zm00001d041961	145902278	145904069	+	Polyketide cyclase / dehydrase and lipid transport protein	104314
FA	FA 16:0	3-144914642	3	145797964	6.73957e-06	0.13871	0.0204688	0.0869828	-0.0236229	4	4.10465e-05	Zm00001d041962	145905008	145908254	+	Glycerol-3-phosphate dehydrogenase [NAD(+)] 1 chloroplastic	107044
FA	FA 16:0	3-144914642	3	145797964	6.73957e-06	0.13871	0.0204688	0.0869828	-0.0236229	4	4.10465e-05	Zm00001d041963	145908685	145910821	-	Cytochrome B5 isoform D	110721
FA	FA 16:0	3-144914642	3	145797964	6.73957e-06	0.13871	0.0204688	0.0869828	-0.0236229	4	4.10465e-05	Zm00001d041964	145913388	145917035	+	Storage protein	115424
FA	FA 16:0	3-144914642	3	145797964	6.73957e-06	0.13871	0.0204688	0.0869828	-0.0236229	4	4.10465e-05	Zm00001d041965	145917160	145918577	-	drought-induced 19	119196
FA	FA 16:0	3-144914642	3	145797964	6.73957e-06	0.13871	0.0204688	0.0869828	-0.0236229	4	4.10465e-05	Zm00001d041966	145925161	145925232	+	NA	127197
FA	FA 16:0	3-144914642	3	145797964	6.73957e-06	0.13871	0.0204688	0.0869828	-0.0236229	4	4.10465e-05	zma-MIR172e	145801592	145801765	+	NA	3628
FA	FA 16:0	1-278089190	1	283054515	8.00698e-06	0.0612903	0.0204688	0.0858657	0.0336002	5	5.13081e-05	Zm00001d034063	282857083	282860638	-	Expressed protein; Expressed protein (Having alternative splicing); protein	193877					Group3
FA	FA 16:0	1-278089190	1	283054515	8.00698e-06	0.0612903	0.0204688	0.0858657	0.0336002	5	5.13081e-05	Zm00001d034064	282937656	282941591	+	PTD008 protein	112924
FA	FA 16:0	1-278089190	1	283054515	8.00698e-06	0.0612903	0.0204688	0.0858657	0.0336002	5	5.13081e-05	Zm00001d034066	283054694	283059073	+	UDP-glycosyltransferase 83A1	179
FA	FA 16:0	1-278089190	1	283054515	8.00698e-06	0.0612903	0.0204688	0.0858657	0.0336002	5	5.13081e-05	Zm00001d034067	283065588	283066967	+	UDP-glycosyltransferase 83A1	11073
FA	FA 16:0	1-278089190	1	283054515	8.00698e-06	0.0612903	0.0204688	0.0858657	0.0336002	5	5.13081e-05	Zm00001d034068	283075494	283077341	+	UDP-glycosyltransferase 83A1	20979
FA	FA 16:0	1-278089190	1	283054515	8.00698e-06	0.0612903	0.0204688	0.0858657	0.0336002	5	5.13081e-05	Zm00001d034069	283080493	283082448	+	UDP-glycosyltransferase 83A1	25978
FA	FA 16:0	1-278089190	1	283054515	8.00698e-06	0.0612903	0.0204688	0.0858657	0.0336002	5	5.13081e-05	Zm00001d034070	283087285	283090408	-	Zinc finger CCCH domain-containing protein 46	32770
FA	FA 16:0	1-278089190	1	283054515	8.00698e-06	0.0612903	0.0204688	0.0858657	0.0336002	5	5.13081e-05	Zm00001d034071	283091813	283092449	-	Peptidyl-prolyl cis-trans isomerase CYP20-3 chloroplastic	37298
FA	FA 16:0	1-278089190	1	283054515	8.00698e-06	0.0612903	0.0204688	0.0858657	0.0336002	5	5.13081e-05	Zm00001d034072	283163311	283164753	+	UDP-glucose 6-dehydrogenase	108796
FA	FA 16:0	1-278089190	1	283054515	8.00698e-06	0.0612903	0.0204688	0.0858657	0.0336002	5	5.13081e-05	Zm00001d034073	283193730	283197425	-	Probable WRKY transcription factor 57	139215
FA	FA 16:0	1-278089190	1	283054515	8.00698e-06	0.0612903	0.0204688	0.0858657	0.0336002	5	5.13081e-05	Zm00001d034074	283220928	283230016	-	pho1;starch phosphorylase1: amyloplast starch phosphorylase	166413
FA	FA 16:0	10-9538746	10	9504805	1.02135e-05	0.232258	0.0204688	0.0842912	-0.0191584	7	7.18313e-05	Zm00001d023055	9501002	9503469	+	NA	1336
FA	FA 16:0	10-9538746	10	9504805	1.02135e-05	0.232258	0.0204688	0.0842912	-0.0191584	7	7.18313e-05	Zm00001d023537	9330103	9346965	+	Chaperone protein dnaJ GFA2 mitochondrial	157840
FA	FA 16:0	10-9538746	10	9504805	1.02135e-05	0.232258	0.0204688	0.0842912	-0.0191584	7	7.18313e-05	Zm00001d023538	9347497	9371362	+	Long chain acyl-CoA synthetase 9 chloroplastic	133443
FA	FA 16:0	10-9538746	10	9504805	1.02135e-05	0.232258	0.0204688	0.0842912	-0.0191584	7	7.18313e-05	Zm00001d023539	9373447	9375293	+	GATA transcription factor 14	129512
FA	FA 16:0	10-9538746	10	9504805	1.02135e-05	0.232258	0.0204688	0.0842912	-0.0191584	7	7.18313e-05	Zm00001d023540	9446733	9447398	+	NA	57407
FA	FA 16:0	10-9538746	10	9504805	1.02135e-05	0.232258	0.0204688	0.0842912	-0.0191584	7	7.18313e-05	Zm00001d023541	9501110	9503125	+	Putative GATA transcription factor family protein	1680
FA	FA 16:0	10-9538746	10	9504805	1.02135e-05	0.232258	0.0204688	0.0842912	-0.0191584	7	7.18313e-05	Zm00001d023542	9508219	9510847	-	V-type proton ATPase subunit c4	3414
FA	FA 16:0	10-9538746	10	9504805	1.02135e-05	0.232258	0.0204688	0.0842912	-0.0191584	7	7.18313e-05	Zm00001d023543	9578670	9587339	-	Fatty acid amide hydrolase	73865
FA	FA 16:0	10-9538746	10	9504805	1.02135e-05	0.232258	0.0204688	0.0842912	-0.0191584	7	7.18313e-05	Zm00001d023544	9592423	9599740	-	Putative DUF869 domain containing family protein	87618
FA	FA 16:0	3-6219833	3	5372943	1.18251e-05	0.33871	0.0204688	0.0833453	0.0167508	11	0.000112878	Zm00001d000467	5204338	5204746	+	NA	168197
FA	FA 16:0	3-6219833	3	5372943	1.18251e-05	0.33871	0.0204688	0.0833453	0.0167508	11	0.000112878	Zm00001d039474	5278569	5284172	+	AUGMIN subunit 4	88771
FA	FA 16:0	3-6219833	3	5372943	1.18251e-05	0.33871	0.0204688	0.0833453	0.0167508	11	0.000112878	Zm00001d039475	5284136	5296963	-	Protein ALWAYS EARLY 3	75980
FA	FA 16:0	3-6219833	3	5372943	1.18251e-05	0.33871	0.0204688	0.0833453	0.0167508	11	0.000112878	Zm00001d039477	5328994	5333477	-	RNA methyltransferase family protein	39466
FA	FA 16:0	3-6219833	3	5372943	1.18251e-05	0.33871	0.0204688	0.0833453	0.0167508	11	0.000112878	Zm00001d039480	5485889	5491107	-	NA	112946
FA	FA 16:0	3-6219833	3	5372943	1.18251e-05	0.33871	0.0204688	0.0833453	0.0167508	11	0.000112878	Zm00001d039481	5485852	5489796	+	F-box/LRR-repeat protein	112909
FA	FA 16:0	3-6219833	3	5372943	1.18251e-05	0.33871	0.0204688	0.0833453	0.0167508	11	0.000112878	Zm00001d039482	5495949	5496644	-	Dof zinc finger protein DOF1.6	123006
FA	FA 16:0	3-6219833	3	5372943	1.18251e-05	0.33871	0.0204688	0.0833453	0.0167508	11	0.000112878	Zm00001d039483	5499567	5507791	-	26S proteasome non-ATPase regulatory subunit 8 homolog A	126624
FA	FA 16:0	10-144617641	10	145889274	1.22169e-05	0.187097	0.0204688	0.083135	-0.0209715	12	0.000123139	Zm00001d026441	145902092	145902805	+	NA	12818					Group3
FA	FA 16:0	10-144617641	10	145889274	1.22169e-05	0.187097	0.0204688	0.083135	-0.0209715	12	0.000123139	ENSRNA049451338	145718912	145718985	-	NA	170289
FA	FA 16:0	10-144617641	10	145889274	1.22169e-05	0.187097	0.0204688	0.083135	-0.0209715	12	0.000123139	ENSRNA049451374	145955185	145955256	+	NA	65911
FA	FA 16:0	10-144617641	10	145889274	1.22169e-05	0.187097	0.0204688	0.083135	-0.0209715	12	0.000123139	Zm00001d023193	145878718	145879193	+	NA	10081
FA	FA 16:0	10-144617641	10	145889274	1.22169e-05	0.187097	0.0204688	0.083135	-0.0209715	12	0.000123139	Zm00001d026429	145713940	145718508	+	3-oxoacyl-synthase III%2C mRNA	170766
FA	FA 16:0	10-144617641	10	145889274	1.22169e-05	0.187097	0.0204688	0.083135	-0.0209715	12	0.000123139	Zm00001d026430	145718912	145718985	-	NA	170289
FA	FA 16:0	10-144617641	10	145889274	1.22169e-05	0.187097	0.0204688	0.083135	-0.0209715	12	0.000123139	Zm00001d026431	145720480	145722209	-	OSJNBa0033G05.6 protein; OSJNBa0063C18.20 protein; protein	167065
FA	FA 16:0	10-144617641	10	145889274	1.22169e-05	0.187097	0.0204688	0.083135	-0.0209715	12	0.000123139	Zm00001d026432	145732222	145734725	+	NA	154549
FA	FA 16:0	10-144617641	10	145889274	1.22169e-05	0.187097	0.0204688	0.083135	-0.0209715	12	0.000123139	Zm00001d026434	145756681	145759431	+	OSJNBa0033G05.10 protein; protein	129843
FA	FA 16:0	10-144617641	10	145889274	1.22169e-05	0.187097	0.0204688	0.083135	-0.0209715	12	0.000123139	Zm00001d026435	145793619	145794944	-	PIF / Ping-Pong family of plant transposases	94330
FA	FA 16:0	10-144617641	10	145889274	1.22169e-05	0.187097	0.0204688	0.083135	-0.0209715	12	0.000123139	Zm00001d026436	145797717	145798331	-	Bifunctional inhibitor/lipid-transfer protein/seed storage 2S albumin superfamily protein	90943
FA	FA 16:0	10-144617641	10	145889274	1.22169e-05	0.187097	0.0204688	0.083135	-0.0209715	12	0.000123139	Zm00001d026437	145821443	145826784	-	alpha/beta-Hydrolases superfamily protein	62490
FA	FA 16:0	10-144617641	10	145889274	1.22169e-05	0.187097	0.0204688	0.083135	-0.0209715	12	0.000123139	Zm00001d026438	145874106	145877597	+	Coatomer subunit epsilon-2	11677
FA	FA 16:0	10-144617641	10	145889274	1.22169e-05	0.187097	0.0204688	0.083135	-0.0209715	12	0.000123139	Zm00001d026439	145882413	145897009	+	Tetratricopeptide repeat (TPR)-like superfamily protein	0
FA	FA 16:0	10-144617641	10	145889274	1.22169e-05	0.187097	0.0204688	0.083135	-0.0209715	12	0.000123139	Zm00001d026440	145898798	145899433	-	DNA-binding WRKY	9524
FA	FA 16:0	10-144617641	10	145889274	1.22169e-05	0.187097	0.0204688	0.083135	-0.0209715	12	0.000123139	Zm00001d026442	145903057	145906518	-	EamA-like transporter family	13783
FA	FA 16:0	10-144617641	10	145889274	1.22169e-05	0.187097	0.0204688	0.083135	-0.0209715	12	0.000123139	Zm00001d026443	145955185	145955256	+	NA	65911
FA	FA 16:0	10-144617641	10	145889274	1.22169e-05	0.187097	0.0204688	0.083135	-0.0209715	12	0.000123139	Zm00001d026444	145957843	145958571	+	NA	68569
FA	FA 16:0	10-144617641	10	145889274	1.22169e-05	0.187097	0.0204688	0.083135	-0.0209715	12	0.000123139	Zm00001d026445	145970289	145976752	+	E3 ubiquitin-protein ligase MBR2	81015
FA	FA 16:0	10-144617641	10	145889274	1.22169e-05	0.187097	0.0204688	0.083135	-0.0209715	12	0.000123139	Zm00001d026446	145978827	145981979	+	E3 ubiquitin-protein ligase MBR2	89553
FA	FA 16:0	10-144617641	10	145889274	1.22169e-05	0.187097	0.0204688	0.083135	-0.0209715	12	0.000123139	Zm00001d026447	145983350	145983982	-	Dehydration responsive element binding protein%3B Putative AP2/EREBP transcription factor superfamily protein	94076
FA	FA 16:0	10-144617641	10	145889274	1.22169e-05	0.187097	0.0204688	0.083135	-0.0209715	12	0.000123139	Zm00001d026448	146059085	146062110	+	Floral homeotic protein APETALA 2	169811
FA	FA 16:0	1-188588209	1	190756676	1.25346e-05	0.170968	0.0204688	0.0829695	0.0213316	13	0.000133401	Zm00001d022884	190620808	190621461	+	NA	135215
FA	FA 16:0	1-188588209	1	190756676	1.25346e-05	0.170968	0.0204688	0.0829695	0.0213316	13	0.000133401	Zm00001d031453	190556791	190558314	-	3-oxoacyl-reductase	198362
FA	FA 16:0	1-188588209	1	190756676	1.25346e-05	0.170968	0.0204688	0.0829695	0.0213316	13	0.000133401	Zm00001d031454	190649919	190653721	-	DNA-binding bromodomain-containing protein	102955
FA	FA 16:0	1-188588209	1	190756676	1.25346e-05	0.170968	0.0204688	0.0829695	0.0213316	13	0.000133401	Zm00001d031455	190793372	190793926	+	NA	36696
FA	FA 16:0	1-188588209	1	190756676	1.25346e-05	0.170968	0.0204688	0.0829695	0.0213316	13	0.000133401	Zm00001d031457	190910668	190943061	+	DNA-directed RNA polymerase IV subunit 1	153992
FA	FA 16:0	1-188588209	1	190756676	1.25346e-05	0.170968	0.0204688	0.0829695	0.0213316	13	0.000133401	Zm00001d031458	190927319	190930337	-	hAT transposon superfamily protein	170643
FA	FA 16:0	10-142704441	10	143991302	1.36472e-05	0.325806	0.0204688	0.0824214	-0.0167523	17	0.000174448	Zm00001d026350	144091288	144093948	+	Pentatricopeptide repeat-containing protein	99986					Group2
FA	FA 16:0	10-142704441	10	143991302	1.36472e-05	0.325806	0.0204688	0.0824214	-0.0167523	17	0.000174448	Zm00001d026352	144132680	144133357	-	Cytochrome c biogenesis ATP-binding export protein ccmA-like%3B Cytochrome c biogenesis ATP-binding export protein ccmA-like protein	141378					Group3
FA	FA 16:0	10-142704441	10	143991302	1.36472e-05	0.325806	0.0204688	0.0824214	-0.0167523	17	0.000174448	Zm00001d023190	144120755	144121053	-	NA	129453
FA	FA 16:0	10-142704441	10	143991302	1.36472e-05	0.325806	0.0204688	0.0824214	-0.0167523	17	0.000174448	Zm00001d026337	143786832	143796162	-	Starch synthase IIIb-1	195140
FA	FA 16:0	10-142704441	10	143991302	1.36472e-05	0.325806	0.0204688	0.0824214	-0.0167523	17	0.000174448	Zm00001d026338	143808214	143808285	+	NA	183017
FA	FA 16:0	10-142704441	10	143991302	1.36472e-05	0.325806	0.0204688	0.0824214	-0.0167523	17	0.000174448	Zm00001d026339	143810583	143811198	+	NA	180104
FA	FA 16:0	10-142704441	10	143991302	1.36472e-05	0.325806	0.0204688	0.0824214	-0.0167523	17	0.000174448	Zm00001d026341	143810772	143811173	-	NA	180129
FA	FA 16:0	10-142704441	10	143991302	1.36472e-05	0.325806	0.0204688	0.0824214	-0.0167523	17	0.000174448	Zm00001d026343	143879828	143880241	+	60S ribosomal protein L27	111061
FA	FA 16:0	10-142704441	10	143991302	1.36472e-05	0.325806	0.0204688	0.0824214	-0.0167523	17	0.000174448	Zm00001d026344	143883390	143887047	-	myosin heavy chain-related	104255
FA	FA 16:0	10-142704441	10	143991302	1.36472e-05	0.325806	0.0204688	0.0824214	-0.0167523	17	0.000174448	Zm00001d026345	143890795	143894261	+	OSJNBa0053K19.23 protein; protein	97041
FA	FA 16:0	10-142704441	10	143991302	1.36472e-05	0.325806	0.0204688	0.0824214	-0.0167523	17	0.000174448	Zm00001d026346	143957324	143961926	+	Polyadenylate-binding protein RBP45C	29376
FA	FA 16:0	10-142704441	10	143991302	1.36472e-05	0.325806	0.0204688	0.0824214	-0.0167523	17	0.000174448	Zm00001d026347	143968635	143973630	+	Polyadenylate-binding protein-interacting protein 3	17672
FA	FA 16:0	10-142704441	10	143991302	1.36472e-05	0.325806	0.0204688	0.0824214	-0.0167523	17	0.000174448	Zm00001d026348	143979495	143982889	-	AT hook motif family protein	8413
FA	FA 16:0	10-142704441	10	143991302	1.36472e-05	0.325806	0.0204688	0.0824214	-0.0167523	17	0.000174448	Zm00001d026351	144099075	144105329	-	hb91;Homeobox-transcription factor 91: Tests with B-A translocations indicated that this probe did not map to chromosomes 4L or 6L.NCBI: Homeodomain leucine zipper family IV proteinLocus designated and assigned to a transcription factor family by the GRASSIUS project (Yilmaz et al 2009) , which also provided the mappings to the B73_Reference Genome sequence v2 gene models.	107773
FA	FA 16:0	10-142704441	10	143991302	1.36472e-05	0.325806	0.0204688	0.0824214	-0.0167523	17	0.000174448	Zm00001d026353	144152298	144156481	-	NA	160996
FA	FA 16:0	10-142704441	10	143991302	1.36472e-05	0.325806	0.0204688	0.0824214	-0.0167523	17	0.000174448	Zm00001d026354	144152300	144153375	+	NA	160998
FA	FA 16:0	10-142704441	10	143991302	1.36472e-05	0.325806	0.0204688	0.0824214	-0.0167523	17	0.000174448	Zm00001d026355	144165524	144168971	-	E2F transcription factor-like E2FE	174222
FA	FA 16:0	1-250970769	1	255038304	1.44281e-05	0.135484	0.0204688	0.0820631	-0.0234066	25	0.000256541	Zm00001d033228	255219556	255227771	-	Ornithine aminotransferase mitochondrial	181252					Group3
FA	FA 16:0	1-250970769	1	255038304	1.44281e-05	0.135484	0.0204688	0.0820631	-0.0234066	25	0.000256541	Zm00001d033221	254991301	254992551	+	Ubiquitin carboxyl-terminal hydrolase family protein	45753
FA	FA 16:0	1-250970769	1	255038304	1.44281e-05	0.135484	0.0204688	0.0820631	-0.0234066	25	0.000256541	Zm00001d033222	255021507	255023321	-	vp14;viviparous14: viviparous; yellow endosperm; abscisic acid biosynthesis; SSR umc1218	14983
FA	FA 16:0	1-250970769	1	255038304	1.44281e-05	0.135484	0.0204688	0.0820631	-0.0234066	25	0.000256541	Zm00001d033223	255085623	255093358	+	NagB/RpiA/CoA transferase-like superfamily protein	47319
FA	FA 16:0	1-250970769	1	255038304	1.44281e-05	0.135484	0.0204688	0.0820631	-0.0234066	25	0.000256541	Zm00001d033224	255089440	255091968	-	Retrovirus-related Pol polyprotein LINE-1	51136
FA	FA 16:0	1-250970769	1	255038304	1.44281e-05	0.135484	0.0204688	0.0820631	-0.0234066	25	0.000256541	Zm00001d033225	255170439	255173301	-	Pyruvate dehydrogenase E1 component subunit beta-3 chloroplastic	132135
FA	FA 16:0	1-250970769	1	255038304	1.44281e-05	0.135484	0.0204688	0.0820631	-0.0234066	25	0.000256541	Zm00001d033226	255204711	255207385	-	NA	166407
FA	FA 16:0	1-250970769	1	255038304	1.44281e-05	0.135484	0.0204688	0.0820631	-0.0234066	25	0.000256541	Zm00001d033227	255210376	255210840	-	NA	172072
FA	FA 16:0	1-250970769	1	255038304	1.44281e-05	0.135484	0.0204688	0.0820631	-0.0234066	25	0.000256541	Zm00001d033229	255233719	255234639	-	NA	195415
FA	FA 16:0	7-7626820	7	8036601	1.44949e-05	0.112903	0.0204688	0.0820334	0.0250898	27	0.000277064	ENSRNA049476271	7918233	7918311	-	NA	118290
FA	FA 16:0	7-7626820	7	8036601	1.44949e-05	0.112903	0.0204688	0.0820334	0.0250898	27	0.000277064	ENSRNA049476298	7918109	7918189	-	NA	118412
FA	FA 16:0	7-7626820	7	8036601	1.44949e-05	0.112903	0.0204688	0.0820334	0.0250898	27	0.000277064	ENSRNA049476303	7918631	7918714	-	NA	117887
FA	FA 16:0	7-7626820	7	8036601	1.44949e-05	0.112903	0.0204688	0.0820334	0.0250898	27	0.000277064	Zm00001d001082	7849943	7850180	-	NA	186421
FA	FA 16:0	7-7626820	7	8036601	1.44949e-05	0.112903	0.0204688	0.0820334	0.0250898	27	0.000277064	Zm00001d018867	7839802	7844665	-	Syntaxin 132	191936
FA	FA 16:0	7-7626820	7	8036601	1.44949e-05	0.112903	0.0204688	0.0820334	0.0250898	27	0.000277064	Zm00001d018868	7846621	7849128	+	NA	187473
FA	FA 16:0	7-7626820	7	8036601	1.44949e-05	0.112903	0.0204688	0.0820334	0.0250898	27	0.000277064	Zm00001d018869	7849925	7861720	-	ao5;aldehyde oxidase5:	174881
FA	FA 16:0	7-7626820	7	8036601	1.44949e-05	0.112903	0.0204688	0.0820334	0.0250898	27	0.000277064	Zm00001d018870	7864146	7869448	+	Proline--tRNA ligase chloroplastic/mitochondrial	167153
FA	FA 16:0	7-7626820	7	8036601	1.44949e-05	0.112903	0.0204688	0.0820334	0.0250898	27	0.000277064	Zm00001d018871	7869775	7872987	-	C2 calcium/lipid-binding plant phosphoribosyltransferase family protein	163614
FA	FA 16:0	7-7626820	7	8036601	1.44949e-05	0.112903	0.0204688	0.0820334	0.0250898	27	0.000277064	Zm00001d018872	7905108	7912883	-	ankyrin repeat family protein / regulator of chromosome condensation (RCC1) family protein	123718
FA	FA 16:0	7-7626820	7	8036601	1.44949e-05	0.112903	0.0204688	0.0820334	0.0250898	27	0.000277064	Zm00001d018873	7917158	7920964	-	Eukaryotic translation initiation factor 3 subunit 2	115637
FA	FA 16:0	7-7626820	7	8036601	1.44949e-05	0.112903	0.0204688	0.0820334	0.0250898	27	0.000277064	Zm00001d018874	7934363	7935011	+	Cupredoxin superfamily protein	101590
FA	FA 16:0	7-7626820	7	8036601	1.44949e-05	0.112903	0.0204688	0.0820334	0.0250898	27	0.000277064	Zm00001d018876	7988120	7989231	+	Blue copper protein	47370
FA	FA 16:0	7-7626820	7	8036601	1.44949e-05	0.112903	0.0204688	0.0820334	0.0250898	27	0.000277064	Zm00001d018877	8034851	8035445	+	Cupredoxin superfamily protein	1156
FA	FA 16:0	7-7626820	7	8036601	1.44949e-05	0.112903	0.0204688	0.0820334	0.0250898	27	0.000277064	Zm00001d018879	8131234	8132445	-	Cupredoxin superfamily protein	94633
FA	FA 16:0	7-7626820	7	8036601	1.44949e-05	0.112903	0.0204688	0.0820334	0.0250898	27	0.000277064	Zm00001d018880	8204950	8205545	+	Cupredoxin superfamily protein	168349
FA	FA 16:0	7-7626820	7	8036601	1.44949e-05	0.112903	0.0204688	0.0820334	0.0250898	27	0.000277064	Zm00001d018881	8210341	8211558	-	Delta(12)-fatty-acid desaturase	173740
FA	FA 16:0	1-150789287	1	152744787	1.61021e-05	0.419355	0.0204688	0.0813568	-0.016741	31	0.00031811	Zm00001d022827	152893812	152894623	+	NA	149025
FA	FA 16:0	1-150789287	1	152744787	1.61021e-05	0.419355	0.0204688	0.0813568	-0.016741	31	0.00031811	Zm00001d030677	152629439	152642557	+	Diaminopimelate epimerase chloroplastic	102230
FA	FA 16:0	1-150789287	1	152744787	1.61021e-05	0.419355	0.0204688	0.0813568	-0.016741	31	0.00031811	Zm00001d030678	152667851	152669369	-	Transcription factor MYB48	75418
FA	FA 16:0	1-150789287	1	152744787	1.61021e-05	0.419355	0.0204688	0.0813568	-0.016741	31	0.00031811	Zm00001d030679	152723428	152724374	+	NA	20413
FA	FA 16:0	1-150789287	1	152744787	1.61021e-05	0.419355	0.0204688	0.0813568	-0.016741	31	0.00031811	Zm00001d030680	152724478	152725407	-	NA	19380
FA	FA 16:0	1-150789287	1	152744787	1.61021e-05	0.419355	0.0204688	0.0813568	-0.016741	31	0.00031811	Zm00001d030681	152749260	152753247	-	Protein kinase superfamily protein	4473
FA	FA 16:0	1-150789287	1	152744787	1.61021e-05	0.419355	0.0204688	0.0813568	-0.016741	31	0.00031811	Zm00001d030682	152817120	152818589	-	OSJNBb0004G23.8 protein; OSJNBb0085F13.3 protein	72333
FA	FA 16:0	1-150789287	1	152744787	1.61021e-05	0.419355	0.0204688	0.0813568	-0.016741	31	0.00031811	Zm00001d030683	152852768	152854605	+	NA	107981
FA	FA 16:0	1-150789287	1	152744787	1.61021e-05	0.419355	0.0204688	0.0813568	-0.016741	31	0.00031811	Zm00001d030684	152889881	152891571	+	Chaperone protein dnaJ 6	145094
FA	FA 16:0	1-297549448	1	302962756	2.05714e-05	0.212903	0.0204688	0.0797837	0.0193595	36	0.000369418	Zm00001d034823	302960680	302983520	-	ALBINO3-like protein 1 chloroplastic	0					Group3
FA	FA 16:0	1-297549448	1	302962756	2.05714e-05	0.212903	0.0204688	0.0797837	0.0193595	36	0.000369418	Zm00001d034813	302791729	302795556	+	Protein FAR1-RELATED SEQUENCE 6	167200
FA	FA 16:0	1-297549448	1	302962756	2.05714e-05	0.212903	0.0204688	0.0797837	0.0193595	36	0.000369418	Zm00001d034814	302796292	302800087	-	Poly(ADP-ribose) glycohydrolase 1	162669
FA	FA 16:0	1-297549448	1	302962756	2.05714e-05	0.212903	0.0204688	0.0797837	0.0193595	36	0.000369418	Zm00001d034815	302807392	302811840	+	NA	150916
FA	FA 16:0	1-297549448	1	302962756	2.05714e-05	0.212903	0.0204688	0.0797837	0.0193595	36	0.000369418	Zm00001d034817	302864305	302869515	+	Serine/threonine protein phosphatase 2A 59 kDa regulatory subunit B' eta isoform	93241
FA	FA 16:0	1-297549448	1	302962756	2.05714e-05	0.212903	0.0204688	0.0797837	0.0193595	36	0.000369418	Zm00001d034818	302869321	302871471	-	GDSL esterase/lipase	91285
FA	FA 16:0	1-297549448	1	302962756	2.05714e-05	0.212903	0.0204688	0.0797837	0.0193595	36	0.000369418	Zm00001d034819	302901136	302931115	+	Replication protein-like	31641
FA	FA 16:0	1-297549448	1	302962756	2.05714e-05	0.212903	0.0204688	0.0797837	0.0193595	36	0.000369418	Zm00001d034820	302902039	302905454	-	Defective in cullin neddylation protein	57302
FA	FA 16:0	1-297549448	1	302962756	2.05714e-05	0.212903	0.0204688	0.0797837	0.0193595	36	0.000369418	Zm00001d034822	302960088	302960468	+	NA	2288
FA	FA 16:0	1-297549448	1	302962756	2.05714e-05	0.212903	0.0204688	0.0797837	0.0193595	36	0.000369418	Zm00001d034824	303002514	303005849	-	Galactose mutarotase-like superfamily protein	39758
FA	FA 16:0	1-297549448	1	302962756	2.05714e-05	0.212903	0.0204688	0.0797837	0.0193595	36	0.000369418	Zm00001d034826	303088440	303107650	-	Elongation factor G-1 mitochondrial	125684
FA	FA 16:0	5-650030	5	687417	2.15059e-05	0.280645	0.0204688	0.0794988	-0.0176385	39	0.000400203	Zm00001d012810	684894	687528	+	sig6;sigma-like factor6:	0						Both
FA	FA 16:0	5-650030	5	687417	2.15059e-05	0.280645	0.0204688	0.0794988	-0.0176385	39	0.000400203	Zm00001d012811	688154	696271	+	La-related protein 1C	737						Both
FA	FA 16:0	5-650030	5	687417	2.15059e-05	0.280645	0.0204688	0.0794988	-0.0176385	39	0.000400203	Zm00001d012812	696779	701482	+	Pentatricopeptide repeat-containing protein	9362						Both
FA	FA 16:0	5-650030	5	687417	2.15059e-05	0.280645	0.0204688	0.0794988	-0.0176385	39	0.000400203	Zm00001d012813	703106	704530	+	DUF3475 domain protein	15689						Both
FA	FA 16:0	5-650030	5	687417	2.15059e-05	0.280645	0.0204688	0.0794988	-0.0176385	39	0.000400203	Zm00001d012814	720146	720610	+	NA	32729						Both
FA	FA 16:0	5-650030	5	687417	2.15059e-05	0.280645	0.0204688	0.0794988	-0.0176385	39	0.000400203	Zm00001d012815	776419	787466	+	Protein EXPORTIN 1A	89002						Both
FA	FA 16:0	5-650030	5	687417	2.15059e-05	0.280645	0.0204688	0.0794988	-0.0176385	39	0.000400203	Zm00001d012816	789953	792448	+	Probable carbohydrate esterase	102536						Both
FA	FA 16:0	5-650030	5	687417	2.15059e-05	0.280645	0.0204688	0.0794988	-0.0176385	39	0.000400203	Zm00001d012817	834692	841621	-	Sucrose nonfermenting 4-like protein	147275						Both
FA	FA 16:0	5-650030	5	687417	2.15059e-05	0.280645	0.0204688	0.0794988	-0.0176385	39	0.000400203	Zm00001d012818	845040	846051	+	Acyl carrier protein 3	157623						Both
FA	FA 16:0	5-650030	5	687417	2.15059e-05	0.280645	0.0204688	0.0794988	-0.0176385	39	0.000400203	Zm00001d012819	846193	847287	-	Protein SRG1	158776						Both
FA	FA 16:0	5-650030	5	687417	2.15059e-05	0.280645	0.0204688	0.0794988	-0.0176385	39	0.000400203	Zm00001d012820	848901	851867	-	Outer envelope pore protein 24A chloroplastic	161484						Both
FA	FA 16:0	5-650030	5	687417	2.15059e-05	0.280645	0.0204688	0.0794988	-0.0176385	39	0.000400203	Zm00001d012808	572302	574716	-	NA	112701					Group3
FA	FA 16:0	5-650030	5	687417	2.15059e-05	0.280645	0.0204688	0.0794988	-0.0176385	39	0.000400203	Zm00001d012809	635965	639349	+	Cysteine-type peptidase	48068
FA	FA 16:0	8-137949459	8	142496244	2.56452e-05	0.0580645	0.0204688	0.0783715	-0.0317869	54	0.000554127	Zm00001d011187	142339407	142340699	-	Putative HLH DNA-binding domain superfamily protein	155545
FA	FA 16:0	8-137949459	8	142496244	2.56452e-05	0.0580645	0.0204688	0.0783715	-0.0317869	54	0.000554127	Zm00001d011188	142392309	142403203	-	3'-5' exonuclease domain-containing protein / K homology domain-containing protein / KH domain-containing protein	93041
FA	FA 16:0	8-137949459	8	142496244	2.56452e-05	0.0580645	0.0204688	0.0783715	-0.0317869	54	0.000554127	Zm00001d011189	142471390	142471749	-	DUF3511 domain protein	24495
FA	FA 16:0	8-137949459	8	142496244	2.56452e-05	0.0580645	0.0204688	0.0783715	-0.0317869	54	0.000554127	Zm00001d011190	142512993	142513775	-	NA	16749
FA	FA 16:0	8-137949459	8	142496244	2.56452e-05	0.0580645	0.0204688	0.0783715	-0.0317869	54	0.000554127	Zm00001d011192	142592861	142598233	+	Carbamoyl-phosphate synthase large chain chloroplastic	96617
FA	FA 16:0	8-137949459	8	142496244	2.56452e-05	0.0580645	0.0204688	0.0783715	-0.0317869	54	0.000554127	Zm00001d011193	142602686	142607439	-	integral membrane protein	106442
FA	FA 16:0	8-137949459	8	142496244	2.56452e-05	0.0580645	0.0204688	0.0783715	-0.0317869	54	0.000554127	Zm00001d011195	142645175	142650869	+	Probable protein phosphatase 2C 74	148931
FA	FA 16:0	6-94295140	6	96854361	3.06513e-05	0.496774	0.0204688	0.0772317	0.0152034	72	0.000738837	Zm00001d036659	96815227	96816186	-	Coatomer subunit epsilon-2	38175
FA	FA 16:0	6-94295140	6	96854361	3.06513e-05	0.496774	0.0204688	0.0772317	0.0152034	72	0.000738837	Zm00001d036660	96929399	96936549	-	NA	75038
FA	FA 16:0	6-94295140	6	96854361	3.06513e-05	0.496774	0.0204688	0.0772317	0.0152034	72	0.000738837	Zm00001d036662	97029704	97030573	+	NA	175343
FA	FA 16:0	6-94295140	6	96854361	3.06513e-05	0.496774	0.0204688	0.0772317	0.0152034	72	0.000738837	Zm00001d036663	97049494	97053619	-	NA	195133
FA	FA 16:0	4-188562175	4	192554057	3.17506e-05	0.0612903	0.0204688	0.0770068	-0.0315545	79	0.000810668	Zm00001d026965	192556630	192557501	+	NA	2573
FA	FA 16:0	4-188562175	4	192554057	3.17506e-05	0.0612903	0.0204688	0.0770068	-0.0315545	79	0.000810668	Zm00001d026966	192577383	192578169	-	NA	23326
FA	FA 16:0	4-188562175	4	192554057	3.17506e-05	0.0612903	0.0204688	0.0770068	-0.0315545	79	0.000810668	Zm00001d052532	192393400	192396824	-	Major facilitator superfamily protein	157233
FA	FA 16:0	4-188562175	4	192554057	3.17506e-05	0.0612903	0.0204688	0.0770068	-0.0315545	79	0.000810668	Zm00001d052533	192456676	192458255	+	Beta-16-galactosyltransferase GALT29A	95802
FA	FA 16:0	4-188562175	4	192554057	3.17506e-05	0.0612903	0.0204688	0.0770068	-0.0315545	79	0.000810668	Zm00001d052534	192501575	192501838	+	NA	52219
FA	FA 16:0	4-188562175	4	192554057	3.17506e-05	0.0612903	0.0204688	0.0770068	-0.0315545	79	0.000810668	Zm00001d052536	192536206	192538180	+	NA	15877
FA	FA 16:0	4-188562175	4	192554057	3.17506e-05	0.0612903	0.0204688	0.0770068	-0.0315545	79	0.000810668	Zm00001d052537	192553796	192554988	-	RCN1-Corn Centroradialis/TFL1-like protein%3B RCN1-Corn Centroradialis/TFL1-like proteinZCN6%3B ZCN6	0
FA	FA 16:0	4-188562175	4	192554057	3.17506e-05	0.0612903	0.0204688	0.0770068	-0.0315545	79	0.000810668	Zm00001d052538	192571833	192575168	-	NA	17776
FA	FA 16:0	4-188562175	4	192554057	3.17506e-05	0.0612903	0.0204688	0.0770068	-0.0315545	79	0.000810668	Zm00001d052539	192576328	192576824	+	NA	22271
FA	FA 16:0	4-188562175	4	192554057	3.17506e-05	0.0612903	0.0204688	0.0770068	-0.0315545	79	0.000810668	Zm00001d052540	192578172	192581289	-	Pentatricopeptide repeat-containing protein mitochondrial	24115
FA	FA 16:0	4-188562175	4	192554057	3.17506e-05	0.0612903	0.0204688	0.0770068	-0.0315545	79	0.000810668	Zm00001d052541	192585144	192585767	-	Regulator of Vps4 activity in the MVB pathway protein	31087
FA	FA 16:0	4-188562175	4	192554057	3.17506e-05	0.0612903	0.0204688	0.0770068	-0.0315545	79	0.000810668	Zm00001d052542	192655475	192657030	+	Dual specificity protein phosphatase Diacylglycerol kinase catalytic region	101418
FA	FA 16:0	4-188562175	4	192554057	3.17506e-05	0.0612903	0.0204688	0.0770068	-0.0315545	79	0.000810668	Zm00001d052543	192657367	192664592	-	bZIP transcription factor family protein	103310
FA	FA 16:0	4-188562175	4	192554057	3.17506e-05	0.0612903	0.0204688	0.0770068	-0.0315545	79	0.000810668	Zm00001d052544	192688133	192689416	-	Putative CBL-interacting protein kinase family protein	134076
FA	FA 16:0	1-282966703	1	288026805	3.22528e-05	0.116129	0.0204688	0.0769066	0.0252722	85	0.000872238	Zm00001d022997	287872010	287872773	+	NA	154032
FA	FA 16:0	1-282966703	1	288026805	3.22528e-05	0.116129	0.0204688	0.0769066	0.0252722	85	0.000872238	Zm00001d034246	287855578	287858147	-	DNA mismatch repair protein MLH1	168658
FA	FA 16:0	1-282966703	1	288026805	3.22528e-05	0.116129	0.0204688	0.0769066	0.0252722	85	0.000872238	Zm00001d034247	287860598	287864443	-	DNA mismatch repair protein MLH1	162362
FA	FA 16:0	1-282966703	1	288026805	3.22528e-05	0.116129	0.0204688	0.0769066	0.0252722	85	0.000872238	Zm00001d034248	287871005	287872830	+	NA	153975
FA	FA 16:0	1-282966703	1	288026805	3.22528e-05	0.116129	0.0204688	0.0769066	0.0252722	85	0.000872238	Zm00001d034249	287873415	287878123	-	Leucine carboxyl methyltransferase	148682
FA	FA 16:0	1-282966703	1	288026805	3.22528e-05	0.116129	0.0204688	0.0769066	0.0252722	85	0.000872238	Zm00001d034250	287916630	287921036	+	Probable methyltransferase PMT28	105769
FA	FA 16:0	1-282966703	1	288026805	3.22528e-05	0.116129	0.0204688	0.0769066	0.0252722	85	0.000872238	Zm00001d034251	287921614	287925375	+	S-adenosyl-L-methionine-dependent tRNA 4-demethylwyosine synthase	101430
FA	FA 16:0	1-282966703	1	288026805	3.22528e-05	0.116129	0.0204688	0.0769066	0.0252722	85	0.000872238	Zm00001d034252	288000006	288001701	+	dolichol-phosphate mannosyltransferase-related	25104
FA	FA 16:0	1-282966703	1	288026805	3.22528e-05	0.116129	0.0204688	0.0769066	0.0252722	85	0.000872238	Zm00001d034253	288021954	288024917	-	Pentatricopeptide repeat-containing protein	1888
FA	FA 16:0	1-282966703	1	288026805	3.22528e-05	0.116129	0.0204688	0.0769066	0.0252722	85	0.000872238	Zm00001d034254	288024550	288028074	+	Protein AE7-like 1	0
FA	FA 16:0	1-282966703	1	288026805	3.22528e-05	0.116129	0.0204688	0.0769066	0.0252722	85	0.000872238	Zm00001d034255	288030585	288033778	+	Erythronate-4-phosphate dehydrogenase family protein	3780
FA	FA 16:0	1-282966703	1	288026805	3.22528e-05	0.116129	0.0204688	0.0769066	0.0252722	85	0.000872238	Zm00001d034256	288168990	288176921	+	phi1;phosphohexose isomerase1: electrophoretic mobility; null allele is known; cytosolic; dimeric; intralocus hybrid bands occur; cDNA clone pGPI1a (Lal & Sachs, 1995)	142185
FA	FA 16:0	1-282966703	1	288026805	3.22528e-05	0.116129	0.0204688	0.0769066	0.0252722	85	0.000872238	Zm00001d034257	288177000	288179853	-	Proline-rich receptor-like protein kinase PERK4	150195
FA	FA 18:0	6-30109390	6	31590724	1.55643e-06	0.416129	0.0173422	0.0936768	-0.00431858	1	1.02616e-05	Zm00001d035534	31463453	31467628	+	Exosome complex exonuclease RRP46 homolog	123096
FA	FA 18:0	6-30109390	6	31590724	1.55643e-06	0.416129	0.0173422	0.0936768	-0.00431858	1	1.02616e-05	Zm00001d035535	31587838	31589288	+	WUSCHEL-related homeobox 3	1436
FA	FA 18:0	6-30109390	6	31590724	1.55643e-06	0.416129	0.0173422	0.0936768	-0.00431858	1	1.02616e-05	Zm00001d035537	31597878	31599173	+	Neutral/alkaline non-lysosomal ceramidase	7154
FA	FA 18:0	6-30109390	6	31590724	1.55643e-06	0.416129	0.0173422	0.0936768	-0.00431858	1	1.02616e-05	Zm00001d035538	31606612	31609526	-	guanylyl cyclase 1	15888
FA	FA 18:0	6-30109390	6	31590724	1.55643e-06	0.416129	0.0173422	0.0936768	-0.00431858	1	1.02616e-05	Zm00001d035539	31609619	31611749	-	Guanine nucleotide exchange factor SPIKE 1	18895
FA	FA 18:0	6-30109390	6	31590724	1.55643e-06	0.416129	0.0173422	0.0936768	-0.00431858	1	1.02616e-05	Zm00001d035540	31625578	31629872	+	NA	34854
FA	FA 18:0	6-30109390	6	31590724	1.55643e-06	0.416129	0.0173422	0.0936768	-0.00431858	1	1.02616e-05	Zm00001d035541	31644207	31644798	+	NA	53483
FA	FA 18:0	6-30109390	6	31590724	1.55643e-06	0.416129	0.0173422	0.0936768	-0.00431858	1	1.02616e-05	Zm00001d035542	31728237	31733132	-	GPRP	137513
FA	FA 18:0	6-30109390	6	31590724	1.55643e-06	0.416129	0.0173422	0.0936768	-0.00431858	1	1.02616e-05	Zm00001d035543	31734049	31736839	-	Glycine-rich protein A3%3B Glycine/proline-rich family protein isoform 1%3B Glycine/proline-rich family protein isoform 2	143325
FA	FA 18:0	7-147559982	7	152737513	1.86809e-06	0.174194	0.0173422	0.0924729	-0.0055736	2	2.05232e-05	Zm00001d021454	152609402	152609851	-	SAUR55-auxin-responsive SAUR family member	127662					Group3
FA	FA 18:0	7-147559982	7	152737513	1.86809e-06	0.174194	0.0173422	0.0924729	-0.0055736	2	2.05232e-05	Zm00001d001255	152579027	152579814	-	NA	157699
FA	FA 18:0	7-147559982	7	152737513	1.86809e-06	0.174194	0.0173422	0.0924729	-0.0055736	2	2.05232e-05	Zm00001d001256	152722658	152722876	-	NA	14637
FA	FA 18:0	7-147559982	7	152737513	1.86809e-06	0.174194	0.0173422	0.0924729	-0.0055736	2	2.05232e-05	Zm00001d021452	152567607	152573313	-	BZIP transcription factor	164200
FA	FA 18:0	7-147559982	7	152737513	1.86809e-06	0.174194	0.0173422	0.0924729	-0.0055736	2	2.05232e-05	Zm00001d021453	152605084	152608082	+	Regulator of Vps4 activity in the MVB pathway protein	129431
FA	FA 18:0	7-147559982	7	152737513	1.86809e-06	0.174194	0.0173422	0.0924729	-0.0055736	2	2.05232e-05	Zm00001d021455	152642179	152642637	-	SAUR52-auxin-responsive SAUR family member	94876
FA	FA 18:0	7-147559982	7	152737513	1.86809e-06	0.174194	0.0173422	0.0924729	-0.0055736	2	2.05232e-05	Zm00001d021456	152644791	152645267	-	SAUR55-auxin-responsive SAUR family member	92246
FA	FA 18:0	7-147559982	7	152737513	1.86809e-06	0.174194	0.0173422	0.0924729	-0.0055736	2	2.05232e-05	Zm00001d021457	152649238	152649669	+	Auxin-responsive protein SAUR61	87844
FA	FA 18:0	7-147559982	7	152737513	1.86809e-06	0.174194	0.0173422	0.0924729	-0.0055736	2	2.05232e-05	Zm00001d021458	152686844	152687316	-	NA	50197
FA	FA 18:0	7-147559982	7	152737513	1.86809e-06	0.174194	0.0173422	0.0924729	-0.0055736	2	2.05232e-05	Zm00001d021459	152719949	152720386	+	Auxin-responsive protein SAUR61	17127
FA	FA 18:0	7-147559982	7	152737513	1.86809e-06	0.174194	0.0173422	0.0924729	-0.0055736	2	2.05232e-05	Zm00001d021460	152737192	152740681	-	AT5G26920 (E=2e-022) CBP60G | CBP60G (CAM-BINDING PROTEIN 60-LIKE.G); calmodulin binding	0
FA	FA 18:0	7-147559982	7	152737513	1.86809e-06	0.174194	0.0173422	0.0924729	-0.0055736	2	2.05232e-05	Zm00001d021461	152741608	152744549	+	Cation/H(+) antiporter 1	4095
FA	FA 18:0	7-147559982	7	152737513	1.86809e-06	0.174194	0.0173422	0.0924729	-0.0055736	2	2.05232e-05	Zm00001d021462	152744845	152756833	+	Enoyl-CoA hydratase 2 peroxisomal	7332
FA	FA 18:0	7-147559982	7	152737513	1.86809e-06	0.174194	0.0173422	0.0924729	-0.0055736	2	2.05232e-05	Zm00001d021463	152789447	152789741	+	Enoyl-CoA hydratase 2 peroxisomal	51934
FA	FA 18:0	7-147559982	7	152737513	1.86809e-06	0.174194	0.0173422	0.0924729	-0.0055736	2	2.05232e-05	Zm00001d021464	152793032	152797189	+	Rop guanine nucleotide exchange factor 1	55519
FA	FA 18:0	7-147559982	7	152737513	1.86809e-06	0.174194	0.0173422	0.0924729	-0.0055736	2	2.05232e-05	Zm00001d021465	152802563	152803452	+	AIG2-like (avirulence induced gene) family protein	65050
FA	FA 18:0	7-147559982	7	152737513	1.86809e-06	0.174194	0.0173422	0.0924729	-0.0055736	2	2.05232e-05	Zm00001d021467	152926221	152935720	+	NA	188708
FA	FA 18:0	7-147559982	7	152737513	1.86809e-06	0.174194	0.0173422	0.0924729	-0.0055736	2	2.05232e-05	Zm00001d021468	152927796	152927867	-	NA	190283
FA	FA 18:0	5-176080091	5	180062029	4.15352e-06	0.0806452	0.0173422	0.0872269	-0.00727031	3	3.07849e-05	ENSRNA049446001	180147560	180147631	-	NA	85531
FA	FA 18:0	5-176080091	5	180062029	4.15352e-06	0.0806452	0.0173422	0.0872269	-0.00727031	3	3.07849e-05	Zm00001d001692	179915109	179915813	-	NA	146216
FA	FA 18:0	5-176080091	5	180062029	4.15352e-06	0.0806452	0.0173422	0.0872269	-0.00727031	3	3.07849e-05	Zm00001d001693	180037370	180038182	+	NA	23847
FA	FA 18:0	5-176080091	5	180062029	4.15352e-06	0.0806452	0.0173422	0.0872269	-0.00727031	3	3.07849e-05	Zm00001d016918	179887272	179893070	-	Ubiquitin carboxyl-terminal hydrolase	168959
FA	FA 18:0	5-176080091	5	180062029	4.15352e-06	0.0806452	0.0173422	0.0872269	-0.00727031	3	3.07849e-05	Zm00001d016919	180058257	180059691	+	Sugar transport protein 5	2338
FA	FA 18:0	5-176080091	5	180062029	4.15352e-06	0.0806452	0.0173422	0.0872269	-0.00727031	3	3.07849e-05	Zm00001d016920	180060378	180064086	-	10A19I.15	0
FA	FA 18:0	5-176080091	5	180062029	4.15352e-06	0.0806452	0.0173422	0.0872269	-0.00727031	3	3.07849e-05	Zm00001d016921	180064517	180065648	+	NA	2488
FA	FA 18:0	5-176080091	5	180062029	4.15352e-06	0.0806452	0.0173422	0.0872269	-0.00727031	3	3.07849e-05	Zm00001d016922	180066187	180076054	-	NA	4158
FA	FA 18:0	5-176080091	5	180062029	4.15352e-06	0.0806452	0.0173422	0.0872269	-0.00727031	3	3.07849e-05	Zm00001d016923	180091671	180094358	+	60S ribosomal protein L10a-1	29642
FA	FA 18:0	5-176080091	5	180062029	4.15352e-06	0.0806452	0.0173422	0.0872269	-0.00727031	3	3.07849e-05	Zm00001d016924	180142976	180144265	+	ETHYLENE INSENSITIVE 3-like 5 protein	80947
FA	FA 18:0	5-176080091	5	180062029	4.15352e-06	0.0806452	0.0173422	0.0872269	-0.00727031	3	3.07849e-05	Zm00001d016925	180147560	180147631	-	NA	85531
FA	FA 18:0	5-176080091	5	180062029	4.15352e-06	0.0806452	0.0173422	0.0872269	-0.00727031	3	3.07849e-05	Zm00001d016926	180147979	180158599	+	ATATH13	85950
FA	FA 18:0	5-176080091	5	180062029	4.15352e-06	0.0806452	0.0173422	0.0872269	-0.00727031	3	3.07849e-05	Zm00001d016928	180247597	180253566	-	Somatic embryogenesis receptor kinase 2	185568
FA	FA 18:0	5-176080091	5	180062029	4.15352e-06	0.0806452	0.0173422	0.0872269	-0.00727031	3	3.07849e-05	Zm00001d016929	180259252	180267748	+	NA	197223
FA	FA 18:0	7-156158092	7	161517697	5.18265e-06	0.303226	0.0173422	0.0857807	-0.00425081	5	5.13081e-05	Zm00001d001265	161416554	161417492	-	NA	100205
FA	FA 18:0	7-156158092	7	161517697	5.18265e-06	0.303226	0.0173422	0.0857807	-0.00425081	5	5.13081e-05	Zm00001d021717	161343132	161343210	-	NA	174487
FA	FA 18:0	7-156158092	7	161517697	5.18265e-06	0.303226	0.0173422	0.0857807	-0.00425081	5	5.13081e-05	Zm00001d021718	161353995	161356712	+	DUF538 family protein	160985
FA	FA 18:0	7-156158092	7	161517697	5.18265e-06	0.303226	0.0173422	0.0857807	-0.00425081	5	5.13081e-05	Zm00001d021719	161358224	161363812	-	Probable proteasome inhibitor	153885
FA	FA 18:0	7-156158092	7	161517697	5.18265e-06	0.303226	0.0173422	0.0857807	-0.00425081	5	5.13081e-05	Zm00001d021720	161415525	161415869	-	NA	101828
FA	FA 18:0	7-156158092	7	161517697	5.18265e-06	0.303226	0.0173422	0.0857807	-0.00425081	5	5.13081e-05	Zm00001d021721	161424485	161430335	+	V-type proton ATPase subunit H	87362
FA	FA 18:0	7-156158092	7	161517697	5.18265e-06	0.303226	0.0173422	0.0857807	-0.00425081	5	5.13081e-05	Zm00001d021724	161470595	161471806	-	F-box domain containing protein	45891
FA	FA 18:0	7-156158092	7	161517697	5.18265e-06	0.303226	0.0173422	0.0857807	-0.00425081	5	5.13081e-05	Zm00001d021725	161498211	161499664	-	NA	18033
FA	FA 18:0	7-156158092	7	161517697	5.18265e-06	0.303226	0.0173422	0.0857807	-0.00425081	5	5.13081e-05	Zm00001d021726	161509716	161514515	-	G-type lectin S-receptor-like serine/threonine-protein kinase B120	3182
FA	FA 18:0	7-156158092	7	161517697	5.18265e-06	0.303226	0.0173422	0.0857807	-0.00425081	5	5.13081e-05	Zm00001d021727	161516179	161520789	-	G-type lectin S-receptor-like serine/threonine-protein kinase B120	0
FA	FA 18:0	7-156158092	7	161517697	5.18265e-06	0.303226	0.0173422	0.0857807	-0.00425081	5	5.13081e-05	Zm00001d021728	161522494	161527237	+	NA	4797
FA	FA 18:0	7-156158092	7	161517697	5.18265e-06	0.303226	0.0173422	0.0857807	-0.00425081	5	5.13081e-05	Zm00001d021729	161576147	161582076	-	kik1;kinase interacting kinase1:	58450
FA	FA 18:0	7-156158092	7	161517697	5.18265e-06	0.303226	0.0173422	0.0857807	-0.00425081	5	5.13081e-05	Zm00001d021730	161604314	161605162	-	USP family protein	86617
FA	FA 18:0	7-156158092	7	161517697	5.18265e-06	0.303226	0.0173422	0.0857807	-0.00425081	5	5.13081e-05	Zm00001d021731	161606806	161611416	-	Cellulose synthase-like protein D3	89109
FA	FA 18:0	7-156158092	7	161517697	5.18265e-06	0.303226	0.0173422	0.0857807	-0.00425081	5	5.13081e-05	Zm00001d021732	161616775	161621032	-	Cellulose synthase-like protein D3	99078
FA	FA 18:0	7-156158092	7	161517697	5.18265e-06	0.303226	0.0173422	0.0857807	-0.00425081	5	5.13081e-05	Zm00001d021733	161665073	161667034	-	Pentatricopeptide repeat-containing protein chloroplastic	147376
FA	FA 18:0	7-156158092	7	161517697	5.18265e-06	0.303226	0.0173422	0.0857807	-0.00425081	5	5.13081e-05	Zm00001d021734	161667644	161670560	+	Pentatricopeptide repeat-containing protein chloroplastic	149947
FA	FA 18:0	8-15878461	8	16314770	5.74474e-06	0.287097	0.0173422	0.085109	0.00429602	11	0.000112878	Zm00001d007997	16470428	16470965	+	NA	155658
FA	FA 18:0	8-15878461	8	16314770	5.74474e-06	0.287097	0.0173422	0.085109	0.00429602	11	0.000112878	Zm00001d008668	16496333	16497172	-	NA	181563
FA	FA 18:0	8-15878461	8	16314770	5.74474e-06	0.287097	0.0173422	0.085109	0.00429602	11	0.000112878	Zm00001d008663	16399018	16418531	+	NA	84248		0.000201765	6	0.000299805	Group1
FA	FA 18:0	8-15878461	8	16314770	5.74474e-06	0.287097	0.0173422	0.085109	0.00429602	11	0.000112878	Zm00001d008656	16231802	16236459	+	Transcription initiation factor TFIID subunit 15b	78311
FA	FA 18:0	8-15878461	8	16314770	5.74474e-06	0.287097	0.0173422	0.085109	0.00429602	11	0.000112878	Zm00001d008662	16399018	16402947	+	NA	84248
FA	FA 18:0	8-15878461	8	16314770	5.74474e-06	0.287097	0.0173422	0.085109	0.00429602	11	0.000112878	Zm00001d008664	16422036	16423332	-	Annexin D8	107266
FA	FA 18:0	8-15878461	8	16314770	5.74474e-06	0.287097	0.0173422	0.085109	0.00429602	11	0.000112878	Zm00001d008665	16424145	16426175	+	Dehydration-responsive element-binding protein 2A	109375
FA	FA 18:0	8-15878461	8	16314770	5.74474e-06	0.287097	0.0173422	0.085109	0.00429602	11	0.000112878	Zm00001d008666	16426215	16435539	-	DCD (Development and Cell Death) domain protein	111445
FA	FA 18:0	8-144533101	8	149295937	6.06657e-06	0.435484	0.0173422	0.0847537	0.00399824	12	0.000123139	Zm00001d008115	149468139	149468929	-	NA	172202
FA	FA 18:0	8-144533101	8	149295937	6.06657e-06	0.435484	0.0173422	0.0847537	0.00399824	12	0.000123139	Zm00001d011379	149086163	149104674	-	glycosyl transferase family 1 protein	191263
FA	FA 18:0	8-144533101	8	149295937	6.06657e-06	0.435484	0.0173422	0.0847537	0.00399824	12	0.000123139	Zm00001d011380	149103553	149104634	-	NA	191303
FA	FA 18:0	8-144533101	8	149295937	6.06657e-06	0.435484	0.0173422	0.0847537	0.00399824	12	0.000123139	Zm00001d011381	149120839	149120912	+	NA	175025
FA	FA 18:0	8-144533101	8	149295937	6.06657e-06	0.435484	0.0173422	0.0847537	0.00399824	12	0.000123139	Zm00001d011382	149189401	149196570	-	glycosyl transferase family 1 protein	99367
FA	FA 18:0	8-144533101	8	149295937	6.06657e-06	0.435484	0.0173422	0.0847537	0.00399824	12	0.000123139	Zm00001d011383	149195960	149196433	-	NA	99504
FA	FA 18:0	8-144533101	8	149295937	6.06657e-06	0.435484	0.0173422	0.0847537	0.00399824	12	0.000123139	Zm00001d011384	149205043	149206335	-	NA	89602
FA	FA 18:0	8-144533101	8	149295937	6.06657e-06	0.435484	0.0173422	0.0847537	0.00399824	12	0.000123139	Zm00001d011385	149218006	149218079	+	NA	77858
FA	FA 18:0	8-144533101	8	149295937	6.06657e-06	0.435484	0.0173422	0.0847537	0.00399824	12	0.000123139	Zm00001d011386	149257114	149261860	-	Uroporphyrinogen decarboxylase	34077
FA	FA 18:0	8-144533101	8	149295937	6.06657e-06	0.435484	0.0173422	0.0847537	0.00399824	12	0.000123139	Zm00001d011387	149262980	149266214	+	Uroporphyrinogen decarboxylase 1 chloroplastic	29723
FA	FA 18:0	8-144533101	8	149295937	6.06657e-06	0.435484	0.0173422	0.0847537	0.00399824	12	0.000123139	Zm00001d011388	149328151	149329765	+	Probable sugar phosphate/phosphate translocator	32214
FA	FA 18:0	8-144533101	8	149295937	6.06657e-06	0.435484	0.0173422	0.0847537	0.00399824	12	0.000123139	Zm00001d011390	149381022	149382059	-	NA	85085
FA	FA 18:0	8-144533101	8	149295937	6.06657e-06	0.435484	0.0173422	0.0847537	0.00399824	12	0.000123139	Zm00001d011391	149385047	149386118	-	Haloacid dehalogenase-like hydrolase (HAD) superfamily protein	89110
FA	FA 18:0	8-144533101	8	149295937	6.06657e-06	0.435484	0.0173422	0.0847537	0.00399824	12	0.000123139	Zm00001d011392	149387614	149392198	+	Calcium-dependent protein kinase%2C isoform 2%3B Putative calcium-dependent protein kinase family protein isoform 1%3B Putative calcium-dependent protein kinase family protein isoform 2	91677
FA	FA 18:0	8-144533101	8	149295937	6.06657e-06	0.435484	0.0173422	0.0847537	0.00399824	12	0.000123139	Zm00001d011393	149449973	149455213	-	S-type anion channel SLAH3	154036
FA	FA 18:0	8-144533101	8	149295937	6.06657e-06	0.435484	0.0173422	0.0847537	0.00399824	12	0.000123139	Zm00001d011394	149460412	149466127	+	NA	164475
FA	FA 18:0	8-144533101	8	149295937	6.06657e-06	0.435484	0.0173422	0.0847537	0.00399824	12	0.000123139	Zm00001d011395	149468056	149471702	-	NA	172119
FA	FA 18:0	8-144533101	8	149295937	6.06657e-06	0.435484	0.0173422	0.0847537	0.00399824	12	0.000123139	Zm00001d011396	149473967	149475758	+	GTPase activating protein%3B Putative calcium-dependent lipid-binding (CaLB domain) family protein	178030
FA	FA 18:0	8-144533101	8	149295937	6.06657e-06	0.435484	0.0173422	0.0847537	0.00399824	12	0.000123139	Zm00001d011397	149488689	149490233	+	Ribosomal protein	192752
FA	FA 18:0	6-94295140	6	96854361	7.5752e-06	0.496774	0.0173422	0.0833082	0.00386866	16	0.000164186	Zm00001d036659	96815227	96816186	-	Coatomer subunit epsilon-2	38175
FA	FA 18:0	6-94295140	6	96854361	7.5752e-06	0.496774	0.0173422	0.0833082	0.00386866	16	0.000164186	Zm00001d036660	96929399	96936549	-	NA	75038
FA	FA 18:0	6-94295140	6	96854361	7.5752e-06	0.496774	0.0173422	0.0833082	0.00386866	16	0.000164186	Zm00001d036662	97029704	97030573	+	NA	175343
FA	FA 18:0	6-94295140	6	96854361	7.5752e-06	0.496774	0.0173422	0.0833082	0.00386866	16	0.000164186	Zm00001d036663	97049494	97053619	-	NA	195133
FA	FA 18:0	8-121749342	8	125353700	8.39008e-06	0.248387	0.0173422	0.0826443	-0.00440035	20	0.000205232	Zm00001d010706	125229882	125230312	+	NA	123388
FA	FA 18:0	8-121749342	8	125353700	8.39008e-06	0.248387	0.0173422	0.0826443	-0.00440035	20	0.000205232	Zm00001d010707	125232515	125233340	+	E3 ubiquitin-protein ligase CCNB1IP1 homolog	120360
FA	FA 18:0	8-121749342	8	125353700	8.39008e-06	0.248387	0.0173422	0.0826443	-0.00440035	20	0.000205232	Zm00001d010708	125234326	125235450	+	ATP-citrate synthase alpha chain protein 3	118250
FA	FA 18:0	8-121749342	8	125353700	8.39008e-06	0.248387	0.0173422	0.0826443	-0.00440035	20	0.000205232	Zm00001d010709	125236271	125237092	+	NA	116608
FA	FA 18:0	8-121749342	8	125353700	8.39008e-06	0.248387	0.0173422	0.0826443	-0.00440035	20	0.000205232	Zm00001d010710	125242585	125262467	-	Ubiquitin carboxyl-terminal hydrolase 25	91233
FA	FA 18:0	8-121749342	8	125353700	8.39008e-06	0.248387	0.0173422	0.0826443	-0.00440035	20	0.000205232	Zm00001d010711	125264862	125271121	+	Transcription initiation factor IIF beta subunit	82579
FA	FA 18:0	8-121749342	8	125353700	8.39008e-06	0.248387	0.0173422	0.0826443	-0.00440035	20	0.000205232	Zm00001d010712	125271534	125284867	-	Retrovirus-related Pol polyprotein LINE-1	68833
FA	FA 18:0	8-121749342	8	125353700	8.39008e-06	0.248387	0.0173422	0.0826443	-0.00440035	20	0.000205232	Zm00001d010713	125353037	125356933	+	Protein tesmin/TSO1-like CXC 4	0
FA	FA 18:0	8-121749342	8	125353700	8.39008e-06	0.248387	0.0173422	0.0826443	-0.00440035	20	0.000205232	Zm00001d010714	125357230	125363502	-	Pseudouridine synthase family protein	3530
FA	FA 18:0	8-121749342	8	125353700	8.39008e-06	0.248387	0.0173422	0.0826443	-0.00440035	20	0.000205232	Zm00001d010715	125482282	125483096	-	Photosystem II reaction center W protein chloroplastic	128582
FA	FA 18:0	8-121749342	8	125353700	8.39008e-06	0.248387	0.0173422	0.0826443	-0.00440035	20	0.000205232	Zm00001d010716	125524850	125538429	-	TRAF-like superfamily protein	171150
FA	FA 18:0	8-121749342	8	125353700	8.39008e-06	0.248387	0.0173422	0.0826443	-0.00440035	20	0.000205232	Zm00001d010717	125540238	125542393	-	NA	186538
FA	FA 18:0	8-121749342	8	125353700	8.39008e-06	0.248387	0.0173422	0.0826443	-0.00440035	20	0.000205232	Zm00001d010718	125543913	125545289	-	Calreticulin-3	190213
FA	FA 18:0	1-26911172	1	27084325	8.69783e-06	0.129032	0.0173422	0.0824104	0.00557317	21	0.000215494	Zm00001d022700	26980564	26981194	+	NA	103131
FA	FA 18:0	1-26911172	1	27084325	8.69783e-06	0.129032	0.0173422	0.0824104	0.00557317	21	0.000215494	Zm00001d028218	26887363	26899704	-	Methionine--tRNA ligase cytoplasmic	184621
FA	FA 18:0	1-26911172	1	27084325	8.69783e-06	0.129032	0.0173422	0.0824104	0.00557317	21	0.000215494	Zm00001d028219	26903676	26908356	+	ATMAP70-2	175969
FA	FA 18:0	1-26911172	1	27084325	8.69783e-06	0.129032	0.0173422	0.0824104	0.00557317	21	0.000215494	Zm00001d028220	27042552	27048152	+	Pyridoxal-5'-phosphate-dependent enzyme family protein	36173
FA	FA 18:0	1-26911172	1	27084325	8.69783e-06	0.129032	0.0173422	0.0824104	0.00557317	21	0.000215494	Zm00001d028221	27049419	27051494	-	atp4;ATP synthase4: Chloroplast PPR-SMR protein. Activates atpB translation. Binds atpB 5'UTR. (A. Barkan, 2015)required for normal accumulation of the chloroplast ATP synthase	32831
FA	FA 18:0	1-26911172	1	27084325	8.69783e-06	0.129032	0.0173422	0.0824104	0.00557317	21	0.000215494	Zm00001d028222	27085759	27086718	-	Zinc finger protein 8	1434
FA	FA 18:0	1-26911172	1	27084325	8.69783e-06	0.129032	0.0173422	0.0824104	0.00557317	21	0.000215494	Zm00001d028223	27137455	27137527	+	NA	53130
FA	FA 18:0	1-26911172	1	27084325	8.69783e-06	0.129032	0.0173422	0.0824104	0.00557317	21	0.000215494	Zm00001d028224	27138134	27138206	-	NA	53809
FA	FA 18:0	1-26911172	1	27084325	8.69783e-06	0.129032	0.0173422	0.0824104	0.00557317	21	0.000215494	Zm00001d028225	27256288	27266967	+	NA	171963
FA	FA 18:0	1-26911172	1	27084325	8.69783e-06	0.129032	0.0173422	0.0824104	0.00557317	21	0.000215494	Zm00001d028226	27268250	27269466	-	BEST Arabidopsis thaliana protein match is: Late embryogenesis abundant protein group 2 (TAIR:AT3G24600.1); Has 161 Blast hits to 158 proteins in 15 species: Archae - 0; Bacteria - 0; Metazoa - 0; Fungi - 0; Plants - 161; Viruses - 0; Other Eukaryo /.../0 (source: NCBI BLink).	183925
FA	FA 18:0	1-26911172	1	27084325	8.69783e-06	0.129032	0.0173422	0.0824104	0.00557317	21	0.000215494	Zm00001d028227	27280055	27286285	+	Probable glucan 13-alpha-glucosidase	195730
FA	FA 18:0	2-213738023	2	219872336	1.31638e-05	0.0580645	0.0173422	0.0797257	-0.00792371	38	0.000389942	Zm00001d006944	219965544	219970180	-	CBL-interacting serine/threonine-protein kinase 1	93208		0.00122706	33	0.00164893
FA	FA 18:0	2-213738023	2	219872336	1.31638e-05	0.0580645	0.0173422	0.0797257	-0.00792371	38	0.000389942	ENSRNA049442590	220035678	220035751	-	NA	163342
FA	FA 18:0	2-213738023	2	219872336	1.31638e-05	0.0580645	0.0173422	0.0797257	-0.00792371	38	0.000389942	ENSRNA049442601	220036150	220036223	-	NA	163814
FA	FA 18:0	2-213738023	2	219872336	1.31638e-05	0.0580645	0.0173422	0.0797257	-0.00792371	38	0.000389942	ENSRNA049442624	220036622	220036695	-	NA	164286
FA	FA 18:0	2-213738023	2	219872336	1.31638e-05	0.0580645	0.0173422	0.0797257	-0.00792371	38	0.000389942	ENSRNA049442640	220037094	220037167	-	NA	164758
FA	FA 18:0	2-213738023	2	219872336	1.31638e-05	0.0580645	0.0173422	0.0797257	-0.00792371	38	0.000389942	ENSRNA049442661	220037566	220037639	-	NA	165230
FA	FA 18:0	2-213738023	2	219872336	1.31638e-05	0.0580645	0.0173422	0.0797257	-0.00792371	38	0.000389942	ENSRNA049442682	220038038	220038111	-	NA	165702
FA	FA 18:0	2-213738023	2	219872336	1.31638e-05	0.0580645	0.0173422	0.0797257	-0.00792371	38	0.000389942	ENSRNA049442701	220038510	220038583	-	NA	166174
FA	FA 18:0	2-213738023	2	219872336	1.31638e-05	0.0580645	0.0173422	0.0797257	-0.00792371	38	0.000389942	ENSRNA049442711	220038982	220039055	-	NA	166646
FA	FA 18:0	2-213738023	2	219872336	1.31638e-05	0.0580645	0.0173422	0.0797257	-0.00792371	38	0.000389942	ENSRNA049442725	220039454	220039527	-	NA	167118
FA	FA 18:0	2-213738023	2	219872336	1.31638e-05	0.0580645	0.0173422	0.0797257	-0.00792371	38	0.000389942	ENSRNA049442735	220039926	220039999	-	NA	167590
FA	FA 18:0	2-213738023	2	219872336	1.31638e-05	0.0580645	0.0173422	0.0797257	-0.00792371	38	0.000389942	ENSRNA049442750	220040398	220040471	-	NA	168062
FA	FA 18:0	2-213738023	2	219872336	1.31638e-05	0.0580645	0.0173422	0.0797257	-0.00792371	38	0.000389942	ENSRNA049442753	220040870	220040943	-	NA	168534
FA	FA 18:0	2-213738023	2	219872336	1.31638e-05	0.0580645	0.0173422	0.0797257	-0.00792371	38	0.000389942	ENSRNA049442759	220041342	220041415	-	NA	169006
FA	FA 18:0	2-213738023	2	219872336	1.31638e-05	0.0580645	0.0173422	0.0797257	-0.00792371	38	0.000389942	ENSRNA049442767	220041814	220041887	-	NA	169478
FA	FA 18:0	2-213738023	2	219872336	1.31638e-05	0.0580645	0.0173422	0.0797257	-0.00792371	38	0.000389942	ENSRNA049442774	220042286	220042359	-	NA	169950
FA	FA 18:0	2-213738023	2	219872336	1.31638e-05	0.0580645	0.0173422	0.0797257	-0.00792371	38	0.000389942	ENSRNA049442786	220042758	220042831	-	NA	170422
FA	FA 18:0	2-213738023	2	219872336	1.31638e-05	0.0580645	0.0173422	0.0797257	-0.00792371	38	0.000389942	ENSRNA049442798	220043230	220043303	-	NA	170894
FA	FA 18:0	2-213738023	2	219872336	1.31638e-05	0.0580645	0.0173422	0.0797257	-0.00792371	38	0.000389942	ENSRNA049442804	220043702	220043775	-	NA	171366
FA	FA 18:0	2-213738023	2	219872336	1.31638e-05	0.0580645	0.0173422	0.0797257	-0.00792371	38	0.000389942	ENSRNA049442814	220044174	220044247	-	NA	171838
FA	FA 18:0	2-213738023	2	219872336	1.31638e-05	0.0580645	0.0173422	0.0797257	-0.00792371	38	0.000389942	ENSRNA049442822	220044646	220044719	-	NA	172310
FA	FA 18:0	2-213738023	2	219872336	1.31638e-05	0.0580645	0.0173422	0.0797257	-0.00792371	38	0.000389942	ENSRNA049442831	220045118	220045191	-	NA	172782
FA	FA 18:0	2-213738023	2	219872336	1.31638e-05	0.0580645	0.0173422	0.0797257	-0.00792371	38	0.000389942	ENSRNA049442838	220045590	220045663	-	NA	173254
FA	FA 18:0	2-213738023	2	219872336	1.31638e-05	0.0580645	0.0173422	0.0797257	-0.00792371	38	0.000389942	ENSRNA049442848	220046062	220046135	-	NA	173726
FA	FA 18:0	2-213738023	2	219872336	1.31638e-05	0.0580645	0.0173422	0.0797257	-0.00792371	38	0.000389942	ENSRNA049442855	220046534	220046607	-	NA	174198
FA	FA 18:0	2-213738023	2	219872336	1.31638e-05	0.0580645	0.0173422	0.0797257	-0.00792371	38	0.000389942	ENSRNA049442862	220047006	220047079	-	NA	174670
FA	FA 18:0	2-213738023	2	219872336	1.31638e-05	0.0580645	0.0173422	0.0797257	-0.00792371	38	0.000389942	ENSRNA049442884	220047950	220048023	-	NA	175614
FA	FA 18:0	2-213738023	2	219872336	1.31638e-05	0.0580645	0.0173422	0.0797257	-0.00792371	38	0.000389942	ENSRNA049442894	220048422	220048495	-	NA	176086
FA	FA 18:0	2-213738023	2	219872336	1.31638e-05	0.0580645	0.0173422	0.0797257	-0.00792371	38	0.000389942	ENSRNA049442905	220048894	220048967	-	NA	176558
FA	FA 18:0	2-213738023	2	219872336	1.31638e-05	0.0580645	0.0173422	0.0797257	-0.00792371	38	0.000389942	ENSRNA049442915	220049839	220049912	-	NA	177503
FA	FA 18:0	2-213738023	2	219872336	1.31638e-05	0.0580645	0.0173422	0.0797257	-0.00792371	38	0.000389942	ENSRNA049442934	220050782	220050855	-	NA	178446
FA	FA 18:0	2-213738023	2	219872336	1.31638e-05	0.0580645	0.0173422	0.0797257	-0.00792371	38	0.000389942	ENSRNA049442941	220051253	220051326	-	NA	178917
FA	FA 18:0	2-213738023	2	219872336	1.31638e-05	0.0580645	0.0173422	0.0797257	-0.00792371	38	0.000389942	ENSRNA049442949	220052198	220052271	-	NA	179862
FA	FA 18:0	2-213738023	2	219872336	1.31638e-05	0.0580645	0.0173422	0.0797257	-0.00792371	38	0.000389942	ENSRNA049442959	220052670	220052743	-	NA	180334
FA	FA 18:0	2-213738023	2	219872336	1.31638e-05	0.0580645	0.0173422	0.0797257	-0.00792371	38	0.000389942	ENSRNA049442971	220053149	220053222	-	NA	180813
FA	FA 18:0	2-213738023	2	219872336	1.31638e-05	0.0580645	0.0173422	0.0797257	-0.00792371	38	0.000389942	ENSRNA049442979	220053620	220053693	-	NA	181284
FA	FA 18:0	2-213738023	2	219872336	1.31638e-05	0.0580645	0.0173422	0.0797257	-0.00792371	38	0.000389942	ENSRNA049442989	220054092	220054165	-	NA	181756
FA	FA 18:0	2-213738023	2	219872336	1.31638e-05	0.0580645	0.0173422	0.0797257	-0.00792371	38	0.000389942	ENSRNA049443000	220061965	220062038	-	NA	189629
FA	FA 18:0	2-213738023	2	219872336	1.31638e-05	0.0580645	0.0173422	0.0797257	-0.00792371	38	0.000389942	ENSRNA049443007	220062444	220062517	-	NA	190108
FA	FA 18:0	2-213738023	2	219872336	1.31638e-05	0.0580645	0.0173422	0.0797257	-0.00792371	38	0.000389942	ENSRNA049443014	220062915	220062988	-	NA	190579
FA	FA 18:0	2-213738023	2	219872336	1.31638e-05	0.0580645	0.0173422	0.0797257	-0.00792371	38	0.000389942	ENSRNA049443029	220063859	220063932	-	NA	191523
FA	FA 18:0	2-213738023	2	219872336	1.31638e-05	0.0580645	0.0173422	0.0797257	-0.00792371	38	0.000389942	ENSRNA049443039	220064330	220064403	-	NA	191994
FA	FA 18:0	2-213738023	2	219872336	1.31638e-05	0.0580645	0.0173422	0.0797257	-0.00792371	38	0.000389942	ENSRNA049443050	220064802	220064875	-	NA	192466
FA	FA 18:0	2-213738023	2	219872336	1.31638e-05	0.0580645	0.0173422	0.0797257	-0.00792371	38	0.000389942	ENSRNA049443058	220065745	220065818	-	NA	193409
FA	FA 18:0	2-213738023	2	219872336	1.31638e-05	0.0580645	0.0173422	0.0797257	-0.00792371	38	0.000389942	ENSRNA049443070	220066217	220066290	-	NA	193881
FA	FA 18:0	2-213738023	2	219872336	1.31638e-05	0.0580645	0.0173422	0.0797257	-0.00792371	38	0.000389942	ENSRNA049443077	220066687	220066760	-	NA	194351
FA	FA 18:0	2-213738023	2	219872336	1.31638e-05	0.0580645	0.0173422	0.0797257	-0.00792371	38	0.000389942	ENSRNA049443081	220067159	220067232	-	NA	194823
FA	FA 18:0	2-213738023	2	219872336	1.31638e-05	0.0580645	0.0173422	0.0797257	-0.00792371	38	0.000389942	ENSRNA049467601	220014754	220014872	+	NA	142418
FA	FA 18:0	2-213738023	2	219872336	1.31638e-05	0.0580645	0.0173422	0.0797257	-0.00792371	38	0.000389942	Zm00001d006934	219707295	219710439	-	Cold-regulated 413 inner membrane protein 2 chloroplastic	161897
FA	FA 18:0	2-213738023	2	219872336	1.31638e-05	0.0580645	0.0173422	0.0797257	-0.00792371	38	0.000389942	Zm00001d006935	219711029	219711547	-	NA	160789
FA	FA 18:0	2-213738023	2	219872336	1.31638e-05	0.0580645	0.0173422	0.0797257	-0.00792371	38	0.000389942	Zm00001d006936	219725578	219733085	+	Peroxidase 64	139251
FA	FA 18:0	2-213738023	2	219872336	1.31638e-05	0.0580645	0.0173422	0.0797257	-0.00792371	38	0.000389942	Zm00001d006937	219871994	219873518	-	Peroxidase 64	0
FA	FA 18:0	2-213738023	2	219872336	1.31638e-05	0.0580645	0.0173422	0.0797257	-0.00792371	38	0.000389942	Zm00001d006938	219878672	219891411	+	Serine/threonine-protein kinase haspin homolog	6336
FA	FA 18:0	2-213738023	2	219872336	1.31638e-05	0.0580645	0.0173422	0.0797257	-0.00792371	38	0.000389942	Zm00001d006939	219891537	219894633	-	Novel plant SNARE 13	19201
FA	FA 18:0	2-213738023	2	219872336	1.31638e-05	0.0580645	0.0173422	0.0797257	-0.00792371	38	0.000389942	Zm00001d006940	219957655	219957945	+	Putative endonuclease or glycosyl hydrolase	85319
FA	FA 18:0	2-213738023	2	219872336	1.31638e-05	0.0580645	0.0173422	0.0797257	-0.00792371	38	0.000389942	Zm00001d006941	219959370	219961043	+	Putative endonuclease or glycosyl hydrolase	87034
FA	FA 18:0	2-213738023	2	219872336	1.31638e-05	0.0580645	0.0173422	0.0797257	-0.00792371	38	0.000389942	Zm00001d006942	219961891	219963389	-	Chaperone DnaJ-domain superfamily protein	89555
FA	FA 18:0	2-213738023	2	219872336	1.31638e-05	0.0580645	0.0173422	0.0797257	-0.00792371	38	0.000389942	Zm00001d006943	219963606	219965438	+	Pentatricopeptide repeat-containing protein chloroplastic/mitochondrial	91270
FA	FA 18:0	2-213738023	2	219872336	1.31638e-05	0.0580645	0.0173422	0.0797257	-0.00792371	38	0.000389942	Zm00001d006945	219975248	219976357	-	Probable transcription factor	102912
FA	FA 18:0	2-213738023	2	219872336	1.31638e-05	0.0580645	0.0173422	0.0797257	-0.00792371	38	0.000389942	Zm00001d006947	219989864	219991904	-	Cytochrome P450 CYP709C14	117528
FA	FA 18:0	2-213738023	2	219872336	1.31638e-05	0.0580645	0.0173422	0.0797257	-0.00792371	38	0.000389942	Zm00001d006948	220001132	220004557	+	Cytochrome P450 709B2	128796
FA	FA 18:0	2-213738023	2	219872336	1.31638e-05	0.0580645	0.0173422	0.0797257	-0.00792371	38	0.000389942	Zm00001d006949	220004860	220004931	-	NA	132524
FA	FA 18:0	2-213738023	2	219872336	1.31638e-05	0.0580645	0.0173422	0.0797257	-0.00792371	38	0.000389942	Zm00001d006950	220006132	220006602	-	NA	133796
FA	FA 18:0	2-213738023	2	219872336	1.31638e-05	0.0580645	0.0173422	0.0797257	-0.00792371	38	0.000389942	Zm00001d006951	220017428	220029371	-	Transmembrane emp24 domain-containing protein p24delta9	145092
FA	FA 18:0	2-213738023	2	219872336	1.31638e-05	0.0580645	0.0173422	0.0797257	-0.00792371	38	0.000389942	Zm00001d006952	220035678	220035751	-	NA	163342
FA	FA 18:0	2-213738023	2	219872336	1.31638e-05	0.0580645	0.0173422	0.0797257	-0.00792371	38	0.000389942	Zm00001d006953	220036150	220036223	-	NA	163814
FA	FA 18:0	2-213738023	2	219872336	1.31638e-05	0.0580645	0.0173422	0.0797257	-0.00792371	38	0.000389942	Zm00001d006954	220036622	220036695	-	NA	164286
FA	FA 18:0	2-213738023	2	219872336	1.31638e-05	0.0580645	0.0173422	0.0797257	-0.00792371	38	0.000389942	Zm00001d006955	220037094	220037167	-	NA	164758
FA	FA 18:0	2-213738023	2	219872336	1.31638e-05	0.0580645	0.0173422	0.0797257	-0.00792371	38	0.000389942	Zm00001d006956	220037566	220037639	-	NA	165230
FA	FA 18:0	2-213738023	2	219872336	1.31638e-05	0.0580645	0.0173422	0.0797257	-0.00792371	38	0.000389942	Zm00001d006957	220038038	220038111	-	NA	165702
FA	FA 18:0	2-213738023	2	219872336	1.31638e-05	0.0580645	0.0173422	0.0797257	-0.00792371	38	0.000389942	Zm00001d006958	220038510	220038583	-	NA	166174
FA	FA 18:0	2-213738023	2	219872336	1.31638e-05	0.0580645	0.0173422	0.0797257	-0.00792371	38	0.000389942	Zm00001d006959	220038982	220039055	-	NA	166646
FA	FA 18:0	2-213738023	2	219872336	1.31638e-05	0.0580645	0.0173422	0.0797257	-0.00792371	38	0.000389942	Zm00001d006960	220039454	220039527	-	NA	167118
FA	FA 18:0	2-213738023	2	219872336	1.31638e-05	0.0580645	0.0173422	0.0797257	-0.00792371	38	0.000389942	Zm00001d006961	220039926	220039999	-	NA	167590
FA	FA 18:0	2-213738023	2	219872336	1.31638e-05	0.0580645	0.0173422	0.0797257	-0.00792371	38	0.000389942	Zm00001d006962	220040398	220040471	-	NA	168062
FA	FA 18:0	2-213738023	2	219872336	1.31638e-05	0.0580645	0.0173422	0.0797257	-0.00792371	38	0.000389942	Zm00001d006963	220040870	220040943	-	NA	168534
FA	FA 18:0	2-213738023	2	219872336	1.31638e-05	0.0580645	0.0173422	0.0797257	-0.00792371	38	0.000389942	Zm00001d006964	220041342	220041415	-	NA	169006
FA	FA 18:0	2-213738023	2	219872336	1.31638e-05	0.0580645	0.0173422	0.0797257	-0.00792371	38	0.000389942	Zm00001d006965	220041814	220041887	-	NA	169478
FA	FA 18:0	2-213738023	2	219872336	1.31638e-05	0.0580645	0.0173422	0.0797257	-0.00792371	38	0.000389942	Zm00001d006966	220042286	220042359	-	NA	169950
FA	FA 18:0	2-213738023	2	219872336	1.31638e-05	0.0580645	0.0173422	0.0797257	-0.00792371	38	0.000389942	Zm00001d006967	220042758	220042831	-	NA	170422
FA	FA 18:0	2-213738023	2	219872336	1.31638e-05	0.0580645	0.0173422	0.0797257	-0.00792371	38	0.000389942	Zm00001d006968	220043230	220043303	-	NA	170894
FA	FA 18:0	2-213738023	2	219872336	1.31638e-05	0.0580645	0.0173422	0.0797257	-0.00792371	38	0.000389942	Zm00001d006969	220043702	220043775	-	NA	171366
FA	FA 18:0	2-213738023	2	219872336	1.31638e-05	0.0580645	0.0173422	0.0797257	-0.00792371	38	0.000389942	Zm00001d006970	220044174	220044247	-	NA	171838
FA	FA 18:0	2-213738023	2	219872336	1.31638e-05	0.0580645	0.0173422	0.0797257	-0.00792371	38	0.000389942	Zm00001d006971	220044646	220044719	-	NA	172310
FA	FA 18:0	2-213738023	2	219872336	1.31638e-05	0.0580645	0.0173422	0.0797257	-0.00792371	38	0.000389942	Zm00001d006972	220045118	220045191	-	NA	172782
FA	FA 18:0	2-213738023	2	219872336	1.31638e-05	0.0580645	0.0173422	0.0797257	-0.00792371	38	0.000389942	Zm00001d006973	220045590	220045663	-	NA	173254
FA	FA 18:0	2-213738023	2	219872336	1.31638e-05	0.0580645	0.0173422	0.0797257	-0.00792371	38	0.000389942	Zm00001d006974	220046062	220046135	-	NA	173726
FA	FA 18:0	2-213738023	2	219872336	1.31638e-05	0.0580645	0.0173422	0.0797257	-0.00792371	38	0.000389942	Zm00001d006975	220046534	220046607	-	NA	174198
FA	FA 18:0	2-213738023	2	219872336	1.31638e-05	0.0580645	0.0173422	0.0797257	-0.00792371	38	0.000389942	Zm00001d006976	220047006	220047079	-	NA	174670
FA	FA 18:0	2-213738023	2	219872336	1.31638e-05	0.0580645	0.0173422	0.0797257	-0.00792371	38	0.000389942	Zm00001d006977	220047478	220047551	-	NA	175142
FA	FA 18:0	2-213738023	2	219872336	1.31638e-05	0.0580645	0.0173422	0.0797257	-0.00792371	38	0.000389942	Zm00001d006978	220047950	220048023	-	NA	175614
FA	FA 18:0	2-213738023	2	219872336	1.31638e-05	0.0580645	0.0173422	0.0797257	-0.00792371	38	0.000389942	Zm00001d006979	220048422	220048495	-	NA	176086
FA	FA 18:0	2-213738023	2	219872336	1.31638e-05	0.0580645	0.0173422	0.0797257	-0.00792371	38	0.000389942	Zm00001d006980	220048894	220048967	-	NA	176558
FA	FA 18:0	2-213738023	2	219872336	1.31638e-05	0.0580645	0.0173422	0.0797257	-0.00792371	38	0.000389942	Zm00001d006981	220049367	220049440	-	NA	177031
FA	FA 18:0	2-213738023	2	219872336	1.31638e-05	0.0580645	0.0173422	0.0797257	-0.00792371	38	0.000389942	Zm00001d006982	220049839	220049912	-	NA	177503
FA	FA 18:0	2-213738023	2	219872336	1.31638e-05	0.0580645	0.0173422	0.0797257	-0.00792371	38	0.000389942	Zm00001d006983	220050311	220050384	-	NA	177975
FA	FA 18:0	2-213738023	2	219872336	1.31638e-05	0.0580645	0.0173422	0.0797257	-0.00792371	38	0.000389942	Zm00001d006984	220050782	220050855	-	NA	178446
FA	FA 18:0	2-213738023	2	219872336	1.31638e-05	0.0580645	0.0173422	0.0797257	-0.00792371	38	0.000389942	Zm00001d006985	220051253	220051326	-	NA	178917
FA	FA 18:0	2-213738023	2	219872336	1.31638e-05	0.0580645	0.0173422	0.0797257	-0.00792371	38	0.000389942	Zm00001d006986	220051726	220051799	-	NA	179390
FA	FA 18:0	2-213738023	2	219872336	1.31638e-05	0.0580645	0.0173422	0.0797257	-0.00792371	38	0.000389942	Zm00001d006987	220052198	220052271	-	NA	179862
FA	FA 18:0	2-213738023	2	219872336	1.31638e-05	0.0580645	0.0173422	0.0797257	-0.00792371	38	0.000389942	Zm00001d006988	220052670	220052743	-	NA	180334
FA	FA 18:0	2-213738023	2	219872336	1.31638e-05	0.0580645	0.0173422	0.0797257	-0.00792371	38	0.000389942	Zm00001d006991	220053149	220053222	-	NA	180813
FA	FA 18:0	2-213738023	2	219872336	1.31638e-05	0.0580645	0.0173422	0.0797257	-0.00792371	38	0.000389942	Zm00001d006992	220053620	220053693	-	NA	181284
FA	FA 18:0	2-213738023	2	219872336	1.31638e-05	0.0580645	0.0173422	0.0797257	-0.00792371	38	0.000389942	Zm00001d006993	220054092	220054165	-	NA	181756
FA	FA 18:0	2-213738023	2	219872336	1.31638e-05	0.0580645	0.0173422	0.0797257	-0.00792371	38	0.000389942	Zm00001d006994	220061965	220062038	-	NA	189629
FA	FA 18:0	2-213738023	2	219872336	1.31638e-05	0.0580645	0.0173422	0.0797257	-0.00792371	38	0.000389942	Zm00001d006995	220062444	220062517	-	NA	190108
FA	FA 18:0	2-213738023	2	219872336	1.31638e-05	0.0580645	0.0173422	0.0797257	-0.00792371	38	0.000389942	Zm00001d006996	220062915	220062988	-	NA	190579
FA	FA 18:0	2-213738023	2	219872336	1.31638e-05	0.0580645	0.0173422	0.0797257	-0.00792371	38	0.000389942	Zm00001d006997	220063387	220063460	-	NA	191051
FA	FA 18:0	2-213738023	2	219872336	1.31638e-05	0.0580645	0.0173422	0.0797257	-0.00792371	38	0.000389942	Zm00001d006998	220063859	220063932	-	NA	191523
FA	FA 18:0	2-213738023	2	219872336	1.31638e-05	0.0580645	0.0173422	0.0797257	-0.00792371	38	0.000389942	Zm00001d006999	220064330	220064403	-	NA	191994
FA	FA 18:0	2-213738023	2	219872336	1.31638e-05	0.0580645	0.0173422	0.0797257	-0.00792371	38	0.000389942	Zm00001d007000	220064802	220064875	-	NA	192466
FA	FA 18:0	2-213738023	2	219872336	1.31638e-05	0.0580645	0.0173422	0.0797257	-0.00792371	38	0.000389942	Zm00001d007001	220065274	220065347	-	NA	192938
FA	FA 18:0	2-213738023	2	219872336	1.31638e-05	0.0580645	0.0173422	0.0797257	-0.00792371	38	0.000389942	Zm00001d007002	220065745	220065818	-	NA	193409
FA	FA 18:0	2-213738023	2	219872336	1.31638e-05	0.0580645	0.0173422	0.0797257	-0.00792371	38	0.000389942	Zm00001d007003	220066217	220066290	-	NA	193881
FA	FA 18:0	2-213738023	2	219872336	1.31638e-05	0.0580645	0.0173422	0.0797257	-0.00792371	38	0.000389942	Zm00001d007004	220066687	220066760	-	NA	194351
FA	FA 18:0	2-213738023	2	219872336	1.31638e-05	0.0580645	0.0173422	0.0797257	-0.00792371	38	0.000389942	Zm00001d007005	220067159	220067232	-	NA	194823
FA	FA 18:0	2-33803525	2	34707803	1.58359e-05	0.496774	0.0173422	0.0785321	-0.00375084	45	0.000461773	Zm00001d003176	34606365	34611108	-	Protein NLP8	96695					Group3
FA	FA 18:0	2-33803525	2	34707803	1.58359e-05	0.496774	0.0173422	0.0785321	-0.00375084	45	0.000461773	Zm00001d003175	34558843	34560021	-	NA	147782
FA	FA 18:0	2-33803525	2	34707803	1.58359e-05	0.496774	0.0173422	0.0785321	-0.00375084	45	0.000461773	Zm00001d003179	34710391	34713775	+	myb-like DNA-binding domain containing protein expressed	2588
FA	FA 18:0	2-33803525	2	34707803	1.58359e-05	0.496774	0.0173422	0.0785321	-0.00375084	45	0.000461773	Zm00001d003180	34882973	34887627	+	Probable transcription factor PosF21	175170
FA	FA 18:0	2-33803525	2	34707803	1.58359e-05	0.496774	0.0173422	0.0785321	-0.00375084	45	0.000461773	Zm00001d003181	34889630	34892415	-	Cytochrome b561 and DOMON domain-containing protein	181827
FA	FA 18:0	2-33803525	2	34707803	1.58359e-05	0.496774	0.0173422	0.0785321	-0.00375084	45	0.000461773	Zm00001d003182	34897464	34897946	-	NA	189661
FA	FA 18:0	5-184219150	5	188797632	1.71823e-05	0.370968	0.0173422	0.0780059	-0.00381952	50	0.000513081	Zm00001d017201	188694917	188699778	+	calcium-binding EF hand family protein	97854					Group3
FA	FA 18:0	5-184219150	5	188797632	1.71823e-05	0.370968	0.0173422	0.0780059	-0.00381952	50	0.000513081	Zm00001d017197	188621089	188627758	-	LOCATED IN: cytosol chloroplast; EXPRESSED IN: 24 plant structures; EXPRESSED DURING: 14 growth stages; BEST Arabidopsis thaliana protein match is: Tudor/PWWP/MBT superfamily protein (TAIR:AT1G15940.1); Has 137162 Blast hits to 70781 proteins in 29 /.../cies: Archae - 289; Bacteria - 24182; Metazoa - 56725; Fungi - 20130; Plants - 6559; Viruses - 758; Other Eukaryotes - 28519 (source: NCBI BLink).	169874					Group3
FA	FA 18:0	5-184219150	5	188797632	1.71823e-05	0.370968	0.0173422	0.0780059	-0.00381952	50	0.000513081	Zm00001d017206	188878683	188880447	-	Gb:AAD25142.1-like protein	81051					Group3
FA	FA 18:0	5-184219150	5	188797632	1.71823e-05	0.370968	0.0173422	0.0780059	-0.00381952	50	0.000513081	Zm00001d017195	188612311	188613678	-	BTB/POZ domain-containing protein	183954
FA	FA 18:0	5-184219150	5	188797632	1.71823e-05	0.370968	0.0173422	0.0780059	-0.00381952	50	0.000513081	Zm00001d017199	188679379	188680432	-	Temperature-induced lipocalin-1	117200
FA	FA 18:0	5-184219150	5	188797632	1.71823e-05	0.370968	0.0173422	0.0780059	-0.00381952	50	0.000513081	Zm00001d017200	188688558	188690425	-	Retrotransposon-like protein	107207
FA	FA 18:0	5-184219150	5	188797632	1.71823e-05	0.370968	0.0173422	0.0780059	-0.00381952	50	0.000513081	Zm00001d017202	188703491	188705717	-	Xylogalacturonan beta-13-xylosyltransferase	91915
FA	FA 18:0	5-184219150	5	188797632	1.71823e-05	0.370968	0.0173422	0.0780059	-0.00381952	50	0.000513081	Zm00001d017203	188721725	188731050	-	Regulatory subunit	66582
FA	FA 18:0	5-184219150	5	188797632	1.71823e-05	0.370968	0.0173422	0.0780059	-0.00381952	50	0.000513081	Zm00001d017204	188797631	188801896	+	Adenine phosphoribosyltransferase 2	0
FA	FA 18:0	5-184219150	5	188797632	1.71823e-05	0.370968	0.0173422	0.0780059	-0.00381952	50	0.000513081	Zm00001d017205	188870108	188876842	+	Nucleotide/sugar transporter family protein	72476
FA	FA 18:0	5-184219150	5	188797632	1.71823e-05	0.370968	0.0173422	0.0780059	-0.00381952	50	0.000513081	Zm00001d017207	188933076	188937726	+	Protein BABY BOOM 1	135444
FA	FA 18:0	5-184219150	5	188797632	1.71823e-05	0.370968	0.0173422	0.0780059	-0.00381952	50	0.000513081	Zm00001d017208	188981065	188985296	+	Tic20-like protein	183433
FA	FA 18:0	5-184219150	5	188797632	1.71823e-05	0.370968	0.0173422	0.0780059	-0.00381952	50	0.000513081	Zm00001d017209	188988386	188992609	+	Filament-like plant protein 7	190754
FA	FA 18:0	5-184219150	5	188797632	1.71823e-05	0.370968	0.0173422	0.0780059	-0.00381952	50	0.000513081	Zm00001d017210	188995985	188997697	-	SPla/RYanodine receptor (SPRY) domain-containing protein	198353
FA	FA 18:0	1-234358520	1	237922005	1.77501e-05	0.122581	0.0173422	0.0777964	-0.00552088	53	0.000543866	Zm00001d032769	237762870	237762942	+	NA	159063
FA	FA 18:0	1-234358520	1	237922005	1.77501e-05	0.122581	0.0173422	0.0777964	-0.00552088	53	0.000543866	Zm00001d032770	237763750	237763821	-	NA	158184
FA	FA 18:0	1-234358520	1	237922005	1.77501e-05	0.122581	0.0173422	0.0777964	-0.00552088	53	0.000543866	Zm00001d032771	237768941	237769165	+	NA	152840
FA	FA 18:0	1-234358520	1	237922005	1.77501e-05	0.122581	0.0173422	0.0777964	-0.00552088	53	0.000543866	Zm00001d032772	237783447	237790361	+	Helicase protein MOM1	131644
FA	FA 18:0	1-234358520	1	237922005	1.77501e-05	0.122581	0.0173422	0.0777964	-0.00552088	53	0.000543866	Zm00001d032773	237837943	237848883	+	Peroxisome biogenesis protein 12	73122
FA	FA 18:0	1-234358520	1	237922005	1.77501e-05	0.122581	0.0173422	0.0777964	-0.00552088	53	0.000543866	Zm00001d032775	237880513	237886237	+	Eukaryotic translation initiation factor isoform 4E	35768
FA	FA 18:0	1-234358520	1	237922005	1.77501e-05	0.122581	0.0173422	0.0777964	-0.00552088	53	0.000543866	Zm00001d032776	237886808	237891037	+	cesa10;cellulose synthase10: gene exhibits coexpression with the genes cesa11 and cesa12.	30968
FA	FA 18:0	1-234358520	1	237922005	1.77501e-05	0.122581	0.0173422	0.0777964	-0.00552088	53	0.000543866	Zm00001d032777	237900368	237900826	-	NA	21179
FA	FA 18:0	1-234358520	1	237922005	1.77501e-05	0.122581	0.0173422	0.0777964	-0.00552088	53	0.000543866	Zm00001d032781	237933326	237950976	+	NA	11321
FA	FA 18:0	1-234358520	1	237922005	1.77501e-05	0.122581	0.0173422	0.0777964	-0.00552088	53	0.000543866	Zm00001d032783	238010904	238015506	+	NAD(P)-binding Rossmann-fold superfamily protein	88899
FA	FA 18:0	1-234358520	1	237922005	1.77501e-05	0.122581	0.0173422	0.0777964	-0.00552088	53	0.000543866	Zm00001d032784	238041004	238043016	+	Two-component response regulator ARR12	118999
FA	FA 18:0	1-234358520	1	237922005	1.77501e-05	0.122581	0.0173422	0.0777964	-0.00552088	53	0.000543866	Zm00001d032785	238117549	238124877	-	ACT domain-containing protein ACR8	195544
FA	FA 18:0	6-94675699	6	97237486	1.80205e-05	0.225806	0.0173422	0.0776989	-0.00448332	55	0.000564389	Zm00001d036668	97142398	97149112	+	Core-2/I-branching beta-16-N-acetylglucosaminyltransferase family protein	88374					Group3
FA	FA 18:0	6-94675699	6	97237486	1.80205e-05	0.225806	0.0173422	0.0776989	-0.00448332	55	0.000564389	Zm00001d036664	97082640	97087215	+	Probable phosphoglucomutase cytoplasmic 1	150271
FA	FA 18:0	6-94675699	6	97237486	1.80205e-05	0.225806	0.0173422	0.0776989	-0.00448332	55	0.000564389	Zm00001d036666	97128102	97138573	+	Probable phosphoglucomutase cytoplasmic 1	98913
FA	FA 18:0	6-94675699	6	97237486	1.80205e-05	0.225806	0.0173422	0.0776989	-0.00448332	55	0.000564389	Zm00001d036667	97138575	97139816	-	NA	97670
FA	FA 18:0	6-94675699	6	97237486	1.80205e-05	0.225806	0.0173422	0.0776989	-0.00448332	55	0.000564389	Zm00001d036669	97158072	97172378	+	NA	65108
FA	FA 18:0	6-94675699	6	97237486	1.80205e-05	0.225806	0.0173422	0.0776989	-0.00448332	55	0.000564389	Zm00001d036671	97223887	97224333	+	NA	13153
FA	FA 18:0	6-94675699	6	97237486	1.80205e-05	0.225806	0.0173422	0.0776989	-0.00448332	55	0.000564389	Zm00001d036672	97225142	97229239	-	Clathrin assembly protein	8247
FA	FA 18:0	6-94675699	6	97237486	1.80205e-05	0.225806	0.0173422	0.0776989	-0.00448332	55	0.000564389	Zm00001d036673	97232627	97243366	-	RING/FYVE/PHD zinc finger superfamily protein	0
FA	FA 18:0	6-94675699	6	97237486	1.80205e-05	0.225806	0.0173422	0.0776989	-0.00448332	55	0.000564389	Zm00001d036674	97248948	97253141	+	NA	11462
FA	FA 18:0	6-94675699	6	97237486	1.80205e-05	0.225806	0.0173422	0.0776989	-0.00448332	55	0.000564389	Zm00001d036675	97366864	97377593	+	NA	129378
FA	FA 18:0	6-94675699	6	97237486	1.80205e-05	0.225806	0.0173422	0.0776989	-0.00448332	55	0.000564389	Zm00001d036676	97378208	97378813	-	Putative B-box type zinc finger family protein	140722
FA	FA 18:0	6-94675699	6	97237486	1.80205e-05	0.225806	0.0173422	0.0776989	-0.00448332	55	0.000564389	Zm00001d036678	97425061	97433288	-	Protein STRUBBELIG-RECEPTOR FAMILY 1	187575
FA	FA 18:0	6-37374153	6	39123447	2.68852e-05	0.351613	0.0173422	0.0751268	0.00381336	99	0.0010159	Zm00001d035654	39233989	39234821	+	Putative thaumatin domain family protein	110542
FA	FA 18:0	6-37374153	6	39123447	2.68852e-05	0.351613	0.0173422	0.0751268	0.00381336	99	0.0010159	Zm00001d035656	39271522	39272045	-	NA	148075
FA	FA 18:0	1-32170249	1	32440204	2.76748e-05	0.174194	0.0173422	0.0749411	0.00474059	108	0.00110825	Zm00001d028369	32354777	32360308	+	hydroxyproline-rich glycoprotein family protein	79896					Group3
FA	FA 18:0	1-32170249	1	32440204	2.76748e-05	0.174194	0.0173422	0.0749411	0.00474059	108	0.00110825	Zm00001d028365	32245893	32249856	-	Cyclin-J18	190348
FA	FA 18:0	1-32170249	1	32440204	2.76748e-05	0.174194	0.0173422	0.0749411	0.00474059	108	0.00110825	Zm00001d028366	32270365	32274160	-	Type IV inositol polyphosphate 5-phosphatase 9	166044
FA	FA 18:0	1-32170249	1	32440204	2.76748e-05	0.174194	0.0173422	0.0749411	0.00474059	108	0.00110825	Zm00001d028367	32294525	32297240	+	Purple acid phosphatase 3	142964
FA	FA 18:0	1-32170249	1	32440204	2.76748e-05	0.174194	0.0173422	0.0749411	0.00474059	108	0.00110825	Zm00001d028368	32324768	32327736	+	Purple acid phosphatase 1	112468
FA	FA 18:0	1-32170249	1	32440204	2.76748e-05	0.174194	0.0173422	0.0749411	0.00474059	108	0.00110825	Zm00001d028370	32363713	32367026	+	Protein OBERON 3	73178
FA	FA 18:0	1-32170249	1	32440204	2.76748e-05	0.174194	0.0173422	0.0749411	0.00474059	108	0.00110825	Zm00001d028371	32428519	32429178	-	Zinc finger protein 1	11026
FA	FA 18:0	1-32170249	1	32440204	2.76748e-05	0.174194	0.0173422	0.0749411	0.00474059	108	0.00110825	Zm00001d028372	32433751	32442505	-	bZIP transcription factor 16	0
FA	FA 18:0	1-32170249	1	32440204	2.76748e-05	0.174194	0.0173422	0.0749411	0.00474059	108	0.00110825	Zm00001d028373	32472096	32478283	-	toc35;translocon of outer membrane of chloroplast35:	31892
FA	FA 18:0	1-32170249	1	32440204	2.76748e-05	0.174194	0.0173422	0.0749411	0.00474059	108	0.00110825	Zm00001d028374	32502433	32503776	-	U-box domain-containing protein 21	62229
FA	FA 18:0	1-32170249	1	32440204	2.76748e-05	0.174194	0.0173422	0.0749411	0.00474059	108	0.00110825	Zm00001d028375	32602769	32606650	-	B-cell receptor-associated 31-like	162565
FA	FA 18:0	1-32170249	1	32440204	2.76748e-05	0.174194	0.0173422	0.0749411	0.00474059	108	0.00110825	Zm00001d028376	32603873	32603944	-	NA	163669
FA	FA 18:0	1-32170249	1	32440204	2.76748e-05	0.174194	0.0173422	0.0749411	0.00474059	108	0.00110825	Zm00001d028377	32606648	32607667	+	Small nuclear ribonucleoprotein Sm D3	166444
FA	FA 20:0	10-96999489	10	97353639	4.7584e-07	0.145161	0.153065	0.225636	-0.541673	1	1.02616e-05	Zm00001d023145	97217144	97218735	+	NA	134904
FA	FA 20:0	10-96999489	10	97353639	4.7584e-07	0.145161	0.153065	0.225636	-0.541673	1	1.02616e-05	Zm00001d023146	97273997	97275045	-	NA	78594
FA	FA 20:0	10-96999489	10	97353639	4.7584e-07	0.145161	0.153065	0.225636	-0.541673	1	1.02616e-05	Zm00001d024966	97204693	97208271	-	Multisynthetase complex auxiliary component p43	145368
FA	FA 20:0	10-96999489	10	97353639	4.7584e-07	0.145161	0.153065	0.225636	-0.541673	1	1.02616e-05	Zm00001d024967	97249804	97279351	-	Glycerol-3-phosphate dehydrogenase SDP6 mitochondrial	74288
FA	FA 20:0	10-96999489	10	97353639	4.7584e-07	0.145161	0.153065	0.225636	-0.541673	1	1.02616e-05	Zm00001d024968	97279497	97281637	-	Putative dnaJ chaperone family protein	72002
FA	FA 20:0	10-96999489	10	97353639	4.7584e-07	0.145161	0.153065	0.225636	-0.541673	1	1.02616e-05	Zm00001d024969	97438719	97439261	-	Dirigent protein 11	85080
FA	FA 20:0	10-96999489	10	97353639	4.7584e-07	0.145161	0.153065	0.225636	-0.541673	1	1.02616e-05	Zm00001d024970	97513105	97516506	-	10A19I.15	159466
FA	FA 20:0	7-153438055	7	158728644	5.01995e-07	0.170968	0.153065	0.225328	0.448938	2	2.05232e-05	Zm00001d021636	158755280	158766700	-	binding;calmodulin binding	26636		0.00118854	29	0.00144906	Group1
FA	FA 20:0	7-153438055	7	158728644	5.01995e-07	0.170968	0.153065	0.225328	0.448938	2	2.05232e-05	ENSRNA049477741	158600944	158601252	-	NA	127392
FA	FA 20:0	7-153438055	7	158728644	5.01995e-07	0.170968	0.153065	0.225328	0.448938	2	2.05232e-05	Zm00001d001262	158529872	158530384	+	NA	198260
FA	FA 20:0	7-153438055	7	158728644	5.01995e-07	0.170968	0.153065	0.225328	0.448938	2	2.05232e-05	Zm00001d021629	158563700	158567974	+	Protein DETOXIFICATION 40	160670
FA	FA 20:0	7-153438055	7	158728644	5.01995e-07	0.170968	0.153065	0.225328	0.448938	2	2.05232e-05	Zm00001d021630	158602201	158602578	+	NA	126066
FA	FA 20:0	7-153438055	7	158728644	5.01995e-07	0.170968	0.153065	0.225328	0.448938	2	2.05232e-05	Zm00001d021632	158604890	158605177	+	NA	123467
FA	FA 20:0	7-153438055	7	158728644	5.01995e-07	0.170968	0.153065	0.225328	0.448938	2	2.05232e-05	Zm00001d021633	158634597	158639194	+	Polyadenylate-binding protein RBP45C	89450
FA	FA 20:0	7-153438055	7	158728644	5.01995e-07	0.170968	0.153065	0.225328	0.448938	2	2.05232e-05	Zm00001d021634	158645403	158646190	+	Hsp20/alpha crystallin family protein	82454
FA	FA 20:0	7-153438055	7	158728644	5.01995e-07	0.170968	0.153065	0.225328	0.448938	2	2.05232e-05	Zm00001d021635	158748378	158755148	+	Condensin-2 complex subunit H2	19734
FA	FA 20:0	7-153438055	7	158728644	5.01995e-07	0.170968	0.153065	0.225328	0.448938	2	2.05232e-05	Zm00001d021637	158767879	158773101	+	NA	39235
FA	FA 20:0	7-153438055	7	158728644	5.01995e-07	0.170968	0.153065	0.225328	0.448938	2	2.05232e-05	Zm00001d021638	158775963	158777528	-	Protein HYPER-SENSITIVITY-RELATED 4	47319
FA	FA 20:0	7-153438055	7	158728644	5.01995e-07	0.170968	0.153065	0.225328	0.448938	2	2.05232e-05	Zm00001d021639	158780973	158782922	-	Taxane 13-alpha-hydroxylase	52329
FA	FA 20:0	7-153438055	7	158728644	5.01995e-07	0.170968	0.153065	0.225328	0.448938	2	2.05232e-05	Zm00001d021641	158886139	158893885	-	Microtubule-associated protein TORTIFOLIA1	157495
FA	FA 20:0	7-106608422	7	109855693	3.46066e-06	0.158065	0.153065	0.214327	0.462599	3	3.07849e-05	Zm00001d020366	109739589	109747840	-	NA	107853
FA	FA 20:0	7-106608422	7	109855693	3.46066e-06	0.158065	0.153065	0.214327	0.462599	3	3.07849e-05	Zm00001d020367	109762337	109767776	-	Transcription factor jumonji (jmjC) domain-containing protein	87917
FA	FA 20:0	7-106608422	7	109855693	3.46066e-06	0.158065	0.153065	0.214327	0.462599	3	3.07849e-05	Zm00001d020371	109922014	109929866	-	Endoglucanase 11	66321
FA	FA 20:0	7-106608422	7	109855693	3.46066e-06	0.158065	0.153065	0.214327	0.462599	3	3.07849e-05	Zm00001d020374	110023225	110030221	+	Probable plastidic glucose transporter 1	167532
FA	FA 20:0	7-106608422	7	109855693	3.46066e-06	0.158065	0.153065	0.214327	0.462599	3	3.07849e-05	Zm00001d020375	110027081	110027154	+	NA	171388
FA	FA 20:0	10-15412099	10	15733620	3.55673e-06	0.248387	0.153065	0.214172	0.39365	4	4.10465e-05	Zm00001d023692	15720538	15723750	+	selenium binding	9870		0.000966834	21	0.00104932
FA	FA 20:0	10-15412099	10	15733620	3.55673e-06	0.248387	0.153065	0.214172	0.39365	4	4.10465e-05	Zm00001d023066	15706275	15718555	+	NA	15065
FA	FA 20:0	10-15412099	10	15733620	3.55673e-06	0.248387	0.153065	0.214172	0.39365	4	4.10465e-05	Zm00001d023689	15540107	15574823	+	SGF29 tudor-like domain	158797
FA	FA 20:0	10-15412099	10	15733620	3.55673e-06	0.248387	0.153065	0.214172	0.39365	4	4.10465e-05	Zm00001d023690	15582214	15582609	-	9-cis-epoxycarotenoid dioxygenase NCED3 chloroplastic	151011
FA	FA 20:0	10-15412099	10	15733620	3.55673e-06	0.248387	0.153065	0.214172	0.39365	4	4.10465e-05	Zm00001d023693	15732463	15734798	-	NA	0
FA	FA 20:0	10-15412099	10	15733620	3.55673e-06	0.248387	0.153065	0.214172	0.39365	4	4.10465e-05	Zm00001d023694	15875150	15878959	+	2-oxoisovalerate dehydrogenase subunit alpha 2 mitochondrial	141530
FA	FA 20:0	10-15412099	10	15733620	3.55673e-06	0.248387	0.153065	0.214172	0.39365	4	4.10465e-05	Zm00001d023695	15879253	15882783	-	Inositol monophosphatase family protein	145633
FA	FA 20:0	10-15412099	10	15733620	3.55673e-06	0.248387	0.153065	0.214172	0.39365	4	4.10465e-05	Zm00001d023696	15886687	15888457	+	DNA-directed RNA polymerase 3 chloroplastic	153067
FA	FA 20:0	1-74666069	1	76105162	4.17318e-06	0.254839	0.153065	0.213271	-0.357438	6	6.15697e-05	Zm00001d029559	76180529	76181281	-	EID1-like F-box protein 2	75367					Group3
FA	FA 20:0	1-74666069	1	76105162	4.17318e-06	0.254839	0.153065	0.213271	-0.357438	6	6.15697e-05	Zm00001d029553	75904497	75905537	-	C2H2-like zinc finger protein	199625
FA	FA 20:0	1-74666069	1	76105162	4.17318e-06	0.254839	0.153065	0.213271	-0.357438	6	6.15697e-05	Zm00001d029554	76022397	76025899	-	Eukaryotic translation initiation factor 3 subunit E	79263
FA	FA 20:0	1-74666069	1	76105162	4.17318e-06	0.254839	0.153065	0.213271	-0.357438	6	6.15697e-05	Zm00001d029555	76050551	76055119	+	Ubiquitin-fusion protein	50043
FA	FA 20:0	1-74666069	1	76105162	4.17318e-06	0.254839	0.153065	0.213271	-0.357438	6	6.15697e-05	Zm00001d029557	76065155	76078721	+	Chaperone protein ClpB3 chloroplastic	26441
FA	FA 20:0	1-74666069	1	76105162	4.17318e-06	0.254839	0.153065	0.213271	-0.357438	6	6.15697e-05	Zm00001d029558	76160502	76161041	-	Pathogenesis-related protein 1	55340
FA	FA 20:0	1-74666069	1	76105162	4.17318e-06	0.254839	0.153065	0.213271	-0.357438	6	6.15697e-05	Zm00001d029560	76209755	76212824	-	RING/U-box superfamily protein	104593
FA	FA 20:0	1-74666069	1	76105162	4.17318e-06	0.254839	0.153065	0.213271	-0.357438	6	6.15697e-05	Zm00001d029561	76215206	76224302	-	Probable ubiquitin conjugation factor E4	110044
FA	FA 20:0	1-74666069	1	76105162	4.17318e-06	0.254839	0.153065	0.213271	-0.357438	6	6.15697e-05	Zm00001d029562	76238126	76238812	+	NA	132964
FA	FA 20:0	10-138883791	10	140143368	1.02743e-05	0.158065	0.153065	0.208215	0.39303	21	0.000215494	Zm00001d026156	139980859	139983545	+	Putative glycerol-3-phosphate transporter 1	159823
FA	FA 20:0	10-138883791	10	140143368	1.02743e-05	0.158065	0.153065	0.208215	0.39303	21	0.000215494	Zm00001d026157	139995748	139996017	+	NA	147351
FA	FA 20:0	10-138883791	10	140143368	1.02743e-05	0.158065	0.153065	0.208215	0.39303	21	0.000215494	Zm00001d026158	140012416	140014572	-	Scarecrow-like protein 6	128796
FA	FA 20:0	10-138883791	10	140143368	1.02743e-05	0.158065	0.153065	0.208215	0.39303	21	0.000215494	Zm00001d026159	140033774	140034453	+	NA	108915
FA	FA 20:0	10-138883791	10	140143368	1.02743e-05	0.158065	0.153065	0.208215	0.39303	21	0.000215494	Zm00001d026160	140066627	140067028	-	Cortical cell-delineating protein%3B ZmGR1b protein	76340
FA	FA 20:0	10-138883791	10	140143368	1.02743e-05	0.158065	0.153065	0.208215	0.39303	21	0.000215494	Zm00001d026161	140115175	140117173	+	Probable BOI-related E3 ubiquitin-protein ligase 2	26195
FA	FA 20:0	10-138883791	10	140143368	1.02743e-05	0.158065	0.153065	0.208215	0.39303	21	0.000215494	Zm00001d026162	140119312	140119716	-	Cortical cell-delineating protein	23652
FA	FA 20:0	10-138883791	10	140143368	1.02743e-05	0.158065	0.153065	0.208215	0.39303	21	0.000215494	Zm00001d026163	140143158	140146819	-	extensin-like protein	0
FA	FA 20:0	10-138883791	10	140143368	1.02743e-05	0.158065	0.153065	0.208215	0.39303	21	0.000215494	Zm00001d026164	140160681	140165357	+	OSJNBa0010H02.21 protein	17313
FA	FA 20:0	10-138883791	10	140143368	1.02743e-05	0.158065	0.153065	0.208215	0.39303	21	0.000215494	Zm00001d026165	140169659	140174926	+	Putative glucuronosyltransferase PGSIP7	26291
FA	FA 20:0	10-138883791	10	140143368	1.02743e-05	0.158065	0.153065	0.208215	0.39303	21	0.000215494	Zm00001d026166	140249480	140256535	-	C2H2-type zinc finger family protein	106112
FA	FA 20:0	10-138883791	10	140143368	1.02743e-05	0.158065	0.153065	0.208215	0.39303	21	0.000215494	Zm00001d026169	140263541	140265009	-	Expansin-B4	120173
FA	FA 20:0	10-138883791	10	140143368	1.02743e-05	0.158065	0.153065	0.208215	0.39303	21	0.000215494	Zm00001d026170	140281944	140283238	-	Expansin-B4	138576
FA	FA 20:0	10-138883791	10	140143368	1.02743e-05	0.158065	0.153065	0.208215	0.39303	21	0.000215494	Zm00001d026171	140287617	140288445	-	Expansin-B4	144249
FA	FA 20:0	10-138883791	10	140143368	1.02743e-05	0.158065	0.153065	0.208215	0.39303	21	0.000215494	Zm00001d026173	140305035	140306156	+	Zinc ion binding protein	161667
FA	FA 20:0	10-138883791	10	140143368	1.02743e-05	0.158065	0.153065	0.208215	0.39303	21	0.000215494	Zm00001d026175	140333912	140336785	-	Squamosa promoter-binding protein-like (SBP domain) transcription factor family protein	190544
FA	FA 20:0	3-171056208	3	173666189	1.04428e-05	0.225806	0.153065	0.208124	-0.358355	22	0.000225756	Zm00001d000647	173521047	173521539	+	NA	144650
FA	FA 20:0	3-171056208	3	173666189	1.04428e-05	0.225806	0.153065	0.208124	-0.358355	22	0.000225756	Zm00001d000648	173689666	173689960	-	NA	23477
FA	FA 20:0	3-171056208	3	173666189	1.04428e-05	0.225806	0.153065	0.208124	-0.358355	22	0.000225756	Zm00001d042610	173524364	173525033	+	ATP binding protein	141156
FA	FA 20:0	3-171056208	3	173666189	1.04428e-05	0.225806	0.153065	0.208124	-0.358355	22	0.000225756	Zm00001d042611	173559174	173562022	-	ga20ox3;gibberellin 20-oxidase3:	104167
FA	FA 20:0	3-171056208	3	173666189	1.04428e-05	0.225806	0.153065	0.208124	-0.358355	22	0.000225756	Zm00001d042612	173571381	173573177	+	Exosome complex component RRP45B	93012
FA	FA 20:0	3-171056208	3	173666189	1.04428e-05	0.225806	0.153065	0.208124	-0.358355	22	0.000225756	Zm00001d042613	173685114	173686104	-	RING/FYVE/PHD-type zinc finger family protein	18925
FA	FA 20:0	3-171056208	3	173666189	1.04428e-05	0.225806	0.153065	0.208124	-0.358355	22	0.000225756	Zm00001d042615	173791097	173799642	-	wound-responsive family protein	124908
FA	FA 20:0	2-23755763	2	24431685	1.36148e-05	0.23871	0.153065	0.206645	-0.342259	32	0.000328372	Zm00001d002833	24243407	24244918	+	Pepsin A	186767
FA	FA 20:0	2-23755763	2	24431685	1.36148e-05	0.23871	0.153065	0.206645	-0.342259	32	0.000328372	Zm00001d002834	24246750	24247433	-	Peroxisomal biogenesis factor 11 family protein	184252
FA	FA 20:0	2-23755763	2	24431685	1.36148e-05	0.23871	0.153065	0.206645	-0.342259	32	0.000328372	Zm00001d002835	24248332	24253472	-	Probable LRR receptor-like serine/threonine-protein kinase	178213
FA	FA 20:0	2-23755763	2	24431685	1.36148e-05	0.23871	0.153065	0.206645	-0.342259	32	0.000328372	Zm00001d002836	24258448	24264660	-	downstream target of AGL15 2	167025
FA	FA 20:0	2-23755763	2	24431685	1.36148e-05	0.23871	0.153065	0.206645	-0.342259	32	0.000328372	Zm00001d002837	24267675	24271324	-	Transmembrane ascorbate ferrireductase 1	160361
FA	FA 20:0	2-23755763	2	24431685	1.36148e-05	0.23871	0.153065	0.206645	-0.342259	32	0.000328372	Zm00001d002838	24272399	24273142	+	Probable L-gulonolactone oxidase 6	158543
FA	FA 20:0	2-23755763	2	24431685	1.36148e-05	0.23871	0.153065	0.206645	-0.342259	32	0.000328372	Zm00001d002839	24273995	24275036	-	Nuclear pore complex protein NUP96	156649
FA	FA 20:0	2-23755763	2	24431685	1.36148e-05	0.23871	0.153065	0.206645	-0.342259	32	0.000328372	Zm00001d002841	24279683	24280786	+	NA	150899
FA	FA 20:0	2-23755763	2	24431685	1.36148e-05	0.23871	0.153065	0.206645	-0.342259	32	0.000328372	Zm00001d002842	24286536	24291225	+	Remorin family protein	140460
FA	FA 20:0	2-23755763	2	24431685	1.36148e-05	0.23871	0.153065	0.206645	-0.342259	32	0.000328372	Zm00001d002843	24293846	24295521	-	P-type R2R3 Myb protein	136164
FA	FA 20:0	2-23755763	2	24431685	1.36148e-05	0.23871	0.153065	0.206645	-0.342259	32	0.000328372	Zm00001d002844	24434066	24435780	+	LIM domain-containing protein PLIM2b	2381
FA	FA 20:0	2-23755763	2	24431685	1.36148e-05	0.23871	0.153065	0.206645	-0.342259	32	0.000328372	Zm00001d002845	24436185	24437340	-	(+)-neomenthol dehydrogenase	4500
FA	FA 20:0	2-23755763	2	24431685	1.36148e-05	0.23871	0.153065	0.206645	-0.342259	32	0.000328372	Zm00001d002846	24451902	24452410	+	late embryogenesis abundant protein	20217
FA	FA 20:0	2-23755763	2	24431685	1.36148e-05	0.23871	0.153065	0.206645	-0.342259	32	0.000328372	Zm00001d002847	24476398	24480168	-	(+)-neomenthol dehydrogenase	44713
FA	FA 20:0	2-23755763	2	24431685	1.36148e-05	0.23871	0.153065	0.206645	-0.342259	32	0.000328372	Zm00001d002848	24521026	24525482	-	(+)-neomenthol dehydrogenase	89341
FA	FA 20:0	3-230078317	3	233922639	1.51959e-05	0.383871	0.153065	0.206033	0.311728	36	0.000369418	Zm00001d044646	233922381	233938435	+	gfa1;glucosamine fructose-6-phosphate aminotransferase1: endosperm cDNA 5C01G05 (uaz309) similar to rate limiting enzyme of hexosamine synthesis	0		0.000228539	3	0.000149903	Group1
FA	FA 20:0	3-230078317	3	233922639	1.51959e-05	0.383871	0.153065	0.206033	0.311728	36	0.000369418	Zm00001d044650	234077205	234079099	+	Mitochondrial import inner membrane translocase subunit Tim8	154566					Group3
FA	FA 20:0	3-230078317	3	233922639	1.51959e-05	0.383871	0.153065	0.206033	0.311728	36	0.000369418	ENSRNA049440827	234079101	234079174	-	NA	156462
FA	FA 20:0	3-230078317	3	233922639	1.51959e-05	0.383871	0.153065	0.206033	0.311728	36	0.000369418	Zm00001d000729	233926845	233927250	+	NA	4206
FA	FA 20:0	3-230078317	3	233922639	1.51959e-05	0.383871	0.153065	0.206033	0.311728	36	0.000369418	Zm00001d044635	233750694	233751206	-	NA	171433
FA	FA 20:0	3-230078317	3	233922639	1.51959e-05	0.383871	0.153065	0.206033	0.311728	36	0.000369418	Zm00001d044639	233811186	233813372	+	L-type lectin-domain containing receptor kinase IX.1	109267
FA	FA 20:0	3-230078317	3	233922639	1.51959e-05	0.383871	0.153065	0.206033	0.311728	36	0.000369418	Zm00001d044640	233816809	233822007	+	Probable peptide/nitrate transporter	100632
FA	FA 20:0	3-230078317	3	233922639	1.51959e-05	0.383871	0.153065	0.206033	0.311728	36	0.000369418	Zm00001d044641	233850082	233854436	+	Transducin family protein / WD-40 repeat family protein	68203
FA	FA 20:0	3-230078317	3	233922639	1.51959e-05	0.383871	0.153065	0.206033	0.311728	36	0.000369418	Zm00001d044642	233854954	233858844	-	CBL-interacting kinase	63795
FA	FA 20:0	3-230078317	3	233922639	1.51959e-05	0.383871	0.153065	0.206033	0.311728	36	0.000369418	Zm00001d044643	233858765	233860542	+	NA	62097
FA	FA 20:0	3-230078317	3	233922639	1.51959e-05	0.383871	0.153065	0.206033	0.311728	36	0.000369418	Zm00001d044644	233863012	233866099	-	NA	56540
FA	FA 20:0	3-230078317	3	233922639	1.51959e-05	0.383871	0.153065	0.206033	0.311728	36	0.000369418	Zm00001d044647	233928087	233932054	-	Probable protein S-acyltransferase 4	5448
FA	FA 20:0	3-230078317	3	233922639	1.51959e-05	0.383871	0.153065	0.206033	0.311728	36	0.000369418	Zm00001d044648	233938895	233949832	-	Alpha-L-arabinofuranosidase 1	16256
FA	FA 20:0	3-230078317	3	233922639	1.51959e-05	0.383871	0.153065	0.206033	0.311728	36	0.000369418	Zm00001d044649	234054212	234062453	+	Plant mobile domain protein family	131573
FA	FA 20:0	3-230078317	3	233922639	1.51959e-05	0.383871	0.153065	0.206033	0.311728	36	0.000369418	Zm00001d044651	234079101	234079174	-	NA	156462
FA	FA 20:0	3-230078317	3	233922639	1.51959e-05	0.383871	0.153065	0.206033	0.311728	36	0.000369418	Zm00001d044652	234079953	234081946	+	nucleotide sugar transporter-KT 1	157314
FA	FA 20:0	3-230078317	3	233922639	1.51959e-05	0.383871	0.153065	0.206033	0.311728	36	0.000369418	Zm00001d044653	234082557	234085192	-	NA	159918
FA	FA 20:0	3-230078317	3	233922639	1.51959e-05	0.383871	0.153065	0.206033	0.311728	36	0.000369418	zma-MIR169n	233919759	233919862	+	NA	2777
FA	FA 20:0	2-194223079	2	199422904	2.28768e-05	0.432258	0.153065	0.203762	0.278817	53	0.000543866	Zm00001d006124	199251572	199256700	+	CONTAINS InterPro DOMAIN/s: Basic helix-loop-helix Nulp1-type (InterPro:IPR006994); Has 2929 Blast hits to 2464 proteins in 333 species: Archae - 2; Bacteria - 151; Metazoa - 913; Fungi - 372; Plants - 141; Viruses - 47; Other Eukaryotes - 1303 (so /.../NCBI BLink).	166204
FA	FA 20:0	2-194223079	2	199422904	2.28768e-05	0.432258	0.153065	0.203762	0.278817	53	0.000543866	Zm00001d006125	199259912	199262530	-	Proteasome subunit beta type	160374
FA	FA 20:0	2-194223079	2	199422904	2.28768e-05	0.432258	0.153065	0.203762	0.278817	53	0.000543866	Zm00001d006126	199262613	199265379	+	Trigger factor	157525
FA	FA 20:0	2-194223079	2	199422904	2.28768e-05	0.432258	0.153065	0.203762	0.278817	53	0.000543866	Zm00001d006127	199265525	199270738	-	Probable transcription factor PosF21	152166
FA	FA 20:0	2-194223079	2	199422904	2.28768e-05	0.432258	0.153065	0.203762	0.278817	53	0.000543866	Zm00001d006128	199356142	199361506	-	3beta-hydroxysteroid-dehydrogenase/decarboxylase isoform 3	61398
FA	FA 20:0	2-194223079	2	199422904	2.28768e-05	0.432258	0.153065	0.203762	0.278817	53	0.000543866	Zm00001d006130	199406737	199412468	-	NA	10436
FA	FA 20:0	2-194223079	2	199422904	2.28768e-05	0.432258	0.153065	0.203762	0.278817	53	0.000543866	Zm00001d006131	199416217	199426495	-	BAG-associated GRAM protein 1	0
FA	FA 20:0	2-194223079	2	199422904	2.28768e-05	0.432258	0.153065	0.203762	0.278817	53	0.000543866	Zm00001d006132	199483327	199486703	+	Formin-like protein 1	60423
FA	FA 20:0	2-194223079	2	199422904	2.28768e-05	0.432258	0.153065	0.203762	0.278817	53	0.000543866	Zm00001d006133	199509522	199514949	-	Thioesterase/thiol ester dehydrase-isomerase superfamily protein	86618
FA	FA 20:0	2-194223079	2	199422904	2.28768e-05	0.432258	0.153065	0.203762	0.278817	53	0.000543866	Zm00001d006134	199512791	199513658	+	NA	89887
FA	FA 20:0	2-194223079	2	199422904	2.28768e-05	0.432258	0.153065	0.203762	0.278817	53	0.000543866	Zm00001d006135	199534759	199535433	-	NA	111855
FA	FA 20:0	2-194223079	2	199422904	2.28768e-05	0.432258	0.153065	0.203762	0.278817	53	0.000543866	Zm00001d006136	199540273	199541992	-	Copine (Calcium-dependent phospholipid-binding protein) family	117369
FA	FA 20:0	2-194223079	2	199422904	2.28768e-05	0.432258	0.153065	0.203762	0.278817	53	0.000543866	Zm00001d006137	199596576	199601928	+	UDP-glycosyltransferase 74B1	173672
FA	FA 20:0	4-185359708	4	188629084	2.55861e-05	0.248387	0.153065	0.203142	0.33805	58	0.000595174	Zm00001d052379	188629163	188633869	-	Vacuolar protein sorting-associated protein 32 homolog 1	79					Group3
FA	FA 20:0	4-185359708	4	188629084	2.55861e-05	0.248387	0.153065	0.203142	0.33805	58	0.000595174	Zm00001d052374	188430599	188431264	+	NA	197820
FA	FA 20:0	4-185359708	4	188629084	2.55861e-05	0.248387	0.153065	0.203142	0.33805	58	0.000595174	Zm00001d052375	188485472	188486399	-	Protein kinase APK1B chloroplast	142685
FA	FA 20:0	4-185359708	4	188629084	2.55861e-05	0.248387	0.153065	0.203142	0.33805	58	0.000595174	Zm00001d052376	188525182	188530268	-	ptk2;protein kinase homolog2: endosperm cDNA 5C02A07, similar to Arabidopsis tyr-ser-thr protein kinase	98816
FA	FA 20:0	4-185359708	4	188629084	2.55861e-05	0.248387	0.153065	0.203142	0.33805	58	0.000595174	Zm00001d052377	188547876	188549444	-	Pentatricopeptide repeat protein PPR868-14 isoform 1%3B Pentatricopeptide repeat protein PPR868-14 isoform 2%3B Pentatricopeptide repeat protein PPR868-14 isoform 3	79640
FA	FA 20:0	4-185359708	4	188629084	2.55861e-05	0.248387	0.153065	0.203142	0.33805	58	0.000595174	Zm00001d052378	188624228	188629005	-	Ethanolamine-phosphate cytidylyltransferase	79
FA	FA 20:0	4-185359708	4	188629084	2.55861e-05	0.248387	0.153065	0.203142	0.33805	58	0.000595174	Zm00001d052380	188747594	188751193	+	scro1;scarecrow1: mRNA expressed in endodermis and quiescent center of root, influencing radial pattern	118510
FA	FA 20:0	4-185359708	4	188629084	2.55861e-05	0.248387	0.153065	0.203142	0.33805	58	0.000595174	Zm00001d052381	188766146	188770365	+	Putative GTP diphosphokinase RSH1 chloroplastic	137062
FA	FA 20:0	4-185359708	4	188629084	2.55861e-05	0.248387	0.153065	0.203142	0.33805	58	0.000595174	Zm00001d052382	188774627	188776099	+	NA	145543
FA	FA 20:0	4-185359708	4	188629084	2.55861e-05	0.248387	0.153065	0.203142	0.33805	58	0.000595174	Zm00001d052383	188784747	188785909	-	Coatomer subunit beta'-3	155663
FA	FA 20:0	4-185359708	4	188629084	2.55861e-05	0.248387	0.153065	0.203142	0.33805	58	0.000595174	Zm00001d052384	188819768	188824015	+	Glutathione S-transferase U10	190684
FA	FA 20:0	4-185359708	4	188629084	2.55861e-05	0.248387	0.153065	0.203142	0.33805	58	0.000595174	Zm00001d052385	188826682	188830788	-	Putative RNA-binding zinc finger family protein	197598
FA	FA 20:0	5-168489641	5	172410495	2.68775e-05	0.422581	0.153065	0.20287	-0.301383	60	0.000615697	ENSRNA049460770	172405991	172406148	-	NA	4347
FA	FA 20:0	5-168489641	5	172410495	2.68775e-05	0.422581	0.153065	0.20287	-0.301383	60	0.000615697	Zm00001d016675	172209653	172221985	-	Serine/threonine-protein kinase CTR1	188510
FA	FA 20:0	5-168489641	5	172410495	2.68775e-05	0.422581	0.153065	0.20287	-0.301383	60	0.000615697	Zm00001d016679	172379178	172386407	-	NA	24088
FA	FA 20:0	5-168489641	5	172410495	2.68775e-05	0.422581	0.153065	0.20287	-0.301383	60	0.000615697	Zm00001d016681	172389823	172391358	+	PAN domain-containing protein	19137
FA	FA 20:0	5-168489641	5	172410495	2.68775e-05	0.422581	0.153065	0.20287	-0.301383	60	0.000615697	Zm00001d016682	172408085	172409854	-	RING-H2 finger protein ATL7	641
FA	FA 20:0	5-168489641	5	172410495	2.68775e-05	0.422581	0.153065	0.20287	-0.301383	60	0.000615697	Zm00001d016683	172410770	172412111	-	NA	275
FA	FA 20:0	5-168489641	5	172410495	2.68775e-05	0.422581	0.153065	0.20287	-0.301383	60	0.000615697	Zm00001d016684	172412995	172430415	-	1%2C4-alpha-glucan-branching enzyme 2%2C chloroplastic/amyloplastic	2500
FA	FA 20:0	5-168489641	5	172410495	2.68775e-05	0.422581	0.153065	0.20287	-0.301383	60	0.000615697	Zm00001d016686	172490019	172492502	+	SNAP25 homologous protein SNAP33	79524
FA	FA 20:0	5-168489641	5	172410495	2.68775e-05	0.422581	0.153065	0.20287	-0.301383	60	0.000615697	Zm00001d016687	172501486	172502922	-	Putative glycosyltransferase	90991
FA	FA 20:0	6-88865833	6	91297519	2.9029e-05	0.474194	0.153065	0.202445	-0.281639	66	0.000677267	Zm00001d036520	91152540	91157315	+	DTW domain-containing protein	140204
FA	FA 20:0	6-88865833	6	91297519	2.9029e-05	0.474194	0.153065	0.202445	-0.281639	66	0.000677267	Zm00001d036521	91157618	91158864	-	psa1;photosystemI1: Required for PSI accumulation. Harbors NifU domain implicated in Fe-S cluster assembly. Ortholog of Arabidopsis Nfu-IVa. (A. Barkan, 2015)lacks photosystem I core complex polypeptides; harbors NifU domain implicated in Fe-S cluster assemblyNCBI: NFU3 NifU-like protein 3	138655
FA	FA 20:0	6-88865833	6	91297519	2.9029e-05	0.474194	0.153065	0.202445	-0.281639	66	0.000677267	Zm00001d036522	91176402	91178744	+	NA	118775
FA	FA 20:0	6-88865833	6	91297519	2.9029e-05	0.474194	0.153065	0.202445	-0.281639	66	0.000677267	Zm00001d036524	91181053	91187266	+	Adagio protein 1	110253
FA	FA 20:0	6-88865833	6	91297519	2.9029e-05	0.474194	0.153065	0.202445	-0.281639	66	0.000677267	Zm00001d036525	91188116	91194325	-	NA	103194
FA	FA 20:0	6-88865833	6	91297519	2.9029e-05	0.474194	0.153065	0.202445	-0.281639	66	0.000677267	Zm00001d036527	91223602	91228006	-	Retrotransposon-like protein	69513
FA	FA 20:0	6-88865833	6	91297519	2.9029e-05	0.474194	0.153065	0.202445	-0.281639	66	0.000677267	Zm00001d036528	91251480	91251551	+	NA	45968
FA	FA 20:0	6-88865833	6	91297519	2.9029e-05	0.474194	0.153065	0.202445	-0.281639	66	0.000677267	Zm00001d036529	91275079	91276099	-	NA	21420
FA	FA 20:0	6-88865833	6	91297519	2.9029e-05	0.474194	0.153065	0.202445	-0.281639	66	0.000677267	Zm00001d036530	91276762	91285762	+	NA	11757
FA	FA 20:0	6-88865833	6	91297519	2.9029e-05	0.474194	0.153065	0.202445	-0.281639	66	0.000677267	Zm00001d036531	91287268	91293442	+	Replication protein A 32 kDa subunit A	4077
FA	FA 20:0	6-88865833	6	91297519	2.9029e-05	0.474194	0.153065	0.202445	-0.281639	66	0.000677267	Zm00001d036532	91297418	91306068	-	NA	0
FA	FA 20:0	6-88865833	6	91297519	2.9029e-05	0.474194	0.153065	0.202445	-0.281639	66	0.000677267	Zm00001d036533	91324082	91328565	+	protein; Ternary complex factor MIP1-like	26563
FA	FA 20:0	6-88865833	6	91297519	2.9029e-05	0.474194	0.153065	0.202445	-0.281639	66	0.000677267	Zm00001d036534	91330782	91336849	-	Putative phytosulfokine receptor (LRR repeat-containing protein kinase) family protein	33263
FA	FA 20:0	6-88865833	6	91297519	2.9029e-05	0.474194	0.153065	0.202445	-0.281639	66	0.000677267	Zm00001d036535	91338946	91340275	+	oec33;oxygen evolving complex, 33kDa subunit: (was umc172) cDNA identified by hybrid-selection, in vitro translation and immunoprecipitation with antisera against spinach OEC33	41427
FA	FA 20:0	6-88865833	6	91297519	2.9029e-05	0.474194	0.153065	0.202445	-0.281639	66	0.000677267	Zm00001d036536	91341686	91342279	-	Ethylene-responsive transcription factor 7	44167
FA	FA 20:0	6-88865833	6	91297519	2.9029e-05	0.474194	0.153065	0.202445	-0.281639	66	0.000677267	Zm00001d036537	91400310	91405273	-	Pyrophosphate--fructose 6-phosphate 1-phosphotransferase subunit alpha 2	102791
FA	FA 20:0	6-88865833	6	91297519	2.9029e-05	0.474194	0.153065	0.202445	-0.281639	66	0.000677267	Zm00001d036538	91404533	91405003	+	NA	107014
FA	FA 20:0	6-88865833	6	91297519	2.9029e-05	0.474194	0.153065	0.202445	-0.281639	66	0.000677267	Zm00001d036539	91462834	91463856	+	Blight-associated protein p12	165315
FA	FA 20:0	8-105157813	8	107951075	3.11731e-05	0.170968	0.153065	0.202051	-0.366257	76	0.000779883	Zm00001d010290	107773334	107777619	-	Cysteine proteinase inhibitor 6	173456
FA	FA 20:0	8-105157813	8	107951075	3.11731e-05	0.170968	0.153065	0.202051	-0.366257	76	0.000779883	Zm00001d010292	107889974	107895386	-	NA	55689
FA	FA 20:0	8-105157813	8	107951075	3.11731e-05	0.170968	0.153065	0.202051	-0.366257	76	0.000779883	Zm00001d010293	107984844	107994295	+	NA	33769
FA	FA 20:0	8-105157813	8	107951075	3.11731e-05	0.170968	0.153065	0.202051	-0.366257	76	0.000779883	Zm00001d010294	108101384	108104528	+	Ubiquitin-associated/translation elongation factor EF1B protein	150309
FA	FA 20:0	5-901280	5	937149	3.54782e-05	0.0580645	0.153065	0.201337	0.587501	85	0.000872238	Zm00001d012815	776419	787466	+	Protein EXPORTIN 1A	149683
FA	FA 20:0	5-901280	5	937149	3.54782e-05	0.0580645	0.153065	0.201337	0.587501	85	0.000872238	Zm00001d012816	789953	792448	+	Probable carbohydrate esterase	144701
FA	FA 20:0	5-901280	5	937149	3.54782e-05	0.0580645	0.153065	0.201337	0.587501	85	0.000872238	Zm00001d012817	834692	841621	-	Sucrose nonfermenting 4-like protein	95528
FA	FA 20:0	5-901280	5	937149	3.54782e-05	0.0580645	0.153065	0.201337	0.587501	85	0.000872238	Zm00001d012818	845040	846051	+	Acyl carrier protein 3	91098
FA	FA 20:0	5-901280	5	937149	3.54782e-05	0.0580645	0.153065	0.201337	0.587501	85	0.000872238	Zm00001d012819	846193	847287	-	Protein SRG1	89862
FA	FA 20:0	5-901280	5	937149	3.54782e-05	0.0580645	0.153065	0.201337	0.587501	85	0.000872238	Zm00001d012820	848901	851867	-	Outer envelope pore protein 24A chloroplastic	85282
FA	FA 20:0	5-901280	5	937149	3.54782e-05	0.0580645	0.153065	0.201337	0.587501	85	0.000872238	Zm00001d012826	933935	937151	+	Exosome complex exonuclease RRP46 homolog	0					Group1
FA	FA 20:0	5-901280	5	937149	3.54782e-05	0.0580645	0.153065	0.201337	0.587501	85	0.000872238	Zm00001d012821	898964	904115	+	Probable inactive poly [ADP-ribose] polymerase SRO1	33034
FA	FA 20:0	5-901280	5	937149	3.54782e-05	0.0580645	0.153065	0.201337	0.587501	85	0.000872238	Zm00001d012822	919123	924671	+	TRF-like 10	12478
FA	FA 20:0	5-901280	5	937149	3.54782e-05	0.0580645	0.153065	0.201337	0.587501	85	0.000872238	Zm00001d012823	925235	928518	-	Heat stress transcription factor A-1a	8631
FA	FA 20:0	5-901280	5	937149	3.54782e-05	0.0580645	0.153065	0.201337	0.587501	85	0.000872238	Zm00001d012824	928945	929484	+	RNA binding protein	7665
FA	FA 20:0	5-901280	5	937149	3.54782e-05	0.0580645	0.153065	0.201337	0.587501	85	0.000872238	Zm00001d012825	930687	933796	-	RNA-binding (RRM/RBD/RNP motifs) family protein	3353
FA	FA 20:0	5-901280	5	937149	3.54782e-05	0.0580645	0.153065	0.201337	0.587501	85	0.000872238	Zm00001d012827	939545	943194	+	ADP-ribosylation factor GTPase-activating protein AGD10	2396
FA	FA 20:0	5-901280	5	937149	3.54782e-05	0.0580645	0.153065	0.201337	0.587501	85	0.000872238	Zm00001d012828	943747	944581	-	NA	6598
FA	FA 20:0	5-901280	5	937149	3.54782e-05	0.0580645	0.153065	0.201337	0.587501	85	0.000872238	Zm00001d012829	945584	946022	-	Probable nicotianamine synthase 4	8435
FA	FA 20:0	5-901280	5	937149	3.54782e-05	0.0580645	0.153065	0.201337	0.587501	85	0.000872238	Zm00001d012830	949750	951996	+	Protein BCCIP homolog	12601
FA	FA 20:0	5-901280	5	937149	3.54782e-05	0.0580645	0.153065	0.201337	0.587501	85	0.000872238	Zm00001d012831	953000	956110	+	Cleavage and polyadenylation specificity factor subunit 3-I	15851
FA	FA 20:0	5-901280	5	937149	3.54782e-05	0.0580645	0.153065	0.201337	0.587501	85	0.000872238	Zm00001d012832	956683	958210	-	Ycf20-like protein	19534
FA	FA 20:0	5-901280	5	937149	3.54782e-05	0.0580645	0.153065	0.201337	0.587501	85	0.000872238	Zm00001d012833	958243	960125	+	NA	21094
FA	FA 20:0	5-901280	5	937149	3.54782e-05	0.0580645	0.153065	0.201337	0.587501	85	0.000872238	Zm00001d012834	958297	964764	+	der2;derlin2:	21148
FA	FA 20:0	5-901280	5	937149	3.54782e-05	0.0580645	0.153065	0.201337	0.587501	85	0.000872238	Zm00001d012854	1119957	1122587	-	Actin-related protein 2/3 complex subunit 4	182808					Group2
FA	FA 20:0	5-901280	5	937149	3.54782e-05	0.0580645	0.153065	0.201337	0.587501	85	0.000872238	Zm00001d001492	1066344	1068586	-	NA	129195
FA	FA 20:0	5-901280	5	937149	3.54782e-05	0.0580645	0.153065	0.201337	0.587501	85	0.000872238	Zm00001d012836	969717	971009	+	hydroxyproline-rich glycoprotein family protein	32568
FA	FA 20:0	5-901280	5	937149	3.54782e-05	0.0580645	0.153065	0.201337	0.587501	85	0.000872238	Zm00001d012837	975110	975562	+	Histone H2A	37961
FA	FA 20:0	5-901280	5	937149	3.54782e-05	0.0580645	0.153065	0.201337	0.587501	85	0.000872238	Zm00001d012838	980443	982656	+	DCD (Development and Cell Death) domain protein	43294
FA	FA 20:0	5-901280	5	937149	3.54782e-05	0.0580645	0.153065	0.201337	0.587501	85	0.000872238	Zm00001d012839	983375	990618	-	transducin family protein / WD-40 repeat family protein	46226
FA	FA 20:0	5-901280	5	937149	3.54782e-05	0.0580645	0.153065	0.201337	0.587501	85	0.000872238	Zm00001d012840	990110	994697	-	transducin family protein / WD-40 repeat family protein	52961
FA	FA 20:0	5-901280	5	937149	3.54782e-05	0.0580645	0.153065	0.201337	0.587501	85	0.000872238	Zm00001d012841	1015955	1016512	-	NA	78806
FA	FA 20:0	5-901280	5	937149	3.54782e-05	0.0580645	0.153065	0.201337	0.587501	85	0.000872238	Zm00001d012842	1030177	1036813	+	NA	93028
FA	FA 20:0	5-901280	5	937149	3.54782e-05	0.0580645	0.153065	0.201337	0.587501	85	0.000872238	Zm00001d012844	1060873	1065790	+	26S proteasome non-ATPase regulatory subunit 12 homolog B	123724
FA	FA 20:0	5-901280	5	937149	3.54782e-05	0.0580645	0.153065	0.201337	0.587501	85	0.000872238	Zm00001d012845	1066531	1071306	-	Monothiol glutaredoxin-S14 chloroplastic	129382
FA	FA 20:0	5-901280	5	937149	3.54782e-05	0.0580645	0.153065	0.201337	0.587501	85	0.000872238	Zm00001d012846	1071426	1076029	+	Elongation factor Tu mitochondrial	134277
FA	FA 20:0	5-901280	5	937149	3.54782e-05	0.0580645	0.153065	0.201337	0.587501	85	0.000872238	Zm00001d012847	1077775	1079269	+	Sec14p-like phosphatidylinositol transfer family protein	140626
FA	FA 20:0	5-901280	5	937149	3.54782e-05	0.0580645	0.153065	0.201337	0.587501	85	0.000872238	Zm00001d012848	1080944	1081672	+	SAM domain family protein	143795
FA	FA 20:0	5-901280	5	937149	3.54782e-05	0.0580645	0.153065	0.201337	0.587501	85	0.000872238	Zm00001d012849	1082609	1084730	+	NAD(P)-binding Rossmann-fold superfamily protein	145460
FA	FA 20:0	5-901280	5	937149	3.54782e-05	0.0580645	0.153065	0.201337	0.587501	85	0.000872238	Zm00001d012850	1084640	1087652	-	Nucleotide-diphospho-sugar transferase family protein	147491
FA	FA 20:0	5-901280	5	937149	3.54782e-05	0.0580645	0.153065	0.201337	0.587501	85	0.000872238	Zm00001d012851	1092746	1099057	+	Oligomeric Golgi complex subunit 2	155597
FA	FA 20:0	5-901280	5	937149	3.54782e-05	0.0580645	0.153065	0.201337	0.587501	85	0.000872238	Zm00001d012852	1099259	1101829	-	RPM1-interacting protein 4	162110
FA	FA 20:0	5-901280	5	937149	3.54782e-05	0.0580645	0.153065	0.201337	0.587501	85	0.000872238	Zm00001d012853	1115868	1118754	+	B-cell receptor-associated protein 31-like	178719
FA	FA 20:0	5-901280	5	937149	3.54782e-05	0.0580645	0.153065	0.201337	0.587501	85	0.000872238	Zm00001d012855	1124569	1127670	-	SWIM zinc finger family protein	187420
FA	FA 20:0	5-901280	5	937149	3.54782e-05	0.0580645	0.153065	0.201337	0.587501	85	0.000872238	Zm00001d012856	1129423	1135486	-	DNA binding protein	192274
FA	FA 20:0	2-237109389	2	244352361	3.81887e-05	0.416129	0.153065	0.200932	0.281568	91	0.000933807	Zm00001d007975	244366912	244371271	-	BTB/POZ domain-containing protein	14551		0.00207621	43	0.0021486	Group1
FA	FA 20:0	2-237109389	2	244352361	3.81887e-05	0.416129	0.153065	0.200932	0.281568	91	0.000933807	ENSRNA049443220	244404199	244404272	+	NA	51838
FA	FA 20:0	2-237109389	2	244352361	3.81887e-05	0.416129	0.153065	0.200932	0.281568	91	0.000933807	Zm00001d001068	244251009	244251655	+	NA	100706
FA	FA 20:0	2-237109389	2	244352361	3.81887e-05	0.416129	0.153065	0.200932	0.281568	91	0.000933807	Zm00001d007961	244247294	244251653	+	NA	100708
FA	FA 20:0	2-237109389	2	244352361	3.81887e-05	0.416129	0.153065	0.200932	0.281568	91	0.000933807	Zm00001d007962	244254163	244256107	-	Myb-like DNA-binding domain%2C SHAQKYF class family protein	96254
FA	FA 20:0	2-237109389	2	244352361	3.81887e-05	0.416129	0.153065	0.200932	0.281568	91	0.000933807	Zm00001d007963	244274382	244275960	+	NA	76401
FA	FA 20:0	2-237109389	2	244352361	3.81887e-05	0.416129	0.153065	0.200932	0.281568	91	0.000933807	Zm00001d007964	244274018	244286577	+	NA	65784
FA	FA 20:0	2-237109389	2	244352361	3.81887e-05	0.416129	0.153065	0.200932	0.281568	91	0.000933807	Zm00001d007965	244301133	244307913	+	mitogen-activated protein kinase kinase kinase 5	44448
FA	FA 20:0	2-237109389	2	244352361	3.81887e-05	0.416129	0.153065	0.200932	0.281568	91	0.000933807	Zm00001d007966	244311542	244316936	-	sudh4;succinate dehydrogenase4:	35425
FA	FA 20:0	2-237109389	2	244352361	3.81887e-05	0.416129	0.153065	0.200932	0.281568	91	0.000933807	Zm00001d007967	244318070	244318676	-	NA	33685
FA	FA 20:0	2-237109389	2	244352361	3.81887e-05	0.416129	0.153065	0.200932	0.281568	91	0.000933807	Zm00001d007968	244321805	244323494	+	14-3-3-like protein GF14 nu	28867
FA	FA 20:0	2-237109389	2	244352361	3.81887e-05	0.416129	0.153065	0.200932	0.281568	91	0.000933807	Zm00001d007969	244325757	244326830	+	Cold-regulated 413 plasma membrane protein 2	25531
FA	FA 20:0	2-237109389	2	244352361	3.81887e-05	0.416129	0.153065	0.200932	0.281568	91	0.000933807	Zm00001d007971	244349184	244350764	+	OSJNBb0004G23.8 protein; OSJNBb0085F13.3 protein	1597
FA	FA 20:0	2-237109389	2	244352361	3.81887e-05	0.416129	0.153065	0.200932	0.281568	91	0.000933807	Zm00001d007972	244351539	244356560	+	Tetratricopeptide repeat (TPR)-like superfamily protein	0
FA	FA 20:0	2-237109389	2	244352361	3.81887e-05	0.416129	0.153065	0.200932	0.281568	91	0.000933807	Zm00001d007973	244357783	244359645	-	Galactoside 2-alpha-L-fucosyltransferase	5422
FA	FA 20:0	2-237109389	2	244352361	3.81887e-05	0.416129	0.153065	0.200932	0.281568	91	0.000933807	Zm00001d007974	244365350	244365931	+	NA	12989
FA	FA 20:0	2-237109389	2	244352361	3.81887e-05	0.416129	0.153065	0.200932	0.281568	91	0.000933807	Zm00001d007976	244404199	244404272	+	NA	51838
FA	FA 20:0	2-237109389	2	244352361	3.81887e-05	0.416129	0.153065	0.200932	0.281568	91	0.000933807	Zm00001d007977	244405957	244406451	-	NA	53596
FA	FA 20:0	2-237109389	2	244352361	3.81887e-05	0.416129	0.153065	0.200932	0.281568	91	0.000933807	Zm00001d007978	244407619	244413284	-	Chromatin complex subunit A101	55258
FA	FA 20:0	2-237109389	2	244352361	3.81887e-05	0.416129	0.153065	0.200932	0.281568	91	0.000933807	Zm00001d007980	244419986	244420808	-	NA	67625
FA	FA 20:0	3-223186314	3	226847988	4.89062e-05	0.129032	0.153065	0.199571	0.418319	117	0.00120061	Zm00001d044386	226651710	226654418	-	NA	193570
FA	FA 20:0	3-223186314	3	226847988	4.89062e-05	0.129032	0.153065	0.199571	0.418319	117	0.00120061	Zm00001d044387	226714841	226734363	+	Transmembrane amino acid transporter family protein	113625
FA	FA 20:0	3-223186314	3	226847988	4.89062e-05	0.129032	0.153065	0.199571	0.418319	117	0.00120061	Zm00001d044388	226768741	226770738	-	Pentatricopeptide repeat-containing protein	77250
FA	FA 20:0	3-223186314	3	226847988	4.89062e-05	0.129032	0.153065	0.199571	0.418319	117	0.00120061	Zm00001d044389	226830791	226834279	+	cbl5;calcineurin B-like5:	13709
FA	FA 20:0	3-223186314	3	226847988	4.89062e-05	0.129032	0.153065	0.199571	0.418319	117	0.00120061	Zm00001d044390	226837569	226839600	-	Aspartyl protease family protein 2	8388
FA	FA 20:0	3-223186314	3	226847988	4.89062e-05	0.129032	0.153065	0.199571	0.418319	117	0.00120061	Zm00001d044391	226844246	226847206	-	Mitochondrial ATP synthase subunit G protein	782
FA	FA 20:0	3-223186314	3	226847988	4.89062e-05	0.129032	0.153065	0.199571	0.418319	117	0.00120061	Zm00001d044393	226945825	226954001	+	Serine/threonine protein phosphatase 2A 55 kDa regulatory subunit B beta isoform	97837
FA	FA 20:0	2-128640916	2	132176325	6.07343e-05	0.0709677	0.153065	0.198383	0.587983	172	0.001765	Zm00001d004698	132002826	132005184	+	Serine/threonine-protein kinase-like protein CCR4	171141
FA	FA 20:0	2-128640916	2	132176325	6.07343e-05	0.0709677	0.153065	0.198383	0.587983	172	0.001765	Zm00001d004699	132137258	132137737	+	NA	38588
FA	FA 20:0	2-128640916	2	132176325	6.07343e-05	0.0709677	0.153065	0.198383	0.587983	172	0.001765	Zm00001d004700	132138157	132139180	+	Bifunctional inhibitor/lipid-transfer protein/seed storage 2S albumin superfamily protein	37145
FA	FA 20:0	2-128640916	2	132176325	6.07343e-05	0.0709677	0.153065	0.198383	0.587983	172	0.001765	Zm00001d004701	132204800	132205234	-	NA	28475
FA	FA 20:0	2-128640916	2	132176325	6.07343e-05	0.0709677	0.153065	0.198383	0.587983	172	0.001765	Zm00001d004702	132209575	132244262	-	Signal peptide peptidase-like 3	33250
FA	FA 20:0	2-128640916	2	132176325	6.07343e-05	0.0709677	0.153065	0.198383	0.587983	172	0.001765	Zm00001d004703	132214546	132214619	+	NA	38221
FA	FA 20:0	2-128640916	2	132176325	6.07343e-05	0.0709677	0.153065	0.198383	0.587983	172	0.001765	Zm00001d004705	132347742	132349421	-	Amino acid permease 2	171417
FA	FA 20:0	2-128640916	2	132176325	6.07343e-05	0.0709677	0.153065	0.198383	0.587983	172	0.001765	Zm00001d004706	132363395	132367683	-	Lipase-like PAD4	187070
FA	FA 22:0	3-216609751	3	220104358	6.06541e-10	0.377419	0.12441	0.240173	-0.110626	1	1.02616e-05	Zm00001d044136	220098352	220104557	-	Glycerol-3-phosphate acyltransferase 1	0		0.000137041	10	0.000499675	Group1
FA	FA 22:0	3-216609751	3	220104358	6.06541e-10	0.377419	0.12441	0.240173	-0.110626	1	1.02616e-05	ENSRNA049473965	220124430	220124531	-	NA	20072
FA	FA 22:0	3-216609751	3	220104358	6.06541e-10	0.377419	0.12441	0.240173	-0.110626	1	1.02616e-05	ENSRNA049473978	220124706	220124801	-	NA	20348
FA	FA 22:0	3-216609751	3	220104358	6.06541e-10	0.377419	0.12441	0.240173	-0.110626	1	1.02616e-05	Zm00001d000707	220216162	220218508	-	NA	111804
FA	FA 22:0	3-216609751	3	220104358	6.06541e-10	0.377419	0.12441	0.240173	-0.110626	1	1.02616e-05	Zm00001d044126	219913692	219913763	-	NA	190595
FA	FA 22:0	3-216609751	3	220104358	6.06541e-10	0.377419	0.12441	0.240173	-0.110626	1	1.02616e-05	Zm00001d044127	219913912	219922356	-	x1;putative transcription factor: 1.4kb genomic clone derived by PCR with primers from gene X in sorghum and rice, transcripts detected in leaves, cobs, and silks	182002
FA	FA 22:0	3-216609751	3	220104358	6.06541e-10	0.377419	0.12441	0.240173	-0.110626	1	1.02616e-05	Zm00001d044129	219979958	219989574	-	Glucose-1-phosphate adenylyltransferase large subunit 1%2C chloroplastic/amyloplastic	114784
FA	FA 22:0	3-216609751	3	220104358	6.06541e-10	0.377419	0.12441	0.240173	-0.110626	1	1.02616e-05	Zm00001d044130	220029482	220030389	+	50S ribosomal protein L31	73969
FA	FA 22:0	3-216609751	3	220104358	6.06541e-10	0.377419	0.12441	0.240173	-0.110626	1	1.02616e-05	Zm00001d044131	220045091	220045837	+	NA	58521
FA	FA 22:0	3-216609751	3	220104358	6.06541e-10	0.377419	0.12441	0.240173	-0.110626	1	1.02616e-05	Zm00001d044132	220048348	220051924	-	Aspartic proteinase A1	52434
FA	FA 22:0	3-216609751	3	220104358	6.06541e-10	0.377419	0.12441	0.240173	-0.110626	1	1.02616e-05	Zm00001d044133	220055214	220062437	-	NA	41921
FA	FA 22:0	3-216609751	3	220104358	6.06541e-10	0.377419	0.12441	0.240173	-0.110626	1	1.02616e-05	Zm00001d044134	220061638	220062435	+	NA	41923
FA	FA 22:0	3-216609751	3	220104358	6.06541e-10	0.377419	0.12441	0.240173	-0.110626	1	1.02616e-05	Zm00001d044135	220066585	220067204	-	Alanine aminotransferase 2 mitochondrial	37154
FA	FA 22:0	3-216609751	3	220104358	6.06541e-10	0.377419	0.12441	0.240173	-0.110626	1	1.02616e-05	Zm00001d044138	220166617	220170536	-	sum1;siroheme uroporphyrinogen methyltransferase1:	62259
FA	FA 22:0	3-216609751	3	220104358	6.06541e-10	0.377419	0.12441	0.240173	-0.110626	1	1.02616e-05	Zm00001d044139	220220256	220227231	-	NA	115898
FA	FA 22:0	3-217445563	3	220971121	7.6543e-07	0.406452	0.12441	0.196616	0.0856412	123	0.00126218	Zm00001d000708	220837739	220838401	+	NA	132720
FA	FA 22:0	3-217445563	3	220971121	7.6543e-07	0.406452	0.12441	0.196616	0.0856412	123	0.00126218	Zm00001d044162	220824499	220827409	-	Probable WRKY transcription factor 71	143712
FA	FA 22:0	3-217445563	3	220971121	7.6543e-07	0.406452	0.12441	0.196616	0.0856412	123	0.00126218	Zm00001d044164	220843094	220855486	-	Beta-adaptin-like protein A	115635
FA	FA 22:0	3-217445563	3	220971121	7.6543e-07	0.406452	0.12441	0.196616	0.0856412	123	0.00126218	Zm00001d044165	220866334	220869620	+	Histone-lysine N-methyltransferase SUVR3	101501
FA	FA 22:0	3-217445563	3	220971121	7.6543e-07	0.406452	0.12441	0.196616	0.0856412	123	0.00126218	Zm00001d044167	220883427	220884707	+	Ovate protein	86414
FA	FA 22:0	3-217445563	3	220971121	7.6543e-07	0.406452	0.12441	0.196616	0.0856412	123	0.00126218	Zm00001d044168	220964949	220966074	-	Heat stress transcription factor C-1	5047
FA	FA 22:0	3-217445563	3	220971121	7.6543e-07	0.406452	0.12441	0.196616	0.0856412	123	0.00126218	Zm00001d044169	220990846	220991511	-	NA	19725
FA	FA 22:0	3-217445563	3	220971121	7.6543e-07	0.406452	0.12441	0.196616	0.0856412	123	0.00126218	Zm00001d044170	221027748	221031882	-	ATP binding microtubule motor family protein	56627
FA	FA 22:0	3-217445563	3	220971121	7.6543e-07	0.406452	0.12441	0.196616	0.0856412	123	0.00126218	Zm00001d044171	221069092	221071008	+	Probable WRKY transcription factor 14	97971
FA	FA 22:0	3-217445563	3	220971121	7.6543e-07	0.406452	0.12441	0.196616	0.0856412	123	0.00126218	Zm00001d044172	221071103	221078032	-	srph1;SGT1 disease resistance protein homolog1: interacts with RACK1 protein involved in disease resistance (Wang et al 2014)	99982
FA	FA 22:0	3-217445563	3	220971121	7.6543e-07	0.406452	0.12441	0.196616	0.0856412	123	0.00126218	Zm00001d044173	221162822	221163998	-	Probable desiccation-related protein LEA14	191701
FA	FA 22:0	3-217445563	3	220971121	7.6543e-07	0.406452	0.12441	0.196616	0.0856412	123	0.00126218	Zm00001d044175	221168477	221175604	+	Neutral/alkaline non-lysosomal ceramidase	197356
FA	FA 22:0	3-153805886	3	155182113	5.39694e-06	0.293548	0.12441	0.185156	0.0886452	172	0.001765	Zm00001d042183	155335236	155338925	+	alpha/beta-Hydrolases superfamily protein	153123					Group2
FA	FA 22:0	3-153805886	3	155182113	5.39694e-06	0.293548	0.12441	0.185156	0.0886452	172	0.001765	Zm00001d042178	155178699	155179705	-	Photosystem II reaction center psb28 protein	2408					Group3
FA	FA 22:0	3-153805886	3	155182113	5.39694e-06	0.293548	0.12441	0.185156	0.0886452	172	0.001765	Zm00001d042184	155339409	155340851	-	6-phosphogluconate dehydrogenase%2C decarboxylating	157296					Group3
FA	FA 22:0	3-153805886	3	155182113	5.39694e-06	0.293548	0.12441	0.185156	0.0886452	172	0.001765	Zm00001d042173	155049300	155049680	+	NA	132433
FA	FA 22:0	3-153805886	3	155182113	5.39694e-06	0.293548	0.12441	0.185156	0.0886452	172	0.001765	Zm00001d042174	155051006	155056824	-	RING-H2 finger protein ATL3C	125289
FA	FA 22:0	3-153805886	3	155182113	5.39694e-06	0.293548	0.12441	0.185156	0.0886452	172	0.001765	Zm00001d042175	155057599	155060935	-	Photosystem II reaction center PSB28 protein chloroplastic	121178
FA	FA 22:0	3-153805886	3	155182113	5.39694e-06	0.293548	0.12441	0.185156	0.0886452	172	0.001765	Zm00001d042177	155175477	155178117	-	RING-H2 finger protein ATL3C	3996
FA	FA 22:0	3-153805886	3	155182113	5.39694e-06	0.293548	0.12441	0.185156	0.0886452	172	0.001765	Zm00001d042179	155185326	155186615	+	Eukaryotic aspartyl protease family protein	3213
FA	FA 22:0	3-153805886	3	155182113	5.39694e-06	0.293548	0.12441	0.185156	0.0886452	172	0.001765	Zm00001d042180	155197945	155203597	+	VAP27-2	15832
FA	FA 22:0	3-153805886	3	155182113	5.39694e-06	0.293548	0.12441	0.185156	0.0886452	172	0.001765	Zm00001d042182	155271484	155274696	+	NA	89371
FA	FA 22:0	3-153805886	3	155182113	5.39694e-06	0.293548	0.12441	0.185156	0.0886452	172	0.001765	Zm00001d042185	155343261	155349083	-	Protein kinase superfamily protein	161148
FA	FA 22:0	10-109896843	10	110737287	1.07153e-05	0.383871	0.12441	0.181183	-0.0795864	192	0.00197023	ENSRNA049451441	110851702	110851773	+	NA	114415
FA	FA 22:0	10-109896843	10	110737287	1.07153e-05	0.383871	0.12441	0.181183	-0.0795864	192	0.00197023	Zm00001d025237	110564312	110569524	+	Major facilitator superfamily protein	167763
FA	FA 22:0	10-109896843	10	110737287	1.07153e-05	0.383871	0.12441	0.181183	-0.0795864	192	0.00197023	Zm00001d025238	110572318	110574522	+	DNAJ heat shock N-terminal domain-containing protein	162765
FA	FA 22:0	10-109896843	10	110737287	1.07153e-05	0.383871	0.12441	0.181183	-0.0795864	192	0.00197023	Zm00001d025239	110579973	110588202	-	Sm-like protein LSM6A	149085
FA	FA 22:0	10-109896843	10	110737287	1.07153e-05	0.383871	0.12441	0.181183	-0.0795864	192	0.00197023	Zm00001d025240	110657182	110663551	+	2-oxoglutarate dehydrogenase E1 component	73736
FA	FA 22:0	10-109896843	10	110737287	1.07153e-05	0.383871	0.12441	0.181183	-0.0795864	192	0.00197023	Zm00001d025241	110753799	110756285	+	farnesylated protein 3	16512
FA	FA 22:0	10-109896843	10	110737287	1.07153e-05	0.383871	0.12441	0.181183	-0.0795864	192	0.00197023	Zm00001d025243	110767645	110768010	-	NA	30358
FA	FA 22:0	10-109896843	10	110737287	1.07153e-05	0.383871	0.12441	0.181183	-0.0795864	192	0.00197023	Zm00001d025245	110851702	110851773	+	NA	114415
FA	FA 22:0	10-109896843	10	110737287	1.07153e-05	0.383871	0.12441	0.181183	-0.0795864	192	0.00197023	Zm00001d025246	110882625	110887986	-	Serine/threonine-protein kinase ATG1c	145338
FA	FA 24:0	1-283672734	1	288722818	1.29487e-06	0.106452	0.0379916	0.113912	0.106661	2	2.05232e-05	ENSRNA049439000	288720984	288721057	+	NA	1761
FA	FA 24:0	1-283672734	1	288722818	1.29487e-06	0.106452	0.0379916	0.113912	0.106661	2	2.05232e-05	ENSRNA049468936	288700650	288700758	-	NA	22060
FA	FA 24:0	1-283672734	1	288722818	1.29487e-06	0.106452	0.0379916	0.113912	0.106661	2	2.05232e-05	Zm00001d023001	288522902	288523811	+	NA	199007
FA	FA 24:0	1-283672734	1	288722818	1.29487e-06	0.106452	0.0379916	0.113912	0.106661	2	2.05232e-05	Zm00001d023002	288576229	288578823	+	NA	143995
FA	FA 24:0	1-283672734	1	288722818	1.29487e-06	0.106452	0.0379916	0.113912	0.106661	2	2.05232e-05	Zm00001d023003	288597342	288597691	+	NA	125127
FA	FA 24:0	1-283672734	1	288722818	1.29487e-06	0.106452	0.0379916	0.113912	0.106661	2	2.05232e-05	Zm00001d023004	288663030	288663740	+	NA	59078
FA	FA 24:0	1-283672734	1	288722818	1.29487e-06	0.106452	0.0379916	0.113912	0.106661	2	2.05232e-05	Zm00001d023005	288782034	288782467	+	NA	59216
FA	FA 24:0	1-283672734	1	288722818	1.29487e-06	0.106452	0.0379916	0.113912	0.106661	2	2.05232e-05	Zm00001d034290	288564482	288564555	+	NA	158263
FA	FA 24:0	1-283672734	1	288722818	1.29487e-06	0.106452	0.0379916	0.113912	0.106661	2	2.05232e-05	Zm00001d034291	288565161	288565233	-	NA	157585
FA	FA 24:0	1-283672734	1	288722818	1.29487e-06	0.106452	0.0379916	0.113912	0.106661	2	2.05232e-05	Zm00001d034292	288572505	288573329	-	NADP-dependent malic enzyme 1	149489
FA	FA 24:0	1-283672734	1	288722818	1.29487e-06	0.106452	0.0379916	0.113912	0.106661	2	2.05232e-05	Zm00001d034293	288651708	288652510	-	UDP-glucuronate 4-epimerase 1	70308
FA	FA 24:0	1-283672734	1	288722818	1.29487e-06	0.106452	0.0379916	0.113912	0.106661	2	2.05232e-05	Zm00001d034297	288720984	288721057	+	NA	1761
FA	FA 24:0	1-283672734	1	288722818	1.29487e-06	0.106452	0.0379916	0.113912	0.106661	2	2.05232e-05	Zm00001d034298	288721311	288725239	-	Transcription factor PIF4	0
FA	FA 24:0	1-283672734	1	288722818	1.29487e-06	0.106452	0.0379916	0.113912	0.106661	2	2.05232e-05	Zm00001d034299	288763189	288764672	-	Nuclear pore complex protein NUP93A	40371
FA	FA 24:0	1-283672734	1	288722818	1.29487e-06	0.106452	0.0379916	0.113912	0.106661	2	2.05232e-05	Zm00001d034300	288766265	288767863	-	NA	43447
FA	FA 24:0	1-283672734	1	288722818	1.29487e-06	0.106452	0.0379916	0.113912	0.106661	2	2.05232e-05	Zm00001d034301	288811384	288825802	-	NA	88566
FA	FA 24:0	1-283672734	1	288722818	1.29487e-06	0.106452	0.0379916	0.113912	0.106661	2	2.05232e-05	Zm00001d034303	288833957	288834029	+	NA	111139
FA	FA 24:0	1-283672734	1	288722818	1.29487e-06	0.106452	0.0379916	0.113912	0.106661	2	2.05232e-05	Zm00001d034304	288843133	288843205	+	NA	120315
FA	FA 24:0	1-283672734	1	288722818	1.29487e-06	0.106452	0.0379916	0.113912	0.106661	2	2.05232e-05	Zm00001d034305	288863242	288863850	-	NA	140424
FA	FA 24:0	1-283672734	1	288722818	1.29487e-06	0.106452	0.0379916	0.113912	0.106661	2	2.05232e-05	Zm00001d034306	288867066	288867138	+	NA	144248
FA	FA 24:0	1-283672734	1	288722818	1.29487e-06	0.106452	0.0379916	0.113912	0.106661	2	2.05232e-05	zma-MIR160d	288700634	288700775	-	NA	22043
FA	FA 24:0	2-184906085	2	189796099	1.6051e-06	0.377419	0.0379916	0.112523	0.0670493	3	3.07849e-05	Zm00001d005817	189633786	189637238	-	Lung seven transmembrane receptor family protein	158861
FA	FA 24:0	2-184906085	2	189796099	1.6051e-06	0.377419	0.0379916	0.112523	0.0670493	3	3.07849e-05	Zm00001d005818	189658754	189670074	-	Aldehyde dehydrogenase family 7 member B4	126025
FA	FA 24:0	2-184906085	2	189796099	1.6051e-06	0.377419	0.0379916	0.112523	0.0670493	3	3.07849e-05	Zm00001d005819	189677194	189677646	+	Copper transporter 5	118453
FA	FA 24:0	2-184906085	2	189796099	1.6051e-06	0.377419	0.0379916	0.112523	0.0670493	3	3.07849e-05	Zm00001d005821	189704103	189706705	-	Flavonoid 3-monooxygenase	89394
FA	FA 24:0	2-184906085	2	189796099	1.6051e-06	0.377419	0.0379916	0.112523	0.0670493	3	3.07849e-05	Zm00001d005822	189708364	189712407	+	cyp12;cytochrome P450 12:	83692
FA	FA 24:0	2-184906085	2	189796099	1.6051e-06	0.377419	0.0379916	0.112523	0.0670493	3	3.07849e-05	Zm00001d005823	189797589	189799971	+	Flavonoid 3-monooxygenase	1490
FA	FA 24:0	2-184906085	2	189796099	1.6051e-06	0.377419	0.0379916	0.112523	0.0670493	3	3.07849e-05	Zm00001d005824	189868857	189873743	+	Guanine nucleotide-binding protein subunit gamma 3	72758
FA	FA 24:0	2-184906085	2	189796099	1.6051e-06	0.377419	0.0379916	0.112523	0.0670493	3	3.07849e-05	Zm00001d005826	189991149	189994800	-	Probable GTP diphosphokinase RSH2 chloroplastic	195050
FA	FA 24:0	5-25290905	5	25863567	2.93712e-06	0.280645	0.0379916	0.10863	0.0711896	8	8.2093e-05	Zm00001d013948	25670345	25671226	+	Cysteine-rich receptor-like protein kinase 29	192341
FA	FA 24:0	5-25290905	5	25863567	2.93712e-06	0.280645	0.0379916	0.10863	0.0711896	8	8.2093e-05	Zm00001d013949	25847189	25847818	-	Ripening-related protein 3	15749
FA	FA 24:0	5-25290905	5	25863567	2.93712e-06	0.280645	0.0379916	0.10863	0.0711896	8	8.2093e-05	Zm00001d013950	25864653	25865518	-	Plant basic secretory protein (BSP) family protein	1086
FA	FA 24:0	5-25290905	5	25863567	2.93712e-06	0.280645	0.0379916	0.10863	0.0711896	8	8.2093e-05	Zm00001d013951	26015245	26022791	+	Tetratricopeptide repeat (TPR)-like superfamily protein	151678
FA	FA 24:0	5-25290905	5	25863567	2.93712e-06	0.280645	0.0379916	0.10863	0.0711896	8	8.2093e-05	Zm00001d013953	26058379	26059046	-	NA	194812
FA	FA 24:0	5-30326567	5	31262337	3.65808e-06	0.254839	0.0379916	0.107221	0.0723941	11	0.000112878	Zm00001d014063	31173095	31176859	-	MDIS1-interacting receptor like kinase 2	85478					Group2
FA	FA 24:0	5-30326567	5	31262337	3.65808e-06	0.254839	0.0379916	0.107221	0.0723941	11	0.000112878	ENSRNA049446764	31253375	31253445	+	NA	8892
FA	FA 24:0	5-30326567	5	31262337	3.65808e-06	0.254839	0.0379916	0.107221	0.0723941	11	0.000112878	Zm00001d014060	31079371	31083342	-	Protein NRT1/ PTR FAMILY 5.2	178995
FA	FA 24:0	5-30326567	5	31262337	3.65808e-06	0.254839	0.0379916	0.107221	0.0723941	11	0.000112878	Zm00001d014061	31134398	31135141	+	NA	127196
FA	FA 24:0	5-30326567	5	31262337	3.65808e-06	0.254839	0.0379916	0.107221	0.0723941	11	0.000112878	Zm00001d014062	31160276	31161727	-	Leucine Rich Repeat family protein expressed; protein	100610
FA	FA 24:0	5-30326567	5	31262337	3.65808e-06	0.254839	0.0379916	0.107221	0.0723941	11	0.000112878	Zm00001d014064	31253375	31253445	+	NA	8892
FA	FA 24:0	5-30326567	5	31262337	3.65808e-06	0.254839	0.0379916	0.107221	0.0723941	11	0.000112878	Zm00001d014065	31254129	31259724	-	eif7;eucaryotic initiation factor7: belongs to a small gene family, and shares significant sequence homology with eif6.	2613
FA	FA 24:0	5-30326567	5	31262337	3.65808e-06	0.254839	0.0379916	0.107221	0.0723941	11	0.000112878	Zm00001d014066	31262944	31263321	-	NA	607
FA	FA 24:0	5-30326567	5	31262337	3.65808e-06	0.254839	0.0379916	0.107221	0.0723941	11	0.000112878	Zm00001d014070	31457625	31457870	-	NA	195288
FA	FA 24:0	6-143087838	6	146988038	5.60936e-06	0.254839	0.0379916	0.104487	0.0709665	22	0.000225756	Zm00001d038076	146985214	146990181	-	UDP-D-xylose:L-fucose alpha-13-D-xylosyltransferase MGP4	0		0.00112077	25	0.00124919	Group1
FA	FA 24:0	6-143087838	6	146988038	5.60936e-06	0.254839	0.0379916	0.104487	0.0709665	22	0.000225756	Zm00001d001439	146846355	146846831	+	NA	141207
FA	FA 24:0	6-143087838	6	146988038	5.60936e-06	0.254839	0.0379916	0.104487	0.0709665	22	0.000225756	Zm00001d038068	146842279	146844363	-	ATPase%2C coupled to transmembrane movement of substance	143675
FA	FA 24:0	6-143087838	6	146988038	5.60936e-06	0.254839	0.0379916	0.104487	0.0709665	22	0.000225756	Zm00001d038069	146851503	146852691	+	Putative thaumatin domain family protein	135347
FA	FA 24:0	6-143087838	6	146988038	5.60936e-06	0.254839	0.0379916	0.104487	0.0709665	22	0.000225756	Zm00001d038070	146878180	146878815	+	NA	109223
FA	FA 24:0	6-143087838	6	146988038	5.60936e-06	0.254839	0.0379916	0.104487	0.0709665	22	0.000225756	Zm00001d038071	146905188	146911103	+	Protein N-terminal glutamine amidohydrolase	76935
FA	FA 24:0	6-143087838	6	146988038	5.60936e-06	0.254839	0.0379916	0.104487	0.0709665	22	0.000225756	Zm00001d038072	146915089	146916918	-	Serine/threonine-protein kinase-like protein	71120
FA	FA 24:0	6-143087838	6	146988038	5.60936e-06	0.254839	0.0379916	0.104487	0.0709665	22	0.000225756	Zm00001d038073	146919925	146929245	+	2-oxoglutarate (2OG) and Fe(II)-dependent oxygenase superfamily protein	58793
FA	FA 24:0	6-143087838	6	146988038	5.60936e-06	0.254839	0.0379916	0.104487	0.0709665	22	0.000225756	Zm00001d038074	146926719	146929236	-	Major facilitator superfamily protein	58802
FA	FA 24:0	6-143087838	6	146988038	5.60936e-06	0.254839	0.0379916	0.104487	0.0709665	22	0.000225756	Zm00001d038075	146934845	146935081	+	zar8;Zea mays ARGOS8: Over-expression can lead to improved drought tolerance	52957
FA	FA 24:0	6-143087838	6	146988038	5.60936e-06	0.254839	0.0379916	0.104487	0.0709665	22	0.000225756	Zm00001d038077	147022015	147031210	-	NA	33977
FA	FA 24:0	6-143087838	6	146988038	5.60936e-06	0.254839	0.0379916	0.104487	0.0709665	22	0.000225756	Zm00001d038078	147030922	147034036	-	Actin-interacting protein 1-2	42884
FA	FA 24:0	6-143087838	6	146988038	5.60936e-06	0.254839	0.0379916	0.104487	0.0709665	22	0.000225756	Zm00001d038079	147034353	147035024	-	Inositol polyphosphate multikinase beta	46315
FA	FA 24:0	6-143087838	6	146988038	5.60936e-06	0.254839	0.0379916	0.104487	0.0709665	22	0.000225756	Zm00001d038080	147037411	147040562	-	agenet domain protein	49373
FA	FA 24:0	6-143087838	6	146988038	5.60936e-06	0.254839	0.0379916	0.104487	0.0709665	22	0.000225756	Zm00001d038081	147117119	147118645	+	Protein SHI RELATED SEQUENCE 6	129081
FA	FA 24:0	6-143087838	6	146988038	5.60936e-06	0.254839	0.0379916	0.104487	0.0709665	22	0.000225756	Zm00001d038082	147124493	147129831	-	NA	136455
FA	FA 24:0	8-104824279	8	107599650	7.40972e-06	0.2	0.0379916	0.102712	0.0781849	56	0.000574651	Zm00001d008067	107644614	107646937	+	NA	44964
FA	FA 24:0	8-104824279	8	107599650	7.40972e-06	0.2	0.0379916	0.102712	0.0781849	56	0.000574651	Zm00001d010284	107398664	107399764	-	Probable carboxylesterase 17	199886
FA	FA 24:0	8-104824279	8	107599650	7.40972e-06	0.2	0.0379916	0.102712	0.0781849	56	0.000574651	Zm00001d010285	107515891	107520432	-	NA	79218
FA	FA 24:0	8-104824279	8	107599650	7.40972e-06	0.2	0.0379916	0.102712	0.0781849	56	0.000574651	Zm00001d010287	107618947	107621285	+	WAT1-related protein	19297
FA	FA 24:0	8-104824279	8	107599650	7.40972e-06	0.2	0.0379916	0.102712	0.0781849	56	0.000574651	Zm00001d010290	107773334	107777619	-	Cysteine proteinase inhibitor 6	173684
FA	FA 24:0	7-162654696	7	168106852	7.98769e-06	0.390323	0.0379916	0.102234	0.0608384	91	0.000933807	Zm00001d022010	167905818	167935328	-	Eukaryotic aspartyl protease family protein	171524					Group3
FA	FA 24:0	7-162654696	7	168106852	7.98769e-06	0.390323	0.0379916	0.102234	0.0608384	91	0.000933807	Zm00001d001272	168023710	168024290	+	NA	82562
FA	FA 24:0	7-162654696	7	168106852	7.98769e-06	0.390323	0.0379916	0.102234	0.0608384	91	0.000933807	Zm00001d022016	168053130	168058705	-	FRIGIDA-like protein 3	48147
FA	FA 24:0	7-162654696	7	168106852	7.98769e-06	0.390323	0.0379916	0.102234	0.0608384	91	0.000933807	Zm00001d022017	168160113	168162604	-	Probable indole-3-acetic acid-amido synthetase GH3.1	53261
FA	FA 24:0	7-162654696	7	168106852	7.98769e-06	0.390323	0.0379916	0.102234	0.0608384	91	0.000933807	Zm00001d022020	168182668	168183120	-	Endoplasmic reticulum vesicle transporter protein	75816
FA	FA 24:0	7-162654696	7	168106852	7.98769e-06	0.390323	0.0379916	0.102234	0.0608384	91	0.000933807	Zm00001d022021	168220552	168225689	-	NA	113700
FA	FA 24:0	7-162654696	7	168106852	7.98769e-06	0.390323	0.0379916	0.102234	0.0608384	91	0.000933807	Zm00001d022022	168222635	168223171	+	Zinc finger protein 7	115783
FA	FA 24:0	7-162654696	7	168106852	7.98769e-06	0.390323	0.0379916	0.102234	0.0608384	91	0.000933807	Zm00001d022023	168226252	168226512	-	NA	119400
FA	FA 24:0	7-162654696	7	168106852	7.98769e-06	0.390323	0.0379916	0.102234	0.0608384	91	0.000933807	Zm00001d022024	168228551	168229865	-	NA	121699
FA	FA 24:0	7-162654696	7	168106852	7.98769e-06	0.390323	0.0379916	0.102234	0.0608384	91	0.000933807	Zm00001d022025	168232228	168232728	+	WPP domain-containing protein 2	125376
FA	FA 24:0	7-162654696	7	168106852	7.98769e-06	0.390323	0.0379916	0.102234	0.0608384	91	0.000933807	Zm00001d022026	168235505	168239964	+	Golgi transport 1 protein B	128653
FA	FA 24:0	7-162654696	7	168106852	7.98769e-06	0.390323	0.0379916	0.102234	0.0608384	91	0.000933807	Zm00001d022027	168263270	168265912	-	NA	156418
FA	FA 24:0	7-162654696	7	168106852	7.98769e-06	0.390323	0.0379916	0.102234	0.0608384	91	0.000933807	Zm00001d022028	168269022	168278683	-	mus1;MutS homolog1: cDNA similar to E. coli mutS	162170
FA	FA 24:0	3-155669660	3	157134374	1.38504e-05	0.0548387	0.0379916	0.0987425	0.125036	147	0.00150846	Zm00001d042231	156958516	156959137	+	betl10;basal endosperm transfer layer10: endosperm transfer cell specific protein, regulated by mrp1 myp related protein 1; probe IDP277	175237
FA	FA 24:0	3-155669660	3	157134374	1.38504e-05	0.0548387	0.0379916	0.0987425	0.125036	147	0.00150846	Zm00001d042233	157012964	157021930	-	Ribosomal protein S18	112444
FA	FA 24:0	3-155669660	3	157134374	1.38504e-05	0.0548387	0.0379916	0.0987425	0.125036	147	0.00150846	Zm00001d042234	157121471	157126766	-	BTB/POZ domain-containing protein	7608
FA	FA 24:0	3-155669660	3	157134374	1.38504e-05	0.0548387	0.0379916	0.0987425	0.125036	147	0.00150846	Zm00001d042237	157173877	157174809	-	Protein LURP-one-related 2	39503
FA	FA 24:0	3-155669660	3	157134374	1.38504e-05	0.0548387	0.0379916	0.0987425	0.125036	147	0.00150846	Zm00001d042239	157236987	157237646	+	Protein LURP-one-related 2	102613
FA	FA 24:0	3-155669660	3	157134374	1.38504e-05	0.0548387	0.0379916	0.0987425	0.125036	147	0.00150846	Zm00001d042241	157297397	157302096	+	Thiamine pyrophosphokinase 1	163023
FA	FA 24:0	3-155669660	3	157134374	1.38504e-05	0.0548387	0.0379916	0.0987425	0.125036	147	0.00150846	Zm00001d042242	157314060	157314166	+	NA	179686
FA	FA 24:0	3-155669660	3	157134374	1.38504e-05	0.0548387	0.0379916	0.0987425	0.125036	147	0.00150846	Zm00001d042243	157316082	157316822	+	Avr9/Cf-9 rapidly elicited protein	181708
FA	FA 24:0	10-133394322	10	134615369	1.48187e-05	0.441935	0.0379916	0.0983152	0.0583281	187	0.00191892	Zm00001d025953	134612927	134615457	+	Putative GATA transcription factor family protein	0					Group3
FA	FA 24:0	10-133394322	10	134615369	1.48187e-05	0.441935	0.0379916	0.0983152	0.0583281	187	0.00191892	ENSRNA049451411	134648350	134648421	+	NA	32981
FA	FA 24:0	10-133394322	10	134615369	1.48187e-05	0.441935	0.0379916	0.0983152	0.0583281	187	0.00191892	ENSRNA049474541	134813488	134813598	+	NA	198119
FA	FA 24:0	10-133394322	10	134615369	1.48187e-05	0.441935	0.0379916	0.0983152	0.0583281	187	0.00191892	Zm00001d023179	134659682	134660544	+	NA	44313
FA	FA 24:0	10-133394322	10	134615369	1.48187e-05	0.441935	0.0379916	0.0983152	0.0583281	187	0.00191892	Zm00001d023180	134659706	134660441	+	NA	44337
FA	FA 24:0	10-133394322	10	134615369	1.48187e-05	0.441935	0.0379916	0.0983152	0.0583281	187	0.00191892	Zm00001d023181	134659741	134660506	+	NA	44372
FA	FA 24:0	10-133394322	10	134615369	1.48187e-05	0.441935	0.0379916	0.0983152	0.0583281	187	0.00191892	Zm00001d025946	134457486	134477101	+	Serine/threonine-protein kinase GRIK1	138268
FA	FA 24:0	10-133394322	10	134615369	1.48187e-05	0.441935	0.0379916	0.0983152	0.0583281	187	0.00191892	Zm00001d025947	134516141	134516668	+	SAUR11-auxin-responsive SAUR family member	98701
FA	FA 24:0	10-133394322	10	134615369	1.48187e-05	0.441935	0.0379916	0.0983152	0.0583281	187	0.00191892	Zm00001d025948	134519364	134523011	-	Putative translation elongation factor family protein	92358
FA	FA 24:0	10-133394322	10	134615369	1.48187e-05	0.441935	0.0379916	0.0983152	0.0583281	187	0.00191892	Zm00001d025949	134548390	134549163	-	Vacuolar iron transporter homolog 1	66206
FA	FA 24:0	10-133394322	10	134615369	1.48187e-05	0.441935	0.0379916	0.0983152	0.0583281	187	0.00191892	Zm00001d025950	134553869	134559580	-	Autophagy-related protein 13a	55789
FA	FA 24:0	10-133394322	10	134615369	1.48187e-05	0.441935	0.0379916	0.0983152	0.0583281	187	0.00191892	Zm00001d025951	134563080	134575911	-	krp15;kinesin-related protein15:	39458
FA	FA 24:0	10-133394322	10	134615369	1.48187e-05	0.441935	0.0379916	0.0983152	0.0583281	187	0.00191892	Zm00001d025952	134584596	134585561	+	NAD(P)H-quinone oxidoreductase subunit M chloroplastic	29808
FA	FA 24:0	10-133394322	10	134615369	1.48187e-05	0.441935	0.0379916	0.0983152	0.0583281	187	0.00191892	Zm00001d025954	134648350	134648421	+	NA	32981
FA	FA 24:0	10-133394322	10	134615369	1.48187e-05	0.441935	0.0379916	0.0983152	0.0583281	187	0.00191892	Zm00001d025955	134652242	134657270	-	SH3 domain-containing protein 2	36873
FA	FA 24:0	10-133394322	10	134615369	1.48187e-05	0.441935	0.0379916	0.0983152	0.0583281	187	0.00191892	Zm00001d025957	134741085	134742626	+	dbb12;double B-box zinc finger protein12:	125716
FA	FA 24:0	10-133394322	10	134615369	1.48187e-05	0.441935	0.0379916	0.0983152	0.0583281	187	0.00191892	Zm00001d025958	134775133	134779422	-	Aldehyde dehydrogenase	159764
FA	FA 26:0	5-176595077	5	180574473	7.48056e-07	0.319355	0.108666	0.182308	0.0777797	1	1.02616e-05	Zm00001d016934	180382947	180384955	+	Galactose mutarotase-like superfamily protein	189518
FA	FA 26:0	5-176595077	5	180574473	7.48056e-07	0.319355	0.108666	0.182308	0.0777797	1	1.02616e-05	Zm00001d016935	180421151	180425188	+	nfa104;nucleosome/chromatin assembly factor A104: similar to Homo sapiens SET domain protein; participates in silencing of MuDR (Woodhouse et al 2006)	149285
FA	FA 26:0	5-176595077	5	180574473	7.48056e-07	0.319355	0.108666	0.182308	0.0777797	1	1.02616e-05	Zm00001d016938	180472917	180476181	+	sut5;sucrose transporter5:	98292
FA	FA 26:0	5-176595077	5	180574473	7.48056e-07	0.319355	0.108666	0.182308	0.0777797	1	1.02616e-05	Zm00001d016939	180575163	180575399	+	NA	690
FA	FA 26:0	5-176595077	5	180574473	7.48056e-07	0.319355	0.108666	0.182308	0.0777797	1	1.02616e-05	Zm00001d016940	180591548	180591832	+	CLE family OsCLE401 protein	17075
FA	FA 26:0	5-176595077	5	180574473	7.48056e-07	0.319355	0.108666	0.182308	0.0777797	1	1.02616e-05	Zm00001d016941	180622617	180626353	+	RING/FYVE/PHD zinc finger superfamily protein	48144
FA	FA 26:0	5-176595077	5	180574473	7.48056e-07	0.319355	0.108666	0.182308	0.0777797	1	1.02616e-05	Zm00001d016942	180644525	180646456	+	UDP-glycosyltransferase 85A7	70052
FA	FA 26:0	5-176595077	5	180574473	7.48056e-07	0.319355	0.108666	0.182308	0.0777797	1	1.02616e-05	Zm00001d016943	180770623	180771646	-	Photosynthetic NDH subunit of lumenal location 2 chloroplastic	196150
FA	FA 26:0	5-171230369	5	175238189	2.57052e-06	0.0870968	0.108666	0.174909	0.12139	4	4.10465e-05	Zm00001d016768	175327307	175331417	-	Alkaline/neutral invertase CINV2	89118					Group2
FA	FA 26:0	5-171230369	5	175238189	2.57052e-06	0.0870968	0.108666	0.174909	0.12139	4	4.10465e-05	Zm00001d016765	175250082	175253741	+	Protein kinase superfamily protein	11893					Group3
FA	FA 26:0	5-171230369	5	175238189	2.57052e-06	0.0870968	0.108666	0.174909	0.12139	4	4.10465e-05	Zm00001d016767	175325311	175326297	-	Tetratricopeptide repeat (TPR)-like superfamily protein	87122					Group3
FA	FA 26:0	5-171230369	5	175238189	2.57052e-06	0.0870968	0.108666	0.174909	0.12139	4	4.10465e-05	Zm00001d016757	175073615	175074502	-	PLATZ transcription factor family protein	163687
FA	FA 26:0	5-171230369	5	175238189	2.57052e-06	0.0870968	0.108666	0.174909	0.12139	4	4.10465e-05	Zm00001d016758	175095439	175096778	-	NA	141411
FA	FA 26:0	5-171230369	5	175238189	2.57052e-06	0.0870968	0.108666	0.174909	0.12139	4	4.10465e-05	Zm00001d016759	175100606	175102819	-	NA	135370
FA	FA 26:0	5-171230369	5	175238189	2.57052e-06	0.0870968	0.108666	0.174909	0.12139	4	4.10465e-05	Zm00001d016760	175170002	175170821	-	aasr6;abscisic acid stress ripening6:	67368
FA	FA 26:0	5-171230369	5	175238189	2.57052e-06	0.0870968	0.108666	0.174909	0.12139	4	4.10465e-05	Zm00001d016761	175211699	175212925	-	NA	25264
FA	FA 26:0	5-171230369	5	175238189	2.57052e-06	0.0870968	0.108666	0.174909	0.12139	4	4.10465e-05	Zm00001d016762	175214193	175217262	-	Sphingomyelin synthetase family protein	20927
FA	FA 26:0	5-171230369	5	175238189	2.57052e-06	0.0870968	0.108666	0.174909	0.12139	4	4.10465e-05	Zm00001d016764	175226979	175228235	-	Ubiquitin-protein ligase	9954
FA	FA 26:0	5-171230369	5	175238189	2.57052e-06	0.0870968	0.108666	0.174909	0.12139	4	4.10465e-05	Zm00001d016766	175318038	175324554	+	NA	79849
FA	FA 26:0	5-171230369	5	175238189	2.57052e-06	0.0870968	0.108666	0.174909	0.12139	4	4.10465e-05	Zm00001d016770	175413523	175419968	-	Exosome complex component RRP45B	175334
FA	FA 26:0	6-107264807	6	111752399	6.89003e-06	0.390323	0.108666	0.169061	-0.062718	12	0.000123139	Zm00001d037075	111552105	111552563	-	Major facilitator superfamily protein	199836
FA	FA 26:0	6-107264807	6	111752399	6.89003e-06	0.390323	0.108666	0.169061	-0.062718	12	0.000123139	Zm00001d037076	111553542	111555006	-	NAD(P)-binding Rossmann-fold superfamily protein	197393
FA	FA 26:0	6-107264807	6	111752399	6.89003e-06	0.390323	0.108666	0.169061	-0.062718	12	0.000123139	Zm00001d037077	111572361	111573822	-	Major facilitator superfamily protein	178577
FA	FA 26:0	6-107264807	6	111752399	6.89003e-06	0.390323	0.108666	0.169061	-0.062718	12	0.000123139	Zm00001d037079	111618610	111623602	+	Glutathione peroxidase	128797
FA	FA 26:0	6-107264807	6	111752399	6.89003e-06	0.390323	0.108666	0.169061	-0.062718	12	0.000123139	Zm00001d037080	111637292	111640270	+	Putative leucine-rich repeat receptor-like protein kinase family protein	112129
FA	FA 26:0	6-107264807	6	111752399	6.89003e-06	0.390323	0.108666	0.169061	-0.062718	12	0.000123139	Zm00001d037081	111655549	111659511	-	DUF1336 domain containing protein expressed	92888
FA	FA 26:0	6-107264807	6	111752399	6.89003e-06	0.390323	0.108666	0.169061	-0.062718	12	0.000123139	Zm00001d037082	111656645	111659015	+	Putative tify domain/CCT motif transcription factor family protein	93384
FA	FA 26:0	6-107264807	6	111752399	6.89003e-06	0.390323	0.108666	0.169061	-0.062718	12	0.000123139	Zm00001d037083	111663200	111668750	+	NA	83649
FA	FA 26:0	6-107264807	6	111752399	6.89003e-06	0.390323	0.108666	0.169061	-0.062718	12	0.000123139	Zm00001d037084	111695535	111708346	+	AUGMIN subunit 3	44053
FA	FA 26:0	6-107264807	6	111752399	6.89003e-06	0.390323	0.108666	0.169061	-0.062718	12	0.000123139	Zm00001d037085	111709689	111715108	-	NA	37291
FA	FA 26:0	6-107264807	6	111752399	6.89003e-06	0.390323	0.108666	0.169061	-0.062718	12	0.000123139	Zm00001d037086	111753580	111762127	+	Origin of replication complex subunit 1A	1181
FA	FA 26:0	6-107264807	6	111752399	6.89003e-06	0.390323	0.108666	0.169061	-0.062718	12	0.000123139	Zm00001d037087	111762433	111763755	-	UDP-glucuronate 4-epimerase 1	10034
FA	FA 26:0	6-107264807	6	111752399	6.89003e-06	0.390323	0.108666	0.169061	-0.062718	12	0.000123139	Zm00001d037088	111803363	111803435	-	NA	50964
FA	FA 26:0	6-107264807	6	111752399	6.89003e-06	0.390323	0.108666	0.169061	-0.062718	12	0.000123139	Zm00001d037089	111806506	111808586	-	Putative cytochrome P450 superfamily protein	54107
FA	FA 26:0	6-107264807	6	111752399	6.89003e-06	0.390323	0.108666	0.169061	-0.062718	12	0.000123139	Zm00001d037090	111810222	111810979	+	NA	57823
FA	FA 26:0	6-107264807	6	111752399	6.89003e-06	0.390323	0.108666	0.169061	-0.062718	12	0.000123139	Zm00001d037091	111833522	111835548	-	Cytochrome P450 709B2	81123
FA	FA 26:0	6-107264807	6	111752399	6.89003e-06	0.390323	0.108666	0.169061	-0.062718	12	0.000123139	Zm00001d037092	111878360	111883069	-	tps26;terpene synthase26: orthologous to stc1 but function in insect herbivory not clear	125961
FA	FA 26:0	10-133711077	10	134936254	8.61036e-06	0.458065	0.108666	0.167747	0.0632463	13	0.000133401	Zm00001d025977	135065680	135068785	-	Metal-nicotianamine transporter YSL2	129426					Group3
FA	FA 26:0	10-133711077	10	134936254	8.61036e-06	0.458065	0.108666	0.167747	0.0632463	13	0.000133401	ENSRNA049474541	134813488	134813598	+	NA	122656
FA	FA 26:0	10-133711077	10	134936254	8.61036e-06	0.458065	0.108666	0.167747	0.0632463	13	0.000133401	ENSRNA049474599	134962589	134962749	+	NA	26335
FA	FA 26:0	10-133711077	10	134936254	8.61036e-06	0.458065	0.108666	0.167747	0.0632463	13	0.000133401	Zm00001d025957	134741085	134742626	+	dbb12;double B-box zinc finger protein12:	193628
FA	FA 26:0	10-133711077	10	134936254	8.61036e-06	0.458065	0.108666	0.167747	0.0632463	13	0.000133401	Zm00001d025958	134775133	134779422	-	Aldehyde dehydrogenase	156832
FA	FA 26:0	10-133711077	10	134936254	8.61036e-06	0.458065	0.108666	0.167747	0.0632463	13	0.000133401	Zm00001d025959	134818605	134819660	-	Probable receptor-like protein kinase	116594
FA	FA 26:0	10-133711077	10	134936254	8.61036e-06	0.458065	0.108666	0.167747	0.0632463	13	0.000133401	Zm00001d025960	134919047	134922822	-	GT-2-like 1	13432
FA	FA 26:0	10-133711077	10	134936254	8.61036e-06	0.458065	0.108666	0.167747	0.0632463	13	0.000133401	Zm00001d025962	134948589	134952020	+	NA	12335
FA	FA 26:0	10-133711077	10	134936254	8.61036e-06	0.458065	0.108666	0.167747	0.0632463	13	0.000133401	Zm00001d025963	134955202	134961784	+	Sphingoid long-chain bases kinase 1	18948
FA	FA 26:0	10-133711077	10	134936254	8.61036e-06	0.458065	0.108666	0.167747	0.0632463	13	0.000133401	Zm00001d025964	134976903	134978448	+	Putative homeobox DNA-binding and leucine zipper domain family protein	40649
FA	FA 26:0	10-133711077	10	134936254	8.61036e-06	0.458065	0.108666	0.167747	0.0632463	13	0.000133401	Zm00001d025966	134986888	134991306	+	Cysteine-type endopeptidase/ ubiquitin thiolesterase	50634
FA	FA 26:0	10-133711077	10	134936254	8.61036e-06	0.458065	0.108666	0.167747	0.0632463	13	0.000133401	Zm00001d025967	134992932	134993567	+	OJ000126_13.10 protein; protein	56678
FA	FA 26:0	10-133711077	10	134936254	8.61036e-06	0.458065	0.108666	0.167747	0.0632463	13	0.000133401	Zm00001d025968	134995230	134998645	-	NA	58976
FA	FA 26:0	10-133711077	10	134936254	8.61036e-06	0.458065	0.108666	0.167747	0.0632463	13	0.000133401	Zm00001d025969	134998898	134998985	-	NA	62644
FA	FA 26:0	10-133711077	10	134936254	8.61036e-06	0.458065	0.108666	0.167747	0.0632463	13	0.000133401	Zm00001d025971	135003490	135014450	+	NA	67236
FA	FA 26:0	10-133711077	10	134936254	8.61036e-06	0.458065	0.108666	0.167747	0.0632463	13	0.000133401	Zm00001d025972	135014550	135014624	-	NA	78296
FA	FA 26:0	10-133711077	10	134936254	8.61036e-06	0.458065	0.108666	0.167747	0.0632463	13	0.000133401	Zm00001d025973	135020925	135022469	+	NA	84671
FA	FA 26:0	10-133711077	10	134936254	8.61036e-06	0.458065	0.108666	0.167747	0.0632463	13	0.000133401	Zm00001d025974	135046273	135046752	+	NA	110019
FA	FA 26:0	10-133711077	10	134936254	8.61036e-06	0.458065	0.108666	0.167747	0.0632463	13	0.000133401	Zm00001d025975	135054567	135056074	-	Peptidase family M48 family protein	118313
FA	FA 26:0	10-133711077	10	134936254	8.61036e-06	0.458065	0.108666	0.167747	0.0632463	13	0.000133401	Zm00001d025978	135071546	135072448	-	NA	135292
FA	FA 26:0	10-133711077	10	134936254	8.61036e-06	0.458065	0.108666	0.167747	0.0632463	13	0.000133401	Zm00001d025979	135124957	135134224	+	Eukaryotic translation initiation factor 4G	188703
FA	FA 26:0	1-165458553	1	167136645	8.91566e-06	0.354839	0.108666	0.167541	-0.0699053	15	0.000153924	Zm00001d030916	167088410	167093959	-	Extra-large guanine nucleotide-binding protein 1	42686					Group3
FA	FA 26:0	1-165458553	1	167136645	8.91566e-06	0.354839	0.108666	0.167541	-0.0699053	15	0.000153924	Zm00001d030915	167087181	167087501	+	NA	49144
FA	FA 26:0	1-165458553	1	167136645	8.91566e-06	0.354839	0.108666	0.167541	-0.0699053	15	0.000153924	Zm00001d022851	167269075	167269714	+	NA	132430
FA	FA 26:0	1-165458553	1	167136645	8.91566e-06	0.354839	0.108666	0.167541	-0.0699053	15	0.000153924	Zm00001d030918	167326766	167327011	-	NA	190121
FA	FA 26:0	5-183419079	5	188033889	9.11264e-06	0.43871	0.108666	0.167413	-0.0622399	16	0.000164186	Zm00001d017179	188141861	188144082	+	tab2;translation chloroplast psaB mRNA2 homolog: Ortholog of ATAB2 in Arabidopsis and TAB2 in Chlamydomonas. Required for Photosystem I accumulation but is not necessary for synthesis of plastid-encoded PSI subunits in maize. (A. Barkan, 2015)required for photosystem I accumulation; ortholog of ATAB2 in Arabidopsis and TAB2 in Chlamydomonas where it activates translation of cp psaB RNA in Chlamyd…	107972					Group2
FA	FA 26:0	5-183419079	5	188033889	9.11264e-06	0.43871	0.108666	0.167413	-0.0622399	16	0.000164186	Zm00001d001701	188158527	188158788	+	NA	124638
FA	FA 26:0	5-183419079	5	188033889	9.11264e-06	0.43871	0.108666	0.167413	-0.0622399	16	0.000164186	Zm00001d017171	187855558	187860206	-	Outer envelope pore protein 37 chloroplastic	173683
FA	FA 26:0	5-183419079	5	188033889	9.11264e-06	0.43871	0.108666	0.167413	-0.0622399	16	0.000164186	Zm00001d017172	187960436	187961440	+	NA	72449
FA	FA 26:0	5-183419079	5	188033889	9.11264e-06	0.43871	0.108666	0.167413	-0.0622399	16	0.000164186	Zm00001d017173	187964271	187964930	-	D111/G-patch domain-containing protein	68959
[truncated: 6,890 more rows]
