# Supplementary material for: Integrative multiomic analysis identifies genes associated with cuticular wax biogenesis in adult maize leaves
Source: G3 (Bethesda). 2024 Oct 10;14(12):jkae241. doi: 10.1093/g3journal/jkae241 (PMC11631437; doi:10.1093/g3journal/jkae241)
Supplement: jkae241_Supplementary_Data [file jkae241_supplementary_data.zip › Table_S12_G3-2024-405336.xlsx]

## Sheet: Table S12
Table S12. Genomic information (RefGen_v4) for the top 0.25% associated genes for adult maize leaf cuticular waxes in a transcriptome-wide association study in the Wisconsin diversity panel.
Classa	Trait	Gene ID	Chr	Gene start	Gene end	Gene strand	TWAS P-value	TWAS rank	TWAS rank %	Maize gene annotation	Plausible candidate gene	WiDiv GWAS peak SNP	GWAS SNP rank	GWAS SNP rank %	Distance of SNP to gene (bp)	Groupb	GWAS hotspot class
AC	AC Friedelin	Zm00001d001788	2	935639	948444	+	0.000356632	11	0.0549643	K(+) efflux antiporter 2 chloroplastic
AC	AC Friedelin	Zm00001d002147	2	6777775	6781319	+	0.000325537	10	0.0499675	NA
AC	AC Friedelin	Zm00001d003176	2	34606365	34611108	-	0.000286808	8	0.039974	Protein NLP8						Group3
AC	AC Friedelin	Zm00001d003643	2	51509991	51522514	+	0.000988594	31	0.154899	L-ascorbate peroxidase S chloroplastic/mitochondrial
AC	AC Friedelin	Zm00001d003648	2	51941038	51950006	+	0.00155794	48	0.239844	Increased DNA methylation 1
AC	AC Friedelin	Zm00001d005248	2	165633997	165638983	+	0.000583835	20	0.099935	Dolichyl-diphosphooligosaccharide--protein glycosyltransferase 48 kDa subunit
AC	AC Friedelin	Zm00001d006521	2	210455427	210458297	-	0.00138332	43	0.21486	NA
AC	AC Friedelin	Zm00001d007157	2	223447284	223448572	+	0.00147341	46	0.229851	NA						Group3
AC	AC Friedelin	Zm00001d007186	2	224112942	224116966	+	0.00103998	32	0.159896	Apyrase 1
AC	AC Friedelin	Zm00001d009803	8	82156141	82159658	-	0.00068941	24	0.119922	NADH-ubiquinone oxidoreductase 10.5 kDa subunit%3B NADH-ubiquinone oxidoreductase subunit
AC	AC Friedelin	Zm00001d010823	8	128844845	128851355	-	0.0011491	34	0.16989	CASC3/Barentsz eIF4AIII binding
AC	AC Friedelin	Zm00001d011365	8	148696781	148699784	+	0.000519825	16	0.079948	alpha/beta-Hydrolases superfamily protein
AC	AC Friedelin	Zm00001d012472	8	175083746	175085658	+	0.00043741	14	0.0699545	Ankyrin repeat family protein
AC	AC Friedelin	Zm00001d012564	8	176755046	176762074	-	0.000368719	12	0.059961	Probable E3 ubiquitin-protein ligase RHC1A
AC	AC Friedelin	Zm00001d012932	5	2183943	2186302	-	0.000572988	19	0.0949383	S-adenosyl-L-methionine-dependent methyltransferases superfamily protein
AC	AC Friedelin	Zm00001d013034	5	3494823	3496592	-	0.000184041	5	0.0249838	40S ribosomal protein S2-1
AC	AC Friedelin	Zm00001d013317	5	8499054	8501834	+	0.000717919	25	0.124919	Haloacid dehalogenase-like hydrolase (HAD) superfamily protein						Group3
AC	AC Friedelin	Zm00001d013443	5	11710780	11712488	-	0.000382379	13	0.0649578	CCT motif family protein
AC	AC Friedelin	Zm00001d013796	5	20375070	20392119	-	4.72463e-08	2	0.0099935	dcl105;dicer-like 105:		5-20058847	4	4.10465e-05	124126	Group1
AC	AC Friedelin	Zm00001d013798	5	20529397	20576095	-	1.26207e-25	1	0.00499675	Cycloartenol synthase	Yes	5-20058847	4	4.10465e-05	13152	Group1	Intra
AC	AC Friedelin	Zm00001d013799	5	20611347	20612617	+	2.74616e-06	3	0.0149903	Membrane metalloprotease ARASP chloroplastic		5-20058847	4	4.10465e-05	95102	Group1	Intra
AC	AC Friedelin	Zm00001d013831	5	21887363	21891412	-	0.000826573	28	0.139909	Aspartokinase
AC	AC Friedelin	Zm00001d018964	7	10851369	10857444	+	0.000529278	17	0.0849448	Guanylate-binding family protein
AC	AC Friedelin	Zm00001d027576	1	8333074	8336362	+	0.000323333	9	0.0449708	NA
AC	AC Friedelin	Zm00001d027842	1	14882458	14891319	-	0.00104139	33	0.164893	O-fucosyltransferase family protein						Group3
AC	AC Friedelin	Zm00001d028704	1	43713184	43724218	+	0.00149382	47	0.234847	Thioredoxin-like protein AAED1 chloroplastic
AC	AC Friedelin	Zm00001d031653	1	197494482	197499476	+	0.000725992	26	0.129916	Glycerophosphodiester phosphodiesterase GDPD2
AC	AC Friedelin	Zm00001d032308	1	221568089	221571245	+	0.00118069	37	0.18488	NHL domain-containing protein
AC	AC Friedelin	Zm00001d032310	1	221630345	221634888	-	0.00183367	50	0.249838	Protein kinase superfamily protein
AC	AC Friedelin	Zm00001d032322	1	222263901	222267470	+	0.00116861	35	0.174886	Nucleobase-ascorbate transporter 6
AC	AC Friedelin	Zm00001d032900	1	242190467	242193230	-	0.00141664	44	0.219857	Pentatricopeptide repeat-containing protein
AC	AC Friedelin	Zm00001d033170	1	252777188	252784963	+	0.000604355	22	0.109929	Probable E3 ubiquitin-protein ligase RHB1A
AC	AC Friedelin	Zm00001d033231	1	255266246	255275500	+	0.000968085	29	0.144906	Expansin-B4
AC	AC Friedelin	Zm00001d033526	1	265611152	265613835	+	0.000594724	21	0.104932	recQ-mediated genome instability-like protein
AC	AC Friedelin	Zm00001d034665	1	299210476	299212684	-	0.000659287	23	0.114925	NAD-dependent epimerase/dehydratase
AC	AC Friedelin	Zm00001d037001	6	108725545	108733553	-	0.00019201	6	0.0299805	no vein-like
AC	AC Friedelin	Zm00001d037803	6	138208458	138215829	-	0.000730887	27	0.134912	Probable lysine-specific demethylase JMJ14
AC	AC Friedelin	Zm00001d039260	3	750258	754984	+	0.00136145	42	0.209864	g2;golden plant2: (aka g5, pg14, v19, pg-m, bsd1) golden pale-green, weak plants; sheaths whitish yellow-green; pg-m (now g2-pg14::I) of Peterson is a mutable allele that responds to En; small bundle sheath plastids; SSR umc2101, umc2102, umc2103, umc2104, umc2105, umc2106, umc2107, umc2108.pale green seedling lethal, reduced Rubisco and NADP-malic enzyme, small bundle sheath plastids
AC	AC Friedelin	Zm00001d040220	3	32671215	32675049	-	0.00134044	41	0.204867	Enolase-phosphatase E1
AC	AC Friedelin	Zm00001d042026	3	147731588	147734168	+	0.00120363	39	0.194873	Chlorophyllide a oxygenase chloroplastic
AC	AC Friedelin	Zm00001d045205	9	16041474	16043191	+	0.00053485	18	0.0899415	fbxl1;F-box domain and LRR containing protein1: encodes an F-box domain and a leucine-rich-repeat domain protein
AC	AC Friedelin	Zm00001d045610	9	28669344	28671875	+	7.30256e-05	4	0.019987	Homogentisate 12-dioxygenase
AC	AC Friedelin	Zm00001d046624	9	99409598	99416154	+	0.000487394	15	0.0749513	Probable E3 ubiquitin ligase SUD1
AC	AC Friedelin	Zm00001d046786	9	105955854	105957260	-	0.00130182	40	0.19987	Photosystem I chlorophyll a/b-binding protein 3-1 chloroplastic
AC	AC Friedelin	Zm00001d048162	9	151217157	151218737	-	0.0011928	38	0.189877	Expressed protein; protein
AC	AC Friedelin	Zm00001d049019	4	12795776	12800287	+	0.000198318	7	0.0349773	Ankyrin repeat protein SKIP35
AC	AC Friedelin	Zm00001d051930	4	174761145	174765365	+	0.00117791	36	0.179883	(Csu525(RpL17))%2C mRNA
AC	AC Friedelin	Zm00001d052033	4	176969141	176972630	+	0.00143456	45	0.224854	OSJNBb0045P24.5 protein
AC	AC Friedelin	Zm00001d052379	4	188629163	188633869	-	0.000977097	30	0.149903	Vacuolar protein sorting-associated protein 32 homolog 1						Group3
AC	AC Friedelin	Zm00001d053998	4	244830012	244833977	-	0.00164147	49	0.244841	wee1;wee1: cDNA single copy, deduced protein 50% identity to protein kinase domain of human Wee1; SSR umc1255
AC	AC Unk1	Zm00001d001798	2	1081627	1084219	+	0.00176044	48	0.239844	mis12b;minichromosome instability12b: encodes a kinetochore protein required for meiosis I
AC	AC Unk1	Zm00001d003643	2	51509991	51522514	+	0.000323348	20	0.099935	L-ascorbate peroxidase S chloroplastic/mitochondrial
AC	AC Unk1	Zm00001d011365	8	148696781	148699784	+	0.000182147	14	0.0699545	alpha/beta-Hydrolases superfamily protein
AC	AC Unk1	Zm00001d012797	5	50443	62268	-	0.00177747	50	0.249838	NA
AC	AC Unk1	Zm00001d012932	5	2183943	2186302	-	1.70977e-05	5	0.0249838	S-adenosyl-L-methionine-dependent methyltransferases superfamily protein
AC	AC Unk1	Zm00001d013768	5	19733215	19740908	-	0.000465976	24	0.119922	Expressed protein; protein
AC	AC Unk1	Zm00001d013786	5	20161442	20163432	+	0.0013221	41	0.204867	transferases;folic acid binding						Group3
AC	AC Unk1	Zm00001d013787	5	20163628	20166182	-	0.00022778	15	0.0749513	Secretory carrier-associated membrane protein 3						Group3
AC	AC Unk1	Zm00001d013796	5	20375070	20392119	-	2.30932e-06	3	0.0149903	dcl105;dicer-like 105:						Group1
AC	AC Unk1	Zm00001d013798	5	20529397	20576095	-	1.28762e-32	1	0.00499675	Cycloartenol synthase	Yes	5-20157791	1	1.02616e-05	37984	Group1	Intra
AC	AC Unk1	Zm00001d013799	5	20611347	20612617	+	3.95718e-06	4	0.019987	Membrane metalloprotease ARASP chloroplastic		5-20157791	1	1.02616e-05	1462	Group1	Intra
AC	AC Unk1	Zm00001d013824	5	21486605	21490627	+	0.000350029	21	0.104932	F-box domain containing protein expressed
AC	AC Unk1	Zm00001d013827	5	21505251	21508854	+	0.000238759	16	0.079948	TRF-like 5
AC	AC Unk1	Zm00001d013831	5	21887363	21891412	-	3.91316e-07	2	0.0099935	Aspartokinase
AC	AC Unk1	Zm00001d013862	5	23180469	23183875	+	9.27575e-05	9	0.0449708	Cytochrome P450 84A1						Group2
AC	AC Unk1	Zm00001d013868	5	23311089	23316157	+	0.000468651	25	0.124919	CDPK-related kinase 3						Group1
AC	AC Unk1	Zm00001d017862	5	209091060	209095479	+	4.01935e-05	6	0.0299805	RING/FYVE/PHD zinc finger superfamily protein
AC	AC Unk1	Zm00001d018257	5	217516473	217524451	+	4.42186e-05	7	0.0349773	NA
AC	AC Unk1	Zm00001d019130	7	18334524	18345408	-	0.000870333	33	0.164893	Metallopeptidase M24 family protein
AC	AC Unk1	Zm00001d019268	7	25022032	25030928	+	0.00106814	40	0.19987	Protein LAZ1
AC	AC Unk1	Zm00001d019866	7	71125638	71134674	-	0.000762071	30	0.149903	Sulfate adenylyltransferase subunit 2
AC	AC Unk1	Zm00001d024398	10	68924044	68928079	+	0.00169378	46	0.229851	myosin heavy chain-related
AC	AC Unk1	Zm00001d026068	10	137510088	137512421	+	0.000301589	18	0.0899415	Subtilisin-like protease SBT1.3
AC	AC Unk1	Zm00001d027402	1	4417830	4421059	+	7.81478e-05	8	0.039974	NA
AC	AC Unk1	Zm00001d028575	1	39563411	39569231	-	0.00160769	43	0.21486	AY110052;<e5><ca>:						Group3	Intra
AC	AC Unk1	Zm00001d032900	1	242190467	242193230	-	0.000404986	23	0.114925	Pentatricopeptide repeat-containing protein
AC	AC Unk1	Zm00001d034665	1	299210476	299212684	-	0.000176983	12	0.059961	NAD-dependent epimerase/dehydratase
AC	AC Unk1	Zm00001d036652	6	96447949	96450464	-	0.00176373	49	0.244841	Aluminum-activated malate transporter 12
AC	AC Unk1	Zm00001d037001	6	108725545	108733553	-	0.000123398	10	0.0499675	no vein-like
AC	AC Unk1	Zm00001d037354	6	122602767	122607391	+	0.000815127	31	0.154899	alpha/beta-Hydrolases superfamily protein
AC	AC Unk1	Zm00001d037803	6	138208458	138215829	-	0.000309341	19	0.0949383	Probable lysine-specific demethylase JMJ14
AC	AC Unk1	Zm00001d037884	6	141021350	141024377	-	0.000880869	35	0.174886	40S ribosomal protein S21-2
AC	AC Unk1	Zm00001d038794	6	164493063	164495421	-	0.0010119	37	0.18488	Pectinesterase
AC	AC Unk1	Zm00001d040023	3	23309375	23312957	-	0.000902108	36	0.179883	Protein kinase superfamily protein
AC	AC Unk1	Zm00001d040315	3	37693604	37698000	+	0.000718613	29	0.144906	NA
AC	AC Unk1	Zm00001d041004	3	89704604	89708058	+	0.000499501	26	0.129916	Lysine histidine transporter-like 8
AC	AC Unk1	Zm00001d041679	3	133009146	133013325	-	0.00168583	45	0.224854	UDP-D-apiose/UDP-D-xylose synthase 2
AC	AC Unk1	Zm00001d042007	3	147174398	147175561	-	0.00101621	38	0.189877	Protein MITOFERRINLIKE 1 chloroplastic
AC	AC Unk1	Zm00001d042692	3	177204037	177208754	-	0.000713437	28	0.139909	Protein TRANSPARENT TESTA 12
AC	AC Unk1	Zm00001d042718	3	178114275	178120637	+	0.00104738	39	0.194873	Protein LIKE COV 2						Group3
AC	AC Unk1	Zm00001d042719	3	178123867	178127139	-	0.000180145	13	0.0649578	Integral membrane Yip1 family protein
AC	AC Unk1	Zm00001d044040	3	217476456	217480759	-	0.00166657	44	0.219857	GDSL esterase/lipase
AC	AC Unk1	Zm00001d045393	9	20521786	20527702	+	0.000354778	22	0.109929	Ran BP2/NZF zinc finger-like superfamily protein
AC	AC Unk1	Zm00001d046624	9	99409598	99416154	+	0.000877351	34	0.16989	Probable E3 ubiquitin ligase SUD1
AC	AC Unk1	Zm00001d049018	4	12734554	12739401	+	0.00152464	42	0.209864	Trypsin family protein with PDZ domain						Group3
AC	AC Unk1	Zm00001d049088	4	15686704	15691271	-	0.000834488	32	0.159896	ATP-dependent (S)-NAD(P)H-hydrate dehydratase							Intra
AC	AC Unk1	Zm00001d051872	4	172964877	172966249	-	0.000282314	17	0.0849448	Aquaporin PIP1-5
AC	AC Unk1	Zm00001d052485	4	191046511	191057109	-	0.000174171	11	0.0549643	AMP-binding protein
AC	AC Unk1	Zm00001d053662	4	238375990	238382185	-	0.00175961	47	0.234847	NA
AC	AC Unk1	Zm00001d054014	4	245166573	245170425	-	0.000507272	27	0.134912	Probable serine/threonine-protein kinase Cx32 chloroplastic						Group3
AC	AC Unk3	Zm00001d003329	2	40262906	40272959	-	0.0015592	33	0.164893	RNA binding (RRM/RBD/RNP motifs) family protein
AC	AC Unk3	Zm00001d004782	2	138884630	138899209	-	0.00218245	47	0.234847	Transducin/WD40 repeat-like superfamily protein
AC	AC Unk3	Zm00001d005694	2	183651912	183653332	-	0.000476243	10	0.0499675	prin2;plastid redox insensitive2: Maize ortholog of Arabidopsis PRIN2. Required for transcription by the plastid-encoded polymerase (PEP). (A. Barkan, 2015)orthologous to At1g10522
AC	AC Unk3	Zm00001d005705	2	183947295	183952261	+	0.00200243	41	0.204867	Chromatin remodeling protein EBS
AC	AC Unk3	Zm00001d009121	8	37567615	37568663	+	0.00214838	46	0.229851	NA
AC	AC Unk3	Zm00001d009837	8	84424231	84443192	+	0.00150513	31	0.154899	RING/U-box superfamily protein
AC	AC Unk3	Zm00001d010754	8	126888364	126893011	+	0.00024949	5	0.0249838	NA						Group3
AC	AC Unk3	Zm00001d012550	8	176472551	176477257	-	0.000739152	16	0.079948	Leucine-rich repeat (LRR) family protein
AC	AC Unk3	Zm00001d012760	8	180048744	180055916	+	0.00153192	32	0.159896	Golgin candidate 1
AC	AC Unk3	Zm00001d013276	5	7615288	7624824	-	0.00122593	22	0.109929	Myosin-12
AC	AC Unk3	Zm00001d013385	5	10169946	10171655	-	0.00054426	12	0.059961	Scarecrow-like protein 7
AC	AC Unk3	Zm00001d013796	5	20375070	20392119	-	0.000867834	18	0.0899415	dcl105;dicer-like 105:		5-20033344	1	1.02616e-05	98627	Group1
AC	AC Unk3	Zm00001d013798	5	20529397	20576095	-	2.32684e-10	1	0.00499675	Cycloartenol synthase	Yes	5-20033344	1	1.02616e-05	38651	Group1	Intra
AC	AC Unk3	Zm00001d013868	5	23311089	23316157	+	0.00221226	48	0.239844	CDPK-related kinase 3		5-22757602	152	0.00155977	63093	Group1
AC	AC Unk3	Zm00001d014669	5	58224872	58231628	-	0.001603	34	0.16989	Cadmium/zinc-transporting ATPase HMA2
AC	AC Unk3	Zm00001d014826	5	64619632	64621266	+	0.00116197	21	0.104932	Expansin-like A2
AC	AC Unk3	Zm00001d018080	5	213839290	213843472	-	0.00234353	49	0.244841	Probable beta-D-xylosidase 7						Group3	Intra
AC	AC Unk3	Zm00001d019090	7	15824177	15832175	-	0.00138843	27	0.134912	DDT domain-containing protein DDR4
AC	AC Unk3	Zm00001d019266	7	24811760	24822600	-	0.00178247	36	0.179883	agpll2;ADP glucose pyrophosphorylase large subunit leaf2:
AC	AC Unk3	Zm00001d021551	7	155647955	155651800	+	0.00127871	24	0.119922	Ras-related protein RABH1b
AC	AC Unk3	Zm00001d022085	7	169769393	169772957	+	0.00044176	9	0.0449708	UDP-arabinopyranose mutase 3						Group3
AC	AC Unk3	Zm00001d022529	7	179415995	179417774	+	0.00169637	35	0.174886	alpha/beta-Hydrolases superfamily protein
AC	AC Unk3	Zm00001d024155	10	50392427	50394713	+	0.00242985	50	0.249838	(DL)-glycerol-3-phosphatase 2
AC	AC Unk3	Zm00001d026267	10	142376205	142380294	-	0.00188255	39	0.194873	stk4;serine-threonine kinase4: Expression responds to available phosphate, and its expression up-regulated under phosphate starvation.
AC	AC Unk3	Zm00001d027335	1	3172313	3176736	-	0.00143319	28	0.139909	Trihelix transcription factor GT-2
AC	AC Unk3	Zm00001d027655	1	10257667	10258752	+	0.000616826	15	0.0749513	Cyclin-dependent kinases regulatory subunit
AC	AC Unk3	Zm00001d027842	1	14882458	14891319	-	0.000401553	8	0.039974	O-fucosyltransferase family protein						Group3
AC	AC Unk3	Zm00001d028370	1	32363713	32367026	+	0.00108636	19	0.0949383	Protein OBERON 3
AC	AC Unk3	Zm00001d029285	1	64841576	64846984	+	0.000591972	13	0.0649578	pdlk1;pyruvate dehydrogenase (lipoamide) kinase1:
AC	AC Unk3	Zm00001d029337	1	66484843	66507855	+	0.00145136	29	0.144906	ATP binding protein
AC	AC Unk3	Zm00001d030250	1	116773992	116777183	+	0.00210654	45	0.224854	Transparent testa 12 protein
AC	AC Unk3	Zm00001d030381	1	127553498	127556739	-	0.000381836	7	0.0349773	Deoxyribodipyrimidine photo-lyase
AC	AC Unk3	Zm00001d031149	1	179744678	179749229	+	0.0020545	42	0.209864	Dihydroceramide fatty acyl 2-hydroxylase FAH1
AC	AC Unk3	Zm00001d031589	1	195608214	195611534	-	4.82132e-05	3	0.0149903	GDT1-like protein 3						Group3
AC	AC Unk3	Zm00001d033005	1	246790551	246792861	-	0.00137872	26	0.129916	Homeobox-leucine zipper protein HAT7
AC	AC Unk3	Zm00001d033988	1	280476817	280478577	-	0.00180086	37	0.18488	Cytokinin-O-glucosyltransferase 1
AC	AC Unk3	Zm00001d034282	1	288419713	288426810	-	0.00185032	38	0.189877	Protein FAR1-RELATED SEQUENCE 5
AC	AC Unk3	Zm00001d035097	6	5178432	5182053	+	7.64507e-06	2	0.0099935	Putative leucine-rich repeat protein kinase family protein
AC	AC Unk3	Zm00001d038579	6	160393660	160396437	-	0.00209831	44	0.219857	Phosphoglycerate kinase
AC	AC Unk3	Zm00001d041056	3	93516867	93523481	-	0.00191285	40	0.19987	Auxin response factor 2
AC	AC Unk3	Zm00001d043566	3	204182964	204191395	+	0.000259505	6	0.0299805	Protein STICHEL-like 3
AC	AC Unk3	Zm00001d044467	3	228977566	228980358	+	0.000785319	17	0.0849448	NA						Group3	Both
AC	AC Unk3	Zm00001d044748	9	1120172	1124593	+	0.00125125	23	0.114925	Pyruvate dehydrogenase E1 component subunit alpha-1 mitochondrial
AC	AC Unk3	Zm00001d047732	9	140181927	140183785	-	0.000221189	4	0.019987	Probable protein phosphatase 2C 30
AC	AC Unk3	Zm00001d048070	9	149343171	149346943	-	0.00205694	43	0.21486	Putative leucine-rich repeat protein kinase family protein
AC	AC Unk3	Zm00001d049457	4	30893684	30906303	-	0.00130847	25	0.124919	sdg108;set domain gene108:
AC	AC Unk3	Zm00001d051307	4	152668573	152674431	-	0.000616196	14	0.0699545	Autophagy-related protein 13a
AC	AC Unk3	Zm00001d052180	4	181857308	181864042	-	0.000509695	11	0.0549643	tu1;tunicate1: dominant Tu1 ears develop long glumes enclosing individual kernels; tassels develop large, coarse glumes and sex reversal; both inflorescences become grossly vegetative and sterile in homozygotes
AC	AC Unk3	Zm00001d053660	4	238366195	238369060	+	0.00109993	20	0.099935	Putative regulator of chromosome condensation (RCC1) family protein
AC	AC Unk3	Zm00001d053977	4	244550392	244554499	-	0.00148259	30	0.149903	NA						Group3
AC	AC Unk4	Zm00001d002405	2	12046655	12047909	-	0.00243768	46	0.229851	Probable WRKY transcription factor 11
AC	AC Unk4	Zm00001d002424	2	12400461	12403506	+	0.000121417	5	0.0249838	Transcription factor GT-3b
AC	AC Unk4	Zm00001d008359	8	6272890	6273327	+	0.00246499	47	0.234847	MFS18 protein
AC	AC Unk4	Zm00001d009849	8	85009775	85013595	+	0.000304535	12	0.059961	NifU-like protein 4 mitochondrial
AC	AC Unk4	Zm00001d010174	8	102988900	102995883	-	0.000218129	9	0.0449708	Protein LIKE COV 2
AC	AC Unk4	Zm00001d013744	5	19094397	19096516	-	0.0011573	22	0.109929	Putative cyclin-A3-1
AC	AC Unk4	Zm00001d013796	5	20375070	20392119	-	0.00258156	50	0.249838	dcl105;dicer-like 105:						Group1
AC	AC Unk4	Zm00001d013798	5	20529397	20576095	-	1.54366e-06	1	0.00499675	Cycloartenol synthase	Yes	5-20158844	1	1.02616e-05	39037	Group1	Intra
AC	AC Unk4	Zm00001d014183	5	35277701	35283873	-	0.00218906	37	0.18488	Probable prolyl 4-hydroxylase 12
AC	AC Unk4	Zm00001d014948	5	69540319	69544592	+	0.000288624	11	0.0549643	Protein prenylyltransferase superfamily protein						Group3
AC	AC Unk4	Zm00001d016767	5	175325311	175326297	-	7.46561e-05	4	0.019987	Tetratricopeptide repeat (TPR)-like superfamily protein						Group3
AC	AC Unk4	Zm00001d017380	5	193887164	193890043	-	0.00232442	44	0.219857	Membrane steroid-binding protein 1
AC	AC Unk4	Zm00001d018032	5	212488580	212492036	-	0.00256291	49	0.244841	Probable mannan synthase 7
AC	AC Unk4	Zm00001d019062	7	14880511	14886995	+	0.00092922	21	0.104932	mha3;membrane H(+)-ATPase3:
AC	AC Unk4	Zm00001d021221	7	146489261	146494703	-	0.00229796	42	0.209864	Protein binding protein
AC	AC Unk4	Zm00001d021864	7	164880127	164883291	-	0.00143865	28	0.139909	splicing factor Prp18 family protein
AC	AC Unk4	Zm00001d024519	10	75764386	75780299	-	0.00050593	14	0.0699545	rubredoxin family protein
AC	AC Unk4	Zm00001d024630	10	81140535	81143186	-	0.000802607	19	0.0949383	Putative MYB DNA-binding domain superfamily protein
AC	AC Unk4	Zm00001d025574	10	122791789	122795379	+	0.00199237	35	0.174886	Probable plastid-lipid-associated protein 2 chloroplastic
AC	AC Unk4	Zm00001d026352	10	144132680	144133357	-	8.94034e-06	2	0.0099935	Cytochrome c biogenesis ATP-binding export protein ccmA-like%3B Cytochrome c biogenesis ATP-binding export protein ccmA-like protein						Group3
AC	AC Unk4	Zm00001d026654	10	149493855	149501735	+	0.000498874	13	0.0649578	Pentatricopeptide repeat-containing protein chloroplastic
AC	AC Unk4	Zm00001d027342	1	3292884	3294726	-	0.000768704	17	0.0849448	Mitochondrial import inner membrane translocase subunit TIM9
AC	AC Unk4	Zm00001d027722	1	12170863	12175121	+	0.00130469	25	0.124919	nod1;narrow odd dwarf1: mutants are small plants with narrow leaves
AC	AC Unk4	Zm00001d028451	1	35300769	35301761	-	0.00255323	48	0.239844	NA
AC	AC Unk4	Zm00001d028465	1	35816377	35817554	+	0.00234836	45	0.224854	NA
AC	AC Unk4	Zm00001d028972	1	53302218	53303096	-	0.00153866	29	0.144906	NA
AC	AC Unk4	Zm00001d029459	1	71770258	71773654	+	0.000546258	15	0.0749513	Probable nucleoredoxin 1
AC	AC Unk4	Zm00001d030250	1	116773992	116777183	+	0.00085574	20	0.099935	Transparent testa 12 protein
AC	AC Unk4	Zm00001d030796	1	160087365	160092610	-	0.00197774	34	0.16989	Serine-threonine protein kinase plant-type
AC	AC Unk4	Zm00001d030832	1	162231719	162233777	+	1.5828e-05	3	0.0149903	Probable polyamine transporter						Group3
AC	AC Unk4	Zm00001d030958	1	169037521	169044042	+	0.00231006	43	0.21486	TRAF-like superfamily protein
AC	AC Unk4	Zm00001d031049	1	174839919	174844064	-	0.00206104	36	0.179883	Serine/threonine-protein kinase receptor
AC	AC Unk4	Zm00001d031059	1	175156310	175162258	-	0.000721359	16	0.079948	Chaperone DnaJ-domain superfamily protein
AC	AC Unk4	Zm00001d031536	1	193620437	193622803	-	0.00185262	32	0.159896	Oxysterol-binding protein-related protein 4B
AC	AC Unk4	Zm00001d031745	1	200647593	200649580	-	0.00194315	33	0.164893	Homeobox-leucine zipper protein HAT3
AC	AC Unk4	Zm00001d038084	6	147215793	147221548	+	0.00227528	41	0.204867	50S ribosomal protein L1 chloroplastic
AC	AC Unk4	Zm00001d038794	6	164493063	164495421	-	0.002267	39	0.194873	Pectinesterase
AC	AC Unk4	Zm00001d039867	3	17266726	17272686	+	0.00154216	30	0.149903	Factor of DNA methylation 4
AC	AC Unk4	Zm00001d040127	3	28623780	28627767	-	0.000194616	8	0.039974	Proline-rich receptor-like protein kinase PERK10
AC	AC Unk4	Zm00001d041912	3	143139069	143145913	+	0.00127105	24	0.119922	Putative serine esterase family protein
AC	AC Unk4	Zm00001d042690	3	177034926	177047987	-	0.00175653	31	0.154899	Embryogenesis-associated protein EMB8
AC	AC Unk4	Zm00001d043838	3	211449477	211455993	+	0.000193693	7	0.0349773	Transparent testa 12 protein
AC	AC Unk4	Zm00001d046254	9	76891003	76909916	+	0.000285139	10	0.0499675	Anther-specific proline-rich protein APG
AC	AC Unk4	Zm00001d047162	9	120450472	120462717	-	0.000183667	6	0.0299805	UDP-Glycosyltransferase superfamily protein
AC	AC Unk4	Zm00001d047574	9	136088982	136094529	+	0.00222852	38	0.189877	NA						Group3
AC	AC Unk4	Zm00001d048532	9	157944066	157946367	-	0.00121681	23	0.114925	Probable glucuronoxylan glucuronosyltransferase IRX7
AC	AC Unk4	Zm00001d048731	4	4464763	4469275	+	0.00134235	27	0.134912	P-loop containing nucleoside triphosphate hydrolases superfamily protein
AC	AC Unk4	Zm00001d050048	4	62421196	62426479	-	0.00227346	40	0.19987	Putative DUF566 domain containing family protein
AC	AC Unk4	Zm00001d051307	4	152668573	152674431	-	0.000786623	18	0.0899415	Autophagy-related protein 13a
AC	AC Unk4	Zm00001d052407	4	189217458	189230120	-	0.00133311	26	0.129916	ENTH/VHS family protein						Group3
AC	AC Unk7	Zm00001d002143	2	6636877	6642835	+	0.000173999	7	0.0349773	Transcription factor TGA4
AC	AC Unk7	Zm00001d002147	2	6777775	6781319	+	0.000438651	20	0.099935	NA
AC	AC Unk7	Zm00001d003176	2	34606365	34611108	-	0.000135205	5	0.0249838	Protein NLP8						Group3
AC	AC Unk7	Zm00001d003648	2	51941038	51950006	+	0.00074761	31	0.154899	Increased DNA methylation 1
AC	AC Unk7	Zm00001d005485	2	175607776	175613053	-	0.000684246	28	0.139909	phb1;prohibitin1: cDNA sequence
AC	AC Unk7	Zm00001d006521	2	210455427	210458297	-	0.00100652	37	0.18488	NA
AC	AC Unk7	Zm00001d008624	8	15102373	15104001	+	0.000281869	14	0.0699545	HSP20-like chaperones superfamily protein
AC	AC Unk7	Zm00001d012240	8	170777809	170781884	+	0.00125561	45	0.224854	SUN4
AC	AC Unk7	Zm00001d012932	5	2183943	2186302	-	0.00139111	47	0.234847	S-adenosyl-L-methionine-dependent methyltransferases superfamily protein
AC	AC Unk7	Zm00001d013317	5	8499054	8501834	+	0.00102249	38	0.189877	Haloacid dehalogenase-like hydrolase (HAD) superfamily protein						Group3
AC	AC Unk7	Zm00001d013443	5	11710780	11712488	-	0.000200372	9	0.0449708	CCT motif family protein
AC	AC Unk7	Zm00001d013706	5	18187967	18195207	+	0.000187067	8	0.039974	tha9;thylakoid assembly 9:
AC	AC Unk7	Zm00001d013796	5	20375070	20392119	-	1.03669e-07	2	0.0099935	dcl105;dicer-like 105:		5-20008343	1	1.02616e-05	73627	Group1
AC	AC Unk7	Zm00001d013798	5	20529397	20576095	-	3.58545e-25	1	0.00499675	Cycloartenol synthase	Yes	5-20008343	1	1.02616e-05	63651	Group1	Intra
AC	AC Unk7	Zm00001d013799	5	20611347	20612617	+	9.77875e-06	3	0.0149903	Membrane metalloprotease ARASP chloroplastic		5-20008343	1	1.02616e-05	145601	Group1	Intra
AC	AC Unk7	Zm00001d013831	5	21887363	21891412	-	0.00054244	22	0.109929	Aspartokinase
AC	AC Unk7	Zm00001d013862	5	23180469	23183875	+	0.000343684	16	0.079948	Cytochrome P450 84A1						Group2
AC	AC Unk7	Zm00001d017643	5	202957210	202960229	-	0.000614211	23	0.114925	Catalytic/ protein phosphatase type 2C						Group3
AC	AC Unk7	Zm00001d017840	5	208461206	208462369	-	0.000795269	32	0.159896	Delta(12)-fatty-acid desaturase
AC	AC Unk7	Zm00001d017862	5	209091060	209095479	+	0.000218117	10	0.0499675	RING/FYVE/PHD zinc finger superfamily protein
AC	AC Unk7	Zm00001d018282	5	217871641	217873992	-	0.000950973	35	0.174886	Subtilisin-like protease SBT1.4
AC	AC Unk7	Zm00001d020502	7	119514623	119518178	+	0.000262257	12	0.059961	RING/U-box superfamily protein
AC	AC Unk7	Zm00001d021177	7	145080744	145081383	+	0.00117448	42	0.209864	NA
AC	AC Unk7	Zm00001d022369	7	176239136	176241970	+	0.000338194	15	0.0749513	NA
AC	AC Unk7	Zm00001d026068	10	137510088	137512421	+	0.00141371	48	0.239844	Subtilisin-like protease SBT1.3
AC	AC Unk7	Zm00001d028696	1	43359353	43361346	-	0.00063887	24	0.119922	Expressed protein; protein
AC	AC Unk7	Zm00001d031019	1	173937105	173940807	+	0.00118626	43	0.21486	Homocysteine S-methyltransferase 2
AC	AC Unk7	Zm00001d031072	1	175972206	175977764	-	0.000511647	21	0.104932	Metallo-hydrolase/oxidoreductase superfamily protein
AC	AC Unk7	Zm00001d032155	1	214591041	214592387	-	0.0010276	39	0.194873	CBL-interacting serine/threonine-protein kinase 15
AC	AC Unk7	Zm00001d032308	1	221568089	221571245	+	0.000224613	11	0.0549643	NHL domain-containing protein
AC	AC Unk7	Zm00001d033231	1	255266246	255275500	+	0.00105079	40	0.19987	Expansin-B4
AC	AC Unk7	Zm00001d033526	1	265611152	265613835	+	0.000681003	27	0.134912	recQ-mediated genome instability-like protein
AC	AC Unk7	Zm00001d033992	1	280585851	280594549	+	0.000851598	33	0.164893	emp10;empty pericarp10: mutant effects the cis-splicing of nad2 intron 1 and seed development
AC	AC Unk7	Zm00001d034319	1	289129916	289132811	-	0.000882345	34	0.16989	Dihydroceramide fatty acyl 2-hydroxylase FAH1
AC	AC Unk7	Zm00001d034665	1	299210476	299212684	-	0.000169467	6	0.0299805	NAD-dependent epimerase/dehydratase
AC	AC Unk7	Zm00001d039057	6	169390376	169391098	+	0.00039383	19	0.0949383	NA
AC	AC Unk7	Zm00001d040220	3	32671215	32675049	-	6.20812e-05	4	0.019987	Enolase-phosphatase E1
AC	AC Unk7	Zm00001d042193	3	155542837	155548752	-	0.00113392	41	0.204867	Putative cullin-like protein 2
AC	AC Unk7	Zm00001d042690	3	177034926	177047987	-	0.00118748	44	0.219857	Embryogenesis-associated protein EMB8
AC	AC Unk7	Zm00001d042719	3	178123867	178127139	-	0.00134264	46	0.229851	Integral membrane Yip1 family protein
AC	AC Unk7	Zm00001d042966	3	185204150	185206008	+	0.000975185	36	0.179883	40S ribosomal protein S23-2
AC	AC Unk7	Zm00001d045205	9	16041474	16043191	+	0.000655676	25	0.124919	fbxl1;F-box domain and LRR containing protein1: encodes an F-box domain and a leucine-rich-repeat domain protein
AC	AC Unk7	Zm00001d045610	9	28669344	28671875	+	0.00148477	50	0.249838	Homogentisate 12-dioxygenase
AC	AC Unk7	Zm00001d047015	9	115397715	115419683	+	0.000346275	17	0.0849448	DnaJ homolog subfamily C GRV2
AC	AC Unk7	Zm00001d047821	9	142594236	142596825	-	0.000371458	18	0.0899415	NA
AC	AC Unk7	Zm00001d048162	9	151217157	151218737	-	0.000730962	30	0.149903	Expressed protein; protein
AC	AC Unk7	Zm00001d049018	4	12734554	12739401	+	0.0014254	49	0.244841	Trypsin family protein with PDZ domain						Group3
AC	AC Unk7	Zm00001d052207	4	183231187	183232262	+	0.000668041	26	0.129916	NA
AC	AC Unk7	Zm00001d052379	4	188629163	188633869	-	0.000728886	29	0.144906	Vacuolar protein sorting-associated protein 32 homolog 1						Group3
AC	AC Unk7	Zm00001d053998	4	244830012	244833977	-	0.000266561	13	0.0649578	wee1;wee1: cDNA single copy, deduced protein 50% identity to protein kinase domain of human Wee1; SSR umc1255
AC	AC Unk8	Zm00001d003083	2	31519654	31526365	-	0.00081247	21	0.104932	Isocitrate dehydrogenase [NADP]
AC	AC Unk8	Zm00001d003471	2	45287341	45292164	-	0.000125956	6	0.0299805	Sugar transport protein 5
AC	AC Unk8	Zm00001d003509	2	46242467	46247628	+	0.00132229	37	0.18488	Probable protein phosphatase 2C 12
AC	AC Unk8	Zm00001d003589	2	49078847	49082055	-	0.0015803	43	0.21486	ypt1;ypt homolog1: cDNAs obtained by homology to GTP-binding domain of ras-protein family and mouse ypt protein
AC	AC Unk8	Zm00001d003789	2	59384911	59386717	+	0.000110389	5	0.0249838	Ras-related protein RABD1
AC	AC Unk8	Zm00001d004300	2	101481769	101492289	+	0.00108802	30	0.149903	E3 ubiquitin-protein ligase MBR2
AC	AC Unk8	Zm00001d005215	2	163862650	163864152	-	3.65189e-06	1	0.00499675	Ras-related protein RABD1
AC	AC Unk8	Zm00001d005808	2	189439983	189444202	+	0.00177209	49	0.244841	Probable ethanolamine kinase
AC	AC Unk8	Zm00001d006246	2	202741786	202747195	-	0.000957857	24	0.119922	La-related protein 1C
AC	AC Unk8	Zm00001d008564	8	13133398	13137232	+	0.00118767	35	0.174886	Surfeit locus protein 5
AC	AC Unk8	Zm00001d010526	8	119261912	119278968	+	9.54009e-05	4	0.019987	O-fucosyltransferase family protein
AC	AC Unk8	Zm00001d012337	8	172699749	172700888	+	0.001632	44	0.219857	MYB-type transcription factor
AC	AC Unk8	Zm00001d013599	5	15110491	15121017	-	0.000305829	11	0.0549643	Nuclear poly(A) polymerase 1
AC	AC Unk8	Zm00001d013798	5	20529397	20576095	-	5.59141e-05	3	0.0149903	Cycloartenol synthase	Yes					Group1	Intra
AC	AC Unk8	Zm00001d013926	5	24983948	24987816	+	0.000903149	23	0.114925	Formin-like protein 6
AC	AC Unk8	Zm00001d020185	7	98428631	98451742	-	0.00173083	47	0.234847	Probable LRR receptor-like serine/threonine-protein kinase						Group3
AC	AC Unk8	Zm00001d020738	7	130768508	130769509	+	0.000457164	14	0.0699545	Gibberellin receptor GID1L2
AC	AC Unk8	Zm00001d021232	7	146619730	146622285	+	0.00107192	27	0.134912	Protein ROOT PRIMORDIUM DEFECTIVE 1
AC	AC Unk8	Zm00001d024926	10	95315410	95315850	-	0.00166392	45	0.224854	NA
AC	AC Unk8	Zm00001d028269	1	28714876	28733871	+	0.00188415	50	0.249838	NA
AC	AC Unk8	Zm00001d028672	1	42563870	42580521	-	0.000997008	26	0.129916	Ribosomal protein S18
AC	AC Unk8	Zm00001d030732	1	156409808	156421643	-	0.000557983	16	0.079948	U-box domain-containing protein 13
AC	AC Unk8	Zm00001d030767	1	159023195	159024457	-	0.001466	40	0.19987	NA
AC	AC Unk8	Zm00001d030796	1	160087365	160092610	-	0.000264563	10	0.0499675	Serine-threonine protein kinase plant-type
AC	AC Unk8	Zm00001d030832	1	162231719	162233777	+	0.000164201	8	0.039974	Probable polyamine transporter						Group3
AC	AC Unk8	Zm00001d031745	1	200647593	200649580	-	0.00111497	33	0.164893	Homeobox-leucine zipper protein HAT3
AC	AC Unk8	Zm00001d031856	1	204243279	204248168	-	0.000176743	9	0.0449708	Glutaredoxin-C5 chloroplastic
AC	AC Unk8	Zm00001d032010	1	209338030	209341591	+	0.000765883	20	0.099935	26S proteasome non-ATPase regulatory subunit 3 homolog A
AC	AC Unk8	Zm00001d035629	6	37509032	37510146	-	0.00154653	42	0.209864	Actin-depolymerizing factor 4
AC	AC Unk8	Zm00001d037337	6	122042511	122043530	+	0.00153899	41	0.204867	Ribonucleoside-diphosphate reductase small chain C
AC	AC Unk8	Zm00001d037515	6	127808613	127809287	+	0.00112691	34	0.16989	NA
AC	AC Unk8	Zm00001d037859	6	140001946	140006130	+	0.00015463	7	0.0349773	Superoxide dismutase [Mn] 3.1%2C mitochondrial
AC	AC Unk8	Zm00001d038371	6	155675685	155678583	-	0.00108195	29	0.144906	Putative laccase family protein
AC	AC Unk8	Zm00001d039021	6	168832409	168834314	+	0.000659397	19	0.0949383	Cytochrome b561 domain-containing protein
AC	AC Unk8	Zm00001d040561	3	49806344	49811108	+	0.000360852	12	0.059961	NA
AC	AC Unk8	Zm00001d041346	3	113860754	113865747	-	0.00137834	38	0.189877	Cytoplasmic tRNA 2-thiolation protein 2
AC	AC Unk8	Zm00001d041378	3	114791126	114801047	-	0.00172966	46	0.229851	Histone acetyltransferase HAC2
AC	AC Unk8	Zm00001d042178	3	155178699	155179705	-	0.00109163	31	0.154899	Photosystem II reaction center psb28 protein						Group3
AC	AC Unk8	Zm00001d042474	3	168868413	168870806	+	0.000383936	13	0.0649578	Probable carboxylesterase 11
AC	AC Unk8	Zm00001d043609	3	205101695	205107235	+	0.000982124	25	0.124919	mek1;MEK homolog1: at least two copies of the cDNA exist in the maize genome; mek1 transcript levels are most abundant in primary roots and coleoptiles of maize seedlings and exist in lower levels in mature stems and leaves.function inferred from sequence similarity, gene expression and confirmed protein kinase activity
AC	AC Unk8	Zm00001d044785	9	2407990	2410336	-	0.00107681	28	0.139909	glk1;G2-like1: g2 golden2 paralog; specifically affects mesophyll chloroplast assembly, but not bundle sheath chloroplast assembly (Wang et al 2013)
AC	AC Unk8	Zm00001d045400	9	20678179	20679403	-	2.87968e-05	2	0.0099935	Putative homeobox DNA-binding and leucine zipper domain family protein
AC	AC Unk8	Zm00001d046501	9	92852327	92853497	-	0.00110823	32	0.159896	Ethylene-responsive transcription factor WIN1
AC	AC Unk8	Zm00001d046574	9	96556993	96557319	-	0.000653909	18	0.0899415	NA
AC	AC Unk8	Zm00001d047455	9	130773863	130783877	+	0.000897557	22	0.109929	Alpha-N-acetylglucosaminidase
AC	AC Unk8	Zm00001d048235	9	152943120	152954727	-	0.000604531	17	0.0849448	transducin family protein / WD-40 repeat family protein
AC	AC Unk8	Zm00001d048613	4	1294082	1306354	-	0.00118922	36	0.179883	Disease resistance protein RGA2
AC	AC Unk8	Zm00001d049163	4	18563496	18569761	-	0.00174716	48	0.239844	SUMO-activating enzyme subunit 1B-2						Group3
AC	AC Unk8	Zm00001d053150	4	216311306	216317666	+	0.000497809	15	0.0749513	Putative HLH DNA-binding domain superfamily protein
AC	AC Unk8	Zm00001d053273	4	223581945	223588791	+	0.00143465	39	0.194873	NA
AC	AC α-Amyrin	Zm00001d002415	2	12238404	12242986	+	0.000304402	12	0.059961	OSJNBa0041A02.21 protein; protein
AC	AC α-Amyrin	Zm00001d004153	2	86910137	86914927	-	0.00152049	50	0.249838	Cleavage and polyadenylation specificity factor subunit 1
AC	AC α-Amyrin	Zm00001d004413	2	110314499	110316622	+	0.00145169	46	0.229851	Cysteine synthase
AC	AC α-Amyrin	Zm00001d006100	2	198157322	198159769	-	0.00112552	38	0.189877	60S ribosomal protein L7a-1						Group3
AC	AC α-Amyrin	Zm00001d008669	8	16558205	16558516	+	8.43824e-07	2	0.0099935	Histone H4		8-16191259	1	1.02616e-05	52707	Group1	Both
AC	AC α-Amyrin	Zm00001d008708	8	17549354	17554775	-	0.00128487	41	0.204867	Putative DUF1421 domain family protein
AC	AC α-Amyrin	Zm00001d009617	8	73343604	73351556	-	0.000170004	8	0.039974	Protein SUPPRESSOR OF PHYA-105 1
AC	AC α-Amyrin	Zm00001d009669	8	75146233	75152432	-	0.000357203	14	0.0699545	Sugar transporter ERD6-like 6
AC	AC α-Amyrin	Zm00001d010470	8	116794753	116821433	-	0.000463029	18	0.0899415	E3 ubiquitin-protein ligase KEG
AC	AC α-Amyrin	Zm00001d013798	5	20529397	20576095	-	2.79103e-08	1	0.00499675	Cycloartenol synthase	Yes					Group1	Intra
AC	AC α-Amyrin	Zm00001d013849	5	22609420	22613930	+	0.00115355	39	0.194873	Trihelix transcription factor GT-2
AC	AC α-Amyrin	Zm00001d017786	5	206748709	206751630	-	0.000618955	22	0.109929	prr1;putidaredoxin reductase homolog1: endosperm cDNA 5C04E05 (uaz204), similar to NADH-putidaredoxin reductase
AC	AC α-Amyrin	Zm00001d019311	7	26986086	26993698	+	0.00027033	10	0.0499675	IAA-amino acid hydrolase ILR1
AC	AC α-Amyrin	Zm00001d019684	7	50704976	50707942	+	0.000104853	6	0.0299805	Cyclin-L1-1
AC	AC α-Amyrin	Zm00001d020769	7	131678626	131700543	-	0.00110974	37	0.18488	Ubiquitin carboxyl-terminal hydrolase 17
AC	AC α-Amyrin	Zm00001d021384	7	150583860	150593396	-	0.00143444	45	0.224854	Mediator of RNA polymerase II transcription subunit 8						Group3
AC	AC α-Amyrin	Zm00001d021815	7	163543532	163559902	+	0.00107603	33	0.164893	eif2;elongation initiation factor2: etiolated leaf cDNA 6C02E11(uaz224) similar to eIF-2 gamma chain						Group3
AC	AC α-Amyrin	Zm00001d022573	7	180143517	180146438	-	0.000397384	15	0.0749513	26S proteasome regulatory subunit 4 homolog A
AC	AC α-Amyrin	Zm00001d024499	10	74394028	74403109	-	0.00109732	35	0.174886	Nuclear factor 1 A-type isoform 2
AC	AC α-Amyrin	Zm00001d024509	10	74928701	74929729	+	0.000994241	30	0.149903	polymerase delta 4
AC	AC α-Amyrin	Zm00001d025710	10	126946639	126951605	+	0.00054513	20	0.099935	Protein STICHEL-like 2
AC	AC α-Amyrin	Zm00001d025977	10	135065680	135068785	-	5.96402e-05	4	0.019987	Metal-nicotianamine transporter YSL2						Group3
AC	AC α-Amyrin	Zm00001d028653	1	41833738	41838204	+	0.00137771	44	0.219857	tgd1;dTDP-glucose dehydratase homolog csu219: leaf cDNA csu219, 5' sequence similar to DTDP-glucose dehydratase
AC	AC α-Amyrin	Zm00001d028810	1	47141802	47151051	+	0.000338877	13	0.0649578	LL-diaminopimelate aminotransferase chloroplastic						Group3
AC	AC α-Amyrin	Zm00001d029397	1	68934359	68938239	+	0.00049315	19	0.0949383	pld7;phospholipase D7:
AC	AC α-Amyrin	Zm00001d030158	1	109418604	109421962	-	0.000836934	28	0.139909	Protein NRT1/ PTR FAMILY 8.3						Group3
AC	AC α-Amyrin	Zm00001d030253	1	116931237	116932947	-	0.000263943	9	0.0449708	(Z)-3-hexen-1-ol acetyltransferase
AC	AC α-Amyrin	Zm00001d031653	1	197494482	197499476	+	0.000664512	24	0.119922	Glycerophosphodiester phosphodiesterase GDPD2
AC	AC α-Amyrin	Zm00001d032670	1	233736078	233743014	+	0.00147322	47	0.234847	RING/U-box superfamily protein
AC	AC α-Amyrin	Zm00001d032788	1	238190770	238192464	-	0.00108538	34	0.16989	GDSL esterase/lipase LTL1
AC	AC α-Amyrin	Zm00001d034949	1	306490318	306502810	-	0.000160076	7	0.0349773	gbp1;GTP-binding protein homolog1: leaf cDNA csu108, partial sequence similar to Arabidopsis GTP binding protein, RHA1
AC	AC α-Amyrin	Zm00001d036714	6	98440958	98447412	+	2.37896e-05	3	0.0149903	Magnesium transporter MRS2-1
AC	AC α-Amyrin	Zm00001d036785	6	100865973	100876705	+	0.00136766	43	0.21486	Stromal processing peptidase chloroplastic
AC	AC α-Amyrin	Zm00001d039456	3	4838566	4841548	-	0.00106753	32	0.159896	RAP
AC	AC α-Amyrin	Zm00001d039624	3	9366940	9370004	+	0.00151782	49	0.244841	Auxin-responsive protein IAA15
AC	AC α-Amyrin	Zm00001d039639	3	9879223	9883575	-	0.00148084	48	0.239844	Phototropic-responsive NPH3 family protein
AC	AC α-Amyrin	Zm00001d040842	3	70151471	70153788	-	0.000605729	21	0.104932	opr6;12-oxo-phytodienoic acid reductase6: Cytoplasmic
AC	AC α-Amyrin	Zm00001d041290	3	110647125	110652889	+	0.000999504	31	0.154899	mbd105;methyl binding domain105:
AC	AC α-Amyrin	Zm00001d041590	3	128629007	128633579	+	0.000427307	16	0.079948	rte2;rotten ear2: mutants strongly enhance the phenotype of rte1 mutants in soils with low boron content, producing shorter plants that fail to form all reproductive structures
AC	AC α-Amyrin	Zm00001d041839	3	140023603	140029825	+	0.00128691	42	0.209864	Dihydrolipoyllysine-residue acetyltransferase component 5 of pyruvate dehydrogenase complex chloroplastic
AC	AC α-Amyrin	Zm00001d042256	3	157560975	157565462	+	9.89997e-05	5	0.0249838	Protein kinase superfamily protein
AC	AC α-Amyrin	Zm00001d044201	3	221791738	221799973	+	0.000278792	11	0.0549643	ATP-dependent zinc metalloprotease FTSH 11 chloroplastic/mitochondrial
AC	AC α-Amyrin	Zm00001d045456	9	22969331	22971755	+	0.000727345	26	0.129916	Zinc finger (C3HC4-type RING finger) family protein
AC	AC α-Amyrin	Zm00001d046182	9	70088769	70092051	-	0.00109925	36	0.179883	O-fucosyltransferase family protein
AC	AC α-Amyrin	Zm00001d050534	4	97668347	97671152	+	0.000746048	27	0.134912	NA
AC	AC α-Amyrin	Zm00001d052493	4	191343386	191345393	-	0.00124983	40	0.19987	Aluminium induced protein with YGL and LRDR motifs
AC	AC α-Amyrin	Zm00001d053228	4	220896827	220899845	+	0.000718827	25	0.124919	Acyl carrier protein
AC	AC α-Amyrin	Zm00001d053234	4	221211009	221213468	-	0.000956379	29	0.144906	Protein DETOXIFICATION 33
AC	AC α-Amyrin	Zm00001d053398	4	229316921	229322898	+	0.000433254	17	0.0849448	Acid phosphatase/vanadium-dependent haloperoxidase-related protein
AC	AC α-Amyrin	Zm00001d054038	4	245455205	245458068	+	0.000640027	23	0.114925	Transcription factor bHLH104
AC	AC β-Amyrin	Zm00001d002415	2	12238404	12242986	+	0.00031022	9	0.0449708	OSJNBa0041A02.21 protein; protein
AC	AC β-Amyrin	Zm00001d005087	2	157736007	157737776	+	0.0012572	43	0.21486	Homeodomain-like superfamily protein
AC	AC β-Amyrin	Zm00001d006100	2	198157322	198159769	-	0.000761946	27	0.134912	60S ribosomal protein L7a-1						Group3
AC	AC β-Amyrin	Zm00001d008669	8	16558205	16558516	+	1.18903e-06	2	0.0099935	Histone H4		8-16191259	1	1.02616e-05	52707	Group1	Both
AC	AC β-Amyrin	Zm00001d008700	8	17394723	17398865	-	0.00075947	26	0.129916	vt2;vanishing tassel2: inflorescence development; TRP-depenedent auxin synthesis
AC	AC β-Amyrin	Zm00001d008708	8	17549354	17554775	-	0.000591765	17	0.0849448	Putative DUF1421 domain family protein
AC	AC β-Amyrin	Zm00001d009617	8	73343604	73351556	-	0.000354355	12	0.059961	Protein SUPPRESSOR OF PHYA-105 1
AC	AC β-Amyrin	Zm00001d009669	8	75146233	75152432	-	0.000647913	22	0.109929	Sugar transporter ERD6-like 6
AC	AC β-Amyrin	Zm00001d010470	8	116794753	116821433	-	0.000824204	30	0.149903	E3 ubiquitin-protein ligase KEG
AC	AC β-Amyrin	Zm00001d011225	8	143689328	143691031	+	0.000636301	20	0.099935	ZmGR2c-like
AC	AC β-Amyrin	Zm00001d012529	8	176119291	176123198	-	0.00131852	46	0.229851	Zinc finger protein VAR3 chloroplastic
AC	AC β-Amyrin	Zm00001d013519	5	13440457	13446073	+	0.00147783	48	0.239844	Protein UPSTREAM OF FLC
AC	AC β-Amyrin	Zm00001d013798	5	20529397	20576095	-	2.13109e-07	1	0.00499675	Cycloartenol synthase	Yes					Group1	Intra
AC	AC β-Amyrin	Zm00001d013849	5	22609420	22613930	+	0.00126882	44	0.219857	Trihelix transcription factor GT-2
AC	AC β-Amyrin	Zm00001d015934	5	132637131	132639444	-	0.00101934	34	0.16989	Pectinesterase-2
AC	AC β-Amyrin	Zm00001d019311	7	26986086	26993698	+	0.00069821	24	0.119922	IAA-amino acid hydrolase ILR1
AC	AC β-Amyrin	Zm00001d019684	7	50704976	50707942	+	0.00147441	47	0.234847	Cyclin-L1-1
AC	AC β-Amyrin	Zm00001d020769	7	131678626	131700543	-	0.00150905	50	0.249838	Ubiquitin carboxyl-terminal hydrolase 17
AC	AC β-Amyrin	Zm00001d021384	7	150583860	150593396	-	0.000260237	7	0.0349773	Mediator of RNA polymerase II transcription subunit 8						Group3
AC	AC β-Amyrin	Zm00001d022573	7	180143517	180146438	-	0.000388052	14	0.0699545	26S proteasome regulatory subunit 4 homolog A
AC	AC β-Amyrin	Zm00001d024499	10	74394028	74403109	-	0.00112226	37	0.18488	Nuclear factor 1 A-type isoform 2
AC	AC β-Amyrin	Zm00001d024509	10	74928701	74929729	+	0.00113703	38	0.189877	polymerase delta 4
AC	AC β-Amyrin	Zm00001d025710	10	126946639	126951605	+	0.000340939	10	0.0499675	Protein STICHEL-like 2
AC	AC β-Amyrin	Zm00001d025977	10	135065680	135068785	-	5.73923e-05	4	0.019987	Metal-nicotianamine transporter YSL2						Group3
AC	AC β-Amyrin	Zm00001d028543	1	38734079	38737199	+	0.00120564	41	0.204867	Coronatine-insensitive protein 1
AC	AC β-Amyrin	Zm00001d028653	1	41833738	41838204	+	0.000811201	28	0.139909	tgd1;dTDP-glucose dehydratase homolog csu219: leaf cDNA csu219, 5' sequence similar to DTDP-glucose dehydratase
AC	AC β-Amyrin	Zm00001d028810	1	47141802	47151051	+	0.000211708	6	0.0299805	LL-diaminopimelate aminotransferase chloroplastic						Group3
AC	AC β-Amyrin	Zm00001d030158	1	109418604	109421962	-	0.00059673	18	0.0899415	Protein NRT1/ PTR FAMILY 8.3						Group3
AC	AC β-Amyrin	Zm00001d030253	1	116931237	116932947	-	5.24825e-05	3	0.0149903	(Z)-3-hexen-1-ol acetyltransferase
AC	AC β-Amyrin	Zm00001d031653	1	197494482	197499476	+	0.000747944	25	0.124919	Glycerophosphodiester phosphodiesterase GDPD2
AC	AC β-Amyrin	Zm00001d032670	1	233736078	233743014	+	0.0006432	21	0.104932	RING/U-box superfamily protein
AC	AC β-Amyrin	Zm00001d032788	1	238190770	238192464	-	0.00118917	40	0.19987	GDSL esterase/lipase LTL1
AC	AC β-Amyrin	Zm00001d033927	1	278715712	278740799	-	0.00114849	39	0.194873	E3 ubiquitin-protein ligase HOS1
AC	AC β-Amyrin	Zm00001d034949	1	306490318	306502810	-	0.000356254	13	0.0649578	gbp1;GTP-binding protein homolog1: leaf cDNA csu108, partial sequence similar to Arabidopsis GTP binding protein, RHA1
AC	AC β-Amyrin	Zm00001d036714	6	98440958	98447412	+	9.2286e-05	5	0.0249838	Magnesium transporter MRS2-1
AC	AC β-Amyrin	Zm00001d038194	6	151182319	151192052	-	0.00131382	45	0.224854	F-box/FBD/LRR-repeat protein
AC	AC β-Amyrin	Zm00001d039108	6	170139690	170140607	-	0.00149691	49	0.244841	Plant-specific domain TIGR01570 family protein
AC	AC β-Amyrin	Zm00001d039456	3	4838566	4841548	-	0.000820792	29	0.144906	RAP
AC	AC β-Amyrin	Zm00001d040842	3	70151471	70153788	-	0.000344613	11	0.0549643	opr6;12-oxo-phytodienoic acid reductase6: Cytoplasmic
AC	AC β-Amyrin	Zm00001d041590	3	128629007	128633579	+	0.000276067	8	0.039974	rte2;rotten ear2: mutants strongly enhance the phenotype of rte1 mutants in soils with low boron content, producing shorter plants that fail to form all reproductive structures
AC	AC β-Amyrin	Zm00001d042142	3	153382173	153383674	+	0.000632646	19	0.0949383	Probable inactive purple acid phosphatase 16
AC	AC β-Amyrin	Zm00001d042256	3	157560975	157565462	+	0.000850904	31	0.154899	Protein kinase superfamily protein
AC	AC β-Amyrin	Zm00001d045341	9	19221043	19224030	-	0.000984727	33	0.164893	Pyridoxal-5'-phosphate-dependent enzyme family protein
AC	AC β-Amyrin	Zm00001d045400	9	20678179	20679403	-	0.000488251	16	0.079948	Putative homeobox DNA-binding and leucine zipper domain family protein
AC	AC β-Amyrin	Zm00001d046182	9	70088769	70092051	-	0.00111248	36	0.179883	O-fucosyltransferase family protein
AC	AC β-Amyrin	Zm00001d046723	9	103579654	103582402	-	0.000432015	15	0.0749513	Expansin-A20
AC	AC β-Amyrin	Zm00001d052231	4	184152128	184156210	+	0.00125123	42	0.209864	Sec14p-like phosphatidylinositol transfer family protein
AC	AC β-Amyrin	Zm00001d052493	4	191343386	191345393	-	0.0006889	23	0.114925	Aluminium induced protein with YGL and LRDR motifs
AC	AC β-Amyrin	Zm00001d053234	4	221211009	221213468	-	0.00107931	35	0.174886	Protein DETOXIFICATION 33
AC	AC β-Amyrin	Zm00001d053398	4	229316921	229322898	+	0.000950567	32	0.159896	Acid phosphatase/vanadium-dependent haloperoxidase-related protein
AC	Total AC	Zm00001d002538	2	14986698	14990518	-	8.31898e-05	4	0.019987	GTP binding
AC	Total AC	Zm00001d003781	2	59180386	59182787	-	0.000852479	21	0.104932	Alpha carbonic anhydrase 1 chloroplastic
AC	Total AC	Zm00001d004407	2	110120314	110125179	+	0.000158976	5	0.0249838	Zinc finger CCCH domain-containing protein 59
AC	Total AC	Zm00001d005894	2	192024817	192028922	+	0.000736542	20	0.099935	Leucine-rich repeat (LRR) family protein
AC	Total AC	Zm00001d006321	2	204514961	204517027	+	0.00133713	32	0.159896	Zinc finger protein hangover
AC	Total AC	Zm00001d006678	2	214097373	214099059	-	0.000506077	15	0.0749513	ggps1;geranylgeranyl pyrophosphate synthase1: part of multigene family encoding geranylgeranyl diphosphate synthase
AC	Total AC	Zm00001d008669	8	16558205	16558516	+	3.90669e-07	1	0.00499675	Histone H4		8-16191259	1	1.02616e-05	52707	Group1	Both
AC	Total AC	Zm00001d008679	8	16965852	16973486	-	0.000452672	13	0.0649578	Nucleotide/sugar transporter family protein
AC	Total AC	Zm00001d008708	8	17549354	17554775	-	0.000711038	18	0.0899415	Putative DUF1421 domain family protein
AC	Total AC	Zm00001d008716	8	17623710	17628383	-	0.00119041	30	0.149903	NEP-interacting protein 1
AC	Total AC	Zm00001d010490	8	117575051	117587415	+	0.00192125	49	0.244841	CW-type Zinc Finger
AC	Total AC	Zm00001d011185	8	142292769	142293158	+	0.00156128	37	0.18488	Protein transport protein Sec61 subunit beta
AC	Total AC	Zm00001d011217	8	143248933	143249868	+	0.001513	36	0.179883	Late embryogenesis abundant (LEA) hydroxyproline-rich glycoprotein family
AC	Total AC	Zm00001d011527	8	153565171	153568905	-	0.000470008	14	0.0699545	Probable WRKY transcription factor 71
AC	Total AC	Zm00001d011684	8	158588724	158594994	+	0.00171776	43	0.21486	Regulator of Vps4 activity in the MVB pathway protein
AC	Total AC	Zm00001d011964	8	165280380	165283828	+	0.000904187	22	0.109929	Probable beta-14-xylosyltransferase IRX10L
AC	Total AC	Zm00001d013052	5	3881567	3886173	+	0.00134525	33	0.164893	Hydroxyproline O-galactosyltransferase GALT4
AC	Total AC	Zm00001d013444	5	11738210	11748490	-	0.00158691	40	0.19987	Protein CASP
AC	Total AC	Zm00001d013519	5	13440457	13446073	+	0.000173691	7	0.0349773	Protein UPSTREAM OF FLC
AC	Total AC	Zm00001d013830	5	21883579	21886533	+	0.0018881	45	0.224854	cytochrome P450 family 76 subfamily C polypeptide 7
AC	Total AC	Zm00001d015246	5	81096422	81106813	+	0.000909838	23	0.114925	ARM repeat superfamily protein
AC	Total AC	Zm00001d016918	5	179887272	179893070	-	0.00120017	31	0.154899	Ubiquitin carboxyl-terminal hydrolase
AC	Total AC	Zm00001d019763	7	57817577	57820063	+	0.00165294	41	0.204867	Protein UPSTREAM OF FLC
AC	Total AC	Zm00001d021137	7	143756966	143760726	+	0.00156876	38	0.189877	U11/U12 small nuclear ribonucleoprotein 35 kDa protein						Group3
AC	Total AC	Zm00001d023785	10	20081571	20083484	+	0.00143093	35	0.174886	Expressed protein; protein
AC	Total AC	Zm00001d024398	10	68924044	68928079	+	0.000181509	8	0.039974	myosin heavy chain-related
AC	Total AC	Zm00001d024521	10	75864894	75867823	-	0.00101419	26	0.129916	Pentatricopeptide repeat-containing protein mitochondrial
AC	Total AC	Zm00001d025977	10	135065680	135068785	-	0.000415541	12	0.059961	Metal-nicotianamine transporter YSL2						Group3
AC	Total AC	Zm00001d026120	10	138884177	138886680	+	0.000571849	17	0.0849448	Putative HLH DNA-binding domain superfamily protein
AC	Total AC	Zm00001d026352	10	144132680	144133357	-	0.000950503	24	0.119922	Cytochrome c biogenesis ATP-binding export protein ccmA-like%3B Cytochrome c biogenesis ATP-binding export protein ccmA-like protein						Group3
AC	Total AC	Zm00001d027368	1	3811533	3812285	+	0.00191399	47	0.234847	Xyloglucan endotransglucosylase/hydrolase protein 5
AC	Total AC	Zm00001d027844	1	15012548	15013896	-	0.00157788	39	0.194873	Ribosomal L18p/L5e family protein
AC	Total AC	Zm00001d029488	1	72870584	72874612	+	0.00165438	42	0.209864	NA
AC	Total AC	Zm00001d030795	1	160029616	160033712	-	0.00103121	27	0.134912	Plant calmodulin-binding protein-related
AC	Total AC	Zm00001d031653	1	197494482	197499476	+	7.98542e-05	3	0.0149903	Glycerophosphodiester phosphodiesterase GDPD2
AC	Total AC	Zm00001d031751	1	200708821	200711986	+	0.00201781	50	0.249838	DNA polymerase epsilon subunit B
AC	Total AC	Zm00001d032798	1	238443613	238471678	-	0.000413172	11	0.0549643	RNase H family protein
AC	Total AC	Zm00001d035869	6	57749681	57755938	-	0.00173355	44	0.219857	Protein MEI2-like 5
AC	Total AC	Zm00001d036396	6	86737071	86740900	+	0.00189324	46	0.229851	RNA pseudouridine synthase 2 chloroplastic
AC	Total AC	Zm00001d036714	6	98440958	98447412	+	0.000569904	16	0.079948	Magnesium transporter MRS2-1
AC	Total AC	Zm00001d042344	3	162243684	162248792	+	0.000997472	25	0.124919	sacd1;stearoyl-acyl-carrier-protein desaturase1: encodes Stearoyl-acyl carrier protein desaturase
AC	Total AC	Zm00001d043286	3	194382100	194423757	+	0.00113875	29	0.144906	Phosphoglycerate mutase-like family protein
AC	Total AC	Zm00001d044201	3	221791738	221799973	+	0.000170283	6	0.0299805	ATP-dependent zinc metalloprotease FTSH 11 chloroplastic/mitochondrial
AC	Total AC	Zm00001d044528	3	230956846	230957973	+	0.00135811	34	0.16989	DNAJ heat shock N-terminal domain-containing protein
AC	Total AC	Zm00001d044553	3	231614074	231622187	-	0.000370834	10	0.0499675	CBL-interacting serine/threonine-protein kinase 8
AC	Total AC	Zm00001d045341	9	19221043	19224030	-	0.000726497	19	0.0949383	Pyridoxal-5'-phosphate-dependent enzyme family protein
AC	Total AC	Zm00001d045400	9	20678179	20679403	-	6.54932e-05	2	0.0099935	Putative homeobox DNA-binding and leucine zipper domain family protein
AC	Total AC	Zm00001d046723	9	103579654	103582402	-	0.0010592	28	0.139909	Expansin-A20
AC	Total AC	Zm00001d049409	4	29640856	29648406	+	0.000245592	9	0.0449708	aco1;aconitase1: electrophoretic mobility; monomeric
AC	Total AC	Zm00001d052435	4	189981671	189987040	-	0.00191929	48	0.239844	Probable peptide/nitrate transporter
AD	AD 26:0	Zm00001d001829	2	1558296	1558697	-	0.00118717	38	0.189877	OSJNBa0064G10.17 protein; protein		2-1445169	134	0.00137506	137133	Group1
AD	AD 26:0	Zm00001d001859	2	2037381	2043847	+	0.000522741	14	0.0699545	Vacuolar protein sorting-associated protein 41 homolog
AD	AD 26:0	Zm00001d002531	2	14794259	14796980	+	0.00141366	45	0.224854	Nucleotide-diphospho-sugar transferase family protein
AD	AD 26:0	Zm00001d003109	2	32535157	32539571	+	0.000855653	25	0.124919	Dol-P-Glc:Glc(2)Man(9)GlcNAc(2)-PP-Dol alpha-12-glucosyltransferase						Group3
AD	AD 26:0	Zm00001d003643	2	51509991	51522514	+	0.00122376	40	0.19987	L-ascorbate peroxidase S chloroplastic/mitochondrial
AD	AD 26:0	Zm00001d003644	2	51528732	51562581	+	0.00103742	33	0.164893	Kinesin-like protein KIN-7C mitochondrial
AD	AD 26:0	Zm00001d006098	2	198138267	198148545	+	0.000623513	15	0.0749513	Cyclopropane fatty acid synthase						Group3
AD	AD 26:0	Zm00001d006337	2	204963561	204973694	-	0.000941642	31	0.154899	Whole genome shotgun sequence of line PN40024 scaffold_26.assembly12x (Fragment)
AD	AD 26:0	Zm00001d007640	2	236782564	236786989	-	0.000906256	30	0.149903	F-box/LRR-repeat protein 4
AD	AD 26:0	Zm00001d009666	8	75117321	75122209	+	0.000516179	12	0.059961	NAD(P)-binding Rossmann-fold superfamily protein
AD	AD 26:0	Zm00001d011750	8	160744068	160748987	+	0.000151129	5	0.0249838	NADH:ubiquinone oxidoreductase intermediate-associated protein 30						Group2
AD	AD 26:0	Zm00001d011778	8	161412063	161413479	-	0.000801133	22	0.109929	tip1;tonoplast intrinsic protein1: tip1 cDNA is 1097 bp long, including the 93 bp leader sequence. Its derived amino acid sequence has 76% identity with the tonoplast aquaporin from Arabidopsis.
AD	AD 26:0	Zm00001d012549	8	176466250	176469340	+	0.000366732	9	0.0449708	Probable U3 small nucleolar RNA-associated protein 11
AD	AD 26:0	Zm00001d012710	8	179073312	179076818	+	0.0011796	37	0.18488	SGS domain-containing protein						Group2
AD	AD 26:0	Zm00001d013186	5	6102970	6106886	-	0.000876397	27	0.134912	clast3-related
AD	AD 26:0	Zm00001d013278	5	7698694	7714914	-	0.00104542	34	0.16989	Acyl-CoA N-acyltransferase with RING/FYVE/PHD-type zinc finger protein
AD	AD 26:0	Zm00001d013697	5	17805119	17812508	+	0.00130529	41	0.204867	U3 snoRNP-associated protein-like EMB2271
AD	AD 26:0	Zm00001d014089	5	31977227	31978440	-	0.000887856	29	0.144906	Adenine nucleotide alpha hydrolases-like superfamily protein
AD	AD 26:0	Zm00001d014580	5	54176767	54180389	-	9.58317e-05	3	0.0149903	NA
AD	AD 26:0	Zm00001d017077	5	184494219	184496209	-	0.00140022	43	0.21486	pr1;red aleurone1: changes purple aleurone to red; encodes flavonoid 3'-hydroxylase
AD	AD 26:0	Zm00001d018791	7	5299802	5301758	+	0.000475651	11	0.0549643	Anther-specific proline-rich protein APG						Group3
AD	AD 26:0	Zm00001d019034	7	13647277	13649821	-	0.000109588	4	0.019987	trh2;thioredoxin h homolog2:
AD	AD 26:0	Zm00001d021016	7	140499249	140501074	-	0.000876446	28	0.139909	Cytochrome b561 and DOMON domain-containing protein
AD	AD 26:0	Zm00001d022618	7	181184204	181186273	+	0.00147989	47	0.234847	SKP1-like protein 1A
AD	AD 26:0	Zm00001d024907	10	94269707	94271102	-	0.000401957	10	0.0499675	Glyoxylate/hydroxypyruvate reductase HPR3
AD	AD 26:0	Zm00001d025705	10	126856805	126878792	-	0.00085842	26	0.129916	NAD-dependent protein deacetylase SRT1
AD	AD 26:0	Zm00001d026441	10	145902092	145902805	+	0.0015659	50	0.249838	NA						Group3
AD	AD 26:0	Zm00001d027944	1	18050316	18050693	+	5.55819e-05	2	0.0099935	Expressed protein; protein
AD	AD 26:0	Zm00001d028951	1	52645733	52648243	-	0.00067155	18	0.0899415	sbip2a;small basic membrane intrinsic protein2a:
AD	AD 26:0	Zm00001d034407	1	292054220	292055148	-	0.000726028	20	0.099935	NA
AD	AD 26:0	Zm00001d034423	1	292612409	292617099	-	0.00140945	44	0.219857	Tetratricopeptide repeat (TPR)-like superfamily protein
AD	AD 26:0	Zm00001d036283	6	81809428	81812765	+	2.96473e-05	1	0.00499675	Late embryogenesis abundant protein group 2
AD	AD 26:0	Zm00001d038517	6	159098609	159101687	-	0.000518852	13	0.0649578	Cation/H(+) antiporter 15
AD	AD 26:0	Zm00001d038747	6	163792911	163797435	+	0.000772425	21	0.104932	NA
AD	AD 26:0	Zm00001d040034	3	23839256	23843414	-	0.000811474	24	0.119922	Multicopper oxidase LPR2
AD	AD 26:0	Zm00001d040157	3	29588852	29590774	-	0.0015128	48	0.239844	Cation/calcium exchanger 4
AD	AD 26:0	Zm00001d040463	3	44744039	44746612	-	0.00105544	35	0.174886	Magnesium-protoporphyrin IX monomethyl ester [oxidative] cyclase chloroplastic
AD	AD 26:0	Zm00001d042344	3	162243684	162248792	+	0.000629471	16	0.079948	sacd1;stearoyl-acyl-carrier-protein desaturase1: encodes Stearoyl-acyl carrier protein desaturase
AD	AD 26:0	Zm00001d043110	3	189417261	189421199	+	0.000808745	23	0.114925	Beta-glucosidase 11
AD	AD 26:0	Zm00001d043674	3	206991601	206992551	+	0.000353983	8	0.039974	Cytidine deaminase
AD	AD 26:0	Zm00001d044246	3	222967858	222968792	+	0.000203215	6	0.0299805	Histone H2A						Group3
AD	AD 26:0	Zm00001d044495	3	229664664	229670336	-	0.000667845	17	0.0849448	see2b;senescence enhanced2b:
AD	AD 26:0	Zm00001d045944	9	48378179	48386336	-	0.00107272	36	0.179883	Cryptochrome-2
AD	AD 26:0	Zm00001d045963	9	50289695	50291497	+	0.0012207	39	0.194873	Sentrin/sumo-specific protease
AD	AD 26:0	Zm00001d046420	9	88586096	88599416	+	0.00156272	49	0.244841	Plant Tudor-like RNA-binding protein
AD	AD 26:0	Zm00001d047838	9	142887493	142890734	-	0.00100895	32	0.159896	Mitochondrial substrate carrier family protein
AD	AD 26:0	Zm00001d048136	9	150658720	150659575	+	0.00147609	46	0.229851	NA
AD	AD 26:0	Zm00001d053372	4	228098294	228104444	+	0.000335311	7	0.0349773	NA
AD	AD 26:0	Zm00001d053747	4	240384798	240389879	+	0.00133539	42	0.209864	ubiquitin fusion degradation 1
AD	AD 26:0	Zm00001d053858	4	242390665	242395306	+	0.000677622	19	0.0949383	EH domain-containing protein 1
AD	AD 28:0	Zm00001d004898	2	147703036	147707778	-	0.000398254	11	0.0549643	ERAD-associated E3 ubiquitin-protein ligase HRD1A
AD	AD 28:0	Zm00001d005035	2	155214141	155229333	+	0.00123056	27	0.134912	Ethanolamine-phosphate cytidylyltransferase
AD	AD 28:0	Zm00001d006098	2	198138267	198148545	+	8.75048e-07	1	0.00499675	Cyclopropane fatty acid synthase						Group3
AD	AD 28:0	Zm00001d006540	2	210704728	210705781	+	0.000738274	17	0.0849448	Oxygen-evolving enhancer protein 3-1
AD	AD 28:0	Zm00001d008883	8	23813842	23815357	+	0.000385513	10	0.0499675	Glyoxylate reductase
AD	AD 28:0	Zm00001d009431	8	64107616	64111865	-	0.000400142	12	0.059961	fps1;farnesyl pyrophosphate synthase1: endosperm cDNA sequence; two copies detected; up-regulated in endosperm mutants, o2 and fl2 (Li et al. 1996).
AD	AD 28:0	Zm00001d010535	8	119686699	119690647	-	0.00170962	39	0.194873	Riboflavin biosynthesis protein ribAB
AD	AD 28:0	Zm00001d010842	8	129920062	129926481	-	2.3631e-05	4	0.019987	Pentatricopeptide repeat-containing protein
AD	AD 28:0	Zm00001d011446	8	150561818	150568628	-	0.00135332	30	0.149903	NAD(P)-binding Rossmann-fold superfamily protein
AD	AD 28:0	Zm00001d011719	8	159824328	159833569	-	0.00193525	47	0.234847	NA
AD	AD 28:0	Zm00001d012693	8	178730558	178734205	-	0.00086756	20	0.099935	Solute carrier family 23 member 2						Group3
AD	AD 28:0	Zm00001d013443	5	11710780	11712488	-	0.00139806	32	0.159896	CCT motif family protein
AD	AD 28:0	Zm00001d013471	5	12395190	12400984	+	0.000205317	8	0.039974	sdg130;set domain gene130:						Group3
AD	AD 28:0	Zm00001d015611	5	101017647	101019586	-	0.000707061	15	0.0749513	Cyclin-dependent kinases regulatory subunit 1
AD	AD 28:0	Zm00001d018270	5	217655683	217659710	+	0.000721664	16	0.079948	Serine/threonine-protein kinase Rio1
AD	AD 28:0	Zm00001d018791	7	5299802	5301758	+	0.00187645	45	0.224854	Anther-specific proline-rich protein APG						Group3
AD	AD 28:0	Zm00001d021646	7	158960253	158969690	-	4.67673e-05	5	0.0249838	Phospholipase A I						Group3
AD	AD 28:0	Zm00001d021703	7	160760828	160761969	+	0.000768246	19	0.0949383	oec2;oxygen evolving complex2:
AD	AD 28:0	Zm00001d022198	7	172636337	172650413	+	0.00196523	49	0.244841	SAP domain-containing protein
AD	AD 28:0	Zm00001d022246	7	173543861	173547881	-	0.00173298	41	0.204867	DEAD-box ATP-dependent RNA helicase 36
AD	AD 28:0	Zm00001d022302	7	174780748	174784557	+	0.00124777	28	0.139909	Peptidase C15 pyroglutamyl peptidase I-like
AD	AD 28:0	Zm00001d022433	7	177640221	177643981	+	0.00178956	42	0.209864	Eukaryotic translation initiation factor 2 subunit beta
AD	AD 28:0	Zm00001d025914	10	133728878	133732604	+	2.13066e-05	3	0.0149903	NA
AD	AD 28:0	Zm00001d026273	10	142618005	142622387	-	0.00133811	29	0.144906	Putative DUF566 domain containing family protein
AD	AD 28:0	Zm00001d027934	1	17945836	17961550	+	0.00136822	31	0.154899	ltk1;leucine-rich transmembrane protein kinase1: endosperm cDNA, multiple copy; one copy is near pds1
AD	AD 28:0	Zm00001d028989	1	53771917	53776759	-	0.0010985	23	0.114925	RING/U-box superfamily protein
AD	AD 28:0	Zm00001d029708	1	83411025	83411720	+	0.00196041	48	0.239844	gst30;glutathione transferase30:
AD	AD 28:0	Zm00001d030598	1	147514973	147540407	+	0.000105567	7	0.0349773	aberrant lateral root formation 4
AD	AD 28:0	Zm00001d030851	1	163238999	163241090	-	0.00197868	50	0.249838	Cytochrome P450 CYP81N5
AD	AD 28:0	Zm00001d031554	1	194112919	194119847	+	0.0018158	43	0.21486	Type II inositol polyphosphate 5-phosphatase 15
AD	AD 28:0	Zm00001d031899	1	205992135	205996030	-	0.00149983	33	0.164893	mdh6;malate dehydrogenase6: mesophyll cells, C4 photosynthesis; a second copy may not function in photosynthesis
AD	AD 28:0	Zm00001d032825	1	239383321	239384004	+	0.00121494	26	0.129916	NA
AD	AD 28:0	Zm00001d032828	1	239455290	239464371	-	0.00105887	22	0.109929	Citrate transporter family protein
AD	AD 28:0	Zm00001d032973	1	245143521	245150786	+	0.00166978	38	0.189877	Glycerol-3-phosphate acyltransferase 5
AD	AD 28:0	Zm00001d034387	1	291605273	291613251	-	0.00092241	21	0.104932	ao1;aldehyde oxidase1: functionally cloned (Sekimoto et al 1997)
AD	AD 28:0	Zm00001d034680	1	299646950	299647240	-	0.000434794	14	0.0699545	Mitotic-spindle organizing protein 1A
AD	AD 28:0	Zm00001d036668	6	97142398	97149112	+	6.61893e-06	2	0.0099935	Core-2/I-branching beta-16-N-acetylglucosaminyltransferase family protein						Group3
AD	AD 28:0	Zm00001d037210	6	115967771	115968089	+	8.18319e-05	6	0.0299805	NA
AD	AD 28:0	Zm00001d039325	3	1945996	1950106	+	0.00153024	35	0.174886	Putative inactive receptor-like protein kinase
AD	AD 28:0	Zm00001d039330	3	1992693	2001495	+	0.00192121	46	0.229851	V-type proton ATPase subunit E3
AD	AD 28:0	Zm00001d039590	3	8533849	8540284	+	0.000301275	9	0.0449708	BEST Arabidopsis thaliana protein match is: TSL-kinase interacting protein 1 (TAIR:AT2G36960.3); Has 80 Blast hits to 74 proteins in 15 species: Archae - 0; Bacteria - 0; Metazoa - 0; Fungi - 0; Plants - 78; Viruses - 0; Other Eukaryotes - 2 (source /.../ BLink).
AD	AD 28:0	Zm00001d039629	3	9515545	9516015	+	0.000428669	13	0.0649578	Pyridoxal phosphate (PLP)-dependent transferases superfamily protein
AD	AD 28:0	Zm00001d040127	3	28623780	28627767	-	0.00152994	34	0.16989	Proline-rich receptor-like protein kinase PERK10
AD	AD 28:0	Zm00001d041374	3	114710869	114712284	-	0.0018643	44	0.219857	UDP-glycosyltransferase 88A1						Group1
AD	AD 28:0	Zm00001d045579	9	27180838	27182690	-	0.00172996	40	0.19987	Keratin-associated protein 5-4
AD	AD 28:0	Zm00001d045685	9	33208139	33209281	-	0.000742823	18	0.0899415	NA
AD	AD 28:0	Zm00001d050008	4	59178006	59180161	+	0.00154176	36	0.179883	Histone H3 K4-specific methyltransferase SET7/9 family protein
AD	AD 28:0	Zm00001d051804	4	170036696	170039992	-	0.00111532	24	0.119922	Glutamine synthetase root isozyme 4
AD	AD 28:0	Zm00001d053889	4	243042533	243050543	+	0.00120751	25	0.124919	cas1;cycloartenol synthase1: leaf cDNA csu265
AD	AD 28:0	Zm00001d053926	4	243692664	243693167	-	0.00162147	37	0.18488	EF-hand Ca2+-binding protein CCD1
AD	AD 30:0	Zm00001d005087	2	157736007	157737776	+	0.0010802	21	0.104932	Homeodomain-like superfamily protein
AD	AD 30:0	Zm00001d005484	2	175599089	175605258	-	0.00175267	31	0.154899	pld12;phospholipase D12:
AD	AD 30:0	Zm00001d006098	2	198138267	198148545	+	2.17478e-06	1	0.00499675	Cyclopropane fatty acid synthase						Group3
AD	AD 30:0	Zm00001d006440	2	208245555	208249764	-	0.00205576	38	0.189877	Casein kinase II subunit beta-1
AD	AD 30:0	Zm00001d006540	2	210704728	210705781	+	0.00222789	46	0.229851	Oxygen-evolving enhancer protein 3-1
AD	AD 30:0	Zm00001d007192	2	224425013	224429818	+	0.00214185	42	0.209864	T-complex protein 1 subunit zeta
AD	AD 30:0	Zm00001d008369	8	6538825	6549503	-	0.000164084	2	0.0099935	Putative TCP-1/cpn60 chaperonin family protein
AD	AD 30:0	Zm00001d008902	8	24528881	24532696	-	0.00196975	35	0.174886	Glutathione gamma-glutamylcysteinyltransferase 2
AD	AD 30:0	Zm00001d011331	8	147057186	147058121	-	0.00214374	43	0.21486	NA
AD	AD 30:0	Zm00001d011446	8	150561818	150568628	-	0.002204	45	0.224854	NAD(P)-binding Rossmann-fold superfamily protein
AD	AD 30:0	Zm00001d011917	8	164542655	164544125	+	0.000429096	8	0.039974	methyl esterase 10
AD	AD 30:0	Zm00001d013471	5	12395190	12400984	+	0.000854746	18	0.0899415	sdg130;set domain gene130:						Group3
AD	AD 30:0	Zm00001d013892	5	24011444	24017871	-	0.00185615	33	0.164893	Methionine aminopeptidase
AD	AD 30:0	Zm00001d017798	5	207066204	207098182	+	0.00148838	25	0.124919	Histone-lysine N-methyltransferase SUVR5
AD	AD 30:0	Zm00001d018260	5	217546954	217548912	-	0.00203736	37	0.18488	grf9;growth-regulating factor9: NCBI: growth-regulating factor 9-like
AD	AD 30:0	Zm00001d019305	7	26927646	26932558	-	0.000624504	11	0.0549643	NA
AD	AD 30:0	Zm00001d020063	7	89577620	89582251	-	0.00186223	34	0.16989	Rab3 GTPase-activating protein non-catalytic subunit
AD	AD 30:0	Zm00001d020256	7	102404060	102407655	+	0.000487327	9	0.0449708	P-loop containing nucleoside triphosphate hydrolases superfamily protein
AD	AD 30:0	Zm00001d020961	7	137989627	137992577	-	0.00244285	50	0.249838	NAD(P)-binding Rossmann-fold superfamily protein						Group3
AD	AD 30:0	Zm00001d021515	7	154782638	154784305	+	0.00232392	48	0.239844	Photosynthetic NDH subunit of subcomplex B 3 chloroplastic
AD	AD 30:0	Zm00001d022209	7	172900966	172906885	+	0.000767703	15	0.0749513	Developmentally-regulated GTP-binding protein 1
AD	AD 30:0	Zm00001d022337	7	175701774	175703113	+	0.00214536	44	0.219857	Peptide deformylase 1A chloroplastic/mitochondrial						Group3
AD	AD 30:0	Zm00001d022479	7	178453803	178455362	-	0.000407343	6	0.0299805	NA
AD	AD 30:0	Zm00001d023990	10	34692879	34700090	-	0.000579296	10	0.0499675	Putative alcohol dehydrogenase superfamily protein
AD	AD 30:0	Zm00001d027265	1	1012255	1023640	+	0.000939563	19	0.0949383	ATPase 7 plasma membrane-type
AD	AD 30:0	Zm00001d028826	1	47787874	47789877	+	0.000745674	14	0.0699545	COBRA-like protein 7
AD	AD 30:0	Zm00001d031899	1	205992135	205996030	-	0.00232775	49	0.244841	mdh6;malate dehydrogenase6: mesophyll cells, C4 photosynthesis; a second copy may not function in photosynthesis
AD	AD 30:0	Zm00001d031971	1	208252891	208254322	-	0.00142519	24	0.119922	Vignain
AD	AD 30:0	Zm00001d033837	1	275418564	275424220	+	0.00170184	30	0.149903	Sec14p-like phosphatidylinositol transfer family protein
AD	AD 30:0	Zm00001d036642	6	95986850	95990149	-	0.000840352	17	0.0849448	Zinc-binding protein
AD	AD 30:0	Zm00001d036668	6	97142398	97149112	+	0.000426189	7	0.0349773	Core-2/I-branching beta-16-N-acetylglucosaminyltransferase family protein						Group3
AD	AD 30:0	Zm00001d037210	6	115967771	115968089	+	0.000637515	12	0.059961	NA
AD	AD 30:0	Zm00001d037774	6	137231049	137234466	+	0.00205806	39	0.194873	Auxin-responsive protein IAA27
AD	AD 30:0	Zm00001d038404	6	156394901	156403240	-	0.000170907	3	0.0149903	Ypt/Rab-GAP domain of gyp1p superfamily protein	Yes					Group3
AD	AD 30:0	Zm00001d041322	3	112343277	112349197	+	0.00206818	40	0.19987	50S ribosomal protein L14
AD	AD 30:0	Zm00001d041775	3	137091203	137104652	+	0.00202579	36	0.179883	2-dehydro-3-deoxyphosphooctonate aldolase 2
AD	AD 30:0	Zm00001d042527	3	170872399	170872887	+	0.00150474	26	0.129916	NA
AD	AD 30:0	Zm00001d044495	3	229664664	229670336	-	0.00156106	28	0.139909	see2b;senescence enhanced2b:
AD	AD 30:0	Zm00001d045660	9	31624631	31625506	-	0.00210302	41	0.204867	3-ketoacyl-CoA synthase	Yes					Group1
AD	AD 30:0	Zm00001d046054	9	60326844	60327986	+	0.000211986	5	0.0249838	MADS-box transcription factor family protein
AD	AD 30:0	Zm00001d048556	9	158637581	158648645	+	0.00180331	32	0.159896	peptidyl-prolyl cis-trans isomerases
AD	AD 30:0	Zm00001d049095	4	15932046	15937565	+	0.000788745	16	0.079948	EMB2756 (EMBRYO DEFECTIVE 2756)		4-14980302	3	3.07849e-05	155009		Both
AD	AD 30:0	Zm00001d049120	4	16707652	16709604	-	0.000191265	4	0.019987	NA
AD	AD 30:0	Zm00001d049134	4	17164717	17175994	+	0.0016192	29	0.144906	NA
AD	AD 30:0	Zm00001d051532	4	161648710	161651033	-	0.00153576	27	0.134912	Pentatricopeptide repeat-containing protein						Group3
AD	AD 30:0	Zm00001d052070	4	178515051	178526768	-	0.000718016	13	0.0649578	Quinoprotein amine dehydrogenase beta chain-like; RIC1-like guanyl-nucleotide exchange factor
AD	AD 30:0	Zm00001d052344	4	187581510	187595662	-	0.00129355	22	0.109929	PAP/OAS1 substrate-binding domain superfamily
AD	AD 30:0	Zm00001d052981	4	207129314	207132225	-	0.00106144	20	0.099935	NA
AD	AD 30:0	Zm00001d053667	4	238496402	238499951	-	0.00231958	47	0.234847	Chaperone protein dnaJ 6
AD	AD 30:0	Zm00001d053868	4	242572673	242573902	+	0.00139271	23	0.114925	NA		4-237864891	67	0.000687529	1028	Group1
AD	AD 32:0	Zm00001d003502	2	46156330	46162045	-	0.0002166	2	0.0099935	Signal recognition particle 19 kDa protein
AD	AD 32:0	Zm00001d005894	2	192024817	192028922	+	0.00077524	11	0.0549643	Leucine-rich repeat (LRR) family protein
AD	AD 32:0	Zm00001d007713	2	237959528	237961327	-	0.0023611	42	0.209864	NA
AD	AD 32:0	Zm00001d007763	2	239247946	239251806	+	0.00321946	50	0.249838	ras8B1;ras related protein8B1:
AD	AD 32:0	Zm00001d008669	8	16558205	16558516	+	0.000523085	6	0.0299805	Histone H4		8-16209571	1	1.02616e-05	71577	Group1	Both
AD	AD 32:0	Zm00001d009000	8	29485965	29488075	-	0.00121929	17	0.0849448	40S ribosomal protein S15a-1						Group1
AD	AD 32:0	Zm00001d010470	8	116794753	116821433	-	0.00231966	40	0.19987	E3 ubiquitin-protein ligase KEG
AD	AD 32:0	Zm00001d011527	8	153565171	153568905	-	0.000862847	13	0.0649578	Probable WRKY transcription factor 71
AD	AD 32:0	Zm00001d011605	8	155682044	155685357	+	0.00111342	16	0.079948	Transcription initiation factor TFIID subunit 11%2C mRNA
AD	AD 32:0	Zm00001d012102	8	168283208	168289577	+	0.00171732	27	0.134912	mgt8;magnesium transporter8: encodes CorA/MRS2/MGT-type magnesium transporter
AD	AD 32:0	Zm00001d014349	5	42157556	42158263	+	0.00104497	15	0.0749513	NAD(P)H-quinone oxidoreductase subunit S chloroplastic
AD	AD 32:0	Zm00001d014773	5	62639884	62646464	+	0.000316473	4	0.019987	cdpk1;calcium dependent protein kinase1: sequence and motifs similar to calcium-dependent protein kinases, but CDPK1 has high activity in absence of calcium, and is not activated by calcium (Furumoto 1996).
AD	AD 32:0	Zm00001d015839	5	124936314	124940355	-	0.00316383	49	0.244841	Chaperone protein dnaJ 6
AD	AD 32:0	Zm00001d016874	5	179020618	179022825	+	0.00222814	36	0.179883	RING/U-box superfamily protein
AD	AD 32:0	Zm00001d017906	5	209944102	209948357	+	0.000505839	5	0.0249838	O-fucosyltransferase family protein
AD	AD 32:0	Zm00001d021454	7	152609402	152609851	-	0.00202156	29	0.144906	SAUR55-auxin-responsive SAUR family member						Group3
AD	AD 32:0	Zm00001d021936	7	166383108	166385301	+	0.000860713	12	0.059961	Putative polyol transporter 1
AD	AD 32:0	Zm00001d024510	10	74930192	74935116	-	0.0020718	32	0.159896	MOB kinase activator-like 1B
AD	AD 32:0	Zm00001d024804	10	88761813	88768843	-	0.00212686	34	0.16989	NA
AD	AD 32:0	Zm00001d025953	10	134612927	134615457	+	0.000271277	3	0.0149903	Putative GATA transcription factor family protein						Group3
AD	AD 32:0	Zm00001d025977	10	135065680	135068785	-	0.00151744	22	0.109929	Metal-nicotianamine transporter YSL2						Group3
AD	AD 32:0	Zm00001d027307	1	2523140	2531089	+	0.00232676	41	0.204867	Myosin heavy chain-related protein
AD	AD 32:0	Zm00001d027370	1	3849540	3854486	+	0.0012211	18	0.0899415	NA						Group3
AD	AD 32:0	Zm00001d028140	1	23975834	23981932	+	0.00170352	25	0.124919	Noc2p family		1-23668896	125	0.0012827	83747	Group1
AD	AD 32:0	Zm00001d029965	1	96701518	96704228	+	0.000667307	9	0.0449708	Peptide methionine sulfoxide reductase
AD	AD 32:0	Zm00001d030795	1	160029616	160033712	-	0.00178569	28	0.139909	Plant calmodulin-binding protein-related
AD	AD 32:0	Zm00001d031026	1	174112352	174114291	-	0.00127666	20	0.099935	Cell-cell signaling protein csgA-like
AD	AD 32:0	Zm00001d033228	1	255219556	255227771	-	0.00275091	44	0.219857	Ornithine aminotransferase mitochondrial						Group3
AD	AD 32:0	Zm00001d034596	1	297421545	297422826	+	0.000620986	8	0.039974	DNA binding protein
AD	AD 32:0	Zm00001d034886	1	304715056	304719918	+	0.000970274	14	0.0699545	Heat stress transcription factor A-1a
AD	AD 32:0	Zm00001d035090	6	4848921	4853314	-	0.00226946	37	0.18488	Beta-16-galactosyltransferase GALT31A
AD	AD 32:0	Zm00001d036940	6	106870021	106881360	+	0.00203749	30	0.149903	UDP-galactose/UDP-glucose transporter 3
AD	AD 32:0	Zm00001d037067	6	111299589	111310483	-	0.00227908	38	0.189877	Ribosomal protein L18ae family
AD	AD 32:0	Zm00001d039066	6	169497057	169501065	+	0.00286234	47	0.234847	Galactose mutarotase-like superfamily protein						Group3
AD	AD 32:0	Zm00001d039189	6	172192573	172210474	+	0.00124999	19	0.0949383	Structural maintenance of chromosomes protein 3
AD	AD 32:0	Zm00001d040220	3	32671215	32675049	-	0.00131559	21	0.104932	Enolase-phosphatase E1
AD	AD 32:0	Zm00001d042183	3	155335236	155338925	+	0.00274827	43	0.21486	alpha/beta-Hydrolases superfamily protein						Group2
AD	AD 32:0	Zm00001d046587	9	97428880	97438298	-	0.00285006	46	0.229851	transducin family protein / WD-40 repeat family protein
AD	AD 32:0	Zm00001d047583	9	136358669	136371826	+	0.000688648	10	0.0499675	ABC transporter I family member 20
AD	AD 32:0	Zm00001d047679	9	139129905	139133566	+	7.50035e-05	1	0.00499675	csu634;<e5><ca>: protein phosphatase 2C-like (Alexandrov et al.)
AD	AD 32:0	Zm00001d047699	9	139511447	139519492	+	0.00208898	33	0.164893	U2 small nuclear ribonucleoprotein B''
AD	AD 32:0	Zm00001d049197	4	20095282	20099897	-	0.00204375	31	0.154899	ELMO/CED-12 family protein						Group3	Intra
AD	AD 32:0	Zm00001d049707	4	40956108	40976082	+	0.00280782	45	0.224854	Phospholipase SGR2
AD	AD 32:0	Zm00001d050266	4	77360985	77363033	+	0.000613636	7	0.0349773	Cleavage and polyadenylation specificity factor 5
AD	AD 32:0	Zm00001d051334	4	154980581	154984053	-	0.001704	26	0.129916	HXXXD-type acyl-transferase family protein
AD	AD 32:0	Zm00001d053398	4	229316921	229322898	+	0.00231302	39	0.194873	Acid phosphatase/vanadium-dependent haloperoxidase-related protein
AD	AD 32:0	Zm00001d053589	4	235580791	235593799	+	0.00159184	23	0.114925	Serine/threonine-protein phosphatase						Group3
AD	AD 32:0	Zm00001d053658	4	238273707	238279967	-	0.0016599	24	0.119922	ubiquitin family protein
AD	AD 32:0	Zm00001d053835	4	242115475	242116610	+	0.00298081	48	0.239844	AT2G19470 (E=1e-039) ckl5 | ckl5 (Casein Kinase I-like 5); ATP binding / kinase/ protein kinase/ protein serine/threonine kinase
AD	AD 32:0	Zm00001d054038	4	245455205	245458068	+	0.00218127	35	0.174886	Transcription factor bHLH104
AD	Total AD	Zm00001d004410	2	110216975	110222616	-	0.000532781	14	0.0699545	Ribosomal L18p/L5e family protein
AD	Total AD	Zm00001d005087	2	157736007	157737776	+	0.000328168	9	0.0449708	Homeodomain-like superfamily protein
AD	Total AD	Zm00001d005826	2	189991149	189994800	-	0.000812187	22	0.109929	Probable GTP diphosphokinase RSH2 chloroplastic
AD	Total AD	Zm00001d006098	2	198138267	198148545	+	3.18931e-06	1	0.00499675	Cyclopropane fatty acid synthase						Group3
AD	Total AD	Zm00001d008883	8	23813842	23815357	+	0.000562398	17	0.0849448	Glyoxylate reductase
AD	Total AD	Zm00001d009000	8	29485965	29488075	-	0.00181321	40	0.19987	40S ribosomal protein S15a-1						Group1
AD	Total AD	Zm00001d010490	8	117575051	117587415	+	0.000148844	4	0.019987	CW-type Zinc Finger
AD	Total AD	Zm00001d010635	8	122679613	122680551	-	0.00198778	46	0.229851	RING/U-box superfamily protein
AD	Total AD	Zm00001d010842	8	129920062	129926481	-	0.00185109	43	0.21486	Pentatricopeptide repeat-containing protein
AD	Total AD	Zm00001d011063	8	137939414	137940319	-	0.00168057	38	0.189877	Metallothionein-like protein 2C
AD	Total AD	Zm00001d011750	8	160744068	160748987	+	0.00117197	29	0.144906	NADH:ubiquinone oxidoreductase intermediate-associated protein 30						Group2
AD	Total AD	Zm00001d012102	8	168283208	168289577	+	0.00150893	35	0.174886	mgt8;magnesium transporter8: encodes CorA/MRS2/MGT-type magnesium transporter
AD	Total AD	Zm00001d013471	5	12395190	12400984	+	0.00117593	30	0.149903	sdg130;set domain gene130:						Group3
AD	Total AD	Zm00001d014773	5	62639884	62646464	+	0.00200162	48	0.239844	cdpk1;calcium dependent protein kinase1: sequence and motifs similar to calcium-dependent protein kinases, but CDPK1 has high activity in absence of calcium, and is not activated by calcium (Furumoto 1996).
AD	Total AD	Zm00001d016165	5	148099822	148110686	+	0.0012008	31	0.154899	Ubiquitin carboxyl-terminal hydrolase 15						Group2
AD	Total AD	Zm00001d017798	5	207066204	207098182	+	0.000212242	6	0.0299805	Histone-lysine N-methyltransferase SUVR5
AD	Total AD	Zm00001d018260	5	217546954	217548912	-	0.000654708	20	0.099935	grf9;growth-regulating factor9: NCBI: growth-regulating factor 9-like
AD	Total AD	Zm00001d020256	7	102404060	102407655	+	9.79407e-05	3	0.0149903	P-loop containing nucleoside triphosphate hydrolases superfamily protein
AD	Total AD	Zm00001d021646	7	158960253	158969690	-	0.00170998	39	0.194873	Phospholipase A I						Group3
AD	Total AD	Zm00001d022209	7	172900966	172906885	+	0.00122811	33	0.164893	Developmentally-regulated GTP-binding protein 1
AD	Total AD	Zm00001d022479	7	178453803	178455362	-	0.00028618	7	0.0349773	NA
AD	Total AD	Zm00001d022525	7	179337787	179341946	-	0.00207887	50	0.249838	Dof-type zinc finger DNA-binding family protein						Group3
AD	Total AD	Zm00001d023904	10	27313349	27316275	-	0.000680991	21	0.104932	Auxin-binding protein 4
AD	Total AD	Zm00001d023990	10	34692879	34700090	-	0.000553333	16	0.079948	Putative alcohol dehydrogenase superfamily protein
AD	Total AD	Zm00001d028958	1	52873169	52879776	-	0.000991872	24	0.119922	Endoplasmic reticulum vesicle transporter protein
AD	Total AD	Zm00001d030133	1	108282883	108288994	-	0.00134683	34	0.16989	CSC1-like protein
AD	Total AD	Zm00001d031737	1	200260170	200262141	-	0.00161568	37	0.18488	NC domain-containing protein-related
AD	Total AD	Zm00001d031738	1	200303755	200305654	+	0.00199147	47	0.234847	psa2;photosystemI2: thylakoid lumen protein with protein disulfided isomerase activity; mutants lack photosystem I core complex polypeptidesDnaJ-type zinc finger domain protein found in thylakoid lumen. Required for Photosystem I assembly. (A. Barkan, 2015)
AD	Total AD	Zm00001d031971	1	208252891	208254322	-	0.000451075	11	0.0549643	Vignain
AD	Total AD	Zm00001d032825	1	239383321	239384004	+	0.000539474	15	0.0749513	NA
AD	Total AD	Zm00001d033018	1	247103364	247108136	-	0.000650485	19	0.0949383	Glyceraldehyde-3-phosphate dehydrogenase-like family protein
AD	Total AD	Zm00001d034063	1	282857083	282860638	-	0.00193688	45	0.224854	Expressed protein; Expressed protein (Having alternative splicing); protein						Group3
AD	Total AD	Zm00001d035657	6	39658985	39661441	+	0.00181731	41	0.204867	Putative E3 ubiquitin-protein ligase XBAT31
AD	Total AD	Zm00001d036668	6	97142398	97149112	+	0.00083264	23	0.114925	Core-2/I-branching beta-16-N-acetylglucosaminyltransferase family protein						Group3
AD	Total AD	Zm00001d037210	6	115967771	115968089	+	9.1323e-06	2	0.0099935	NA
AD	Total AD	Zm00001d039590	3	8533849	8540284	+	0.000165667	5	0.0249838	BEST Arabidopsis thaliana protein match is: TSL-kinase interacting protein 1 (TAIR:AT2G36960.3); Has 80 Blast hits to 74 proteins in 15 species: Archae - 0; Bacteria - 0; Metazoa - 0; Fungi - 0; Plants - 78; Viruses - 0; Other Eukaryotes - 2 (source /.../ BLink).
AD	Total AD	Zm00001d042183	3	155335236	155338925	+	0.0010747	27	0.134912	alpha/beta-Hydrolases superfamily protein						Group2
AD	Total AD	Zm00001d042578	3	172481064	172485130	-	0.00201088	49	0.244841	mlo5;barley mlo defense gene homolog5: one of 9 seven-transmembrane homologues to barley powdery mildew defense response gene						Group3
AD	Total AD	Zm00001d044495	3	229664664	229670336	-	0.00188391	44	0.219857	see2b;senescence enhanced2b:
AD	Total AD	Zm00001d044632	3	233648719	233649722	+	0.000418554	10	0.0499675	DTW domain-containing protein
AD	Total AD	Zm00001d045451	9	22640913	22645485	+	0.000497486	12	0.059961	tk1;transketolase 1:
AD	Total AD	Zm00001d045685	9	33208139	33209281	-	0.000508464	13	0.0649578	NA
AD	Total AD	Zm00001d046054	9	60326844	60327986	+	0.00111686	28	0.139909	MADS-box transcription factor family protein
AD	Total AD	Zm00001d046170	9	68851094	68856482	-	0.00121075	32	0.159896	Phosphoenolpyruvate carboxylase 1
AD	Total AD	Zm00001d046454	9	90618251	90622738	-	0.00151304	36	0.179883	fat1;fatty acyl thioesterase1: leaf cDNA csu817 similar to plant fatty acid metabolism protein
AD	Total AD	Zm00001d047679	9	139129905	139133566	+	0.00184717	42	0.209864	csu634;<e5><ca>: protein phosphatase 2C-like (Alexandrov et al.)
AD	Total AD	Zm00001d053589	4	235580791	235593799	+	0.00107463	26	0.129916	Serine/threonine-protein phosphatase						Group3
AD	Total AD	Zm00001d053858	4	242390665	242395306	+	0.000618654	18	0.0899415	EH domain-containing protein 1
AD	Total AD	Zm00001d053868	4	242572673	242573902	+	0.00104072	25	0.124919	NA						Group1
AD	Total AD	Zm00001d054038	4	245455205	245458068	+	0.000301428	8	0.039974	Transcription factor bHLH104
FA	FA 16:0	Zm00001d004162	2	88161616	88162456	-	0.000150306	3	0.0149903	NA
FA	FA 16:0	Zm00001d005831	2	190284721	190291227	-	0.000352293	11	0.0549643	Phospholipid:diacylglycerol acyltransferase 1
FA	FA 16:0	Zm00001d006221	2	202188330	202192176	-	0.00136877	45	0.224854	tpi2;triose phosphate isomerase2: electrophoretic mobility; plastidial; dimeric; intra/interlocus hybrids occur with Tpi1
FA	FA 16:0	Zm00001d007397	2	230760361	230780878	+	0.00132934	43	0.21486	Metal transporter Nramp6
FA	FA 16:0	Zm00001d008663	8	16399018	16418531	+	0.000557902	18	0.0899415	NA						Group1
FA	FA 16:0	Zm00001d009511	8	68418437	68421217	-	0.000724735	24	0.119922	NA
FA	FA 16:0	Zm00001d009640	8	74045695	74049815	-	0.00142228	48	0.239844	Malate dehydrogenase 2 mitochondrial
FA	FA 16:0	Zm00001d009676	8	75406721	75412753	+	0.00139697	47	0.234847	serine/threonine protein kinase 3
FA	FA 16:0	Zm00001d009859	8	85575018	85579656	+	0.00123421	42	0.209864	Ankyrin like protein
FA	FA 16:0	Zm00001d011656	8	157692739	157694157	-	0.000680269	22	0.109929	Putative MAPKKK family protein kinase
FA	FA 16:0	Zm00001d011967	8	165304523	165309412	+	0.000283285	8	0.039974	NA
FA	FA 16:0	Zm00001d011994	8	166064478	166068375	+	0.00143817	50	0.249838	F-box only protein 6
FA	FA 16:0	Zm00001d012794	5	32368	35621	-	0.000233448	6	0.0299805	tRNA (guanine-N-7) methyltransferase
FA	FA 16:0	Zm00001d012795	5	35783	42435	-	0.000369534	12	0.059961	SH2 domain protein B
FA	FA 16:0	Zm00001d013268	5	7504215	7508052	-	0.000762108	26	0.129916	Glycosyl hydrolase family protein						Group2
FA	FA 16:0	Zm00001d015031	5	72786763	72787500	+	0.000913845	32	0.159896	DUF3820 family protein
FA	FA 16:0	Zm00001d016008	5	139147655	139156020	+	0.000433348	14	0.0699545	VHS and GAT domain protein
FA	FA 16:0	Zm00001d020973	7	138248896	138256381	-	0.000417411	13	0.0649578	Chaperone protein dnaJ 10						Group3
FA	FA 16:0	Zm00001d021494	7	154089912	154092986	-	0.00116772	40	0.19987	C2 calcium/lipid-binding plant phosphoribosyltransferase family protein
FA	FA 16:0	Zm00001d021874	7	165221376	165222013	-	0.00120978	41	0.204867	NA
FA	FA 16:0	Zm00001d022625	7	181491098	181506559	+	0.00138426	46	0.229851	Synaptotagmin-2
FA	FA 16:0	Zm00001d023235	10	1049718	1053027	+	0.00142612	49	0.244841	Ubiquitin carboxyl-terminal hydrolase family protein
FA	FA 16:0	Zm00001d024521	10	75864894	75867823	-	0.00112775	39	0.194873	Pentatricopeptide repeat-containing protein mitochondrial
FA	FA 16:0	Zm00001d025419	10	118105919	118109881	+	0.000806561	28	0.139909	NA
FA	FA 16:0	Zm00001d026405	10	145315798	145319169	-	0.000879407	30	0.149903	Glutamyl-tRNA reductase
FA	FA 16:0	Zm00001d028011	1	20291775	20293058	-	0.000963367	35	0.174886	WW domain containing protein expressed
FA	FA 16:0	Zm00001d028024	1	20740613	20741926	+	0.000632869	21	0.104932	Nodulin-related protein 1
FA	FA 16:0	Zm00001d028464	1	35718861	35785612	+	0.000742573	25	0.124919	Rho GTPase activation protein (RhoGAP) with PH domain
FA	FA 16:0	Zm00001d028948	1	52518690	52523101	+	0.000310198	10	0.0499675	Calmodulin-7
FA	FA 16:0	Zm00001d029144	1	60427117	60431202	-	0.00109052	38	0.189877	Probable nucleolar protein 5-1
FA	FA 16:0	Zm00001d030020	1	99945344	99950682	+	0.00133715	44	0.219857	Pyruvate kinase
FA	FA 16:0	Zm00001d030860	1	164016950	164031018	+	3.30877e-05	1	0.00499675	CSC1-like protein HYP1
FA	FA 16:0	Zm00001d033240	1	255510009	255515376	+	0.000456348	16	0.079948	BTB/POZ domain-containing protein
FA	FA 16:0	Zm00001d034517	1	295585610	295590106	+	0.000492579	17	0.0849448	Serine/threonine-protein phosphatase
FA	FA 16:0	Zm00001d037369	6	123081049	123084407	+	0.000839413	29	0.144906	movement protein binding protein 2C
FA	FA 16:0	Zm00001d038494	6	158547372	158556691	+	0.000220941	5	0.0249838	Leucine-rich repeat protein kinase family protein
FA	FA 16:0	Zm00001d039021	6	168832409	168834314	+	0.000694621	23	0.114925	Cytochrome b561 domain-containing protein
FA	FA 16:0	Zm00001d042045	3	148450089	148460357	-	0.000922029	33	0.164893	ARM repeat superfamily protein
FA	FA 16:0	Zm00001d042901	3	183398638	183401429	-	0.000285089	9	0.0449708	L-ascorbate oxidase						Group3
FA	FA 16:0	Zm00001d043031	3	187050348	187052568	+	0.000580863	19	0.0949383	Nodulin-like protein
FA	FA 16:0	Zm00001d043234	3	192678071	192679192	-	3.89357e-05	2	0.0099935	NTF2-like
FA	FA 16:0	Zm00001d043938	3	214301131	214304383	-	0.00108234	37	0.18488	Peroxidase 19
FA	FA 16:0	Zm00001d045002	9	9723241	9738322	-	0.00059033	20	0.099935	Nucleolar protein 10
FA	FA 16:0	Zm00001d046909	9	110047719	110058786	-	0.000201824	4	0.019987	Homogentisate phytyltransferase 1 chloroplastic
FA	FA 16:0	Zm00001d047387	9	128438026	128438933	+	0.00099544	36	0.179883	NA
FA	FA 16:0	Zm00001d048101	9	150201639	150206538	-	0.000267369	7	0.0349773	Stellacyanin
FA	FA 16:0	Zm00001d048358	9	154915042	154923673	-	0.000441647	15	0.0749513	aco3;aconitase3: electrophoretic mobility
FA	FA 16:0	Zm00001d048665	4	2984218	2989686	+	0.000765873	27	0.134912	NB-ARC domain containing protein expressed
FA	FA 16:0	Zm00001d051930	4	174761145	174765365	+	0.0009011	31	0.154899	(Csu525(RpL17))%2C mRNA
FA	FA 16:0	Zm00001d052946	4	205821051	205824128	-	0.000943673	34	0.16989	OSJNBb0045P24.5 protein
FA	FA 18:0	Zm00001d001907	2	2687734	2688264	+	0.000477984	14	0.0699545	Ethylene-responsive transcription factor 7
FA	FA 18:0	Zm00001d002250	2	8963531	8979381	+	0.000278032	8	0.039974	Probable cinnamyl alcohol dehydrogenase 1
FA	FA 18:0	Zm00001d003147	2	33764519	33769876	+	0.00151189	38	0.189877	Eukaryotic translation initiation factor isoform 4G-2
FA	FA 18:0	Zm00001d003153	2	33916456	33919535	+	0.000127929	2	0.0099935	Protein CHROMOSOME TRANSMISSION FIDELITY 7
FA	FA 18:0	Zm00001d004415	2	110345638	110358087	-	0.000592553	20	0.099935	Probable RNA-dependent RNA polymerase 5
FA	FA 18:0	Zm00001d006308	2	204222180	204225586	-	0.00101541	30	0.149903	Protein kinase superfamily protein
FA	FA 18:0	Zm00001d006868	2	218291718	218297633	+	0.000939649	28	0.139909	Peroxisomal (S)-2-hydroxy-acid oxidase GLO4
FA	FA 18:0	Zm00001d006944	2	219965544	219970180	-	0.00122706	33	0.164893	CBL-interacting serine/threonine-protein kinase 1		2-213738023	38	0.000389942	93208
FA	FA 18:0	Zm00001d008663	8	16399018	16418531	+	0.000201765	6	0.0299805	NA		8-15878461	11	0.000112878	84248	Group1
FA	FA 18:0	Zm00001d010872	8	131663121	131665828	+	0.00173813	43	0.21486	CONTAINS InterPro DOMAIN/s: Ribosomal protein S27/S33 mitochondrial (InterPro:IPR013219); Has 101 Blast hits to 101 proteins in 55 species: Archae - 0; Bacteria - 0; Metazoa - 8; Fungi - 59; Plants - 26; Viruses - 0; Other Eukaryotes - 8 (source: N /.../ink).
FA	FA 18:0	Zm00001d011036	8	137160033	137161709	+	0.000634909	23	0.114925	Legumin-like protein%3B Putative rmlC-like cupins superfamily protein
FA	FA 18:0	Zm00001d011994	8	166064478	166068375	+	0.000380096	11	0.0549643	F-box only protein 6
FA	FA 18:0	Zm00001d013295	5	7990163	7991833	-	0.000935218	27	0.134912	psa3;photosystemI3: Mutants have a pale green seedling phenotype; lacks photosystem I core complex polypeptides						Group3
FA	FA 18:0	Zm00001d014726	5	60843523	60848884	+	0.00160736	40	0.19987	Mitogen-activated protein kinase 17
FA	FA 18:0	Zm00001d016008	5	139147655	139156020	+	0.00191474	49	0.244841	VHS and GAT domain protein
FA	FA 18:0	Zm00001d019320	7	27706373	27708200	+	0.00125494	34	0.16989	NA
FA	FA 18:0	Zm00001d021006	7	140181294	140182626	-	0.000527205	17	0.0849448	MTD1
FA	FA 18:0	Zm00001d021224	7	146508204	146510684	-	0.00159205	39	0.194873	F-box protein PP2-A13
FA	FA 18:0	Zm00001d021978	7	167479085	167480899	+	0.0019271	50	0.249838	ARM repeat superfamily protein
FA	FA 18:0	Zm00001d023836	10	23860615	23861514	+	0.00187419	47	0.234847	lumazine-binding family protein
FA	FA 18:0	Zm00001d024300	10	62829800	62835007	+	4.29806e-05	1	0.00499675	Potassium transporter 10
FA	FA 18:0	Zm00001d024373	10	67656528	67659072	+	0.000454421	12	0.059961	60S ribosomal protein L7-2
FA	FA 18:0	Zm00001d025875	10	132297753	132300224	-	0.00133413	35	0.174886	NA
FA	FA 18:0	Zm00001d026458	10	146241809	146245690	-	0.000680497	25	0.124919	Cysteine protease 1
FA	FA 18:0	Zm00001d027416	1	4840100	4842684	-	0.000558071	19	0.0949383	Oxygen-independent coproporphyrinogen III oxidase-like protein sll1917
FA	FA 18:0	Zm00001d027423	1	4909652	4914685	-	0.00178602	44	0.219857	fnsi2;flavone synthase typeI2: Encodes a flavone synthase that is of the soluble Fe2+/2- oxoglutarate-dependent dioxygenase class
FA	FA 18:0	Zm00001d029009	1	54624061	54639249	-	0.000137811	3	0.0149903	Apyrase 1
FA	FA 18:0	Zm00001d029191	1	61642456	61663754	-	0.000499306	16	0.079948	Monocopper oxidase-like protein SKU5
FA	FA 18:0	Zm00001d030742	1	157497130	157511072	+	0.00168299	42	0.209864	NA						Group3
FA	FA 18:0	Zm00001d031329	1	186194755	186199511	-	0.000651426	24	0.119922	Catalytic/ protein phosphatase type 2C
FA	FA 18:0	Zm00001d033549	1	266748854	266756818	+	0.00183566	46	0.229851	BEST Arabidopsis thaliana protein match is: glycine-rich protein (TAIR:AT1G27090.1); Has 51 Blast hits to 50 proteins in 15 species: Archae - 0; Bacteria - 2; Metazoa - 0; Fungi - 0; Plants - 47; Viruses - 0; Other Eukaryotes - 2 (source: NCBI BLink).
FA	FA 18:0	Zm00001d033910	1	278289784	278294463	-	0.00118395	32	0.159896	agpll1;ADP glucose pyrophosphorylase large subunit leaf1:
FA	FA 18:0	Zm00001d037210	6	115967771	115968089	+	0.000606481	22	0.109929	NA
FA	FA 18:0	Zm00001d038494	6	158547372	158556691	+	0.000464392	13	0.0649578	Leucine-rich repeat protein kinase family protein
FA	FA 18:0	Zm00001d039300	3	1298938	1304213	+	0.00167813	41	0.204867	Transcription factor bHLH133
FA	FA 18:0	Zm00001d040116	3	28229697	28230965	+	0.000489839	15	0.0749513	temperature sensing protein-related
FA	FA 18:0	Zm00001d040842	3	70151471	70153788	-	0.000304699	10	0.0499675	opr6;12-oxo-phytodienoic acid reductase6: Cytoplasmic
FA	FA 18:0	Zm00001d041192	3	104338411	104343309	-	0.00187731	48	0.239844	sut2;sucrose transporter2: mutants grow slower and have increased sugar content in leaves
FA	FA 18:0	Zm00001d041857	3	141369578	141375776	-	0.00182777	45	0.224854	XS domain protein
FA	FA 18:0	Zm00001d043031	3	187050348	187052568	+	0.0002721	7	0.0349773	Nodulin-like protein
FA	FA 18:0	Zm00001d043422	3	199163496	199164221	-	0.000601341	21	0.104932	RING-H2 finger protein ATL2K
FA	FA 18:0	Zm00001d043598	3	204722247	204732334	-	0.000186761	5	0.0249838	ABC transporter G family member 29
FA	FA 18:0	Zm00001d044552	3	231536744	231545930	-	0.000850022	26	0.129916	Cleavage and polyadenylation specificity factor subunit 2						Group3
FA	FA 18:0	Zm00001d047356	9	127436185	127437918	+	0.00146439	36	0.179883	MADS-box transcription factor 56
FA	FA 18:0	Zm00001d047828	9	142625874	142631952	-	0.000296063	9	0.0449708	Protein TOC75-3 chloroplastic
FA	FA 18:0	Zm00001d050089	4	65078952	65090738	+	0.00096752	29	0.144906	Putative 1-phosphatidylinositol-4-phosphate 5-kinase/ zinc ion binding family
FA	FA 18:0	Zm00001d051598	4	164063973	164065253	+	0.000544588	18	0.0899415	Plant-specific domain TIGR01570 family protein
FA	FA 18:0	Zm00001d051930	4	174761145	174765365	+	0.00117329	31	0.154899	(Csu525(RpL17))%2C mRNA
FA	FA 18:0	Zm00001d052695	4	197650460	197663462	-	0.0014738	37	0.18488	Retinoblastoma-related protein 1
FA	FA 18:0	Zm00001d052943	4	205690232	205738686	+	0.000165919	4	0.019987	Ubiquitin carboxyl-terminal hydrolase 13
FA	FA 20:0	Zm00001d002094	2	5872428	5873039	+	0.000723231	18	0.0899415	Bifunctional inhibitor/lipid-transfer protein/seed storage 2S albumin superfamily protein
FA	FA 20:0	Zm00001d002548	2	15188664	15192121	-	0.00207436	42	0.209864	Expansin-A13
FA	FA 20:0	Zm00001d004293	2	100974371	100988003	+	0.00172793	35	0.174886	Electron transfer flavoprotein subunit beta mitochondrial
FA	FA 20:0	Zm00001d006567	2	211043456	211047662	+	0.00116186	26	0.129916	Protein PGR
FA	FA 20:0	Zm00001d007975	2	244366912	244371271	-	0.00207621	43	0.21486	BTB/POZ domain-containing protein		2-237109389	91	0.000933807	14551	Group1
FA	FA 20:0	Zm00001d009264	8	48669883	48672784	-	0.000452925	9	0.0449708	thim1;thiamin thiazole kinase M1: thiamin salvage enzyme
FA	FA 20:0	Zm00001d009609	8	72970679	72971308	+	9.60129e-05	1	0.00499675	NA
FA	FA 20:0	Zm00001d011938	8	164854178	164855277	-	0.00147635	31	0.154899	NA
FA	FA 20:0	Zm00001d012794	5	32368	35621	-	0.000898497	20	0.099935	tRNA (guanine-N-7) methyltransferase
FA	FA 20:0	Zm00001d013712	5	18266523	18272776	-	0.00249994	50	0.249838	Nucleic acid binding protein
FA	FA 20:0	Zm00001d014315	5	40642114	40643280	+	0.0017345	36	0.179883	Lipid binding protein
FA	FA 20:0	Zm00001d016615	5	170197291	170216657	+	0.00164985	33	0.164893	Protein BONZAI 2
FA	FA 20:0	Zm00001d016768	5	175327307	175331417	-	0.00210132	44	0.219857	Alkaline/neutral invertase CINV2						Group2
FA	FA 20:0	Zm00001d016897	5	179615636	179621420	+	0.0021259	46	0.229851	Polyadenylate-binding protein RBP47B
FA	FA 20:0	Zm00001d018069	5	213760677	213761423	+	0.00222451	48	0.239844	atpc1;ATP synthase chloroplast subunit1: N-terminal amino acid sequence, cDNA sequence from clone selected using anti-delta-CF1 serumGamma subunit of chloroplast ATP synthase (ATPC1). (A. Barkan, 2015)							Intra
FA	FA 20:0	Zm00001d019637	7	47402072	47407265	+	0.000522744	12	0.059961	Probable protein S-acyltransferase 19
FA	FA 20:0	Zm00001d021195	7	145558394	145561493	-	0.000193343	2	0.0099935	Probable sodium/metabolite cotransporter BASS6 chloroplastic
FA	FA 20:0	Zm00001d021360	7	149842280	149844889	-	0.00166247	34	0.16989	CDGSH iron-sulfur domain-containing protein NEET
FA	FA 20:0	Zm00001d021636	7	158755280	158766700	-	0.00118854	29	0.144906	binding;calmodulin binding		7-153438055	2	2.05232e-05	26636	Group1
FA	FA 20:0	Zm00001d022268	7	174005446	174016262	+	0.00197255	40	0.19987	Ribosomal protein L7Ae/L30e/S12e/Gadd45 family protein							Inter
FA	FA 20:0	Zm00001d023692	10	15720538	15723750	+	0.000966834	21	0.104932	selenium binding		10-15412099	4	4.10465e-05	9870
FA	FA 20:0	Zm00001d025017	10	99817486	99819538	-	0.000489362	11	0.0549643	NA
FA	FA 20:0	Zm00001d025580	10	122855595	122861043	-	0.000994409	22	0.109929	serk1;somatic embryogenesis receptor-like kinase1: single copy cDNA with 79% sequence identity with serk2, and significant sequence homology to carrot and Arabidopsis SERK genes;
FA	FA 20:0	Zm00001d026593	10	148637522	148656835	-	0.000645612	14	0.0699545	Putative homeodomain-like transcription factor superfamily protein						Group3	Intra
FA	FA 20:0	Zm00001d026645	10	149326566	149340249	-	0.000289355	6	0.0299805	K(+) efflux antiporter 2 chloroplastic
FA	FA 20:0	Zm00001d027314	1	2809751	2811917	+	0.00069175	17	0.0849448	Vacuolar protein sorting-associated protein 24 homolog 1
FA	FA 20:0	Zm00001d028422	1	34508764	34510317	+	0.00176612	37	0.18488	Pentatricopeptide repeat-containing protein chloroplastic
FA	FA 20:0	Zm00001d028783	1	46327873	46334046	+	0.00198467	41	0.204867	Expressed protein; protein
FA	FA 20:0	Zm00001d029066	1	56975151	56982711	+	0.000235191	4	0.019987	PAP/OAS1 substrate-binding domain superfamily
FA	FA 20:0	Zm00001d031732	1	200052338	200054134	-	0.00187696	39	0.194873	BAG family molecular chaperone regulator 1
FA	FA 20:0	Zm00001d031783	1	201735779	201737876	+	0.00180489	38	0.189877	NA
FA	FA 20:0	Zm00001d032825	1	239383321	239384004	+	0.000434584	8	0.039974	NA
FA	FA 20:0	Zm00001d032905	1	242404403	242413137	-	0.000465047	10	0.0499675	DWNN domain a CCHC-type zinc finger
FA	FA 20:0	Zm00001d033574	1	267434894	267435724	-	0.00210208	45	0.224854	NA
FA	FA 20:0	Zm00001d034463	1	293749001	293752408	-	0.00213695	47	0.234847	iaa5;Aux/IAA-transcription factor5: Locus designated and assigned to a transcription factor family by the GRASSIUS project (Yilmaz et al 2009) , which also provided the mappings to the B73_Reference Genome sequence v2 gene models.
FA	FA 20:0	Zm00001d036742	6	99718295	99725208	-	0.000759434	19	0.0949383	Protein S-acyltransferase 24
FA	FA 20:0	Zm00001d036788	6	100889664	100893620	-	0.000251811	5	0.0249838	Subtilisin-like protease SBT4.4
FA	FA 20:0	Zm00001d039710	3	12751564	12753836	+	0.00099884	23	0.114925	Thioredoxin H-type
FA	FA 20:0	Zm00001d040441	3	43539013	43539885	+	0.000580307	13	0.0649578	NA
FA	FA 20:0	Zm00001d040637	3	55365116	55366450	+	0.000407621	7	0.0349773	NA
FA	FA 20:0	Zm00001d042511	3	170268292	170271282	+	0.000663364	15	0.0749513	Ribonuclease 2
FA	FA 20:0	Zm00001d042512	3	170272101	170276048	+	0.00105243	24	0.119922	Ribonuclease 2
FA	FA 20:0	Zm00001d044646	3	233922381	233938435	+	0.000228539	3	0.0149903	gfa1;glucosamine fructose-6-phosphate aminotransferase1: endosperm cDNA 5C01G05 (uaz309) similar to rate limiting enzyme of hexosamine synthesis		3-230078317	36	0.000369418	0	Group1
FA	FA 20:0	Zm00001d045529	9	25600370	25602395	+	0.00112408	25	0.124919	Elongator complex protein 6
FA	FA 20:0	Zm00001d047399	9	128746690	128751615	-	0.00118244	28	0.139909	PLASMODESMATA CALLOSE-BINDING PROTEIN 5
FA	FA 20:0	Zm00001d047634	9	137661761	137664763	+	0.00120763	30	0.149903	v30;virescent30: encodes one subunit of the chloroplast Clp protease complexChloroplast ATP-dependent Clp protease subunit 5. (A. Barkan, 2015)like v1, but more yellow
FA	FA 20:0	Zm00001d047842	9	143025369	143032070	-	0.00227612	49	0.244841	Putative leucine-rich repeat receptor-like protein kinase family protein
FA	FA 20:0	Zm00001d048512	9	157597278	157604842	-	0.00118077	27	0.134912	Transducin family protein / WD-40 repeat family protein
FA	FA 20:0	Zm00001d051334	4	154980581	154984053	-	0.000681144	16	0.079948	HXXXD-type acyl-transferase family protein
FA	FA 20:0	Zm00001d052964	4	206412662	206415299	-	0.00158136	32	0.159896	Bax inhibitor-1 family protein						Group3
FA	FA 22:0	Zm00001d001828	2	1548360	1557145	+	0.00060118	19	0.0949383	Katanin p80 WD40 repeat-containing subunit B1 homolog
FA	FA 22:0	Zm00001d002589	2	16287469	16289962	-	0.000671014	22	0.109929	hyd4;hydroxylase4: beta-carotene hydroxylase
FA	FA 22:0	Zm00001d003345	2	41017793	41019879	+	9.20888e-05	4	0.019987	Small nuclear ribonucleoprotein Sm D1
FA	FA 22:0	Zm00001d003346	2	41020781	41020960	+	0.000861371	27	0.134912	NA
FA	FA 22:0	Zm00001d005441	2	174328388	174333623	+	0.00167662	44	0.219857	NA
FA	FA 22:0	Zm00001d007806	2	239998752	240009892	-	0.00169067	45	0.224854	Actin-related protein 2/3 complex subunit 2A
FA	FA 22:0	Zm00001d008282	8	3986429	3989894	+	0.000938483	29	0.144906	Cell number regulator 5
FA	FA 22:0	Zm00001d009609	8	72970679	72971308	+	0.000221678	13	0.0649578	NA
FA	FA 22:0	Zm00001d010577	8	120764599	120767763	-	0.000420687	17	0.0849448	NA
FA	FA 22:0	Zm00001d013066	5	4147202	4148651	+	0.00146927	36	0.179883	Histone H1						Group3
FA	FA 22:0	Zm00001d013348	5	9182481	9191208	+	0.00044901	18	0.0899415	Thioredoxin superfamily protein						Group3
FA	FA 22:0	Zm00001d013798	5	20529397	20576095	-	0.000628758	21	0.104932	Cycloartenol synthase	Yes					Group1	Intra
FA	FA 22:0	Zm00001d014063	5	31173095	31176859	-	0.00033371	15	0.0749513	MDIS1-interacting receptor like kinase 2						Group2
FA	FA 22:0	Zm00001d015952	5	133821714	133825615	+	0.000123367	8	0.039974	E3 ubiquitin-protein ligase SINAT4
FA	FA 22:0	Zm00001d017808	5	207409444	207425497	+	3.14529e-05	2	0.0099935	ATP-dependent DNA helicase homolog RECG chloroplastic
FA	FA 22:0	Zm00001d018069	5	213760677	213761423	+	0.0011861	33	0.164893	atpc1;ATP synthase chloroplast subunit1: N-terminal amino acid sequence, cDNA sequence from clone selected using anti-delta-CF1 serumGamma subunit of chloroplast ATP synthase (ATPC1). (A. Barkan, 2015)							Intra
FA	FA 22:0	Zm00001d018574	5	223576985	223578000	-	0.00111192	31	0.154899	ferredoxin-related
FA	FA 22:0	Zm00001d018732	7	3338958	3343406	-	0.00171418	46	0.229851	Chaperone DnaJ-domain superfamily protein
FA	FA 22:0	Zm00001d019483	7	36379274	36383078	-	0.0018415	49	0.244841	Methyltransferase family protein
FA	FA 22:0	Zm00001d020549	7	121994154	122009096	+	0.000820994	25	0.124919	HAD-superfamily hydrolase subfamily IG 5'-nucleotidase
FA	FA 22:0	Zm00001d025548	10	121921907	121926936	-	0.000198088	12	0.059961	Probable protein phosphatase 2C 12
FA	FA 22:0	Zm00001d025580	10	122855595	122861043	-	0.000354966	16	0.079948	serk1;somatic embryogenesis receptor-like kinase1: single copy cDNA with 79% sequence identity with serk2, and significant sequence homology to carrot and Arabidopsis SERK genes;
FA	FA 22:0	Zm00001d025734	10	127905113	127929830	+	0.00149249	37	0.18488	NA
FA	FA 22:0	Zm00001d026257	10	142147684	142154633	-	0.000627085	20	0.099935	Mannosyl-oligosaccharide 12-alpha-mannosidase MNS1						Group3
FA	FA 22:0	Zm00001d026593	10	148637522	148656835	-	9.34692e-05	6	0.0299805	Putative homeodomain-like transcription factor superfamily protein						Group3	Intra
FA	FA 22:0	Zm00001d027918	1	17609594	17615130	+	0.00164586	43	0.21486	NA
FA	FA 22:0	Zm00001d028623	1	41163185	41168227	+	0.00100432	30	0.149903	U-box domain-containing protein 13
FA	FA 22:0	Zm00001d029129	1	59406804	59421124	+	9.27576e-05	5	0.0249838	Metal tolerance protein C1
FA	FA 22:0	Zm00001d029328	1	66120056	66126500	-	0.00160632	40	0.19987	RNA-binding KH domain-containing protein						Group3
FA	FA 22:0	Zm00001d030011	1	99113829	99118558	-	0.00149783	38	0.189877	Eukaryotic translation initiation factor 3 subunit B						Group3
FA	FA 22:0	Zm00001d031783	1	201735779	201737876	+	0.000123207	7	0.0349773	NA
FA	FA 22:0	Zm00001d033797	1	274041149	274045067	-	6.23256e-05	3	0.0149903	alpha/beta-Hydrolases superfamily protein
FA	FA 22:0	Zm00001d035405	6	24545079	24550005	-	0.0018783	50	0.249838	NA
FA	FA 22:0	Zm00001d036608	6	94231654	94235649	+	0.00070665	23	0.114925	Glycosyl hydrolases family 31 protein
FA	FA 22:0	Zm00001d038625	6	161162525	161167432	-	0.00163011	41	0.204867	sir1;sulfite reductase1:
FA	FA 22:0	Zm00001d038755	6	163931390	163932118	+	0.00176513	48	0.239844	Carnitine racemase/ catalytic
FA	FA 22:0	Zm00001d040163	3	29846486	29852954	+	0.000193199	11	0.0549643	dxr1;deoxy xylulose reductoisomerase1: enzyme catalyzes the first committed step of the plastidial pathway to apocarotenoids during mycorrhizal establishment
FA	FA 22:0	Zm00001d042869	3	182508943	182514234	-	0.000781705	24	0.119922	Aldose reductase						Group2
FA	FA 22:0	Zm00001d044106	3	219392311	219393785	-	0.000134045	9	0.0449708	UDP-glycosyltransferase 73B3
FA	FA 22:0	Zm00001d044136	3	220098352	220104557	-	0.000137041	10	0.0499675	Glycerol-3-phosphate acyltransferase 1		3-216609751	1	1.02616e-05	0	Group1
FA	FA 22:0	Zm00001d044184	3	221301455	221304723	+	0.00163562	42	0.209864	Protein ABIL1
FA	FA 22:0	Zm00001d045075	9	11750924	11755340	-	0.00158392	39	0.194873	Cyclic nucleotide-gated ion channel 17
FA	FA 22:0	Zm00001d045463	9	23151861	23156737	-	0.000274647	14	0.0699545	NAC domain-containing protein 43
FA	FA 22:0	Zm00001d047683	9	139193291	139198582	-	0.001192	34	0.16989	NAD(P)-binding Rossmann-fold superfamily protein
FA	FA 22:0	Zm00001d047839	9	143011655	143016797	+	0.000920629	28	0.139909	DUF3527 domain protein
FA	FA 22:0	Zm00001d047842	9	143025369	143032070	-	7.36096e-06	1	0.00499675	Putative leucine-rich repeat receptor-like protein kinase family protein
FA	FA 22:0	Zm00001d048325	9	154499835	154502260	-	0.001241	35	0.174886	Ribosomal protein L32 containing protein isoform 1%3B Ribosomal protein L32 containing protein isoform 2
FA	FA 22:0	Zm00001d049364	4	27940728	27941339	+	0.00115895	32	0.159896	Ethylene-responsive transcription factor 4%3B Putative AP2/EREBP transcription factor superfamily protein
FA	FA 22:0	Zm00001d050011	4	59298545	59300505	-	0.0008219	26	0.129916	Alpha carbonic anhydrase 7
FA	FA 22:0	Zm00001d051615	4	164594515	164602165	-	0.00172374	47	0.234847	Putative lectin-domain receptor-like protein kinase family protein
FA	FA 24:0	Zm00001d002944	2	27779321	27782869	-	0.00194283	50	0.249838	Dolichyl-diphosphooligosaccharide--protein glycosyltransferase 67 kDasubunit
FA	FA 24:0	Zm00001d005814	2	189518235	189520622	+	3.92193e-05	2	0.0099935	Photosystem I chlorophyll a/b-binding protein 6 chloroplastic
FA	FA 24:0	Zm00001d007454	2	232021518	232025481	-	0.000140751	6	0.0299805	Maf-like protein CV_0124
FA	FA 24:0	Zm00001d007455	2	232059994	232068055	+	0.000729392	16	0.079948	Probable protein S-acyltransferase 23
FA	FA 24:0	Zm00001d009010	8	30106964	30108529	-	0.000757547	17	0.0849448	Plasma membrane-associated cation-binding protein 1
FA	FA 24:0	Zm00001d010274	8	106962806	106966802	-	0.000187425	7	0.0349773	ippi3;isopentenyl pyrophosphate isomerase3: part of multigene family encoding isopentenyl pyrophosphate isomerase
FA	FA 24:0	Zm00001d012672	8	178360607	178372390	+	0.000704508	15	0.0749513	protein; Pentatricopeptide (PPR) repeat protein-like
FA	FA 24:0	Zm00001d013250	5	7116921	7125593	+	0.00155724	39	0.194873	Glucan endo-1%2C3-beta-glucosidase 3
FA	FA 24:0	Zm00001d013327	5	8700391	8702512	+	0.000349852	9	0.0449708	Protein ACCELERATED CELL DEATH 6						Group2
FA	FA 24:0	Zm00001d015020	5	72637263	72641035	-	0.00144909	34	0.16989	AUGMIN subunit 4
FA	FA 24:0	Zm00001d016916	5	179759648	179775305	-	0.00182688	46	0.229851	Nucleotide-sugar transporter/ sugar porter
FA	FA 24:0	Zm00001d017941	5	210498173	210500108	+	0.00109515	24	0.119922	3-ketoacyl-CoA synthase 5	Yes					Group1
FA	FA 24:0	Zm00001d018209	5	216610165	216612671	-	0.000504604	11	0.0549643	Tyrosine specific protein phosphatase family protein
FA	FA 24:0	Zm00001d020644	7	126245700	126253681	-	0.0017827	44	0.219857	Mediator of RNA polymerase II transcription subunit 20a
FA	FA 24:0	Zm00001d022153	7	171356492	171370857	+	0.00193641	48	0.239844	Glycerophosphodiester phosphodiesterase GDPDL3						Group3
FA	FA 24:0	Zm00001d022198	7	172636337	172650413	+	0.0015391	36	0.179883	SAP domain-containing protein
FA	FA 24:0	Zm00001d023577	10	10635893	10636069	-	0.00133128	31	0.154899	NA
FA	FA 24:0	Zm00001d024268	10	60226179	60228837	+	7.98524e-05	3	0.0149903	NAC domain-containing protein 21/22
FA	FA 24:0	Zm00001d026187	10	140544510	140545281	-	0.00161423	40	0.19987	NA
FA	FA 24:0	Zm00001d027318	1	2827035	2829836	-	8.32229e-05	5	0.0249838	btf3;BTF3 homolog: putative transcription factor, homology of mRNA to rice AY224525, identified by yeast two-hybrid assays as a gene for proteins interacting with cell cycling components (TIGR TC338706)
FA	FA 24:0	Zm00001d027593	1	8596506	8599611	-	0.000652097	14	0.0699545	prc3;proteasome component3: cDNA sequence; SSR umc1727						Group3
FA	FA 24:0	Zm00001d027755	1	12675736	12681850	+	0.00154067	37	0.18488	CONTAINS InterPro DOMAIN/s: EGF-like (InterPro:IPR006210); Has 259 Blast hits to 234 proteins in 55 species: Archae - 0; Bacteria - 0; Metazoa - 184; Fungi - 0; Plants - 69; Viruses - 0; Other Eukaryotes - 6 (source: NCBI BLink).
FA	FA 24:0	Zm00001d027918	1	17609594	17615130	+	0.00193729	49	0.244841	NA
FA	FA 24:0	Zm00001d029359	1	67311965	67314047	-	0.00154904	38	0.189877	bx10;benzoxazinone synthesis10:
FA	FA 24:0	Zm00001d030207	1	113121805	113124364	+	0.000566292	12	0.059961	Pentatricopeptide repeat-containing protein						Group3
FA	FA 24:0	Zm00001d031258	1	184110087	184113451	-	0.000581461	13	0.0649578	RNA-binding (RRM/RBD/RNP motifs) family protein
FA	FA 24:0	Zm00001d031700	1	198833249	198838390	-	3.24045e-05	1	0.00499675	NA
FA	FA 24:0	Zm00001d032473	1	227870996	227876186	+	0.00153461	35	0.174886	CDPK-related kinase 3
FA	FA 24:0	Zm00001d032825	1	239383321	239384004	+	7.99423e-05	4	0.019987	NA
FA	FA 24:0	Zm00001d033456	1	263158766	263160067	-	0.00122772	28	0.139909	NA
FA	FA 24:0	Zm00001d033909	1	278287593	278288252	+	0.00164134	41	0.204867	Expressed protein; protein
FA	FA 24:0	Zm00001d033917	1	278529542	278532916	-	0.00189925	47	0.234847	Endo-1%2C4-beta-glucanase Cel1
FA	FA 24:0	Zm00001d033928	1	278731364	278737406	+	0.00167237	42	0.209864	Cyclin-H1-1
FA	FA 24:0	Zm00001d034740	1	301042431	301052478	-	0.000851225	20	0.099935	soluble epoxide hydrolase
FA	FA 24:0	Zm00001d034799	1	302426741	302443706	+	0.000761027	18	0.0899415	RNA-binding ASCH domain protein
FA	FA 24:0	Zm00001d035040	6	2922110	2930058	+	0.00115189	26	0.129916	Putative ARM repeat-containing protein containing family protein isoform 1%3B Putative ARM repeat-containing protein containing family protein isoform 2%3B Putative ARM repeat-containing protein containing family protein isoform 3
FA	FA 24:0	Zm00001d038076	6	146985214	146990181	-	0.00112077	25	0.124919	UDP-D-xylose:L-fucose alpha-13-D-xylosyltransferase MGP4		6-143087838	22	0.000225756	0	Group1
FA	FA 24:0	Zm00001d039250	3	557240	559220	+	0.00136271	33	0.164893	NA
FA	FA 24:0	Zm00001d039311	3	1451511	1456285	-	0.00178729	45	0.224854	Proline-rich receptor-like protein kinase PERK1
FA	FA 24:0	Zm00001d042355	3	162988222	162994268	-	0.000909158	21	0.104932	Protein root UVB sensitive 1 chloroplastic
FA	FA 24:0	Zm00001d042978	3	185628580	185630553	-	0.000246445	8	0.039974	Pentatricopeptide repeat-containing protein chloroplastic
FA	FA 24:0	Zm00001d043612	3	205152631	205154600	+	0.000772669	19	0.0949383	Protein MARD1
FA	FA 24:0	Zm00001d044106	3	219392311	219393785	-	0.00178094	43	0.21486	UDP-glycosyltransferase 73B3
FA	FA 24:0	Zm00001d044475	3	229134070	229137097	-	0.00131073	29	0.144906	HXXXD-type acyl-transferase family protein						Group3	Both
FA	FA 24:0	Zm00001d045492	9	24420777	24426027	-	0.00118316	27	0.134912	Pentatricopeptide repeat-containing protein
FA	FA 24:0	Zm00001d045555	9	26647373	26649610	-	0.00135335	32	0.159896	fdad1;false DAD1: similar to Oryza and Hordeum Defender against apoptotic cell death protein (DAD-1, DAD-2 respectively)						Group3
FA	FA 24:0	Zm00001d046600	9	98187943	98192600	+	0.000993368	23	0.114925	Proteasome subunit beta type
FA	FA 24:0	Zm00001d046642	9	100126399	100131680	+	0.000473826	10	0.0499675	GDSL esterase/lipase	Yes					Group2
FA	FA 24:0	Zm00001d047713	9	139754473	139758419	-	0.000948146	22	0.109929	Eukaryotic translation initiation factor 2 subunit alpha
FA	FA 24:0	Zm00001d047812	9	142388915	142393403	-	0.00132156	30	0.149903	Oxysterol-binding protein-related protein 3B
FA	FA 26:0	Zm00001d002694	2	19421000	19428059	+	0.0024326	42	0.209864	Branched-chain-amino-acid aminotransferase 3 chloroplastic
FA	FA 26:0	Zm00001d002945	2	27817387	27825275	+	0.00278857	48	0.239844	ras18A1;ras-related protein18A1:
FA	FA 26:0	Zm00001d005688	2	183498578	183506789	+	0.000555995	10	0.0499675	UDP-glycosyltransferase 90A1
FA	FA 26:0	Zm00001d005874	2	191436169	191438639	-	0.00243835	43	0.21486	NA
FA	FA 26:0	Zm00001d005899	2	192214109	192221811	+	0.000201309	5	0.0249838	DNAJ heat shock N-terminal domain-containing protein
FA	FA 26:0	Zm00001d007016	2	220205771	220217691	-	0.00200583	37	0.18488	Disease resistance protein RGA2
FA	FA 26:0	Zm00001d008209	8	1238180	1242266	-	0.000953841	15	0.0749513	Peptidyl-prolyl cis-trans isomerase
FA	FA 26:0	Zm00001d010251	8	106127323	106136257	-	0.000340269	6	0.0299805	Guanosine nucleotide diphosphate dissociation inhibitor 2
FA	FA 26:0	Zm00001d010946	8	134633259	134637535	+	0.00127707	24	0.119922	Tetratricopeptide repeat (TPR)-like superfamily protein
FA	FA 26:0	Zm00001d011705	8	159247250	159252702	+	0.00216362	40	0.19987	WD-40 repeat-containing protein MSI4
FA	FA 26:0	Zm00001d011750	8	160744068	160748987	+	0.00116921	21	0.104932	NADH:ubiquinone oxidoreductase intermediate-associated protein 30						Group2
FA	FA 26:0	Zm00001d012452	8	174784986	174790049	-	0.0014287	27	0.134912	Protein kinase superfamily protein
FA	FA 26:0	Zm00001d013348	5	9182481	9191208	+	0.00197202	36	0.179883	Thioredoxin superfamily protein						Group3
FA	FA 26:0	Zm00001d014282	5	39367918	39368265	+	0.000162304	2	0.0099935	NA
FA	FA 26:0	Zm00001d016897	5	179615636	179621420	+	0.00191668	34	0.16989	Polyadenylate-binding protein RBP47B
FA	FA 26:0	Zm00001d018603	7	557017	567922	+	0.000363084	8	0.039974	Transcription factor bHLH155
FA	FA 26:0	Zm00001d019754	7	56516523	56522809	-	0.00257737	46	0.229851	Short-chain dehydrogenase TIC 32 chloroplastic
FA	FA 26:0	Zm00001d020930	7	136911485	136911832	-	0.000709101	12	0.059961	complex I subunit
FA	FA 26:0	Zm00001d022212	7	172912597	172915949	-	0.000673709	11	0.0549643	NA
FA	FA 26:0	Zm00001d023577	10	10635893	10636069	-	0.00105978	17	0.0849448	NA
FA	FA 26:0	Zm00001d023830	10	23731692	23733983	+	0.00283644	50	0.249838	Fiber protein Fb19
FA	FA 26:0	Zm00001d025016	10	99815796	99824932	+	0.0018493	33	0.164893	Thioredoxin superfamily protein
FA	FA 26:0	Zm00001d026111	10	138699397	138708217	+	0.00016241	3	0.0149903	ago1b;argonaute1b: Ortholog of Arabidopsis ago1
FA	FA 26:0	Zm00001d028920	1	51491053	51497733	-	0.00181139	32	0.159896	Nuclear poly(A) polymerase 3
FA	FA 26:0	Zm00001d029328	1	66120056	66126500	-	0.00141715	26	0.129916	RNA-binding KH domain-containing protein						Group3
FA	FA 26:0	Zm00001d029361	1	67435966	67442277	-	0.000497532	9	0.0449708	NA
FA	FA 26:0	Zm00001d029994	1	98229242	98231508	+	0.00250256	45	0.224854	Tetratricopeptide repeat (TPR)-like superfamily protein
FA	FA 26:0	Zm00001d030518	1	140875083	140886542	-	0.00084827	13	0.0649578	Calmodulin-binding transcription activator 2
FA	FA 26:0	Zm00001d031291	1	185472894	185477491	+	0.000171392	4	0.019987	Elongator complex protein 2
FA	FA 26:0	Zm00001d032763	1	237624499	237636043	-	0.000944934	14	0.0699545	Pre-mRNA-processing factor 19 homolog 2
FA	FA 26:0	Zm00001d033312	1	258658935	258662151	+	0.00163414	31	0.154899	NA						Group3
FA	FA 26:0	Zm00001d035003	6	1425009	1425431	-	0.00144825	28	0.139909	fdx2;ferredoxin2: encoded protein sequence distinct from fdx1; leaf cDNA, SSRs umc1002, umc1023
FA	FA 26:0	Zm00001d036046	6	68433795	68434769	+	0.00281136	49	0.244841	Magnesium protoporphyrin IX methyltransferase chloroplastic
FA	FA 26:0	Zm00001d037582	6	130519107	130523459	+	0.00270054	47	0.234847	tubg2;gamma-tubulin2: full-length cDNA; deduced amino acid sequence shows high similarity to this tubulin of Arabidopsis and others
FA	FA 26:0	Zm00001d037608	6	131624371	131625524	-	0.00115935	20	0.099935	NA						Group2
FA	FA 26:0	Zm00001d038487	6	158506547	158512560	-	0.00149782	29	0.144906	Putative leucine-rich repeat receptor-like protein kinase family protein
FA	FA 26:0	Zm00001d038513	6	159016919	159021040	+	0.000347522	7	0.0349773	Transducin/WD40 repeat-like superfamily protein
FA	FA 26:0	Zm00001d038702	6	162915254	162916766	-	8.11806e-05	1	0.00499675	O-methyltransferase ZRP4
FA	FA 26:0	Zm00001d042183	3	155335236	155338925	+	0.00110974	19	0.0949383	alpha/beta-Hydrolases superfamily protein						Group2
FA	FA 26:0	Zm00001d043674	3	206991601	206992551	+	0.00239901	41	0.204867	Cytidine deaminase
FA	FA 26:0	Zm00001d044335	3	225401281	225402499	+	0.00214079	39	0.194873	OHP2
FA	FA 26:0	Zm00001d045894	9	46154237	46159068	+	0.00119086	22	0.109929	CDK5RAP3-like protein
FA	FA 26:0	Zm00001d046574	9	96556993	96557319	-	0.00104372	16	0.079948	NA
FA	FA 26:0	Zm00001d047468	9	131003201	131026782	-	0.00131175	25	0.124919	apt1;aberrant pollen transmission1: Ac-tagged mutation, pollen-grain specific pollen tube shortening and twisting
FA	FA 26:0	Zm00001d048047	9	148736781	148750370	-	0.00202389	38	0.189877	Nuclear pore complex protein NUP155
FA	FA 26:0	Zm00001d048474	9	156960598	156980213	+	0.00243979	44	0.219857	MADS1
FA	FA 26:0	Zm00001d050017	4	59929429	59934326	+	0.00119122	23	0.114925	Remorin family protein
FA	FA 26:0	Zm00001d050051	4	62584040	62593761	+	0.00195006	35	0.174886	Calcineurin subunit B
FA	FA 26:0	Zm00001d052964	4	206412662	206415299	-	0.00109064	18	0.0899415	Bax inhibitor-1 family protein						Group3
FA	FA 26:0	Zm00001d054032	4	245343872	245345462	+	0.00150042	30	0.149903	DGCR14-related
FA	FA 28:0	Zm00001d003109	2	32535157	32539571	+	0.00028896	14	0.0699545	Dol-P-Glc:Glc(2)Man(9)GlcNAc(2)-PP-Dol alpha-12-glucosyltransferase						Group3
FA	FA 28:0	Zm00001d003861	2	63431223	63436171	-	6.72537e-05	5	0.0249838	Potassium high-affinity transporter
FA	FA 28:0	Zm00001d004898	2	147703036	147707778	-	0.000395805	21	0.104932	ERAD-associated E3 ubiquitin-protein ligase HRD1A
FA	FA 28:0	Zm00001d005874	2	191436169	191438639	-	3.36063e-05	3	0.0149903	NA
FA	FA 28:0	Zm00001d005899	2	192214109	192221811	+	0.000108777	7	0.0349773	DNAJ heat shock N-terminal domain-containing protein
FA	FA 28:0	Zm00001d006098	2	198138267	198148545	+	0.000977555	37	0.18488	Cyclopropane fatty acid synthase						Group3
FA	FA 28:0	Zm00001d007424	2	231425089	231430239	+	0.000645764	29	0.144906	Long chain base biosynthesis protein 1
FA	FA 28:0	Zm00001d010031	8	96226104	96230791	+	0.00037279	18	0.0899415	PIT1
FA	FA 28:0	Zm00001d010075	8	98424998	98426575	-	0.000424804	22	0.109929	Tetratricopeptide repeat (TPR)-like superfamily protein
FA	FA 28:0	Zm00001d010431	8	114839778	114842051	-	0.000121166	8	0.039974	Elongation factor 1-beta
FA	FA 28:0	Zm00001d011668	8	158113028	158118589	+	0.000295209	15	0.0749513	DNAJ heat shock N-terminal domain-containing protein
FA	FA 28:0	Zm00001d011750	8	160744068	160748987	+	0.000521985	26	0.129916	NADH:ubiquinone oxidoreductase intermediate-associated protein 30						Group2
FA	FA 28:0	Zm00001d013125	5	5151482	5154146	+	0.00111914	42	0.209864	NA
FA	FA 28:0	Zm00001d014282	5	39367918	39368265	+	0.000156692	9	0.0449708	NA
FA	FA 28:0	Zm00001d014491	5	50064948	50065346	+	0.000650202	30	0.149903	EF-hand Ca2+-binding protein CCD1
FA	FA 28:0	Zm00001d018791	7	5299802	5301758	+	9.78645e-05	6	0.0299805	Anther-specific proline-rich protein APG						Group3
FA	FA 28:0	Zm00001d019754	7	56516523	56522809	-	0.000322126	16	0.079948	Short-chain dehydrogenase TIC 32 chloroplastic
FA	FA 28:0	Zm00001d020236	7	101645190	101646950	-	0.00129147	45	0.224854	NA
FA	FA 28:0	Zm00001d020930	7	136911485	136911832	-	0.00023391	10	0.0499675	complex I subunit
FA	FA 28:0	Zm00001d022101	7	170336652	170337581	+	0.000381292	19	0.0949383	Probable carboxylesterase 18
FA	FA 28:0	Zm00001d022618	7	181184204	181186273	+	0.00078681	34	0.16989	SKP1-like protein 1A
FA	FA 28:0	Zm00001d024519	10	75764386	75780299	-	0.000483982	24	0.119922	rubredoxin family protein
FA	FA 28:0	Zm00001d026111	10	138699397	138708217	+	0.000234956	11	0.0549643	ago1b;argonaute1b: Ortholog of Arabidopsis ago1
FA	FA 28:0	Zm00001d028414	1	34138159	34143845	-	0.000363718	17	0.0849448	ATP-dependent Clp protease ATP-binding subunit CLPT1 chloroplastic
FA	FA 28:0	Zm00001d028826	1	47787874	47789877	+	0.00109094	39	0.194873	COBRA-like protein 7
FA	FA 28:0	Zm00001d029708	1	83411025	83411720	+	0.000590305	28	0.139909	gst30;glutathione transferase30:
FA	FA 28:0	Zm00001d029994	1	98229242	98231508	+	0.000532118	27	0.134912	Tetratricopeptide repeat (TPR)-like superfamily protein
FA	FA 28:0	Zm00001d030518	1	140875083	140886542	-	4.3781e-05	4	0.019987	Calmodulin-binding transcription activator 2
FA	FA 28:0	Zm00001d031870	1	204744332	204746298	+	0.00108566	38	0.189877	Zinc finger protein 593
FA	FA 28:0	Zm00001d032788	1	238190770	238192464	-	0.000388785	20	0.099935	GDSL esterase/lipase LTL1
FA	FA 28:0	Zm00001d033287	1	257636497	257639583	+	0.000737485	31	0.154899	AGG2
FA	FA 28:0	Zm00001d033992	1	280585851	280594549	+	0.00147303	47	0.234847	emp10;empty pericarp10: mutant effects the cis-splicing of nad2 intron 1 and seed development
FA	FA 28:0	Zm00001d035228	6	15529973	15536315	-	0.000765085	33	0.164893	Methyl-CpG-binding domain protein 4-like protein
FA	FA 28:0	Zm00001d036046	6	68433795	68434769	+	0.000505439	25	0.124919	Magnesium protoporphyrin IX methyltransferase chloroplastic
FA	FA 28:0	Zm00001d040456	3	44227038	44234125	-	0.000275611	12	0.059961	Phospholipid-transporting ATPase 1
FA	FA 28:0	Zm00001d043650	3	205982486	205985362	-	0.00132757	46	0.229851	Tryptophan aminotransferase-related protein 4
FA	FA 28:0	Zm00001d044253	3	223073135	223075832	-	1.59912e-05	1	0.00499675	IQ domain-containing protein IQM5						Group3
FA	FA 28:0	Zm00001d044566	3	231819259	231877498	+	0.00148971	48	0.239844	Callose synthase 7
FA	FA 28:0	Zm00001d045316	9	18810093	18825456	-	0.00110474	40	0.19987	Probable sugar phosphate/phosphate translocator
FA	FA 28:0	Zm00001d045660	9	31624631	31625506	-	0.000760436	32	0.159896	3-ketoacyl-CoA synthase	Yes					Group1
FA	FA 28:0	Zm00001d045808	9	40484708	40494877	+	2.91726e-05	2	0.0099935	WW domain-containing protein
FA	FA 28:0	Zm00001d046120	9	64630231	64632886	+	0.00123241	44	0.219857	NA
FA	FA 28:0	Zm00001d046574	9	96556993	96557319	-	0.00111344	41	0.204867	NA
FA	FA 28:0	Zm00001d047468	9	131003201	131026782	-	0.000857057	36	0.179883	apt1;aberrant pollen transmission1: Ac-tagged mutation, pollen-grain specific pollen tube shortening and twisting
FA	FA 28:0	Zm00001d047476	9	131424109	131424987	+	0.00150377	49	0.244841	Probable E3 ubiquitin-protein ligase RHC1A
FA	FA 28:0	Zm00001d050008	4	59178006	59180161	+	0.00116281	43	0.21486	Histone H3 K4-specific methyltransferase SET7/9 family protein
FA	FA 28:0	Zm00001d052964	4	206412662	206415299	-	0.000840949	35	0.174886	Bax inhibitor-1 family protein						Group3
FA	FA 28:0	Zm00001d053265	4	223186357	223201475	-	0.00152916	50	0.249838	High mobility group B protein 15
FA	FA 28:0	Zm00001d053858	4	242390665	242395306	+	0.000473834	23	0.114925	EH domain-containing protein 1
FA	FA 28:0	Zm00001d053926	4	243692664	243693167	-	0.000278806	13	0.0649578	EF-hand Ca2+-binding protein CCD1
FA	FA 30:0	Zm00001d003861	2	63431223	63436171	-	0.000809697	33	0.164893	Potassium high-affinity transporter
FA	FA 30:0	Zm00001d004898	2	147703036	147707778	-	0.000419935	19	0.0949383	ERAD-associated E3 ubiquitin-protein ligase HRD1A
FA	FA 30:0	Zm00001d005164	2	161924685	161932707	-	0.00142881	49	0.244841	Calcium-dependent protein kinase 28
FA	FA 30:0	Zm00001d007638	2	236708454	236714123	-	0.0014325	50	0.249838	pls1;phospholipid synthesis1: endosperm cDNA complements E. coli temperature sensitive mutant in plsC
FA	FA 30:0	Zm00001d008409	8	8013677	8016415	+	0.000261975	10	0.0499675	Os12g0638500 protein
FA	FA 30:0	Zm00001d010075	8	98424998	98426575	-	0.00107288	42	0.209864	Tetratricopeptide repeat (TPR)-like superfamily protein
FA	FA 30:0	Zm00001d010431	8	114839778	114842051	-	0.000168142	7	0.0349773	Elongation factor 1-beta
FA	FA 30:0	Zm00001d010654	8	123057413	123058486	-	0.000300025	11	0.0549643	Probable sugar phosphate/phosphate translocator
FA	FA 30:0	Zm00001d011055	8	137530714	137531411	+	0.000780739	31	0.154899	NA
FA	FA 30:0	Zm00001d012260	8	171319753	171321312	-	0.000312564	12	0.059961	Protein SENSITIVE TO PROTON RHIZOTOXICITY 1
FA	FA 30:0	Zm00001d012452	8	174784986	174790049	-	0.0010275	41	0.204867	Protein kinase superfamily protein
FA	FA 30:0	Zm00001d012858	5	1169589	1180180	+	0.000255373	9	0.0449708	Protein prenylyltransferase superfamily protein						Group3
FA	FA 30:0	Zm00001d013398	5	10354488	10356964	+	0.000553689	24	0.119922	NA
FA	FA 30:0	Zm00001d013471	5	12395190	12400984	+	0.00077941	30	0.149903	sdg130;set domain gene130:						Group3
FA	FA 30:0	Zm00001d015581	5	99285143	99288586	-	0.000888433	36	0.179883	Protein kinase superfamily protein
FA	FA 30:0	Zm00001d015759	5	116972852	116973938	-	0.000828873	34	0.16989	Ethylene responsive element
FA	FA 30:0	Zm00001d016890	5	179451767	179458074	+	0.000112562	4	0.019987	NA
FA	FA 30:0	Zm00001d017179	5	188141861	188144082	+	0.00054002	22	0.109929	tab2;translation chloroplast psaB mRNA2 homolog: Ortholog of ATAB2 in Arabidopsis and TAB2 in Chlamydomonas. Required for Photosystem I accumulation but is not necessary for synthesis of plastid-encoded PSI subunits in maize. (A. Barkan, 2015)required for photosystem I accumulation; ortholog of ATAB2 in Arabidopsis and TAB2 in Chlamydomonas where it activates translation of cp psaB RNA in Chlamyd…						Group2
FA	FA 30:0	Zm00001d018415	5	220297125	220299214	+	0.000125663	6	0.0299805	Proliferating cell nuclear antigen
FA	FA 30:0	Zm00001d018614	7	908414	912556	+	0.000939364	38	0.189877	Glutamate receptor 3.4
FA	FA 30:0	Zm00001d021648	7	159047515	159052509	+	0.000980083	39	0.194873	NA
FA	FA 30:0	Zm00001d021968	7	167232151	167236033	-	0.00125403	43	0.21486	HRT transcription factor
FA	FA 30:0	Zm00001d022407	7	176983783	176992719	-	0.000367441	16	0.079948	UDP-N-acetylglucosamine--dolichyl-phosphate N-acetylglucosaminephosphotransferase
FA	FA 30:0	Zm00001d022451	7	177999485	178000798	-	0.000564854	25	0.124919	CBL-interacting serine/threonine-protein kinase 11
FA	FA 30:0	Zm00001d022594	7	180721223	180728877	-	0.000357683	15	0.0749513	pld11;phospholipase D11:
FA	FA 30:0	Zm00001d024519	10	75764386	75780299	-	0.000754103	28	0.139909	rubredoxin family protein
FA	FA 30:0	Zm00001d024715	10	84701374	84706220	-	0.000783957	32	0.159896	EYES ABSENT homolog
FA	FA 30:0	Zm00001d028284	1	29163500	29167598	-	0.000552334	23	0.114925	Ternary complex factor MIP1
FA	FA 30:0	Zm00001d029074	1	57250815	57254236	+	0.000755177	29	0.144906	les22;lesion22: (was Les*-J2552, les29) dominant leaf lesions,early-medium timing, small size, white color; porphyria
FA	FA 30:0	Zm00001d031808	1	202464156	202467819	+	0.00138951	48	0.239844	NAD(P)-binding Rossmann-fold superfamily protein
FA	FA 30:0	Zm00001d032090	1	212238638	212245323	-	0.000650904	27	0.134912	NADPH--cytochrome P450 reductase 2
FA	FA 30:0	Zm00001d033726	1	272329481	272346752	+	0.000492449	21	0.104932	Probable serine/threonine protein kinase IREH1
FA	FA 30:0	Zm00001d039590	3	8533849	8540284	+	0.000239302	8	0.039974	BEST Arabidopsis thaliana protein match is: TSL-kinase interacting protein 1 (TAIR:AT2G36960.3); Has 80 Blast hits to 74 proteins in 15 species: Archae - 0; Bacteria - 0; Metazoa - 0; Fungi - 0; Plants - 78; Viruses - 0; Other Eukaryotes - 2 (source /.../ BLink).
FA	FA 30:0	Zm00001d040034	3	23839256	23843414	-	0.000349866	14	0.0699545	Multicopper oxidase LPR2
FA	FA 30:0	Zm00001d040109	3	27953105	27954241	+	0.00137303	47	0.234847	NA
FA	FA 30:0	Zm00001d040456	3	44227038	44234125	-	9.30816e-06	1	0.00499675	Phospholipid-transporting ATPase 1
FA	FA 30:0	Zm00001d040475	3	45714344	45718276	+	0.000913235	37	0.18488	Pentatricopeptide repeat-containing protein mitochondrial						Group1
FA	FA 30:0	Zm00001d041450	3	120550732	120561987	-	0.000321452	13	0.0649578	Paired amphipathic helix protein Sin3-like 3
FA	FA 30:0	Zm00001d042078	3	149865745	149866748	-	8.99712e-05	3	0.0149903	F-box protein						Group3
FA	FA 30:0	Zm00001d042729	3	178333199	178338134	-	0.000403803	17	0.0849448	VAMP-like protein YKT61
FA	FA 30:0	Zm00001d043650	3	205982486	205985362	-	0.00136065	46	0.229851	Tryptophan aminotransferase-related protein 4
FA	FA 30:0	Zm00001d045660	9	31624631	31625506	-	0.000123494	5	0.0249838	3-ketoacyl-CoA synthase	Yes					Group1
FA	FA 30:0	Zm00001d045724	9	35182183	35184071	-	0.00100075	40	0.19987	Heat shock factor binding protein 2%3B Heat shock factor binding protein 2Heat shock factor-binding protein 1%3B Heat shock factor-binding protein 1
FA	FA 30:0	Zm00001d045808	9	40484708	40494877	+	3.68131e-05	2	0.0099935	WW domain-containing protein
FA	FA 30:0	Zm00001d047420	9	129497163	129497949	-	0.00131234	44	0.219857	DUF679 domain membrane protein 2						Group3	Both
FA	FA 30:0	Zm00001d049348	4	27364407	27374489	-	0.000866751	35	0.174886	NA
FA	FA 30:0	Zm00001d049834	4	47102136	47103375	-	0.00135452	45	0.224854	Lipid transfer protein%3B Putative bifunctional inhibitor/LTP/seed storage protein family
FA	FA 30:0	Zm00001d050865	4	127524931	127527698	-	0.000459245	20	0.099935	Phosphopantothenate--cysteine ligase 1
FA	FA 30:0	Zm00001d053265	4	223186357	223201475	-	0.000411023	18	0.0899415	High mobility group B protein 15
FA	FA 30:0	Zm00001d053559	4	234082150	234089274	-	0.000631912	26	0.129916	Nuclear poly(A) polymerase 2						Group3	Intra
FA	FA 32:0	Zm00001d002288	2	9618257	9621258	-	0.000183666	4	0.019987	Protein SPATULA
FA	FA 32:0	Zm00001d002869	2	25137332	25139634	+	0.0012026	27	0.134912	OSJNBa0074L08.7 protein
FA	FA 32:0	Zm00001d003268	2	38416096	38418903	+	0.00214935	47	0.234847	Ku70-binding family protein
FA	FA 32:0	Zm00001d003470	2	45281416	45286675	+	0.00113198	24	0.119922	Probable plastid-lipid-associated protein 2 chloroplastic
FA	FA 32:0	Zm00001d004931	2	149353232	149355845	-	0.00161124	36	0.179883	Heavy metal transport/detoxification superfamily protein
FA	FA 32:0	Zm00001d007405	2	230983606	230991614	+	0.00128616	29	0.144906	NA
FA	FA 32:0	Zm00001d007889	2	241874596	241880785	-	0.000537206	14	0.0699545	ATP binding protein						Group3
FA	FA 32:0	Zm00001d008856	8	22781027	22783661	-	0.00216901	48	0.239844	NA
FA	FA 32:0	Zm00001d009844	8	84731498	84735845	+	0.00195841	43	0.21486	Serine/threonine-protein phosphatase
FA	FA 32:0	Zm00001d010838	8	129538321	129541025	-	0.00107823	21	0.104932	Zinc transporter 6 chloroplastic
FA	FA 32:0	Zm00001d012159	8	169165307	169173792	-	0.00109601	22	0.109929	Beta-glucosidase 42
FA	FA 32:0	Zm00001d012394	8	173522111	173525090	-	0.00192298	42	0.209864	psy2;phytoene synthase2: single copy cDNA, csu572, similar to tomato phytoene synthase; carotenoid biosynthesis
FA	FA 32:0	Zm00001d012625	8	177409431	177411470	-	0.000483616	11	0.0549643	L-type lectin-domain containing receptor kinase IX.1
FA	FA 32:0	Zm00001d013908	5	24406779	24412871	-	1.66186e-05	2	0.0099935	Myosin heavy chain-related protein
FA	FA 32:0	Zm00001d014055	5	30845333	30853050	+	0.00110102	23	0.114925	Protein ECERIFERUM 1
FA	FA 32:0	Zm00001d017894	5	209707498	209709330	-	0.000359251	9	0.0449708	Pentatricopeptide repeat-containing protein mitochondrial
FA	FA 32:0	Zm00001d018554	5	222950274	222956077	-	0.00171747	39	0.194873	NA
FA	FA 32:0	Zm00001d021384	7	150583860	150593396	-	0.0015698	34	0.16989	Mediator of RNA polymerase II transcription subunit 8						Group3
FA	FA 32:0	Zm00001d023299	10	2352030	2356262	+	0.000357287	8	0.039974	Zinc finger CCCH domain-containing protein 46
FA	FA 32:0	Zm00001d023990	10	34692879	34700090	-	0.00119708	25	0.124919	Putative alcohol dehydrogenase superfamily protein
FA	FA 32:0	Zm00001d024511	10	74955857	74958288	+	0.00214486	46	0.229851	rps3;ribosomal protein S3: cDNA clone contains SSR umc1179
FA	FA 32:0	Zm00001d024605	10	80137465	80140638	+	0.00224094	50	0.249838	Lipid binding protein
FA	FA 32:0	Zm00001d026421	10	145450797	145461255	+	0.00119843	26	0.129916	DNA-directed RNA polymerases IV and V subunit 2
FA	FA 32:0	Zm00001d027472	1	6068283	6161610	-	0.00141476	32	0.159896	Callose synthase 3
FA	FA 32:0	Zm00001d027707	1	11591119	11595660	-	0.000516474	12	0.059961	Cell division control protein 48 homolog D						Group3
FA	FA 32:0	Zm00001d029249	1	63744994	63752712	+	0.00205015	45	0.224854	protein; Uncharacterised protein family containing protein expressed
FA	FA 32:0	Zm00001d029251	1	63834316	63858602	-	0.00153962	33	0.164893	NA
FA	FA 32:0	Zm00001d030031	1	100836103	100840993	+	0.000983772	18	0.0899415	ADP-ribosylation factor GTPase-activating protein AGD10
FA	FA 32:0	Zm00001d031168	1	180447018	180448137	-	0.000693358	15	0.0749513	Glycine-rich RNA-binding protein 2
FA	FA 32:0	Zm00001d031223	1	182657007	182661933	+	0.000522977	13	0.0649578	Beta-glucuronosyltransferase GlcAT14B		1-180538692	33	0.000338633	177245	Group1
FA	FA 32:0	Zm00001d031944	1	207696703	207697275	-	0.000437385	10	0.0499675	Late embryogenesis abundant (LEA) hydroxyproline-rich glycoprotein family
FA	FA 32:0	Zm00001d033465	1	263445281	263448465	+	0.00173976	40	0.19987	NA
FA	FA 32:0	Zm00001d036940	6	106870021	106881360	+	0.00219183	49	0.244841	UDP-galactose/UDP-glucose transporter 3
FA	FA 32:0	Zm00001d037615	6	131885556	131892995	-	0.000295023	6	0.0299805	FACT complex subunit SSRP1						Group1
FA	FA 32:0	Zm00001d038517	6	159098609	159101687	-	0.000775403	16	0.079948	Cation/H(+) antiporter 15
FA	FA 32:0	Zm00001d039026	6	168872299	168875758	-	0.000996884	19	0.0949383	F-box protein family-like protein
FA	FA 32:0	Zm00001d039108	6	170139690	170140607	-	0.000875681	17	0.0849448	Plant-specific domain TIGR01570 family protein
FA	FA 32:0	Zm00001d043259	3	193664086	193666413	-	0.00138744	31	0.154899	Frataxin
FA	FA 32:0	Zm00001d043650	3	205982486	205985362	-	0.000335126	7	0.0349773	Tryptophan aminotransferase-related protein 4
FA	FA 32:0	Zm00001d044065	3	218260054	218261481	+	0.00174613	41	0.204867	DELLA protein RGA
FA	FA 32:0	Zm00001d044290	3	224362586	224370568	+	5.37075e-06	1	0.00499675	Beta-galactosidase 1
FA	FA 32:0	Zm00001d044729	9	639206	642733	-	0.00157035	35	0.174886	Cysteine-rich repeat secretory protein 15
FA	FA 32:0	Zm00001d044917	9	7205759	7209035	+	0.00167646	38	0.189877	Zinc finger protein ZOP1
FA	FA 32:0	Zm00001d045230	9	16630745	16636380	+	0.00202423	44	0.219857	U-box domain-containing protein 33
FA	FA 32:0	Zm00001d045233	9	16743641	16749848	-	0.00166351	37	0.18488	2-oxoglutarate (2OG) and Fe(II)-dependent oxygenase superfamily protein
FA	FA 32:0	Zm00001d045499	9	24598570	24601963	-	0.000108363	3	0.0149903	E3 ubiquitin-protein ligase XBAT33
FA	FA 32:0	Zm00001d045573	9	27025371	27031020	+	0.00121062	28	0.139909	Sec14p-like phosphatidylinositol transfer family protein
FA	FA 32:0	Zm00001d048202	9	152376010	152377305	+	0.0001971	5	0.0249838	Putative bifunctional inhibitor/LTP/seed storage protein family
FA	FA 32:0	Zm00001d049095	4	15932046	15937565	+	0.00135616	30	0.149903	EMB2756 (EMBRYO DEFECTIVE 2756)							Both
FA	FA 32:0	Zm00001d049835	4	47105638	47109230	-	0.00103626	20	0.099935	Transmembrane emp24 domain-containing protein p24beta2
FA	FA 34:0	Zm00001d003879	2	64586567	64598584	-	0.000310788	24	0.119922	Glycine--tRNA ligase mitochondrial 1
FA	FA 34:0	Zm00001d004498	2	115228698	115233806	-	0.000218295	18	0.0899415	D111/G-patch domain-containing protein
FA	FA 34:0	Zm00001d005502	2	176553637	176561230	+	0.000401891	30	0.149903	Protein SMG7
FA	FA 34:0	Zm00001d006320	2	204487381	204491071	-	0.000135823	11	0.0549643	Signal peptidase complex subunit 3B
FA	FA 34:0	Zm00001d006439	2	208238550	208242017	+	0.000720421	47	0.234847	atp3;ATP synthase3:
FA	FA 34:0	Zm00001d008681	8	16986395	16986763	-	0.000106492	10	0.0499675	Ultraviolet-B-repressible protein
FA	FA 34:0	Zm00001d010858	8	130735309	130743521	+	0.00063417	38	0.189877	Cullin-1
FA	FA 34:0	Zm00001d011004	8	136501174	136504583	-	0.00032936	26	0.129916	Serine/arginine-rich splicing factor RS2Z32
FA	FA 34:0	Zm00001d011113	8	139372046	139374129	+	5.98305e-05	7	0.0349773	Uncharacterised protein family SERF
FA	FA 34:0	Zm00001d012277	8	171775071	171778423	-	2.82132e-05	3	0.0149903	Actin-7
FA	FA 34:0	Zm00001d012625	8	177409431	177411470	-	5.01533e-05	5	0.0249838	L-type lectin-domain containing receptor kinase IX.1
FA	FA 34:0	Zm00001d014358	5	42615314	42621833	-	0.000285903	22	0.109929	Heat shock 70 kDa protein 16
FA	FA 34:0	Zm00001d014974	5	70809087	70817325	+	0.000721941	48	0.239844	Retrovirus-related Pol polyprotein LINE-1
FA	FA 34:0	Zm00001d017317	5	192510272	192511687	+	0.000621497	37	0.18488	Pentatricopeptide repeat-containing protein mitochondrial
FA	FA 34:0	Zm00001d019990	7	83170171	83173915	+	0.000604079	36	0.179883	embryo defective 1381
FA	FA 34:0	Zm00001d020311	7	105593371	105595624	+	0.000673792	43	0.21486	RING-H2 finger protein ATL3I
FA	FA 34:0	Zm00001d021553	7	155738042	155748698	+	0.000499244	31	0.154899	Regulator of nonsense transcripts 1 homolog
FA	FA 34:0	Zm00001d022387	7	176575779	176586783	+	5.38408e-05	6	0.0299805	Rho GTPase-activating protein 7
FA	FA 34:0	Zm00001d022427	7	177449434	177453594	+	0.000717915	46	0.229851	Nucleic acid binding protein
FA	FA 34:0	Zm00001d025794	10	129812817	129815752	+	0.000673764	42	0.209864	OSJNBa0029H02.27 protein; protein
FA	FA 34:0	Zm00001d028890	1	49809777	49823368	-	0.000741417	50	0.249838	mez3;enhancer of zeste3:
FA	FA 34:0	Zm00001d029969	1	96905186	96905818	-	8.54529e-05	8	0.039974	ndpk1;nucleoside diphosphate kinase1: encodes a G4-binding protein
FA	FA 34:0	Zm00001d030744	1	157566433	157567911	+	0.000155959	13	0.0649578	NA
FA	FA 34:0	Zm00001d030760	1	158436910	158446284	-	0.00053409	33	0.164893	Asparagine synthase family protein						Group3
FA	FA 34:0	Zm00001d032905	1	242404403	242413137	-	0.000733667	49	0.244841	DWNN domain a CCHC-type zinc finger
FA	FA 34:0	Zm00001d033383	1	261132562	261138355	-	0.000245333	20	0.099935	thic1;hydroxymethylpyrimidine phosphate synthase1:
FA	FA 34:0	Zm00001d033456	1	263158766	263160067	-	0.000386982	29	0.144906	NA
FA	FA 34:0	Zm00001d036024	6	66752688	66763432	+	0.000244482	19	0.0949383	akr1;aldo/keto reductase AKR1: leaf cDNA csu190, similar to auxin-induced protein
FA	FA 34:0	Zm00001d037615	6	131885556	131892995	-	0.00030052	23	0.114925	FACT complex subunit SSRP1						Group1
FA	FA 34:0	Zm00001d042370	3	163507252	163516299	+	0.000183493	15	0.0749513	AP-4 complex subunit epsilon
FA	FA 34:0	Zm00001d043497	3	201850519	201863321	-	0.000358089	28	0.139909	CONTAINS InterPro DOMAIN/s: Casein kinase substrate phosphoprotein PP28 (InterPro:IPR019380); Has 30201 Blast hits to 17322 proteins in 780 species: Archae - 12; Bacteria - 1396; Metazoa - 17338; Fungi - 3422; Plants - 5037; Viruses - 0; Other Euka /.../ - 2996 (source: NCBI BLink).
FA	FA 34:0	Zm00001d044917	9	7205759	7209035	+	0.000321488	25	0.124919	Zinc finger protein ZOP1
FA	FA 34:0	Zm00001d045499	9	24598570	24601963	-	9.60009e-05	9	0.0449708	E3 ubiquitin-protein ligase XBAT33
FA	FA 34:0	Zm00001d045564	9	26890757	26893061	+	0.000357086	27	0.134912	Haloacid dehalogenase-like hydrolase domain-containing protein Sgpp
FA	FA 34:0	Zm00001d045574	9	27069810	27084108	+	2.88398e-05	4	0.019987	Sec14p-like phosphatidylinositol transfer family protein
FA	FA 34:0	Zm00001d045660	9	31624631	31625506	-	9.2338e-08	1	0.00499675	3-ketoacyl-CoA synthase	Yes	9-31399196	1	1.02616e-05	97772	Group1
FA	FA 34:0	Zm00001d045695	9	33746028	33749898	+	0.000538155	34	0.16989	Aspartyl protease APCB1
FA	FA 34:0	Zm00001d045706	9	34496670	34509714	+	1.84939e-05	2	0.0099935	Restorer of fertility2
FA	FA 34:0	Zm00001d046489	9	92154833	92157937	-	0.00070747	45	0.224854	NA						Group3
FA	FA 34:0	Zm00001d047789	9	141793484	141794134	+	0.000691648	44	0.219857	ATP synthase B chain
FA	FA 34:0	Zm00001d049348	4	27364407	27374489	-	0.000146855	12	0.059961	NA
FA	FA 34:0	Zm00001d050051	4	62584040	62593761	+	0.000651612	40	0.19987	Calcineurin subunit B
FA	FA 34:0	Zm00001d050116	4	66968368	66992497	+	0.000576559	35	0.174886	Protein EMSY-LIKE 4
FA	FA 34:0	Zm00001d051934	4	174841809	174843540	+	0.000656501	41	0.204867	5-pentadecatrienyl resorcinol O-methyltransferase
FA	FA 34:0	Zm00001d052087	4	179070181	179072822	+	0.000172579	14	0.0699545	Ethylene-responsive transcription factor RAP2-2
FA	FA 34:0	Zm00001d052197	4	183014106	183034189	-	0.000519932	32	0.159896	Tetratricopeptide repeat (TPR)-like superfamily protein
FA	FA 34:0	Zm00001d052276	4	185636179	185645200	+	0.000253702	21	0.104932	RNA-processing Lsm domain
FA	FA 34:0	Zm00001d052632	4	195421971	195454136	+	0.000203012	17	0.0849448	ARM repeat superfamily protein
FA	FA 34:0	Zm00001d052918	4	204769934	204773771	-	0.000638218	39	0.194873	Ubiquitin-protein ligase/ zinc ion binding protein
FA	FA 34:0	Zm00001d053265	4	223186357	223201475	-	0.000185142	16	0.079948	High mobility group B protein 15
FA	FA 36:0	Zm00001d002716	2	20247253	20251280	-	1.81759e-05	2	0.0099935	pre-mRNA processing ribonucleoprotein binding region-containing protein
FA	FA 36:0	Zm00001d003879	2	64586567	64598584	-	2.55589e-05	3	0.0149903	Glycine--tRNA ligase mitochondrial 1
FA	FA 36:0	Zm00001d004498	2	115228698	115233806	-	0.000395392	22	0.109929	D111/G-patch domain-containing protein
FA	FA 36:0	Zm00001d006267	2	203274963	203284292	+	0.000219724	10	0.0499675	Serine/threonine-protein kinase STY46
FA	FA 36:0	Zm00001d006320	2	204487381	204491071	-	0.000339345	17	0.0849448	Signal peptidase complex subunit 3B
FA	FA 36:0	Zm00001d006439	2	208238550	208242017	+	0.000113622	6	0.0299805	atp3;ATP synthase3:
FA	FA 36:0	Zm00001d007225	2	225128676	225140701	+	0.000698678	36	0.179883	ARM repeat superfamily protein
FA	FA 36:0	Zm00001d007936	2	243421943	243422896	+	0.000761021	41	0.204867	Pyridoxal 5'-phosphate synthase-like subunit PDX1.2
FA	FA 36:0	Zm00001d009919	8	89463524	89490687	+	0.000552284	27	0.134912	DUF21 domain-containing protein
FA	FA 36:0	Zm00001d010610	8	121822415	121825887	+	0.000477974	25	0.124919	Putative DUF827 domain containing family protein
FA	FA 36:0	Zm00001d010804	8	128347494	128353068	-	0.000858978	48	0.239844	Proteasome maturation factor UMP1
FA	FA 36:0	Zm00001d010824	8	128893375	128896851	+	0.000203645	9	0.0449708	Golgi apparatus membrane protein-like protein ECHIDNA
FA	FA 36:0	Zm00001d010858	8	130735309	130743521	+	0.000358068	18	0.0899415	Cullin-1
FA	FA 36:0	Zm00001d011113	8	139372046	139374129	+	0.000658089	32	0.159896	Uncharacterised protein family SERF
FA	FA 36:0	Zm00001d012277	8	171775071	171778423	-	1.35858e-05	1	0.00499675	Actin-7
FA	FA 36:0	Zm00001d013301	5	8064917	8072039	-	0.000820272	43	0.21486	Sec23/Sec24 protein transport family protein	Yes					Group3
FA	FA 36:0	Zm00001d013441	5	11413528	11418401	-	0.000843681	45	0.224854	Coatomer subunit alpha-1
FA	FA 36:0	Zm00001d014974	5	70809087	70817325	+	0.000667929	33	0.164893	Retrovirus-related Pol polyprotein LINE-1
FA	FA 36:0	Zm00001d017317	5	192510272	192511687	+	0.000627046	31	0.154899	Pentatricopeptide repeat-containing protein mitochondrial
FA	FA 36:0	Zm00001d018828	7	6673483	6680117	+	0.000161221	8	0.039974	ubiquitin-specific protease 8
FA	FA 36:0	Zm00001d019990	7	83170171	83173915	+	0.000600666	30	0.149903	embryo defective 1381
FA	FA 36:0	Zm00001d021016	7	140499249	140501074	-	0.000724174	40	0.19987	Cytochrome b561 and DOMON domain-containing protein
FA	FA 36:0	Zm00001d021506	7	154416323	154419080	-	0.000395434	23	0.114925	bas1;beta alanine synthase1: single copy, oat cDNA cdo385
FA	FA 36:0	Zm00001d021536	7	155283654	155287662	-	0.000137284	7	0.0349773	NA
FA	FA 36:0	Zm00001d021546	7	155518816	155528949	-	0.000220639	11	0.0549643	Malic enzyme
FA	FA 36:0	Zm00001d022387	7	176575779	176586783	+	0.000232842	12	0.059961	Rho GTPase-activating protein 7
FA	FA 36:0	Zm00001d023479	10	6924447	6930183	+	0.000884492	50	0.249838	Putative HLH DNA-binding domain superfamily protein
FA	FA 36:0	Zm00001d024505	10	74756584	74774103	+	0.000393193	21	0.104932	NA
FA	FA 36:0	Zm00001d025794	10	129812817	129815752	+	0.000849869	47	0.234847	OSJNBa0029H02.27 protein; protein
FA	FA 36:0	Zm00001d032875	1	241214105	241222098	-	0.000689312	34	0.16989	Splicing factor CC1-like
FA	FA 36:0	Zm00001d033554	1	267003826	267007846	+	0.000421916	24	0.119922	sudh12;succinate dehydrogenase12:
FA	FA 36:0	Zm00001d036714	6	98440958	98447412	+	0.000388172	20	0.099935	Magnesium transporter MRS2-1
FA	FA 36:0	Zm00001d037387	6	124090279	124091124	+	0.000844912	46	0.229851	DUF679 domain membrane protein 7
FA	FA 36:0	Zm00001d037615	6	131885556	131892995	-	0.000275836	14	0.0699545	FACT complex subunit SSRP1		6-127900739	1	1.02616e-05	177770	Group1
FA	FA 36:0	Zm00001d038929	6	167164721	167168568	-	0.000292941	15	0.0749513	atp2;ATP synthase2: cDNA clone
FA	FA 36:0	Zm00001d042395	3	164412499	164415646	-	5.26361e-05	4	0.019987	Mitochondrial import inner membrane translocase subunit TIM16
FA	FA 36:0	Zm00001d042427	3	166932057	166935803	-	0.000270293	13	0.0649578	Ribosomal protein S24/S35 mitochondrial
FA	FA 36:0	Zm00001d043497	3	201850519	201863321	-	0.000810333	42	0.209864	CONTAINS InterPro DOMAIN/s: Casein kinase substrate phosphoprotein PP28 (InterPro:IPR019380); Has 30201 Blast hits to 17322 proteins in 780 species: Archae - 12; Bacteria - 1396; Metazoa - 17338; Fungi - 3422; Plants - 5037; Viruses - 0; Other Euka /.../ - 2996 (source: NCBI BLink).
FA	FA 36:0	Zm00001d043914	3	213715142	213721168	-	0.000302913	16	0.079948	Homeobox-DDT domain protein RLT1
FA	FA 36:0	Zm00001d045499	9	24598570	24601963	-	0.000105199	5	0.0249838	E3 ubiquitin-protein ligase XBAT33
FA	FA 36:0	Zm00001d046510	9	93175886	93176939	-	0.00071748	38	0.189877	NA
FA	FA 36:0	Zm00001d048577	9	159667998	159691083	+	0.000702395	37	0.18488	Transmembrane amino acid transporter family protein						Group3
FA	FA 36:0	Zm00001d049449	4	30656934	30669525	+	0.000693485	35	0.174886	cld1;cold regulated protein homolog1: leaf cDNA csu19, similar to barley cold-regulated protein
FA	FA 36:0	Zm00001d049952	4	55175484	55178540	-	0.000501531	26	0.129916	hp3;histidine-containing phosphotransfer protein3:
FA	FA 36:0	Zm00001d050837	4	125665547	125666545	+	0.000883398	49	0.244841	Gibberellin receptor GID1L2
FA	FA 36:0	Zm00001d051069	4	140513011	140519548	+	0.00083206	44	0.219857	calcium-binding EF hand family protein						Group2
FA	FA 36:0	Zm00001d051778	4	169305662	169310746	-	0.00038066	19	0.0949383	NA
FA	FA 36:0	Zm00001d051919	4	174633028	174634592	-	0.000578626	28	0.139909	NA
FA	FA 36:0	Zm00001d052197	4	183014106	183034189	-	0.00072157	39	0.194873	Tetratricopeptide repeat (TPR)-like superfamily protein
FA	FA 36:0	Zm00001d053759	4	240555075	240556819	+	0.000587836	29	0.144906	NA
FA	Total FA	Zm00001d003104	2	32315043	32316371	-	0.00158505	50	0.249838	Protein binding protein						Group3	Intra
FA	Total FA	Zm00001d003861	2	63431223	63436171	-	3.99627e-05	1	0.00499675	Potassium high-affinity transporter
FA	Total FA	Zm00001d005441	2	174328388	174333623	+	0.00148042	47	0.234847	NA
FA	Total FA	Zm00001d005650	2	181987311	181992325	+	0.000710253	21	0.104932	Histone-lysine N-methyltransferase H3 lysine-9 specific SUVH5
FA	Total FA	Zm00001d005874	2	191436169	191438639	-	0.000593576	18	0.0899415	NA
FA	Total FA	Zm00001d007016	2	220205771	220217691	-	0.0012094	38	0.189877	Disease resistance protein RGA2
FA	Total FA	Zm00001d007215	2	224898494	224901979	-	0.0010146	30	0.149903	26S proteasome regulatory subunit 4 homolog A
FA	Total FA	Zm00001d010007	8	94844625	94845188	+	9.378e-05	3	0.0149903	Lachrymatory factor synthase						Group2
FA	Total FA	Zm00001d010266	8	106704067	106706040	+	0.00043576	14	0.0699545	Putative disease resistance RPP13-like protein 1
FA	Total FA	Zm00001d010431	8	114839778	114842051	-	0.00113223	36	0.179883	Elongation factor 1-beta
FA	Total FA	Zm00001d011750	8	160744068	160748987	+	0.00145874	46	0.229851	NADH:ubiquinone oxidoreductase intermediate-associated protein 30						Group2
FA	Total FA	Zm00001d012260	8	171319753	171321312	-	0.000568277	17	0.0849448	Protein SENSITIVE TO PROTON RHIZOTOXICITY 1
FA	Total FA	Zm00001d012452	8	174784986	174790049	-	0.000175512	5	0.0249838	Protein kinase superfamily protein
FA	Total FA	Zm00001d013125	5	5151482	5154146	+	0.000932938	29	0.144906	NA
FA	Total FA	Zm00001d013471	5	12395190	12400984	+	0.000206426	7	0.0349773	sdg130;set domain gene130:						Group3
FA	Total FA	Zm00001d014282	5	39367918	39368265	+	0.00143684	45	0.224854	NA
FA	Total FA	Zm00001d014491	5	50064948	50065346	+	0.00150604	48	0.239844	EF-hand Ca2+-binding protein CCD1
FA	Total FA	Zm00001d018791	7	5299802	5301758	+	0.00122242	39	0.194873	Anther-specific proline-rich protein APG						Group3
FA	Total FA	Zm00001d020930	7	136911485	136911832	-	0.00025177	10	0.0499675	complex I subunit
FA	Total FA	Zm00001d021648	7	159047515	159052509	+	0.000455047	15	0.0749513	NA
FA	Total FA	Zm00001d022273	7	174093796	174099903	-	0.000636636	19	0.0949383	Putative endonuclease or glycosyl hydrolase		7-168452940	61	0.000625959	129096		Inter
FA	Total FA	Zm00001d023577	10	10635893	10636069	-	0.000387822	13	0.0649578	NA
FA	Total FA	Zm00001d027318	1	2827035	2829836	-	0.000725116	22	0.109929	btf3;BTF3 homolog: putative transcription factor, homology of mRNA to rice AY224525, identified by yeast two-hybrid assays as a gene for proteins interacting with cell cycling components (TIGR TC338706)
FA	Total FA	Zm00001d028826	1	47787874	47789877	+	0.000668589	20	0.099935	COBRA-like protein 7
FA	Total FA	Zm00001d029459	1	71770258	71773654	+	0.00092772	28	0.139909	Probable nucleoredoxin 1
FA	Total FA	Zm00001d030518	1	140875083	140886542	-	0.000214946	8	0.039974	Calmodulin-binding transcription activator 2
FA	Total FA	Zm00001d032307	1	221499275	221499553	-	0.00141474	44	0.219857	NA
FA	Total FA	Zm00001d032681	1	234066734	234078059	-	0.000805416	24	0.119922	Homeobox-leucine zipper protein REVOLUTA
FA	Total FA	Zm00001d034517	1	295585610	295590106	+	0.00141227	43	0.21486	Serine/threonine-protein phosphatase
FA	Total FA	Zm00001d035443	6	25695036	25697069	-	0.000858555	25	0.124919	Putative acetylornithine/succinylornithine aminotransferase family protein
FA	Total FA	Zm00001d036759	6	99946589	99956871	+	0.000918886	27	0.134912	Phox (PX) domain-containing protein
FA	Total FA	Zm00001d039590	3	8533849	8540284	+	0.0013398	42	0.209864	BEST Arabidopsis thaliana protein match is: TSL-kinase interacting protein 1 (TAIR:AT2G36960.3); Has 80 Blast hits to 74 proteins in 15 species: Archae - 0; Bacteria - 0; Metazoa - 0; Fungi - 0; Plants - 78; Viruses - 0; Other Eukaryotes - 2 (source /.../ BLink).
FA	Total FA	Zm00001d040109	3	27953105	27954241	+	0.000879651	26	0.129916	NA
FA	Total FA	Zm00001d040456	3	44227038	44234125	-	0.000151087	4	0.019987	Phospholipid-transporting ATPase 1
FA	Total FA	Zm00001d040475	3	45714344	45718276	+	0.00132345	41	0.204867	Pentatricopeptide repeat-containing protein mitochondrial		3-46178138	88	0.000903023	44000	Group1
FA	Total FA	Zm00001d041814	3	139023565	139024817	-	0.00104999	33	0.164893	Adenylate kinase 1 chloroplastic
FA	Total FA	Zm00001d042078	3	149865745	149866748	-	0.000771116	23	0.114925	F-box protein						Group3
FA	Total FA	Zm00001d042183	3	155335236	155338925	+	0.000343791	12	0.059961	alpha/beta-Hydrolases superfamily protein						Group2
FA	Total FA	Zm00001d042609	3	173458717	173460818	+	0.00104426	31	0.154899	NAC domain-containing protein 48%3B NAC transcription factor
FA	Total FA	Zm00001d043650	3	205982486	205985362	-	0.000307376	11	0.0549643	Tryptophan aminotransferase-related protein 4
FA	Total FA	Zm00001d044290	3	224362586	224370568	+	0.000178839	6	0.0299805	Beta-galactosidase 1
FA	Total FA	Zm00001d045808	9	40484708	40494877	+	0.000546946	16	0.079948	WW domain-containing protein
FA	Total FA	Zm00001d046574	9	96556993	96557319	-	0.000237341	9	0.0449708	NA
FA	Total FA	Zm00001d047685	9	139303278	139304405	-	0.00127996	40	0.19987	Probable galacturonosyltransferase-like 7
FA	Total FA	Zm00001d049666	4	39268830	39270978	+	0.00109144	34	0.16989	rps13;ribosomal protein13: cytoplasmic, complete amino acid sequence, deduced from cDNA, has 73% homology with rat cytoplasmic RPS13, small muligene family
FA	Total FA	Zm00001d050020	4	60146877	60161157	+	0.00114984	37	0.18488	Putative fucosyltransferase-like protein
FA	Total FA	Zm00001d050051	4	62584040	62593761	+	0.00112407	35	0.174886	Calcineurin subunit B
FA	Total FA	Zm00001d050865	4	127524931	127527698	-	0.00104799	32	0.159896	Phosphopantothenate--cysteine ligase 1
FA	Total FA	Zm00001d052041	4	177081176	177081991	-	0.00157157	49	0.244841	Protein CDI
FA	Total FA	Zm00001d052964	4	206412662	206415299	-	9.36164e-05	2	0.0099935	Bax inhibitor-1 family protein						Group3
HC	HC 23:0	Zm00001d002094	2	5872428	5873039	+	1.62968e-05	1	0.00499675	Bifunctional inhibitor/lipid-transfer protein/seed storage 2S albumin superfamily protein
HC	HC 23:0	Zm00001d003104	2	32315043	32316371	-	0.00099227	47	0.234847	Protein binding protein						Group3	Intra
HC	HC 23:0	Zm00001d004784	2	139072783	139074023	+	0.00103835	49	0.244841	Protein TPLATE
HC	HC 23:0	Zm00001d005023	2	154380003	154380449	+	0.000716484	37	0.18488	40S ribosomal protein S16
HC	HC 23:0	Zm00001d005392	2	172065137	172067442	+	0.000846209	43	0.21486	Lecithin-cholesterol acyltransferase-like 1
HC	HC 23:0	Zm00001d005441	2	174328388	174333623	+	0.000551514	29	0.144906	NA
HC	HC 23:0	Zm00001d007316	2	228082170	228082703	-	0.000132096	8	0.039974	Oligosaccharyltransferase complex/magnesium transporter family protein
HC	HC 23:0	Zm00001d008367	8	6512708	6516786	+	0.00105911	50	0.249838	RING/FYVE/PHD zinc finger superfamily protein
HC	HC 23:0	Zm00001d009506	8	67915226	67917651	+	0.000232606	15	0.0749513	Cytochrome b561 and DOMON domain-containing protein
HC	HC 23:0	Zm00001d009726	8	77933762	77941132	-	0.000214457	14	0.0699545	alpha/beta-Hydrolases superfamily protein
HC	HC 23:0	Zm00001d009732	8	78413554	78415125	-	0.00103186	48	0.239844	Protein HYPER-SENSITIVITY-RELATED 4
HC	HC 23:0	Zm00001d011572	8	154714166	154721196	-	0.000299686	18	0.0899415	Protein kinase superfamily protein
HC	HC 23:0	Zm00001d013048	5	3760185	3771088	-	0.000153093	10	0.0499675	sqs1;squalene synthase1:
HC	HC 23:0	Zm00001d013188	5	6146998	6150936	+	4.272e-05	4	0.019987	seven transmembrane domain protein
HC	HC 23:0	Zm00001d013302	5	8065262	8071957	+	0.000642171	34	0.16989	Auxin-responsive protein IAA14						Group2
HC	HC 23:0	Zm00001d014734	5	61099110	61100192	-	0.00018576	12	0.059961	Arogenate dehydrogenase 1 chloroplastic
HC	HC 23:0	Zm00001d017125	5	186171790	186176962	+	0.000850124	44	0.219857	Ankyrin repeat family protein
HC	HC 23:0	Zm00001d017762	5	206138068	206140902	+	0.000540549	28	0.139909	abh1;abscisic acid 8'-hydroxylase1:
HC	HC 23:0	Zm00001d018339	5	218834722	218841095	+	0.000180076	11	0.0549643	Cyclic nucleotide-gated ion channel 17
HC	HC 23:0	Zm00001d018668	7	2249179	2251587	+	0.000746711	39	0.194873	Protein C2-DOMAIN ABA-RELATED 4
HC	HC 23:0	Zm00001d019173	7	20343147	20347941	-	0.000882051	45	0.224854	Golgin subfamily A member 4
HC	HC 23:0	Zm00001d020930	7	136911485	136911832	-	4.32077e-05	5	0.0249838	complex I subunit
HC	HC 23:0	Zm00001d022390	7	176616853	176618205	+	0.00055506	30	0.149903	Eukaryotic aspartyl protease family protein
HC	HC 23:0	Zm00001d024754	10	86460332	86461525	+	0.00012748	7	0.0349773	S-adenosylmethionine synthase
HC	HC 23:0	Zm00001d024982	10	97882524	97885868	-	0.000584163	33	0.164893	Stress responsive protein
HC	HC 23:0	Zm00001d025016	10	99815796	99824932	+	0.000353724	20	0.099935	Thioredoxin superfamily protein
HC	HC 23:0	Zm00001d027376	1	3974143	3987696	-	0.000356183	21	0.104932	Cyclin-T1-5						Group3
HC	HC 23:0	Zm00001d028422	1	34508764	34510317	+	0.000492629	27	0.134912	Pentatricopeptide repeat-containing protein chloroplastic
HC	HC 23:0	Zm00001d029356	1	67228813	67231314	-	0.000745128	38	0.189877	bx11;benzoxazinone synthesis11:
HC	HC 23:0	Zm00001d030837	1	162455095	162458202	+	0.000483902	26	0.129916	NA						Group2
HC	HC 23:0	Zm00001d031934	1	207282233	207283474	-	0.000826189	41	0.204867	Chlorophyllase-1		1-204552340	14	0.000143663	69821	Group1
HC	HC 23:0	Zm00001d032659	1	233390766	233406919	-	0.000142174	9	0.0449708	Protein EXECUTER 1 chloroplastic
HC	HC 23:0	Zm00001d034823	1	302960680	302983520	-	0.000108826	6	0.0299805	ALBINO3-like protein 1 chloroplastic						Group3
HC	HC 23:0	Zm00001d034880	1	304586358	304588432	+	0.000373107	22	0.109929	NA
HC	HC 23:0	Zm00001d036495	6	90589306	90596258	+	0.000413782	23	0.114925	Putative SERRATE-related C2H2 zinc-finger family protein
HC	HC 23:0	Zm00001d038373	6	155702857	155714004	+	0.000935506	46	0.229851	O-fucosyltransferase family protein
HC	HC 23:0	Zm00001d038850	6	165838014	165840784	+	0.00057183	31	0.154899	Probable ADPATP carrier protein
HC	HC 23:0	Zm00001d039966	3	20997443	20999788	+	0.000834711	42	0.209864	Octicosapeptide/Phox/Bem1p (PB1) domain-containing protein / tetratricopeptide repeat (TPR)-containing protein
HC	HC 23:0	Zm00001d040681	3	57632523	57633509	+	0.000790787	40	0.19987	alpha/beta-Hydrolases superfamily protein
HC	HC 23:0	Zm00001d042066	3	149521452	149548954	-	0.000430706	24	0.119922	glycoside hydrolase family 2 protein
HC	HC 23:0	Zm00001d042184	3	155339409	155340851	-	0.000266554	17	0.0849448	6-phosphogluconate dehydrogenase%2C decarboxylating						Group3
HC	HC 23:0	Zm00001d042293	3	159520285	159524650	-	0.000241698	16	0.079948	L-type lectin-domain containing receptor kinase IX.1
HC	HC 23:0	Zm00001d045660	9	31624631	31625506	-	2.30431e-05	3	0.0149903	3-ketoacyl-CoA synthase	Yes					Group1
HC	HC 23:0	Zm00001d046354	9	83394090	83396208	+	0.000709198	36	0.179883	GATA transcription factor 20
HC	HC 23:0	Zm00001d046440	9	89862594	89864336	+	2.12105e-05	2	0.0099935	FscO
HC	HC 23:0	Zm00001d046441	9	89992407	89995226	+	0.000195473	13	0.0649578	FAR1-domain family sequence
HC	HC 23:0	Zm00001d046454	9	90618251	90622738	-	0.000332782	19	0.0949383	fat1;fatty acyl thioesterase1: leaf cDNA csu817 similar to plant fatty acid metabolism protein
HC	HC 23:0	Zm00001d051789	4	169867511	169874521	+	0.000450338	25	0.124919	Microtubule motor%3B Putative dynein light chain type 1 family protein
HC	HC 23:0	Zm00001d052673	4	196893203	196896534	+	0.000577644	32	0.159896	Chalcone synthase C2
HC	HC 23:0	Zm00001d052715	4	198518947	198521666	+	0.000690522	35	0.174886	Probable RNA methyltransferase
HC	HC 25:0	Zm00001d001987	2	3958780	3962322	-	0.00122004	23	0.114925	adenosine deaminases;RNA binding;RNA binding;adenosine deaminases
HC	HC 25:0	Zm00001d002094	2	5872428	5873039	+	0.00156067	29	0.144906	Bifunctional inhibitor/lipid-transfer protein/seed storage 2S albumin superfamily protein
HC	HC 25:0	Zm00001d002437	2	12642298	12647096	+	0.0016084	33	0.164893	NA
HC	HC 25:0	Zm00001d002598	2	16406635	16410974	-	0.00069267	12	0.059961	Ubiquitin fusion degradation protein 1
HC	HC 25:0	Zm00001d003039	2	30079480	30081862	-	0.00158398	31	0.154899	Actin-related protein 2/3 complex subunit 2B
HC	HC 25:0	Zm00001d003493	2	46024387	46026629	-	0.000506751	9	0.0449708	rpl32;ribosomal protein L32 homolog32: partial cDNA sequence homologous to ribosomal protein L32
HC	HC 25:0	Zm00001d006274	2	203395420	203402757	-	0.000475719	7	0.0349773	Auxin-responsive protein SAUR61
HC	HC 25:0	Zm00001d009609	8	72970679	72971308	+	0.000371744	5	0.0249838	NA
HC	HC 25:0	Zm00001d010082	8	98725100	98728770	+	0.00232389	48	0.239844	Coronatine-insensitive protein 1
HC	HC 25:0	Zm00001d010650	8	122947080	122947421	-	0.00245025	49	0.244841	Calmodulin
HC	HC 25:0	Zm00001d011614	8	155950883	155952700	+	0.00108927	18	0.0899415	Putative MYB DNA-binding domain superfamily protein
HC	HC 25:0	Zm00001d012465	8	174975143	174978806	+	0.000149615	2	0.0099935	UPF0051 protein ABCI8 chloroplastic
HC	HC 25:0	Zm00001d013348	5	9182481	9191208	+	0.00104735	16	0.079948	Thioredoxin superfamily protein						Group3
HC	HC 25:0	Zm00001d018339	5	218834722	218841095	+	0.000193971	3	0.0149903	Cyclic nucleotide-gated ion channel 17
HC	HC 25:0	Zm00001d018857	7	7501793	7502779	-	0.00215594	43	0.21486	Probable carboxylesterase 15
HC	HC 25:0	Zm00001d020549	7	121994154	122009096	+	0.00116451	20	0.099935	HAD-superfamily hydrolase subfamily IG 5'-nucleotidase
HC	HC 25:0	Zm00001d022618	7	181184204	181186273	+	0.00213497	42	0.209864	SKP1-like protein 1A
HC	HC 25:0	Zm00001d025016	10	99815796	99824932	+	0.00116139	19	0.0949383	Thioredoxin superfamily protein
HC	HC 25:0	Zm00001d025915	10	133733079	133739911	+	0.00158605	32	0.159896	Syntaxin-81
HC	HC 25:0	Zm00001d025992	10	135574512	135578931	-	0.00106479	17	0.0849448	OSJNBb0038F03.15 protein						Group3
HC	HC 25:0	Zm00001d026645	10	149326566	149340249	-	0.000333953	4	0.019987	K(+) efflux antiporter 2 chloroplastic
HC	HC 25:0	Zm00001d027416	1	4840100	4842684	-	0.00199548	37	0.18488	Oxygen-independent coproporphyrinogen III oxidase-like protein sll1917
HC	HC 25:0	Zm00001d027612	1	9008951	9013386	-	0.00225478	44	0.219857	Glutamate--tRNA ligase cytoplasmic							Intra
HC	HC 25:0	Zm00001d028422	1	34508764	34510317	+	0.00232294	47	0.234847	Pentatricopeptide repeat-containing protein chloroplastic
HC	HC 25:0	Zm00001d029559	1	76180529	76181281	-	0.00149979	26	0.129916	EID1-like F-box protein 2						Group3
HC	HC 25:0	Zm00001d029923	1	94574574	94575251	-	0.00153291	27	0.134912	extensin-like protein
HC	HC 25:0	Zm00001d031949	1	207788455	207799885	+	0.0013232	25	0.124919	NA
HC	HC 25:0	Zm00001d032222	1	217812762	217822354	-	0.0018666	35	0.174886	UDP-glycosyltransferase 85A7
HC	HC 25:0	Zm00001d032659	1	233390766	233406919	-	0.000474001	6	0.0299805	Protein EXECUTER 1 chloroplastic
HC	HC 25:0	Zm00001d033110	1	250436681	250439909	+	0.00193483	36	0.179883	Inositol-phosphate phosphatase
HC	HC 25:0	Zm00001d033232	1	255276609	255280338	-	0.00154087	28	0.139909	Pollen Ole e 1 allergen and extensin family protein
HC	HC 25:0	Zm00001d034333	1	289610277	289611735	+	0.000140949	1	0.00499675	NA
HC	HC 25:0	Zm00001d035028	6	2257666	2260007	-	0.00204876	40	0.19987	Putative glycolipid transfer protein (GLTP) family protein
HC	HC 25:0	Zm00001d036982	6	108212462	108219350	-	0.00174367	34	0.16989	ln1;linoleic acid1: lower ratio of oleate to linoleate in kernelembryo oil content and composition,cloned by chromosome walk to high oil QTL; maybe allele of ln1 (Zheng 2008)
HC	HC 25:0	Zm00001d040463	3	44744039	44746612	-	0.00199895	38	0.189877	Magnesium-protoporphyrin IX monomethyl ester [oxidative] cyclase chloroplastic
HC	HC 25:0	Zm00001d042066	3	149521452	149548954	-	0.00124758	24	0.119922	glycoside hydrolase family 2 protein
HC	HC 25:0	Zm00001d042398	3	164486800	164493104	-	0.00249726	50	0.249838	Dolichyl-diphosphooligosaccharide--protein glycosyltransferase subunit 2
HC	HC 25:0	Zm00001d042511	3	170268292	170271282	+	0.000732933	13	0.0649578	Ribonuclease 2
HC	HC 25:0	Zm00001d042720	3	178128930	178146833	-	0.000511147	10	0.0499675	Sterol 3-beta-glucosyltransferase						Group3
HC	HC 25:0	Zm00001d043052	3	187592848	187605439	+	0.000913879	15	0.0749513	Endoplasmic reticulum vesicle transporter protein
HC	HC 25:0	Zm00001d043301	3	195079341	195089695	-	0.00156919	30	0.149903	dyggve-melchior-clausen syndrome protein
HC	HC 25:0	Zm00001d045527	9	25545809	25547272	+	0.00118281	21	0.104932	transferases;folic acid binding
HC	HC 25:0	Zm00001d045660	9	31624631	31625506	-	0.000668767	11	0.0549643	3-ketoacyl-CoA synthase	Yes					Group1
HC	HC 25:0	Zm00001d045756	9	37384567	37393823	+	0.00230676	46	0.229851	Calcium/calmodulin-regulated receptor-like kinase 2						Group1
HC	HC 25:0	Zm00001d045808	9	40484708	40494877	+	0.000493545	8	0.039974	WW domain-containing protein
HC	HC 25:0	Zm00001d047300	9	126001859	126005726	+	0.00227887	45	0.224854	Ubiquitin-fusion protein%3B Ubiquitin-fusion protein isoform 1%3B Ubiquitin-fusion protein isoform 2
HC	HC 25:0	Zm00001d047481	9	131630332	131634860	+	0.00205829	41	0.204867	Probable nucleolar protein 5-1
HC	HC 25:0	Zm00001d051753	4	168866982	168873096	-	0.000907767	14	0.0699545	Methionine--tRNA ligase cytoplasmic
HC	HC 25:0	Zm00001d053807	4	241453021	241456437	+	0.00200575	39	0.194873	Porphobilinogen deaminase chloroplastic
HC	HC 25:0	Zm00001d053985	4	244597367	244601788	-	0.00119507	22	0.109929	CONTAINS InterPro DOMAIN/s: Ubiquitin-conjugating enzyme E2C-binding protein (InterPro:IPR019193); Has 26 Blast hits to 25 proteins in 9 species: Archae - 0; Bacteria - 0; Metazoa - 0; Fungi - 0; Plants - 26; Viruses - 0; Other Eukaryotes - 0 (sourc /.../I BLink).						Group2
HC	HC 27:0	Zm00001d002094	2	5872428	5873039	+	0.000668421	29	0.144906	Bifunctional inhibitor/lipid-transfer protein/seed storage 2S albumin superfamily protein
HC	HC 27:0	Zm00001d002558	2	15317803	15318606	+	9.40157e-05	5	0.0249838	Copper ion binding protein
HC	HC 27:0	Zm00001d003109	2	32535157	32539571	+	0.000824238	32	0.159896	Dol-P-Glc:Glc(2)Man(9)GlcNAc(2)-PP-Dol alpha-12-glucosyltransferase						Group3
HC	HC 27:0	Zm00001d004473	2	114085506	114089423	-	0.00123007	44	0.219857	Pyruvate dehydrogenase E1 component subunit alpha-3 chloroplastic
HC	HC 27:0	Zm00001d006274	2	203395420	203402757	-	0.000909312	36	0.179883	Auxin-responsive protein SAUR61
HC	HC 27:0	Zm00001d006422	2	207465555	207484588	-	0.000370053	19	0.0949383	Peptide-N(4)-(N-acetyl-beta-glucosaminyl)asparagine amidase
HC	HC 27:0	Zm00001d007382	2	230338653	230341206	+	0.000985815	38	0.189877	Transcription factor ICE1						Group3
HC	HC 27:0	Zm00001d008305	8	4713419	4715161	+	0.000175319	10	0.0499675	TRAM LAG1 and CLN8 (TLC) lipid-sensing domain containing protein
HC	HC 27:0	Zm00001d008624	8	15102373	15104001	+	0.00124882	45	0.224854	HSP20-like chaperones superfamily protein
HC	HC 27:0	Zm00001d009827	8	84137550	84142965	-	0.000320762	17	0.0849448	Cold-regulated 413 inner membrane protein 2 chloroplastic
HC	HC 27:0	Zm00001d010082	8	98725100	98728770	+	0.000731799	30	0.149903	Coronatine-insensitive protein 1
HC	HC 27:0	Zm00001d011758	8	160885990	160890793	+	9.4978e-05	6	0.0299805	NA		8-155744686	56	0.000574651	122021	Group1
HC	HC 27:0	Zm00001d012401	8	173733501	173735518	-	0.000618033	26	0.129916	prh4;protein phosphatase homolog4:
HC	HC 27:0	Zm00001d012858	5	1169589	1180180	+	0.00110768	40	0.19987	Protein prenylyltransferase superfamily protein						Group3
HC	HC 27:0	Zm00001d013471	5	12395190	12400984	+	0.000162452	8	0.039974	sdg130;set domain gene130:						Group3
HC	HC 27:0	Zm00001d014947	5	69452584	69455758	+	0.000211043	11	0.0549643	Beta-fructofuranosidase 1%3B Invertase
HC	HC 27:0	Zm00001d016446	5	162603198	162606546	-	0.000217317	12	0.059961	Cysteine proteinase 1
HC	HC 27:0	Zm00001d017607	5	201445239	201460140	+	0.000732848	31	0.154899	protein; Pentatricopeptide (PPR) repeat-containing protein-like
HC	HC 27:0	Zm00001d017897	5	209719922	209722622	+	0.00144309	50	0.249838	NA						Group3
HC	HC 27:0	Zm00001d018474	5	221423120	221424916	-	0.000233596	13	0.0649578	GDSL esterase/lipase LTL1	Yes					Group3
HC	HC 27:0	Zm00001d018857	7	7501793	7502779	-	0.000478434	23	0.114925	Probable carboxylesterase 15
HC	HC 27:0	Zm00001d019511	7	38543277	38544660	+	3.90784e-05	2	0.0099935	NA
HC	HC 27:0	Zm00001d020549	7	121994154	122009096	+	0.000637014	27	0.134912	HAD-superfamily hydrolase subfamily IG 5'-nucleotidase
HC	HC 27:0	Zm00001d022301	7	174759534	174762931	+	0.00110908	41	0.204867	Probable ribosome biogenesis protein RLP24
HC	HC 27:0	Zm00001d025992	10	135574512	135578931	-	2.10842e-05	1	0.00499675	OSJNBb0038F03.15 protein						Group3
HC	HC 27:0	Zm00001d028129	1	23625801	23627370	+	0.00027423	14	0.0699545	gt1;grassy tillers1: numerous basal branches; vegetatively totipotent in combination with id1 and factors for perennialismputative transcription factor that reduces branching, and is induced by shade
HC	HC 27:0	Zm00001d029429	1	70211480	70219160	+	0.000504322	25	0.124919	S-adenosyl-L-methionine-dependent methyltransferases superfamily protein
HC	HC 27:0	Zm00001d030837	1	162455095	162458202	+	6.88921e-05	4	0.019987	NA						Group2
HC	HC 27:0	Zm00001d032659	1	233390766	233406919	-	0.000175047	9	0.0449708	Protein EXECUTER 1 chloroplastic
HC	HC 27:0	Zm00001d033232	1	255276609	255280338	-	0.000284019	15	0.0749513	Pollen Ole e 1 allergen and extensin family protein
HC	HC 27:0	Zm00001d033827	1	275021147	275027856	+	0.000377524	20	0.099935	chr106;chromatin complex subunit A 106:
HC	HC 27:0	Zm00001d035285	6	19340069	19371142	+	0.000978106	37	0.18488	Heat shock protein 90-6 mitochondrial
HC	HC 27:0	Zm00001d035323	6	21265695	21270357	-	0.00132281	48	0.239844	Probable WRKY transcription factor 4
HC	HC 27:0	Zm00001d042886	3	182899703	182901648	-	0.000418113	22	0.109929	prh3;protein phosphatase homolog3:
HC	HC 27:0	Zm00001d043052	3	187592848	187605439	+	0.00138746	49	0.244841	Endoplasmic reticulum vesicle transporter protein
HC	HC 27:0	Zm00001d043615	3	205274303	205276402	+	0.00089366	34	0.16989	Metal ion binding protein
HC	HC 27:0	Zm00001d043963	3	215008353	215012272	-	0.00048385	24	0.119922	Transcriptional coactivator/pterin dehydratase
HC	HC 27:0	Zm00001d044301	3	224583950	224589560	+	4.67912e-05	3	0.0149903	prh13;protein phosphatase homolog13:
HC	HC 27:0	Zm00001d044566	3	231819259	231877498	+	0.000356049	18	0.0899415	Callose synthase 7
HC	HC 27:0	Zm00001d045660	9	31624631	31625506	-	0.000385911	21	0.104932	3-ketoacyl-CoA synthase	Yes					Group1
HC	HC 27:0	Zm00001d045756	9	37384567	37393823	+	0.00125514	46	0.229851	Calcium/calmodulin-regulated receptor-like kinase 2		9-36833963	80	0.00082093	75338	Group1
HC	HC 27:0	Zm00001d045808	9	40484708	40494877	+	0.000116767	7	0.0349773	WW domain-containing protein
HC	HC 27:0	Zm00001d045984	9	52223379	52224524	-	0.000318969	16	0.079948	NA
HC	HC 27:0	Zm00001d046299	9	79124493	79126324	+	0.000873792	33	0.164893	HSF28 HSF type transcription factor
HC	HC 27:0	Zm00001d047483	9	131741474	131744323	+	0.000646653	28	0.139909	Putative phototropic-resoponsive NPH3 family protein
HC	HC 27:0	Zm00001d049083	4	15479800	15486890	-	0.0011856	42	0.209864	F-box protein SKIP16						Group2
HC	HC 27:0	Zm00001d052364	4	188300298	188308076	+	0.00129421	47	0.234847	Cysteine desulfurase 1 chloroplastic
HC	HC 27:0	Zm00001d052964	4	206412662	206415299	-	0.00120466	43	0.21486	Bax inhibitor-1 family protein						Group3
HC	HC 27:0	Zm00001d053074	4	212401527	212402995	+	0.000901385	35	0.174886	NA
HC	HC 27:0	Zm00001d054011	4	245090218	245095937	-	0.0010573	39	0.194873	Zn-dependent exopeptidases superfamily protein
HC	HC 29:0	Zm00001d003438	2	44457553	44459430	-	0.00102235	39	0.194873	loricrin-related
HC	HC 29:0	Zm00001d004478	2	114435461	114439440	-	0.000400634	26	0.129916	Fe-S cluster assembly factor HCF101 chloroplastic
HC	HC 29:0	Zm00001d004898	2	147703036	147707778	-	0.00104192	41	0.204867	ERAD-associated E3 ubiquitin-protein ligase HRD1A
HC	HC 29:0	Zm00001d006311	2	204256542	204260847	+	2.2105e-05	7	0.0349773	Nicotinate-nucleotide pyrophosphorylase [carboxylating] chloroplastic
HC	HC 29:0	Zm00001d007382	2	230338653	230341206	+	0.000119402	12	0.059961	Transcription factor ICE1						Group3
HC	HC 29:0	Zm00001d007650	2	236920940	236929073	+	2.87257e-05	8	0.039974	Armadillo/beta-catenin-like repeat family protein
HC	HC 29:0	Zm00001d008305	8	4713419	4715161	+	0.000270502	20	0.099935	TRAM LAG1 and CLN8 (TLC) lipid-sensing domain containing protein
HC	HC 29:0	Zm00001d008369	8	6538825	6549503	-	1.94264e-05	6	0.0299805	Putative TCP-1/cpn60 chaperonin family protein
HC	HC 29:0	Zm00001d009000	8	29485965	29488075	-	5.84435e-06	1	0.00499675	40S ribosomal protein S15a-1						Group1
HC	HC 29:0	Zm00001d010075	8	98424998	98426575	-	0.000357031	23	0.114925	Tetratricopeptide repeat (TPR)-like superfamily protein
HC	HC 29:0	Zm00001d010115	8	99793883	99798377	-	0.00121193	49	0.244841	Probable anion transporter 3 chloroplastic
HC	HC 29:0	Zm00001d011154	8	140938753	140939834	+	0.000626498	33	0.164893	gst27;glutathione transferase27:
HC	HC 29:0	Zm00001d011353	8	147890594	147896004	+	0.000357746	24	0.119922	Vacuolar protein sorting-associated protein 32 homolog 1
HC	HC 29:0	Zm00001d011596	8	155437080	155438816	+	0.000834894	37	0.18488	30S ribosomal protein S20 chloroplastic
HC	HC 29:0	Zm00001d011753	8	160753687	160755164	-	0.00103376	40	0.19987	HVA22-like protein f						Group3
HC	HC 29:0	Zm00001d012170	8	169429054	169433174	-	0.00117854	47	0.234847	Calreticulin-3		8-164100529	101	0.00103642	116708	Group1
HC	HC 29:0	Zm00001d013242	5	6934017	6937646	-	0.000288952	21	0.104932	Ankyrin repeat family protein
HC	HC 29:0	Zm00001d013471	5	12395190	12400984	+	8.91773e-06	4	0.019987	sdg130;set domain gene130:						Group3
HC	HC 29:0	Zm00001d016765	5	175250082	175253741	+	0.000502547	29	0.144906	Protein kinase superfamily protein						Group3
HC	HC 29:0	Zm00001d017649	5	203055160	203056830	-	0.0012099	48	0.239844	S-ribonuclease binding protein SBP1
HC	HC 29:0	Zm00001d018791	7	5299802	5301758	+	0.000399434	25	0.124919	Anther-specific proline-rich protein APG						Group3
HC	HC 29:0	Zm00001d020454	7	115407052	115412263	-	0.000876308	38	0.189877	NA
HC	HC 29:0	Zm00001d021507	7	154419410	154425081	+	0.000252637	19	0.0949383	Asparagine--tRNA ligase chloroplastic/mitochondrial
HC	HC 29:0	Zm00001d022168	7	171557933	171559261	+	5.02106e-05	10	0.0499675	AT hook-containing MAR binding 1-like protein						Group3
HC	HC 29:0	Zm00001d022172	7	171723150	171727974	-	0.00124376	50	0.249838	GTP-binding protein 1
HC	HC 29:0	Zm00001d023682	10	15276163	15279719	+	7.81367e-06	3	0.0149903	ABC transporter F family member 1
HC	HC 29:0	Zm00001d025060	10	102183855	102201368	+	4.68348e-05	9	0.0449708	tRNA-dihydrouridine(47) synthase [NAD(P)(+)]-like
HC	HC 29:0	Zm00001d028414	1	34138159	34143845	-	0.000826646	36	0.179883	ATP-dependent Clp protease ATP-binding subunit CLPT1 chloroplastic
HC	HC 29:0	Zm00001d028416	1	34211830	34214257	+	0.000780977	35	0.174886	ACR8
HC	HC 29:0	Zm00001d029011	1	54822256	54826599	-	0.00020316	17	0.0849448	Endoglucanase 25
HC	HC 29:0	Zm00001d031899	1	205992135	205996030	-	0.000141492	13	0.0649578	mdh6;malate dehydrogenase6: mesophyll cells, C4 photosynthesis; a second copy may not function in photosynthesis
HC	HC 29:0	Zm00001d032587	1	231348416	231372317	+	0.00109473	45	0.224854	DNA-directed RNA polymerase I subunit 2
HC	HC 29:0	Zm00001d033322	1	258954523	258960982	+	0.00107726	44	0.219857	E3 ubiquitin protein ligase DRIP2
HC	HC 29:0	Zm00001d033402	1	261930159	261931759	-	0.000114641	11	0.0549643	Os03g0673100 protein
HC	HC 29:0	Zm00001d033993	1	280589402	280605270	-	0.000525207	30	0.149903	DExH-box ATP-dependent RNA helicase DExH16 mitochondrial
HC	HC 29:0	Zm00001d035657	6	39658985	39661441	+	0.000602814	32	0.159896	Putative E3 ubiquitin-protein ligase XBAT31
HC	HC 29:0	Zm00001d036110	6	72620452	72624281	-	0.000353497	22	0.109929	Leucine carboxyl methyltransferase
HC	HC 29:0	Zm00001d037228	6	116839545	116843339	-	0.000764829	34	0.16989	nip2b;NOD26-like membrane intrinsic protein2:
HC	HC 29:0	Zm00001d043615	3	205274303	205276402	+	0.00106374	43	0.21486	Metal ion binding protein
HC	HC 29:0	Zm00001d044785	9	2407990	2410336	-	0.000233891	18	0.0899415	glk1;G2-like1: g2 golden2 paralog; specifically affects mesophyll chloroplast assembly, but not bundle sheath chloroplast assembly (Wang et al 2013)
HC	HC 29:0	Zm00001d045660	9	31624631	31625506	-	7.41052e-06	2	0.0099935	3-ketoacyl-CoA synthase	Yes					Group1
HC	HC 29:0	Zm00001d045808	9	40484708	40494877	+	0.00113797	46	0.229851	WW domain-containing protein
HC	HC 29:0	Zm00001d046438	9	89734202	89740800	+	0.000479588	28	0.139909	ago101;argonaute101:
HC	HC 29:0	Zm00001d047251	9	124082088	124087894	+	0.000160524	15	0.0749513	Probable pectinesterase/pectinesterase inhibitor 13
HC	HC 29:0	Zm00001d050048	4	62421196	62426479	-	1.61386e-05	5	0.0249838	Putative DUF566 domain containing family protein
HC	HC 29:0	Zm00001d050466	4	90620079	90620999	+	0.000555891	31	0.154899	Wall-associated receptor kinase 3
HC	HC 29:0	Zm00001d051418	4	157820475	157822417	-	0.00105566	42	0.209864	GDSL esterase/lipase
HC	HC 29:0	Zm00001d051869	4	172948194	172950485	+	0.000412919	27	0.134912	NA
HC	HC 29:0	Zm00001d052540	4	192578172	192581289	-	0.000152684	14	0.0699545	Pentatricopeptide repeat-containing protein mitochondrial
HC	HC 29:0	Zm00001d053858	4	242390665	242395306	+	0.000192577	16	0.079948	EH domain-containing protein 1
HC	HC 31:0	Zm00001d002096	2	5947564	5948181	-	0.000863672	29	0.144906	Sterile alpha motif (SAM) domain-containing protein
HC	HC 31:0	Zm00001d002621	2	16980363	16988258	-	0.000329035	10	0.0499675	RING-H2 finger protein ATL7
HC	HC 31:0	Zm00001d002811	2	23362233	23364607	-	0.00108452	44	0.219857	GATA zinc finger family protein
HC	HC 31:0	Zm00001d003470	2	45281416	45286675	+	0.00107836	43	0.21486	Probable plastid-lipid-associated protein 2 chloroplastic
HC	HC 31:0	Zm00001d006311	2	204256542	204260847	+	2.72043e-05	3	0.0149903	Nicotinate-nucleotide pyrophosphorylase [carboxylating] chloroplastic
HC	HC 31:0	Zm00001d006343	2	205076861	205080041	-	0.000185693	8	0.039974	Carbohydrate-binding X8 domain superfamily protein
HC	HC 31:0	Zm00001d007603	2	236070810	236074753	+	0.000382609	12	0.059961	NB-ARC domain containing protein
HC	HC 31:0	Zm00001d007650	2	236920940	236929073	+	0.000714996	23	0.114925	Armadillo/beta-catenin-like repeat family protein
HC	HC 31:0	Zm00001d007820	2	240282217	240284226	+	0.000690091	22	0.109929	Plant-specific domain TIGR01615 family protein
HC	HC 31:0	Zm00001d007929	2	243169818	243173004	+	0.000129902	6	0.0299805	Polyadenylate-binding protein RBP45C
HC	HC 31:0	Zm00001d008189	8	750335	754216	+	0.000760138	26	0.129916	Retrotransposon protein SINE subclass%3B Retrotransposon protein SINE subclass isoform 1%3B Retrotransposon protein SINE subclass isoform 2%3B Retrotransposon protein SINE subclass isoform 3
HC	HC 31:0	Zm00001d009000	8	29485965	29488075	-	3.44257e-07	1	0.00499675	40S ribosomal protein S15a-1		8-28485305	4	4.10465e-05	68074	Group1
HC	HC 31:0	Zm00001d009146	8	39524340	39526647	+	0.000329619	11	0.0549643	S-adenosylmethionine synthase
HC	HC 31:0	Zm00001d010075	8	98424998	98426575	-	0.000441603	16	0.079948	Tetratricopeptide repeat (TPR)-like superfamily protein
HC	HC 31:0	Zm00001d010920	8	133482823	133486240	-	0.00109023	45	0.224854	S-adenosylmethionine synthase
HC	HC 31:0	Zm00001d013471	5	12395190	12400984	+	9.35037e-06	2	0.0099935	sdg130;set domain gene130:						Group3
HC	HC 31:0	Zm00001d014178	5	35060782	35071638	-	0.000278725	9	0.0449708	Acylamino-acid-releasing enzyme
HC	HC 31:0	Zm00001d015445	5	90494901	90498102	+	0.000767666	27	0.134912	Gamma-aminobutyrate transaminase POP2 mitochondrial
HC	HC 31:0	Zm00001d016081	5	143451064	143456385	+	0.000928701	32	0.159896	Extra-large G-protein-like; protein
HC	HC 31:0	Zm00001d017755	5	205944885	205951175	-	0.00121267	50	0.249838	Rop guanine nucleotide exchange factor 14
HC	HC 31:0	Zm00001d018791	7	5299802	5301758	+	0.00118536	48	0.239844	Anther-specific proline-rich protein APG						Group3
HC	HC 31:0	Zm00001d020607	7	124671830	124673334	+	0.000607798	18	0.0899415	Dormancy-associated protein homolog 3
HC	HC 31:0	Zm00001d022168	7	171557933	171559261	+	8.98977e-05	5	0.0249838	AT hook-containing MAR binding 1-like protein						Group3
HC	HC 31:0	Zm00001d023300	10	2361652	2365420	+	0.000396543	14	0.0699545	BEST Arabidopsis thaliana protein match is: Pentatricopeptide repeat (PPR) superfamily protein (TAIR:AT4G21190.1); Has 111 Blast hits to 111 proteins in 15 species: Archae - 0; Bacteria - 0; Metazoa - 0; Fungi - 0; Plants - 109; Viruses - 0; Other E /.../tes - 2 (source: NCBI BLink).
HC	HC 31:0	Zm00001d023682	10	15276163	15279719	+	2.93496e-05	4	0.019987	ABC transporter F family member 1
HC	HC 31:0	Zm00001d025639	10	124749908	124758178	+	0.00107761	42	0.209864	Sterile alpha motif (SAM) domain-containing protein
HC	HC 31:0	Zm00001d027340	1	3272230	3288228	+	0.00102806	38	0.189877	Protein kinase superfamily protein
HC	HC 31:0	Zm00001d029336	1	66388200	66393060	+	0.000938023	34	0.16989	Probable methyltransferase PMT2						Group2
HC	HC 31:0	Zm00001d031627	1	196865024	196868008	-	0.0009884	36	0.179883	ntf1;nuclear transport factor1: single copy leaf cDNA csu608, similar to yeast nuclear tranport factor
HC	HC 31:0	Zm00001d032736	1	236833104	236836279	-	0.0010753	41	0.204867	Cyanate hydratase
HC	HC 31:0	Zm00001d033322	1	258954523	258960982	+	0.00111638	46	0.229851	E3 ubiquitin protein ligase DRIP2
HC	HC 31:0	Zm00001d033465	1	263445281	263448465	+	0.000911153	31	0.154899	NA
HC	HC 31:0	Zm00001d035657	6	39658985	39661441	+	0.00103124	39	0.194873	Putative E3 ubiquitin-protein ligase XBAT31
HC	HC 31:0	Zm00001d036048	6	68893398	68899590	+	0.00117279	47	0.234847	Lung seven transmembrane receptor family protein
HC	HC 31:0	Zm00001d036654	6	96552802	96556599	-	0.000672405	21	0.104932	ALA-interacting subunit 1
HC	HC 31:0	Zm00001d037228	6	116839545	116843339	-	0.000399731	15	0.0749513	nip2b;NOD26-like membrane intrinsic protein2:
HC	HC 31:0	Zm00001d037308	6	120272311	120275387	-	0.000783329	28	0.139909	NA
HC	HC 31:0	Zm00001d039157	6	171239022	171243031	-	0.000390151	13	0.0649578	V-type proton ATPase subunit C
HC	HC 31:0	Zm00001d039620	3	9228971	9231614	+	0.000974177	35	0.174886	D-Tyr-tRNA(Tyr) deacylase family protein
HC	HC 31:0	Zm00001d040014	3	22985961	22987942	+	0.00102387	37	0.18488	Nuclease PA3
HC	HC 31:0	Zm00001d041871	3	141630745	141635343	+	0.000727118	24	0.119922	AT4G04720 (E=5e-040) CPK21 | CPK21; ATP binding / calcium ion binding / calmodulin-dependent protein kinase/ kinase/ protein kinase/ protein serine/threonine kinase
HC	HC 31:0	Zm00001d043405	3	198921272	198923752	+	0.000737456	25	0.124919	Pentatricopeptide repeat-containing protein
HC	HC 31:0	Zm00001d044747	9	1104146	1104848	-	0.00105707	40	0.19987	B12D protein
HC	HC 31:0	Zm00001d045660	9	31624631	31625506	-	0.000170928	7	0.0349773	3-ketoacyl-CoA synthase	Yes					Group1
HC	HC 31:0	Zm00001d047679	9	139129905	139133566	+	0.000932418	33	0.164893	csu634;<e5><ca>: protein phosphatase 2C-like (Alexandrov et al.)
HC	HC 31:0	Zm00001d047970	9	146682816	146686329	+	0.000639332	19	0.0949383	Probable xyloglucan endotransglucosylase/hydrolase protein 28
HC	HC 31:0	Zm00001d048422	9	155990691	155992275	-	0.000583274	17	0.0849448	Photosynthetic NDH subunit of subcomplex B 2 chloroplastic
HC	HC 31:0	Zm00001d050048	4	62421196	62426479	-	0.000661936	20	0.099935	Putative DUF566 domain containing family protein
HC	HC 31:0	Zm00001d051919	4	174633028	174634592	-	0.00119095	49	0.244841	NA
HC	HC 31:0	Zm00001d053707	4	239645670	239646296	+	0.000909093	30	0.149903	Putative AP2/EREBP transcription factor superfamily protein						Group3
HC	HC 33:0	Zm00001d001939	2	3192067	3195814	+	0.00139844	40	0.19987	Cell division protein FtsZ homolog 1 chloroplastic
HC	HC 33:0	Zm00001d002356	2	10765402	10767639	+	0.000721574	21	0.104932	S-adenosyl-L-methionine-dependent methyltransferases superfamily protein
HC	HC 33:0	Zm00001d006439	2	208238550	208242017	+	0.000410416	11	0.0549643	atp3;ATP synthase3:
HC	HC 33:0	Zm00001d006856	2	217976403	217978586	+	0.00129633	38	0.189877	Pentatricopeptide repeat-containing protein mitochondrial
HC	HC 33:0	Zm00001d007835	2	240560575	240564186	+	0.000663034	19	0.0949383	FRIGIDA-like protein 4a
HC	HC 33:0	Zm00001d008977	8	28095940	28102364	+	0.00106293	30	0.149903	Topoisomerase II-associated protein PAT1
HC	HC 33:0	Zm00001d009783	8	80843265	80852115	-	0.00191895	50	0.249838	DnaJ protein ERDJ3B
HC	HC 33:0	Zm00001d012027	8	166745975	166755465	+	0.00117807	33	0.164893	Dynamin-related protein 3A
HC	HC 33:0	Zm00001d013471	5	12395190	12400984	+	0.00114904	31	0.154899	sdg130;set domain gene130:						Group3
HC	HC 33:0	Zm00001d014157	5	34361800	34364724	-	0.00119962	35	0.174886	Flavoprotein wrbA
HC	HC 33:0	Zm00001d014191	5	35767017	35771795	-	0.000738009	22	0.109929	ugu1;UTP-glucose-P-uridyltransferase homolog: endosperm cDNA 5C04E10, similar to slime mold UTP--glucose-1-P uridylyltransferase
HC	HC 33:0	Zm00001d016156	5	147526533	147553591	-	0.00115212	32	0.159896	Putative callose synthase 8
HC	HC 33:0	Zm00001d016684	5	172412995	172430415	-	0.00118271	34	0.16989	1%2C4-alpha-glucan-branching enzyme 2%2C chloroplastic/amyloplastic
HC	HC 33:0	Zm00001d017094	5	185236880	185240975	+	0.000535896	15	0.0749513	Eukaryotic translation initiation factor 4B
HC	HC 33:0	Zm00001d017809	5	207482554	207491210	+	0.000395892	9	0.0449708	Heat shock 70 kDa protein 17							Intra
HC	HC 33:0	Zm00001d017998	5	211658453	211660266	-	0.00179339	46	0.229851	NA
HC	HC 33:0	Zm00001d020309	7	105199934	105204143	-	0.000721353	20	0.099935	Enolase 1 chloroplastic
HC	HC 33:0	Zm00001d021829	7	164015113	164025010	+	0.00183929	48	0.239844	Putative symbiosis receptor-like kinase
HC	HC 33:0	Zm00001d021950	7	166914732	166921674	+	4.10363e-05	2	0.0099935	RNA-binding (RRM/RBD/RNP motifs) family protein
HC	HC 33:0	Zm00001d022603	7	180891510	180894848	+	0.00155704	41	0.204867	DUF1279 family protein
HC	HC 33:0	Zm00001d023299	10	2352030	2356262	+	0.000961028	26	0.129916	Zinc finger CCCH domain-containing protein 46
HC	HC 33:0	Zm00001d023969	10	32585885	32588980	-	0.0016271	44	0.219857	A/G-specific adenine DNA glycosylase
HC	HC 33:0	Zm00001d027248	1	328329	332172	-	0.000600112	17	0.0849448	OSJNBa0093O08.6 protein; protein
HC	HC 33:0	Zm00001d027824	1	14585540	14587374	+	0.00190094	49	0.244841	NA
HC	HC 33:0	Zm00001d028474	1	36140572	36147440	+	0.00100872	27	0.134912	Beta-galactosidase
HC	HC 33:0	Zm00001d029875	1	91421593	91425126	+	0.000829397	23	0.114925	myb-like transcription factor family protein
HC	HC 33:0	Zm00001d030346	1	124047279	124048368	-	0.000518722	13	0.0649578	Hsp20/alpha crystallin family protein
HC	HC 33:0	Zm00001d031309	1	185840864	185842897	+	0.00105636	29	0.144906	Cytochrome c oxidase assembly protein COX15
HC	HC 33:0	Zm00001d032239	1	218500155	218501623	+	0.00128407	37	0.18488	hmga102;high mobility group family A 102: confers nickel resistance when expressed in yeast
HC	HC 33:0	Zm00001d033383	1	261132562	261138355	-	0.00101467	28	0.139909	thic1;hydroxymethylpyrimidine phosphate synthase1:
HC	HC 33:0	Zm00001d034343	1	290260179	290264937	-	0.000139117	5	0.0249838	Histidinol dehydrogenase chloroplastic
HC	HC 33:0	Zm00001d034344	1	290267452	290271772	-	0.00091042	25	0.124919	WPP domain-associated protein
HC	HC 33:0	Zm00001d035775	6	47635702	47641108	-	0.00131443	39	0.194873	Putative phospholipid-transporting ATPase 9
HC	HC 33:0	Zm00001d036024	6	66752688	66763432	+	5.56687e-05	3	0.0149903	akr1;aldo/keto reductase AKR1: leaf cDNA csu190, similar to auxin-induced protein
HC	HC 33:0	Zm00001d036048	6	68893398	68899590	+	0.000258536	6	0.0299805	Lung seven transmembrane receptor family protein
HC	HC 33:0	Zm00001d036750	6	99763877	99766409	+	0.000362209	8	0.039974	Heptahelical transmembrane protein 1
HC	HC 33:0	Zm00001d043970	3	215386427	215388902	+	0.00089183	24	0.119922	NA
HC	HC 33:0	Zm00001d045050	9	11153344	11157343	-	0.000417154	12	0.059961	Haloacid dehalogenase-like hydrolase (HAD) superfamily protein						Group2
HC	HC 33:0	Zm00001d045218	9	16468794	16473687	+	0.0017344	45	0.224854	pdi5;protein disulfide isomerase5:
HC	HC 33:0	Zm00001d045340	9	19216311	19218442	-	0.000335437	7	0.0349773	Pyridoxal-5'-phosphate-dependent enzyme family protein
HC	HC 33:0	Zm00001d045573	9	27025371	27031020	+	0.00126813	36	0.179883	Sec14p-like phosphatidylinositol transfer family protein
HC	HC 33:0	Zm00001d045574	9	27069810	27084108	+	0.000616481	18	0.0899415	Sec14p-like phosphatidylinositol transfer family protein
HC	HC 33:0	Zm00001d045660	9	31624631	31625506	-	3.73183e-08	1	0.00499675	3-ketoacyl-CoA synthase	Yes	9-31297834	1	1.02616e-05	199310	Group1
HC	HC 33:0	Zm00001d045667	9	32539610	32542534	+	0.00159673	43	0.21486	Protein NRT1/ PTR FAMILY 3.1
HC	HC 33:0	Zm00001d048799	4	5692115	5694484	-	0.00158537	42	0.209864	Pistil-specific extensin-like protein
HC	HC 33:0	Zm00001d049761	4	43536810	43547307	-	0.00183096	47	0.234847	Pumilio homolog 5
HC	HC 33:0	Zm00001d049804	4	45379191	45380959	-	0.000105866	4	0.019987	NAD-dependent epimerase/dehydratase family protein
HC	HC 33:0	Zm00001d050737	4	120110147	120128389	-	0.000542094	16	0.079948	Phosphoinositide phosphatase SAC6
HC	HC 33:0	Zm00001d052379	4	188629163	188633869	-	0.000527191	14	0.0699545	Vacuolar protein sorting-associated protein 32 homolog 1						Group3
HC	HC 33:0	Zm00001d053889	4	243042533	243050543	+	0.000401251	10	0.0499675	cas1;cycloartenol synthase1: leaf cDNA csu265
HC	HC 35:0	Zm00001d003509	2	46242467	46247628	+	0.00215173	47	0.234847	Probable protein phosphatase 2C 12
HC	HC 35:0	Zm00001d010421	8	114332739	114337964	+	0.0016768	39	0.194873	Proline-rich receptor-like protein kinase PERK1
HC	HC 35:0	Zm00001d010824	8	128893375	128896851	+	0.000784427	19	0.0949383	Golgi apparatus membrane protein-like protein ECHIDNA
HC	HC 35:0	Zm00001d011696	8	159018331	159024627	+	0.00148097	36	0.179883	Putative casein kinase family protein
HC	HC 35:0	Zm00001d012578	8	176853051	176855156	-	0.0020522	44	0.219857	DNA glycosylase superfamily protein
HC	HC 35:0	Zm00001d012808	5	572302	574716	-	0.00135216	32	0.159896	NA						Group3
HC	HC 35:0	Zm00001d015127	5	76604702	76607297	-	0.00133512	31	0.154899	SWIB/MDM2 domain superfamily protein
HC	HC 35:0	Zm00001d015290	5	82874340	82879720	+	0.00192325	42	0.209864	Adagio protein 1
HC	HC 35:0	Zm00001d017786	5	206748709	206751630	-	0.00170496	40	0.19987	prr1;putidaredoxin reductase homolog1: endosperm cDNA 5C04E05 (uaz204), similar to NADH-putidaredoxin reductase
HC	HC 35:0	Zm00001d017986	5	211406416	211411375	-	0.000716536	18	0.0899415	E2F transcription factor-like E2FE
HC	HC 35:0	Zm00001d018106	5	214437864	214442320	-	0.00158379	38	0.189877	Protein EXORDIUM
HC	HC 35:0	Zm00001d018439	5	220890838	220895860	-	0.000384258	8	0.039974	endoribonucleases
HC	HC 35:0	Zm00001d019450	7	34347110	34350538	-	0.00123607	26	0.129916	CO(2)-response secreted protease
HC	HC 35:0	Zm00001d021790	7	163070121	163078254	+	0.00229814	49	0.244841	B3 domain-containing transcription factor VAL3
HC	HC 35:0	Zm00001d022371	7	176262384	176263895	+	0.00122711	25	0.124919	Uncharacterised protein family (UPF0114)
HC	HC 35:0	Zm00001d022604	7	180894963	180897409	+	0.00216192	48	0.239844	SNARE-like superfamily protein
HC	HC 35:0	Zm00001d025794	10	129812817	129815752	+	0.00142408	34	0.16989	OSJNBa0029H02.27 protein; protein
HC	HC 35:0	Zm00001d026282	10	142759486	142759971	+	0.00139071	33	0.164893	Bifunctional inhibitor/lipid-transfer protein/seed storage 2S albumin superfamily protein
HC	HC 35:0	Zm00001d026396	10	145140791	145148851	-	0.000808707	20	0.099935	Formation of crista junctions protein 1
HC	HC 35:0	Zm00001d027415	1	4832874	4838381	+	0.00042113	10	0.0499675	Serine/threonine-protein kinase ATG1a
HC	HC 35:0	Zm00001d027479	1	6246862	6251356	-	0.00144402	35	0.174886	DNA polymerase delta small subunit
HC	HC 35:0	Zm00001d028641	1	41589278	41590864	-	0.00209861	46	0.229851	NA
HC	HC 35:0	Zm00001d030310	1	121458401	121462310	-	0.000708094	17	0.0849448	aic1;auxin import carrier1: cDNA encoding a protein with a deduced amino acid showing 73% identity to AtAUX1.
HC	HC 35:0	Zm00001d030640	1	150287615	150295914	+	0.0020615	45	0.224854	Metallopeptidase M24 family protein
HC	HC 35:0	Zm00001d030832	1	162231719	162233777	+	2.65369e-05	3	0.0149903	Probable polyamine transporter						Group3
HC	HC 35:0	Zm00001d031149	1	179744678	179749229	+	0.000379097	7	0.0349773	Dihydroceramide fatty acyl 2-hydroxylase FAH1
HC	HC 35:0	Zm00001d031581	1	195388615	195402490	+	0.00202535	43	0.21486	Probable pre-mRNA-splicing factor ATP-dependent RNA helicase DEAH5
HC	HC 35:0	Zm00001d031971	1	208252891	208254322	-	0.000145057	4	0.019987	Vignain
HC	HC 35:0	Zm00001d038059	6	146582007	146590440	-	0.00171409	41	0.204867	Golgi transport complex protein-related
HC	HC 35:0	Zm00001d038242	6	152217371	152218411	+	0.0013228	28	0.139909	NA
HC	HC 35:0	Zm00001d039021	6	168832409	168834314	+	2.56953e-05	2	0.0099935	Cytochrome b561 domain-containing protein
HC	HC 35:0	Zm00001d039166	6	171614957	171617611	-	0.000176052	5	0.0249838	Plant cysteine oxidase 2
HC	HC 35:0	Zm00001d039618	3	9212789	9214936	+	0.000965929	23	0.114925	alpha/beta-Hydrolases superfamily protein
HC	HC 35:0	Zm00001d041514	3	125122808	125126410	+	0.00236783	50	0.249838	NA
HC	HC 35:0	Zm00001d042055	3	148888995	148896597	-	0.000284228	6	0.0299805	zar6;Zea mays ARGOS6:
HC	HC 35:0	Zm00001d042676	3	176508463	176513579	+	0.000415688	9	0.0449708	pdk3;phosphoinositide dependent protein kinase3:
HC	HC 35:0	Zm00001d044828	9	4249799	4253170	+	0.000914684	22	0.109929	Probable galacturonosyltransferase 9
HC	HC 35:0	Zm00001d045269	9	17510977	17523858	+	0.00132978	30	0.149903	Multidrug resistance-associated protein3
HC	HC 35:0	Zm00001d045660	9	31624631	31625506	-	8.588e-08	1	0.00499675	3-ketoacyl-CoA synthase	Yes	9-31535818	2	2.05232e-05	56020	Group1
HC	HC 35:0	Zm00001d045673	9	32620544	32634122	-	0.00068291	16	0.079948	Carbon catabolite repressor protein 4 homolog 3
HC	HC 35:0	Zm00001d045870	9	44813409	44820683	+	0.000438171	11	0.0549643	Protein HOMOLOG OF MAMMALIAN LYST-INTERACTING PROTEIN 5
HC	HC 35:0	Zm00001d047570	9	135941110	135946433	+	0.00132789	29	0.144906	sirk1;sucrose-induced receptor kinase1: expression is altered in response to drought stress
HC	HC 35:0	Zm00001d048947	4	10513764	10514291	-	0.00155651	37	0.18488	prp3;pathogenesis-related protein3:
HC	HC 35:0	Zm00001d049163	4	18563496	18569761	-	0.000522887	13	0.0649578	SUMO-activating enzyme subunit 1B-2						Group3
HC	HC 35:0	Zm00001d049698	4	40541720	40547278	+	0.00112954	24	0.119922	NA
HC	HC 35:0	Zm00001d050185	4	71478007	71479474	+	0.00126794	27	0.134912	Putative MYB DNA-binding domain superfamily protein
HC	HC 35:0	Zm00001d051986	4	175912446	175914664	+	0.000899125	21	0.104932	NA
HC	HC 35:0	Zm00001d053009	4	208861873	208866868	+	0.000620488	15	0.0749513	Long chain acyl-CoA synthetase 9 chloroplastic
HC	HC 35:0	Zm00001d053800	4	241341720	241343521	-	0.000590677	14	0.0699545	Glycine cleavage system H protein 2 mitochondrial
HC	HC 35:0	Zm00001d053808	4	241457479	241460882	-	0.000445957	12	0.059961	Protein JASON
HC	HC 37:0	Zm00001d002181	2	7399561	7402797	+	0.00134623	45	0.224854	G-type lectin S-receptor-like serine/threonine-protein kinase B120
HC	HC 37:0	Zm00001d003395	2	42789053	42794069	+	0.000391954	17	0.0849448	ans1;anthranilate synthase homolog1: leaf cDNA csu65 sequence similar to yeast TRP3 gene
HC	HC 37:0	Zm00001d003879	2	64586567	64598584	-	0.000311015	12	0.059961	Glycine--tRNA ligase mitochondrial 1
HC	HC 37:0	Zm00001d004785	2	139099237	139105284	+	0.00114889	37	0.18488	Protein TPLATE
HC	HC 37:0	Zm00001d006255	2	202900948	202902555	-	0.00149192	47	0.234847	Pentatricopeptide repeat-containing protein mitochondrial
HC	HC 37:0	Zm00001d008736	8	18456747	18460827	+	0.00102553	31	0.154899	Monothiol glutaredoxin-S15 mitochondrial
HC	HC 37:0	Zm00001d010519	8	118867607	118872391	+	0.000759445	25	0.124919	Tetratricopeptide repeat (TPR)-like superfamily protein
HC	HC 37:0	Zm00001d010615	8	121859419	121863645	-	0.000355032	14	0.0699545	NA
HC	HC 37:0	Zm00001d010824	8	128893375	128896851	+	0.000165463	5	0.0249838	Golgi apparatus membrane protein-like protein ECHIDNA
HC	HC 37:0	Zm00001d012223	8	170387866	170397045	+	0.000563004	20	0.099935	Protein trichome berefringence-like 7
HC	HC 37:0	Zm00001d013042	5	3621250	3622125	-	0.00115578	40	0.19987	NA
HC	HC 37:0	Zm00001d013061	5	4062403	4065804	+	0.0011547	39	0.194873	Thioredoxin
HC	HC 37:0	Zm00001d013471	5	12395190	12400984	+	0.00151146	50	0.249838	sdg130;set domain gene130:						Group3
HC	HC 37:0	Zm00001d014463	5	48442168	48443331	-	0.00101933	30	0.149903	early nodulin-like protein 9
HC	HC 37:0	Zm00001d016979	5	181869280	181870764	-	0.0011506	38	0.189877	phb3;prohibitin3: cDNA sequence						Group1
HC	HC 37:0	Zm00001d018439	5	220890838	220895860	-	8.5342e-05	2	0.0099935	endoribonucleases
HC	HC 37:0	Zm00001d018616	7	1055086	1058478	-	0.000859778	27	0.134912	DDRGK domain-containing protein 1
HC	HC 37:0	Zm00001d019279	7	25301424	25304588	+	3.70607e-05	1	0.00499675	cda1;cytidine deaminase1:
HC	HC 37:0	Zm00001d020552	7	122015312	122017367	+	0.000263893	9	0.0449708	Tetraspanin-7
HC	HC 37:0	Zm00001d021624	7	158312986	158322909	-	0.000444723	18	0.0899415	tRNA wybutosine-synthesizing protein 2/3/4
HC	HC 37:0	Zm00001d021629	7	158563700	158567974	+	0.000663295	24	0.119922	Protein DETOXIFICATION 40
HC	HC 37:0	Zm00001d024723	10	85128123	85133157	-	0.00128219	43	0.21486	Long chain acyl-CoA synthetase 1	Yes					Group3
HC	HC 37:0	Zm00001d025794	10	129812817	129815752	+	0.0011395	36	0.179883	OSJNBa0029H02.27 protein; protein
HC	HC 37:0	Zm00001d026068	10	137510088	137512421	+	0.00111782	34	0.16989	Subtilisin-like protease SBT1.3
HC	HC 37:0	Zm00001d026577	10	148261491	148265297	-	0.00108848	33	0.164893	Probable cysteine protease RD21B
HC	HC 37:0	Zm00001d027434	1	5159303	5161741	+	0.00124827	42	0.209864	Alpha/beta hydrolase related protein
HC	HC 37:0	Zm00001d027500	1	6797799	6798604	+	0.000275241	10	0.0499675	Flower-specific gamma-thionin
HC	HC 37:0	Zm00001d028185	1	25738664	25741208	-	0.000944995	28	0.139909	rem6.3;remorin6.3:
HC	HC 37:0	Zm00001d029077	1	57261612	57266206	+	0.000550697	19	0.0949383	Putative tRNA pseudouridine synthase
HC	HC 37:0	Zm00001d029559	1	76180529	76181281	-	0.00105839	32	0.159896	EID1-like F-box protein 2						Group3
HC	HC 37:0	Zm00001d032266	1	219764889	219772132	-	0.000607312	23	0.114925	Cytochrome b5
HC	HC 37:0	Zm00001d032815	1	239121642	239145354	-	0.0001321	3	0.0149903	glutamate-ammonia ligases;catalytics;glutamate-ammonia ligases
HC	HC 37:0	Zm00001d033556	1	267103210	267108765	+	0.00150363	48	0.239844	Polygalacturonate 4-alpha-galacturonosyltransferase
HC	HC 37:0	Zm00001d033747	1	272704775	272707957	-	0.00115716	41	0.204867	Glutamine synthetase root isozyme 2
HC	HC 37:0	Zm00001d035130	6	6496546	6500773	+	0.000957895	29	0.144906	COP9 signalosome complex subunit 3
HC	HC 37:0	Zm00001d036396	6	86737071	86740900	+	0.000372171	15	0.0749513	RNA pseudouridine synthase 2 chloroplastic
HC	HC 37:0	Zm00001d039157	6	171239022	171243031	-	0.000841609	26	0.129916	V-type proton ATPase subunit C
HC	HC 37:0	Zm00001d039180	6	171890678	171895329	-	0.00145453	46	0.229851	Protein kinase superfamily protein
HC	HC 37:0	Zm00001d040125	3	28534287	28540068	+	0.000315413	13	0.0649578	phos1;phosphate transporter1:
HC	HC 37:0	Zm00001d042335	3	161682436	161698180	-	0.00150985	49	0.244841	Mannosyl-oligosaccharide glucosidase GCS1
HC	HC 37:0	Zm00001d045465	9	23215846	23217234	-	0.000228911	7	0.0349773	Lung seven transmembrane receptor family protein
HC	HC 37:0	Zm00001d046190	9	71025635	71032249	-	0.00112143	35	0.174886	RNA-binding (RRM/RBD/RNP motifs) family protein
HC	HC 37:0	Zm00001d047340	9	126972983	126974226	-	0.000232479	8	0.039974	Allene oxide cyclase 3 chloroplastic						Group2
HC	HC 37:0	Zm00001d048566	9	158877485	158881546	+	0.00128519	44	0.219857	Plant UBX domain-containing protein 10
HC	HC 37:0	Zm00001d049226	4	21693569	21695246	-	0.000303491	11	0.0549643	Glycosyl hydrolase family protein with chitinase insertion domain
HC	HC 37:0	Zm00001d049450	4	30698430	30708673	-	0.000147296	4	0.019987	Zinc finger BED domain-containing protein DAYSLEEPER
HC	HC 37:0	Zm00001d051511	4	160984327	160986154	-	0.000193646	6	0.0299805	PLATZ transcription factor family protein
HC	HC 37:0	Zm00001d051568	4	162975759	162979667	+	0.000580918	21	0.104932	Tubby-like F-box protein 6
HC	HC 37:0	Zm00001d051778	4	169305662	169310746	-	0.000598532	22	0.109929	NA
HC	HC 37:0	Zm00001d053009	4	208861873	208866868	+	0.000381292	16	0.079948	Long chain acyl-CoA synthetase 9 chloroplastic
HC	HC 39:0	Zm00001d005794	2	188896263	188907951	-	0.00204074	42	0.209864	AT-rich interactive domain-containing protein 4
HC	HC 39:0	Zm00001d011365	8	148696781	148699784	+	0.00152595	30	0.149903	alpha/beta-Hydrolases superfamily protein
HC	HC 39:0	Zm00001d012159	8	169165307	169173792	-	0.00106894	25	0.124919	Beta-glucosidase 42
HC	HC 39:0	Zm00001d012662	8	178243990	178247079	-	0.00205286	43	0.21486	NA
HC	HC 39:0	Zm00001d012979	5	2666357	2681120	+	0.00136901	26	0.129916	Pentatricopeptide repeat-containing protein mitochondrial
HC	HC 39:0	Zm00001d013209	5	6600234	6603655	+	0.00153195	31	0.154899	transcriptional regulator of RNA polII SAGA subunit
HC	HC 39:0	Zm00001d014852	5	65588997	65591442	+	0.000731709	19	0.0949383	Ser/Thr-rich protein T10 in DGCR region
HC	HC 39:0	Zm00001d015127	5	76604702	76607297	-	6.84982e-05	4	0.019987	SWIB/MDM2 domain superfamily protein
HC	HC 39:0	Zm00001d016237	5	151835826	151838198	+	0.000182553	8	0.039974	nip1a;NOD26-like membrane intrinsic protein1: leaf cDNA csu177 similar to rice nodulin
HC	HC 39:0	Zm00001d016581	5	168223687	168255407	+	0.000257317	11	0.0549643	DNA polymerase epsilon catalytic subunit A
HC	HC 39:0	Zm00001d017951	5	210778082	210779268	+	0.00193413	39	0.194873	Nudix hydrolase 17 mitochondrial
HC	HC 39:0	Zm00001d018037	5	212580241	212583888	+	0.000680677	18	0.0899415	nip2a;NOD26-like membrane intrinsic protein2:
HC	HC 39:0	Zm00001d018076	5	213819658	213821136	+	0.000744469	20	0.099935	NA							Intra
HC	HC 39:0	Zm00001d019104	7	16823188	16835309	+	0.000574373	16	0.079948	Exocyst complex component EXO84B	Yes					Group3
HC	HC 39:0	Zm00001d020157	7	96199020	96211216	-	0.000207258	10	0.0499675	UBP26
HC	HC 39:0	Zm00001d020524	7	120895372	120913683	-	0.00190439	35	0.174886	Zinc finger protein 346
HC	HC 39:0	Zm00001d020941	7	137273600	137277139	-	0.00193068	38	0.189877	tsh4;tassel sheath4: tsh4 mutant tassels have one to five long tassel branches, instead of ~13 observed in non-mutant W22. In place of tassel branches, long bract leaves were present, clustered at the base of the tassel.
HC	HC 39:0	Zm00001d023379	10	4293119	4298209	-	0.000942022	24	0.119922	pyk2;pyruvate kinase2:
HC	HC 39:0	Zm00001d024030	10	38227276	38228679	+	0.000854489	23	0.114925	NA
HC	HC 39:0	Zm00001d024602	10	80081092	80085827	+	0.00215186	45	0.224854	TMPIT-like protein
HC	HC 39:0	Zm00001d026351	10	144099075	144105329	-	0.00199933	40	0.19987	hb91;Homeobox-transcription factor 91: Tests with B-A translocations indicated that this probe did not map to chromosomes 4L or 6L.NCBI: Homeodomain leucine zipper family IV proteinLocus designated and assigned to a transcription factor family by the GRASSIUS project (Yilmaz et al 2009) , which also provided the mappings to the B73_Reference Genome sequence v2 gene models.
HC	HC 39:0	Zm00001d028895	1	49992905	49996375	-	0.00226323	47	0.234847	ATP-dependent Clp protease proteolytic subunit 5 chloroplastic
HC	HC 39:0	Zm00001d031253	1	183880314	183892062	-	1.65378e-05	2	0.0099935	dct2;dicarboxylic acid transporter2: plastid transporter, specific to bundle sheath cells (Taniguchi et al 2004)
HC	HC 39:0	Zm00001d032163	1	215117483	215125708	-	0.000791569	21	0.104932	Mitochondrial glycoprotein family protein
HC	HC 39:0	Zm00001d032188	1	216280294	216286285	+	0.000639179	17	0.0849448	Probable mannan synthase 7						Group2
HC	HC 39:0	Zm00001d032543	1	230037686	230040058	-	0.00236632	48	0.239844	Pentatricopeptide repeat-containing protein mitochondrial
HC	HC 39:0	Zm00001d036250	6	79853753	79854163	+	0.000523107	15	0.0749513	Histone H3-like 5
HC	HC 39:0	Zm00001d036396	6	86737071	86740900	+	0.000278621	12	0.059961	RNA pseudouridine synthase 2 chloroplastic
HC	HC 39:0	Zm00001d037228	6	116839545	116843339	-	0.000193655	9	0.0449708	nip2b;NOD26-like membrane intrinsic protein2:
HC	HC 39:0	Zm00001d038870	6	166160261	166161550	+	0.00192685	37	0.18488	Late embryogenesis abundant protein%2C group 3
HC	HC 39:0	Zm00001d039617	3	9147898	9161936	-	0.00240904	50	0.249838	P-loop nucleoside triphosphate hydrolases superfamily protein with CH (Calponin Homology) domain
HC	HC 39:0	Zm00001d040124	3	28464665	28466799	-	0.00216694	46	0.229851	NA
HC	HC 39:0	Zm00001d041179	3	102862285	102878926	-	0.00206759	44	0.219857	Outer envelope pore protein 37 chloroplastic
HC	HC 39:0	Zm00001d042274	3	158531434	158534266	-	0.00192412	36	0.179883	Sec14p-like phosphatidylinositol transfer family protein
HC	HC 39:0	Zm00001d042585	3	172744227	172749340	-	0.000792011	22	0.109929	Protein root UVB sensitive 6
HC	HC 39:0	Zm00001d045298	9	18176230	18178556	-	0.00140165	27	0.134912	Lipase-like
HC	HC 39:0	Zm00001d045692	9	33551041	33565514	+	0.000476329	14	0.0699545	autophagy 2
HC	HC 39:0	Zm00001d046593	9	97674582	97680959	+	0.00201641	41	0.204867	acp1;acid phosphatase1: electrophoretic mobility; cytosolic; dimeric
HC	HC 39:0	Zm00001d046718	9	103268035	103270103	-	0.00151134	29	0.144906	bZIP transcription factor 60
HC	HC 39:0	Zm00001d046792	9	106294808	106298039	+	0.00187904	34	0.16989	Probable calcium-binding protein CML21
HC	HC 39:0	Zm00001d047329	9	126697323	126698497	+	0.00164859	32	0.159896	Transcriptional regulatory protein algP						Group3
HC	HC 39:0	Zm00001d047746	9	140703529	140707440	-	0.000152461	7	0.0349773	CONTAINS InterPro DOMAIN/s: Cytochrome B561-related N-terminal (InterPro:IPR019176); Has 215 Blast hits to 213 proteins in 79 species: Archae - 0; Bacteria - 6; Metazoa - 131; Fungi - 22; Plants - 42; Viruses - 0; Other Eukaryotes - 14 (source: NCB /.../k).
HC	HC 39:0	Zm00001d047840	9	143017079	143020101	-	0.00149138	28	0.139909	NA
HC	HC 39:0	Zm00001d048494	9	157164274	157174474	-	1.46783e-05	1	0.00499675	Hydroxymethylglutaryl-CoA synthase%3B Putative hydroxymethylglutaryl-CoA synthase family protein isoform 1%3B Putative hydroxymethylglutaryl-CoA synthase family protein isoform 2%3B Putative hydroxymethylglutaryl-CoA synthase family protein isoform 3
HC	HC 39:0	Zm00001d048509	9	157547760	157554131	+	0.00237099	49	0.244841	Putative DUF26 domain receptor-like protein kinase%3B Receptor protein kinase CRINKLY4
HC	HC 39:0	Zm00001d049071	4	14760627	14762515	+	0.00170258	33	0.164893	Peroxidase superfamily protein
HC	HC 39:0	Zm00001d049093	4	15843740	15844195	+	6.60414e-05	3	0.0149903	NA						Group3	Both
HC	HC 39:0	Zm00001d052379	4	188629163	188633869	-	0.000151163	6	0.0299805	Vacuolar protein sorting-associated protein 32 homolog 1						Group3
HC	HC 39:0	Zm00001d052987	4	207669918	207672512	+	0.000131087	5	0.0249838	Disease resistance protein RPM1
HC	HC 39:0	Zm00001d053228	4	220896827	220899845	+	0.000301253	13	0.0649578	Acyl carrier protein
HC	Total HC	Zm00001d001830	2	1559610	1563496	-	0.000575524	19	0.0949383	Mediator of RNA polymerase II transcription subunit 9						Group3
HC	Total HC	Zm00001d002621	2	16980363	16988258	-	0.0010244	38	0.189877	RING-H2 finger protein ATL7
HC	Total HC	Zm00001d002811	2	23362233	23364607	-	0.000937886	35	0.174886	GATA zinc finger family protein
HC	Total HC	Zm00001d006311	2	204256542	204260847	+	0.000616451	22	0.109929	Nicotinate-nucleotide pyrophosphorylase [carboxylating] chloroplastic
HC	Total HC	Zm00001d007302	2	227313582	227320517	-	0.000588003	20	0.099935	EMB2756
HC	Total HC	Zm00001d007603	2	236070810	236074753	+	0.000669999	26	0.129916	NB-ARC domain containing protein
HC	Total HC	Zm00001d007929	2	243169818	243173004	+	0.00130472	50	0.249838	Polyadenylate-binding protein RBP45C
HC	Total HC	Zm00001d009000	8	29485965	29488075	-	7.70344e-07	1	0.00499675	40S ribosomal protein S15a-1		8-28588659	3	3.07849e-05	31298	Group1
HC	Total HC	Zm00001d011154	8	140938753	140939834	+	0.000356955	12	0.059961	gst27;glutathione transferase27:
HC	Total HC	Zm00001d011246	8	144409494	144413652	-	0.000332655	11	0.0549643	Cytokinin riboside 5'-monophosphate phosphoribohydrolase LOG7
HC	Total HC	Zm00001d011483	8	151866938	151893350	+	0.00106693	39	0.194873	Transducin/WD40 repeat-like superfamily protein
HC	Total HC	Zm00001d012260	8	171319753	171321312	-	0.000383294	14	0.0699545	Protein SENSITIVE TO PROTON RHIZOTOXICITY 1
HC	Total HC	Zm00001d013268	5	7504215	7508052	-	6.21352e-05	4	0.019987	Glycosyl hydrolase family protein						Group2
HC	Total HC	Zm00001d013398	5	10354488	10356964	+	0.000600859	21	0.104932	NA
HC	Total HC	Zm00001d013471	5	12395190	12400984	+	9.52517e-06	2	0.0099935	sdg130;set domain gene130:						Group3
HC	Total HC	Zm00001d013551	5	14090858	14091355	-	0.000973635	37	0.18488	glycine-rich protein
HC	Total HC	Zm00001d017094	5	185236880	185240975	+	0.000630334	24	0.119922	Eukaryotic translation initiation factor 4B
HC	Total HC	Zm00001d017809	5	207482554	207491210	+	0.00037736	13	0.0649578	Heat shock 70 kDa protein 17							Intra
HC	Total HC	Zm00001d018791	7	5299802	5301758	+	0.000774614	29	0.144906	Anther-specific proline-rich protein APG						Group3
HC	Total HC	Zm00001d020309	7	105199934	105204143	-	0.000825605	31	0.154899	Enolase 1 chloroplastic
HC	Total HC	Zm00001d020607	7	124671830	124673334	+	0.000247952	8	0.039974	Dormancy-associated protein homolog 3
HC	Total HC	Zm00001d021395	7	150900094	150910045	+	0.00128813	49	0.244841	NA
HC	Total HC	Zm00001d021950	7	166914732	166921674	+	0.00125406	47	0.234847	RNA-binding (RRM/RBD/RNP motifs) family protein
HC	Total HC	Zm00001d023682	10	15276163	15279719	+	9.42255e-05	5	0.0249838	ABC transporter F family member 1
HC	Total HC	Zm00001d023713	10	16577449	16578394	+	0.00111174	40	0.19987	Photosystem I reaction center subunit N
HC	Total HC	Zm00001d024051	10	40111662	40115443	+	0.00111649	41	0.204867	Adenylate kinase 4
HC	Total HC	Zm00001d025848	10	131497998	131500944	+	0.000222042	7	0.0349773	plastid transcriptionally active 5
HC	Total HC	Zm00001d026351	10	144099075	144105329	-	0.00124772	46	0.229851	hb91;Homeobox-transcription factor 91: Tests with B-A translocations indicated that this probe did not map to chromosomes 4L or 6L.NCBI: Homeodomain leucine zipper family IV proteinLocus designated and assigned to a transcription factor family by the GRASSIUS project (Yilmaz et al 2009) , which also provided the mappings to the B73_Reference Genome sequence v2 gene models.
HC	Total HC	Zm00001d026551	10	148015757	148021551	-	0.00111802	43	0.21486	Ubiquitin carboxyl-terminal hydrolase 3
HC	Total HC	Zm00001d027340	1	3272230	3288228	+	0.00090688	33	0.164893	Protein kinase superfamily protein
HC	Total HC	Zm00001d028586	1	40092188	40097279	+	0.00128256	48	0.239844	Protein TOC75-3 chloroplastic
HC	Total HC	Zm00001d029336	1	66388200	66393060	+	0.000493159	16	0.079948	Probable methyltransferase PMT2						Group2
HC	Total HC	Zm00001d031627	1	196865024	196868008	-	0.000779027	30	0.149903	ntf1;nuclear transport factor1: single copy leaf cDNA csu608, similar to yeast nuclear tranport factor
HC	Total HC	Zm00001d032019	1	209574119	209576739	+	0.000570158	18	0.0899415	acpt1;acyl carrier protein1: acyl carrier protein (acp) cDNA, encodes 121 aa polypeptide, contains transit peptide sequence
HC	Total HC	Zm00001d034343	1	290260179	290264937	-	0.000504143	17	0.0849448	Histidinol dehydrogenase chloroplastic
HC	Total HC	Zm00001d035657	6	39658985	39661441	+	0.000138403	6	0.0299805	Putative E3 ubiquitin-protein ligase XBAT31
HC	Total HC	Zm00001d037228	6	116839545	116843339	-	0.000273556	10	0.0499675	nip2b;NOD26-like membrane intrinsic protein2:
HC	Total HC	Zm00001d038709	6	163106824	163109751	+	0.000846795	32	0.159896	Ras-related protein RABG3f
HC	Total HC	Zm00001d039157	6	171239022	171243031	-	3.17777e-05	3	0.0149903	V-type proton ATPase subunit C
HC	Total HC	Zm00001d039614	3	9087885	9092751	-	0.000915523	34	0.16989	Syntaxin-32
HC	Total HC	Zm00001d040014	3	22985961	22987942	+	0.0006813	27	0.134912	Nuclease PA3
HC	Total HC	Zm00001d041569	3	127515565	127518644	-	0.00111697	42	0.209864	translocon-associated protein beta (TRAPB) family protein
HC	Total HC	Zm00001d044785	9	2407990	2410336	-	0.000664336	25	0.124919	glk1;G2-like1: g2 golden2 paralog; specifically affects mesophyll chloroplast assembly, but not bundle sheath chloroplast assembly (Wang et al 2013)
HC	Total HC	Zm00001d045050	9	11153344	11157343	-	0.000260198	9	0.0449708	Haloacid dehalogenase-like hydrolase (HAD) superfamily protein						Group2
HC	Total HC	Zm00001d050865	4	127524931	127527698	-	0.00121013	45	0.224854	Phosphopantothenate--cysteine ligase 1
HC	Total HC	Zm00001d051919	4	174633028	174634592	-	0.000684368	28	0.139909	NA
HC	Total HC	Zm00001d052041	4	177081176	177081991	-	0.000619493	23	0.114925	Protein CDI
HC	Total HC	Zm00001d052619	4	195017888	195024192	-	0.000959752	36	0.179883	60S ribosomal protein L23
HC	Total HC	Zm00001d053009	4	208861873	208866868	+	0.0011439	44	0.219857	Long chain acyl-CoA synthetase 9 chloroplastic
HC	Total HC	Zm00001d053349	4	227107866	227108754	+	0.00041639	15	0.0749513	NA
PA	PA 24:0	Zm00001d002455	2	13189111	13192192	-	0.000681567	12	0.059961	26S proteasome non-ATPase regulatory subunit 13 homolog A						Group2
PA	PA 24:0	Zm00001d003613	2	50128295	50141133	+	0.00201763	49	0.244841	Protein TIC 40 chloroplastic
PA	PA 24:0	Zm00001d004389	2	108158838	108160344	+	0.00173523	45	0.224854	Probable flavin-containing monooxygenase 1
PA	PA 24:0	Zm00001d006328	2	204816152	204820265	+	0.00094075	18	0.0899415	Transmembrane 9 superfamily member 9
PA	PA 24:0	Zm00001d007424	2	231425089	231430239	+	0.000226503	4	0.019987	Long chain base biosynthesis protein 1
PA	PA 24:0	Zm00001d010805	8	128361517	128362582	-	0.00172891	43	0.21486	Putative WRKY DNA-binding domain superfamily protein
PA	PA 24:0	Zm00001d011500	8	152633181	152636260	-	0.000541081	7	0.0349773	Putative ubiquitin-conjugating enzyme family isoform 1%3B Putative ubiquitin-conjugating enzyme family isoform 2%3B Putative ubiquitin-conjugating enzyme family isoform 3%3B Ubiquitin-conjugating enzyme E2-17 kDa 9
PA	PA 24:0	Zm00001d011816	8	162012206	162014429	+	0.00125056	28	0.139909	40S ribosomal protein S10-1						Group3
PA	PA 24:0	Zm00001d013320	5	8625328	8628769	-	0.00115295	23	0.114925	methyltransferases						Group3
PA	PA 24:0	Zm00001d015460	5	91587913	91590987	+	0.00161547	40	0.19987	Probable small nuclear ribonucleoprotein F
PA	PA 24:0	Zm00001d015600	5	100360950	100370156	-	0.00139702	33	0.164893	Exostosin family protein
PA	PA 24:0	Zm00001d017072	5	184389616	184394455	-	0.00123759	27	0.134912	Protein NBR1 homolog
PA	PA 24:0	Zm00001d017206	5	188878683	188880447	-	0.00117035	24	0.119922	Gb:AAD25142.1-like protein						Group3
PA	PA 24:0	Zm00001d018270	5	217655683	217659710	+	0.000983757	21	0.104932	Serine/threonine-protein kinase Rio1
PA	PA 24:0	Zm00001d021122	7	143280820	143283847	+	0.00127123	29	0.144906	cobalt ion binding
PA	PA 24:0	Zm00001d022453	7	178050752	178052455	+	0.000706321	14	0.0699545	Peroxidase 52
PA	PA 24:0	Zm00001d022479	7	178453803	178455362	-	0.00173454	44	0.219857	NA
PA	PA 24:0	Zm00001d022550	7	179802619	179805281	-	9.76882e-05	2	0.0099935	ABSCISIC ACID-INSENSITIVE 5-like protein 2
PA	PA 24:0	Zm00001d024160	10	51315314	51327171	-	0.00132769	32	0.159896	Transcription factor TGA4
PA	PA 24:0	Zm00001d025323	10	114052762	114058481	-	0.00141148	35	0.174886	Probable protein phosphatase 2C 40
PA	PA 24:0	Zm00001d026600	10	148722106	148724784	+	3.14e-05	1	0.00499675	Protein S-acyltransferase 11	Yes					Group1	Intra
PA	PA 24:0	Zm00001d026702	10	150488543	150490777	+	0.00122379	26	0.129916	Farnesylcysteine lyase
PA	PA 24:0	Zm00001d027500	1	6797799	6798604	+	0.000683665	13	0.0649578	Flower-specific gamma-thionin
PA	PA 24:0	Zm00001d030086	1	104416569	104417982	-	0.000157515	3	0.0149903	Tetratricopeptide repeat (TPR)-like superfamily protein
PA	PA 24:0	Zm00001d030837	1	162455095	162458202	+	0.000286046	5	0.0249838	NA						Group2
PA	PA 24:0	Zm00001d030851	1	163238999	163241090	-	0.000589016	8	0.039974	Cytochrome P450 CYP81N5
PA	PA 24:0	Zm00001d032659	1	233390766	233406919	-	0.00146996	36	0.179883	Protein EXECUTER 1 chloroplastic
PA	PA 24:0	Zm00001d032664	1	233548082	233551762	-	0.0016008	39	0.194873	ckx6;cytokinin oxidase6:
PA	PA 24:0	Zm00001d033038	1	248252382	248253147	+	0.00205465	50	0.249838	Stress enhanced protein 1 chloroplastic
PA	PA 24:0	Zm00001d033635	1	269331768	269334791	-	0.00107872	22	0.109929	Cytidine/deoxycytidylate deaminase family protein		1-264393790	37	0.00037968	153197	Group1
PA	PA 24:0	Zm00001d035818	6	52783826	52789408	+	0.00164015	42	0.209864	Protein kinase superfamily protein with octicosapeptide/Phox/Bem1p domain
PA	PA 24:0	Zm00001d037274	6	119093152	119097181	+	0.00173857	46	0.229851	E2F transcription factor-like E2FE						Group3
PA	PA 24:0	Zm00001d039140	6	170966204	170967046	-	0.00153379	37	0.18488	Plant basic secretory protein (BSP) family protein
PA	PA 24:0	Zm00001d039325	3	1945996	1950106	+	0.00161604	41	0.204867	Putative inactive receptor-like protein kinase
PA	PA 24:0	Zm00001d039385	3	3092385	3107653	-	0.00130186	30	0.149903	Phospho-N-acetylmuramoyl-pentapeptide-transferase homolog
PA	PA 24:0	Zm00001d039576	3	8207193	8209232	-	0.000811526	15	0.0749513	F-box domain containing protein
PA	PA 24:0	Zm00001d039837	3	16287892	16290203	-	0.00199904	48	0.239844	Spermidine hydroxycinnamoyl transferase						Group3
PA	PA 24:0	Zm00001d039847	3	16534683	16535093	+	0.000674184	11	0.0549643	NA
PA	PA 24:0	Zm00001d039891	3	18182217	18183569	-	0.000402543	6	0.0299805	UDP-glycosyltransferase 84A1
PA	PA 24:0	Zm00001d042474	3	168868413	168870806	+	0.00120424	25	0.124919	Probable carboxylesterase 11
PA	PA 24:0	Zm00001d043009	3	186342199	186347672	-	0.00096809	20	0.099935	Thioredoxin family protein
PA	PA 24:0	Zm00001d043797	3	210378040	210393095	-	0.000899081	17	0.0849448	DNA repair helicase XPB1
PA	PA 24:0	Zm00001d043974	3	215434496	215435257	+	0.000666655	10	0.0499675	DUF1645 family protein
PA	PA 24:0	Zm00001d045963	9	50289695	50291497	+	0.00155388	38	0.189877	Sentrin/sumo-specific protease
PA	PA 24:0	Zm00001d047788	9	141790043	141790859	-	0.00140246	34	0.16989	Histone H2B
PA	PA 24:0	Zm00001d048726	4	4312488	4315879	+	0.000638588	9	0.0449708	Tropinone reductase 2
PA	PA 24:0	Zm00001d048998	4	12010181	12012169	+	0.0017949	47	0.234847	Chlorophyll a-b binding protein CP26 chloroplastic
PA	PA 24:0	Zm00001d050553	4	99761885	99762466	-	0.00132617	31	0.154899	OSJNBa0072D21.11 protein; protein
PA	PA 24:0	Zm00001d051848	4	172178900	172182412	+	0.000868867	16	0.079948	4-hydroxybenzoate polyprenyltransferase mitochondrial
PA	PA 24:0	Zm00001d052392	4	188988474	188990386	-	0.000965439	19	0.0949383	TRAF-like superfamily protein
PA	PA 26:0	Zm00001d003167	2	34338012	34339444	+	0.00140474	40	0.19987	CBF1 interacting corepressor
PA	PA 26:0	Zm00001d003781	2	59180386	59182787	-	0.00148336	42	0.209864	Alpha carbonic anhydrase 1 chloroplastic
PA	PA 26:0	Zm00001d004898	2	147703036	147707778	-	0.000577092	19	0.0949383	ERAD-associated E3 ubiquitin-protein ligase HRD1A
PA	PA 26:0	Zm00001d007307	2	227403959	227408879	+	0.000284183	11	0.0549643	Probable magnesium transporter NIPA4
PA	PA 26:0	Zm00001d007424	2	231425089	231430239	+	0.000924019	30	0.149903	Long chain base biosynthesis protein 1
PA	PA 26:0	Zm00001d008326	8	5365856	5382763	+	0.000196525	8	0.039974	Putative RNA helicase family protein
PA	PA 26:0	Zm00001d010431	8	114839778	114842051	-	0.000820321	27	0.134912	Elongation factor 1-beta
PA	PA 26:0	Zm00001d010842	8	129920062	129926481	-	0.000183314	7	0.0349773	Pentatricopeptide repeat-containing protein
PA	PA 26:0	Zm00001d011500	8	152633181	152636260	-	0.00110066	34	0.16989	Putative ubiquitin-conjugating enzyme family isoform 1%3B Putative ubiquitin-conjugating enzyme family isoform 2%3B Putative ubiquitin-conjugating enzyme family isoform 3%3B Ubiquitin-conjugating enzyme E2-17 kDa 9
PA	PA 26:0	Zm00001d015274	5	82401037	82406314	+	0.000874586	28	0.139909	Pyridoxamine 5-phosphate oxidase family protein
PA	PA 26:0	Zm00001d018516	5	222352424	222357010	-	0.00081678	26	0.129916	Probable DEAD-box ATP-dependent RNA helicase 48
PA	PA 26:0	Zm00001d019305	7	26927646	26932558	-	0.000601295	21	0.104932	NA
PA	PA 26:0	Zm00001d020646	7	126359434	126360477	+	0.000614533	22	0.109929	NA
PA	PA 26:0	Zm00001d021122	7	143280820	143283847	+	0.0016158	45	0.224854	cobalt ion binding
PA	PA 26:0	Zm00001d021675	7	159778664	159790814	-	0.00102579	33	0.164893	glycerol-3-phosphate acyltransferase 9
PA	PA 26:0	Zm00001d022233	7	173365923	173367322	-	0.00113571	35	0.174886	NA
PA	PA 26:0	Zm00001d022268	7	174005446	174016262	+	0.00098548	31	0.154899	Ribosomal protein L7Ae/L30e/S12e/Gadd45 family protein							Inter
PA	PA 26:0	Zm00001d022550	7	179802619	179805281	-	0.00024552	9	0.0449708	ABSCISIC ACID-INSENSITIVE 5-like protein 2
PA	PA 26:0	Zm00001d025397	10	116910281	116918062	-	0.000560023	17	0.0849448	ubiquitin interaction motif-containing protein
PA	PA 26:0	Zm00001d026600	10	148722106	148724784	+	6.06577e-07	1	0.00499675	Protein S-acyltransferase 11	Yes	10-147334798	51	0.000523343	3	Group1	Intra
PA	PA 26:0	Zm00001d028951	1	52645733	52648243	-	0.00120181	38	0.189877	sbip2a;small basic membrane intrinsic protein2a:
PA	PA 26:0	Zm00001d028989	1	53771917	53776759	-	1.52802e-05	2	0.0099935	RING/U-box superfamily protein
PA	PA 26:0	Zm00001d030623	1	149354547	149359154	-	0.000494106	15	0.0749513	Solute carrier family 40 member 3 chloroplastic
PA	PA 26:0	Zm00001d030851	1	163238999	163241090	-	0.000571122	18	0.0899415	Cytochrome P450 CYP81N5
PA	PA 26:0	Zm00001d031161	1	180277456	180290942	+	0.00177962	49	0.244841	NA
PA	PA 26:0	Zm00001d031268	1	184422806	184436805	+	0.00152979	44	0.219857	mbd119;methyl binding domain119:
PA	PA 26:0	Zm00001d033619	1	269007651	269011276	+	0.00166588	46	0.229851	Adenylosuccinate synthetase%2C chloroplastic						Group2
PA	PA 26:0	Zm00001d033805	1	274230300	274242798	+	0.000883705	29	0.144906	Glutamate decarboxylase 1
PA	PA 26:0	Zm00001d035715	6	42371956	42377078	+	0.000300017	12	0.059961	NA
PA	PA 26:0	Zm00001d036668	6	97142398	97149112	+	0.000729505	25	0.124919	Core-2/I-branching beta-16-N-acetylglucosaminyltransferase family protein						Group3
PA	PA 26:0	Zm00001d037210	6	115967771	115968089	+	2.76462e-05	3	0.0149903	NA
PA	PA 26:0	Zm00001d037274	6	119093152	119097181	+	0.000150344	6	0.0299805	E2F transcription factor-like E2FE						Group3
PA	PA 26:0	Zm00001d037503	6	127564113	127574808	+	0.000546263	16	0.079948	Protein NETWORKED 4A
PA	PA 26:0	Zm00001d038126	6	148784939	148788210	-	0.00149576	43	0.21486	NA						Group3
PA	PA 26:0	Zm00001d038198	6	151367012	151371942	-	0.000659569	24	0.119922	Protease Do-like 10 mitochondrial
PA	PA 26:0	Zm00001d039283	3	999935	1002234	+	0.00166647	47	0.234847	Plasma membrane-associated cation-binding protein 1
PA	PA 26:0	Zm00001d039325	3	1945996	1950106	+	0.000578937	20	0.099935	Putative inactive receptor-like protein kinase
PA	PA 26:0	Zm00001d039330	3	1992693	2001495	+	0.00169012	48	0.239844	V-type proton ATPase subunit E3
PA	PA 26:0	Zm00001d039837	3	16287892	16290203	-	0.000485166	14	0.0699545	Spermidine hydroxycinnamoyl transferase						Group3
PA	PA 26:0	Zm00001d040157	3	29588852	29590774	-	0.00186014	50	0.249838	Cation/calcium exchanger 4
PA	PA 26:0	Zm00001d041374	3	114710869	114712284	-	7.00975e-05	4	0.019987	UDP-glycosyltransferase 88A1		3-114321893	7	7.18313e-05	48939	Group1
PA	PA 26:0	Zm00001d045528	9	25547201	25549419	-	0.000380897	13	0.0649578	Multiple organellar RNA editing factor 2 chloroplastic
PA	PA 26:0	Zm00001d045579	9	27180838	27182690	-	0.000264765	10	0.0499675	Keratin-associated protein 5-4
PA	PA 26:0	Zm00001d045660	9	31624631	31625506	-	0.000646643	23	0.114925	3-ketoacyl-CoA synthase	Yes					Group1
PA	PA 26:0	Zm00001d047743	9	140447306	140450284	+	0.00115681	37	0.18488	fad7;fatty acid desaturase7: leaf cDNA and genomic clones similar to Arabidopsis FAD7, cold-induced
PA	PA 26:0	Zm00001d049097	4	15960712	15964223	-	0.000135333	5	0.0249838	saposin B domain-containing protein		4-14674383	160	0.00164186	187334	Group1	Both
PA	PA 26:0	Zm00001d051704	4	167226342	167230563	+	0.00101603	32	0.159896	Putative U-box domain-containing protein 42						Group3
PA	PA 26:0	Zm00001d052208	4	183237998	183239169	+	0.00114794	36	0.179883	EPIDERMAL PATTERNING FACTOR-like protein 1
PA	PA 26:0	Zm00001d052258	4	185025000	185026943	-	0.00139683	39	0.194873	Sphinganine C4-monooxygenase 1
PA	PA 26:0	Zm00001d054016	4	245187634	245193207	-	0.00145605	41	0.204867	Glutamate receptor 3.3						Group3
PA	PA 28:0	Zm00001d006098	2	198138267	198148545	+	0.000251521	20	0.099935	Cyclopropane fatty acid synthase						Group3
PA	PA 28:0	Zm00001d006328	2	204816152	204820265	+	0.000806822	45	0.224854	Transmembrane 9 superfamily member 9
PA	PA 28:0	Zm00001d007307	2	227403959	227408879	+	7.19393e-05	10	0.0499675	Probable magnesium transporter NIPA4
PA	PA 28:0	Zm00001d007424	2	231425089	231430239	+	0.000771491	43	0.21486	Long chain base biosynthesis protein 1
PA	PA 28:0	Zm00001d009182	8	41433035	41440080	-	0.000356393	26	0.129916	ech1;enoyl-CoA hydratase1: leaf cDNA 6C06C04 (uaz348) similar to animal fatty acid beta-oxidation enzyme
PA	PA 28:0	Zm00001d009978	8	93224718	93232598	+	0.000626871	38	0.189877	Mitochondrial fission 1 protein A
PA	PA 28:0	Zm00001d010159	8	102413407	102417640	-	0.000271315	22	0.109929	Actin-1
PA	PA 28:0	Zm00001d010490	8	117575051	117587415	+	4.15164e-05	7	0.0349773	CW-type Zinc Finger
PA	PA 28:0	Zm00001d010724	8	125953884	125957239	-	0.000456955	31	0.154899	BSD domain-containing protein
PA	PA 28:0	Zm00001d011360	8	148421209	148436906	+	0.000412272	30	0.149903	CENPCB protein
PA	PA 28:0	Zm00001d011746	8	160671478	160678347	+	0.000914968	50	0.249838	SPA1-related 3
PA	PA 28:0	Zm00001d011885	8	163934356	163941137	+	0.000746242	41	0.204867	RNA-binding (RRM/RBD/RNP motifs) family protein
PA	PA 28:0	Zm00001d012826	5	933935	937151	+	7.14376e-05	9	0.0449708	Exosome complex exonuclease RRP46 homolog		5-761090	23	0.000236017	138280	Group1	Intra
PA	PA 28:0	Zm00001d013967	5	26610074	26621214	-	0.000790117	44	0.219857	Myosin-3						Group3
PA	PA 28:0	Zm00001d016479	5	164246013	164266562	+	0.000201964	19	0.0949383	Importin beta-like SAD2						Group3
PA	PA 28:0	Zm00001d016615	5	170197291	170216657	+	0.000280339	24	0.119922	Protein BONZAI 2
PA	PA 28:0	Zm00001d017050	5	183927350	183936102	+	0.000489336	34	0.16989	Protein kinase superfamily protein
PA	PA 28:0	Zm00001d017895	5	209709534	209714278	+	0.000194358	18	0.0899415	Cellulose synthase-like protein E1						Group2
PA	PA 28:0	Zm00001d018623	7	1246476	1247258	+	0.000395929	27	0.134912	Photosynthetic NDH subunit of lumenal location 3 chloroplastic
PA	PA 28:0	Zm00001d019299	7	26619326	26630241	-	0.000265929	21	0.104932	Protein CIA1
PA	PA 28:0	Zm00001d020158	7	96369649	96377935	-	0.000412005	29	0.144906	Cyclin-T1-5
PA	PA 28:0	Zm00001d021891	7	165505165	165508857	+	0.000275879	23	0.114925	Tubulin alpha-6 chain
PA	PA 28:0	Zm00001d022188	7	172304384	172308594	+	0.000548203	35	0.174886	Copper-transporting atpase paa1						Group3
PA	PA 28:0	Zm00001d022209	7	172900966	172906885	+	0.000602433	36	0.179883	Developmentally-regulated GTP-binding protein 1
PA	PA 28:0	Zm00001d022502	7	179002712	179046270	+	3.14543e-06	1	0.00499675	Exocyst complex component SEC8
PA	PA 28:0	Zm00001d022550	7	179802619	179805281	-	2.493e-05	4	0.019987	ABSCISIC ACID-INSENSITIVE 5-like protein 2
PA	PA 28:0	Zm00001d025753	10	128400712	128402032	-	1.80124e-05	3	0.0149903	ctb1;chitinase B1: cDNA sequence corresponds to protein sequence of maize chitinase B
PA	PA 28:0	Zm00001d026600	10	148722106	148724784	+	4.75315e-06	2	0.0099935	Protein S-acyltransferase 11	Yes	10-147334798	1	1.02616e-05	3	Group1	Intra
PA	PA 28:0	Zm00001d027265	1	1012255	1023640	+	0.000698465	40	0.19987	ATPase 7 plasma membrane-type
PA	PA 28:0	Zm00001d029023	1	55108882	55115021	-	0.000181663	16	0.079948	Probable galacturonosyltransferase 7
PA	PA 28:0	Zm00001d030471	1	135204206	135245514	-	6.06619e-05	8	0.039974	Alpha-L-fucosidase 2
PA	PA 28:0	Zm00001d031549	1	193854782	193874626	-	0.000184398	17	0.0849448	mab3;math-btb3:
PA	PA 28:0	Zm00001d032170	1	215420258	215425774	-	0.000337112	25	0.124919	NA
PA	PA 28:0	Zm00001d032849	1	239984978	239990767	+	0.000890495	48	0.239844	RING/U-box superfamily protein
PA	PA 28:0	Zm00001d034680	1	299646950	299647240	-	0.000604148	37	0.18488	Mitotic-spindle organizing protein 1A
PA	PA 28:0	Zm00001d035715	6	42371956	42377078	+	0.000815575	46	0.229851	NA
PA	PA 28:0	Zm00001d037274	6	119093152	119097181	+	9.28067e-05	12	0.059961	E2F transcription factor-like E2FE						Group3
PA	PA 28:0	Zm00001d037636	6	132563362	132570425	+	0.000671334	39	0.194873	Cellulose synthase-2%3B Cellulose synthase2
PA	PA 28:0	Zm00001d038742	6	163657410	163658979	+	0.000770527	42	0.209864	receptor like protein 29
PA	PA 28:0	Zm00001d040456	3	44227038	44234125	-	3.18862e-05	6	0.0299805	Phospholipid-transporting ATPase 1
PA	PA 28:0	Zm00001d041374	3	114710869	114712284	-	0.000149229	13	0.0649578	UDP-glycosyltransferase 88A1						Group1
PA	PA 28:0	Zm00001d042569	3	172229147	172233523	-	7.33994e-05	11	0.0549643	SRP72 RNA-binding domain						Group3
PA	PA 28:0	Zm00001d042862	3	182290784	182291570	+	0.000153475	14	0.0699545	Lipid binding protein
PA	PA 28:0	Zm00001d045579	9	27180838	27182690	-	3.08402e-05	5	0.0249838	Keratin-associated protein 5-4
PA	PA 28:0	Zm00001d045660	9	31624631	31625506	-	0.000156729	15	0.0749513	3-ketoacyl-CoA synthase	Yes					Group1
PA	PA 28:0	Zm00001d046786	9	105955854	105957260	-	0.000474456	32	0.159896	Photosystem I chlorophyll a/b-binding protein 3-1 chloroplastic
PA	PA 28:0	Zm00001d049100	4	16064591	16085676	-	0.000837313	47	0.234847	Target of Myb protein 1	Yes	4-14980302	10	0.000102616	6898	Group1	Both
PA	PA 28:0	Zm00001d051187	4	147806078	147820382	+	0.000475705	33	0.164893	ADP-ribosylation factor GTPase-activating protein AGD2
PA	PA 28:0	Zm00001d051916	4	174610973	174619471	-	0.000911267	49	0.244841	NA						Group3
PA	PA 28:0	Zm00001d052636	4	195469954	195471963	-	0.000405312	28	0.139909	UPF0481 protein
PA	PA 30:0	Zm00001d002243	2	8725742	8730885	-	0.00031379	17	0.0849448	Polyadenylate-binding protein-interacting protein 3
PA	PA 30:0	Zm00001d003767	2	58173748	58174987	-	0.00037922	23	0.114925	Photosystem I subunit O
PA	PA 30:0	Zm00001d005996	2	194931495	194932217	+	0.000503954	28	0.139909	Photosystem I reaction center subunit V
PA	PA 30:0	Zm00001d006098	2	198138267	198148545	+	0.00107863	49	0.244841	Cyclopropane fatty acid synthase						Group3
PA	PA 30:0	Zm00001d006874	2	218323951	218325168	+	0.00103611	48	0.239844	F-box only protein 13
PA	PA 30:0	Zm00001d010490	8	117575051	117587415	+	0.000316787	19	0.0949383	CW-type Zinc Finger
PA	PA 30:0	Zm00001d010724	8	125953884	125957239	-	4.50501e-05	4	0.019987	BSD domain-containing protein
PA	PA 30:0	Zm00001d010918	8	133384901	133388865	+	0.000314395	18	0.0899415	Plant IF-like protein
PA	PA 30:0	Zm00001d012277	8	171775071	171778423	-	0.000991785	46	0.229851	Actin-7
PA	PA 30:0	Zm00001d015844	5	125776420	125793418	+	0.000388154	24	0.119922	alpha/beta hydrolase family protein
PA	PA 30:0	Zm00001d016615	5	170197291	170216657	+	0.000190297	11	0.0549643	Protein BONZAI 2
PA	PA 30:0	Zm00001d016897	5	179615636	179621420	+	0.000618163	32	0.159896	Polyadenylate-binding protein RBP47B
PA	PA 30:0	Zm00001d017050	5	183927350	183936102	+	0.000393418	25	0.124919	Protein kinase superfamily protein
PA	PA 30:0	Zm00001d017895	5	209709534	209714278	+	0.000493429	27	0.134912	Cellulose synthase-like protein E1						Group2
PA	PA 30:0	Zm00001d018623	7	1246476	1247258	+	0.000572213	30	0.149903	Photosynthetic NDH subunit of lumenal location 3 chloroplastic
PA	PA 30:0	Zm00001d019164	7	19771444	19782926	-	0.000632447	35	0.174886	Dolichyl-diphosphooligosaccharide--protein glycosyltransferase 48 kDa subunit
PA	PA 30:0	Zm00001d019299	7	26619326	26630241	-	7.18112e-05	7	0.0349773	Protein CIA1
PA	PA 30:0	Zm00001d020158	7	96369649	96377935	-	0.00063226	34	0.16989	Cyclin-T1-5
PA	PA 30:0	Zm00001d020961	7	137989627	137992577	-	0.000946562	44	0.219857	NAD(P)-binding Rossmann-fold superfamily protein						Group3
PA	PA 30:0	Zm00001d022209	7	172900966	172906885	+	0.000328904	20	0.099935	Developmentally-regulated GTP-binding protein 1
PA	PA 30:0	Zm00001d022502	7	179002712	179046270	+	0.000169614	9	0.0449708	Exocyst complex component SEC8
PA	PA 30:0	Zm00001d023429	10	5402577	5411941	+	2.06374e-05	3	0.0149903	Diaminopimelate decarboxylase 2 chloroplastic		10-5653838	20	0.000205232	108416	Group1
PA	PA 30:0	Zm00001d025753	10	128400712	128402032	-	1.22452e-06	1	0.00499675	ctb1;chitinase B1: cDNA sequence corresponds to protein sequence of maize chitinase B
PA	PA 30:0	Zm00001d026600	10	148722106	148724784	+	0.00087875	41	0.204867	Protein S-acyltransferase 11	Yes					Group1	Intra
PA	PA 30:0	Zm00001d027265	1	1012255	1023640	+	0.000960502	45	0.224854	ATPase 7 plasma membrane-type
PA	PA 30:0	Zm00001d027665	1	10492323	10572503	+	0.000344022	22	0.109929	Protein SHOOT GRAVITROPISM 6
PA	PA 30:0	Zm00001d028047	1	21551923	21555136	+	0.000283892	15	0.0749513	NA
PA	PA 30:0	Zm00001d030471	1	135204206	135245514	-	0.000190795	12	0.059961	Alpha-L-fucosidase 2
PA	PA 30:0	Zm00001d031549	1	193854782	193874626	-	0.000720811	39	0.194873	mab3;math-btb3:
PA	PA 30:0	Zm00001d032120	1	213778926	213779774	+	0.00029311	16	0.079948	Tetraspanin-7
PA	PA 30:0	Zm00001d032615	1	232168913	232177906	+	0.000922039	42	0.209864	AY110159;<e5><ca>: similar to M. trunculata Chloroplast inner envelope protein
PA	PA 30:0	Zm00001d036322	6	84112004	84117155	-	0.000636904	36	0.179883	Ribonucleoside-diphosphate reductase
PA	PA 30:0	Zm00001d036714	6	98440958	98447412	+	0.000758614	40	0.19987	Magnesium transporter MRS2-1
PA	PA 30:0	Zm00001d037274	6	119093152	119097181	+	6.46101e-05	6	0.0299805	E2F transcription factor-like E2FE						Group3
PA	PA 30:0	Zm00001d038408	6	156584166	156585091	-	0.000664175	37	0.18488	NA
PA	PA 30:0	Zm00001d040456	3	44227038	44234125	-	0.000542536	29	0.144906	Phospholipid-transporting ATPase 1
PA	PA 30:0	Zm00001d040733	3	60679832	60682468	+	0.000627233	33	0.164893	GDSL esterase/lipase LIP-4
PA	PA 30:0	Zm00001d041374	3	114710869	114712284	-	6.21359e-05	5	0.0249838	UDP-glycosyltransferase 88A1						Group1
PA	PA 30:0	Zm00001d042569	3	172229147	172233523	-	0.000195509	13	0.0649578	SRP72 RNA-binding domain						Group3
PA	PA 30:0	Zm00001d042862	3	182290784	182291570	+	0.000575077	31	0.154899	Lipid binding protein
PA	PA 30:0	Zm00001d043411	3	199019233	199021284	-	0.000664472	38	0.189877	ga2ox3;gibberellin 2-oxidase3:
PA	PA 30:0	Zm00001d045579	9	27180838	27182690	-	0.00022403	14	0.0699545	Keratin-associated protein 5-4
PA	PA 30:0	Zm00001d045660	9	31624631	31625506	-	5.90879e-06	2	0.0099935	3-ketoacyl-CoA synthase	Yes	9-31564439	41	0.000420726	98102	Group1
PA	PA 30:0	Zm00001d046786	9	105955854	105957260	-	0.000335049	21	0.104932	Photosystem I chlorophyll a/b-binding protein 3-1 chloroplastic
PA	PA 30:0	Zm00001d047519	9	133377512	133383097	-	0.00109422	50	0.249838	basic leucine-zipper 52
PA	PA 30:0	Zm00001d048574	9	159326202	159349212	-	0.000152001	8	0.039974	Probable amino-acid acetyltransferase NAGS1 chloroplastic						Group2	Both
PA	PA 30:0	Zm00001d049097	4	15960712	15964223	-	0.00100833	47	0.234847	saposin B domain-containing protein		4-14954003	40	0.000410465	100988	Group1	Both
PA	PA 30:0	Zm00001d049100	4	16064591	16085676	-	0.000180702	10	0.0499675	Target of Myb protein 1	Yes	4-14954003	40	0.000410465	0	Group1	Both
[truncated: 1,004 more rows]
