# Supplementary material for: Integrative multiomic analysis identifies genes associated with cuticular wax biogenesis in adult maize leaves
Source: G3 (Bethesda). 2024 Oct 10;14(12):jkae241. doi: 10.1093/g3journal/jkae241 (PMC11631437; doi:10.1093/g3journal/jkae241)
Supplement: jkae241_Supplementary_Data [file jkae241_supplementary_data.zip › Table_S13_G3-2024-405336.xlsx]

## Sheet: Table S13
Table S13. Genomic information (RefGen_v4) for the top 0.25% genes associated with adult maize leaf cuticular waxes in Fisher's combined test in the Wisconsin diversity panel.
Classa	Trait	SNP ID	Chr	Position (bp)	Gene ID	Gene start	Gene end	Gene strand	Maize gene annotation	Plausible candidate gene	Gene to SNP distance (bp)	GWAS P-value	Peak SNP ID	Peak SNP position	Peak SNP to gene distance (bp)	TWAS P-value	TWAS rank	TWAS rank %	FCT P-value	FCT rank	FCT rank %	Groupb	GWAS hotspot class
AC	AC Friedelin	5-21599773	5	22100693	Zm00001d001521	22095539	22095732	-	NA		-4961	3.47256e-07	5-20157639	20613927	1481612	1			5.51206e-06	41	0.128462
AC	AC Friedelin	5-21599773	5	22100693	Zm00001d001522	22095608	22095850	-	NA		-4843	3.47256e-07	5-20157639	20613927	1481681	1			5.51206e-06	42	0.131595
AC	AC Friedelin	5-22757602	5	23247996	Zm00001d001526	23262273	23262530	+	NA		-14277	1.37116e-07	5-20157639	20613927	-2648346	1			2.30388e-06	30	0.0939967
AC	AC Friedelin	2-6717795	2	6635490	Zm00001d002143	6636877	6642835	+	Transcription factor TGA4		-1387	5.25467e-05				0.00962647	209	1.04432	7.83902e-06	45	0.140995
AC	AC Friedelin	2-6863111	2	6781581	Zm00001d002147	6777775	6781319	+	NA		262	0.000243177				0.000325537	10	0.0499675	1.37362e-06	23	0.0720642
AC	AC Friedelin	2-9988073	2	10171710	Zm00001d002317	10169661	10178662	-	apo1;accumulation of photosystem one1: plastid splicing in Arabidopsis ortholog, apo1		0	1.18394e-06				0.193191	3736	18.6679	3.72614e-06	34	0.10653
AC	AC Friedelin	2-33704140	2	34607194	Zm00001d003176	34606365	34611108	-	Protein NLP8		0	0.00112374				0.000286808	8	0.039974	5.13991e-06	40	0.125329	Group3
AC	AC Friedelin	2-50539778	2	51939729	Zm00001d003648	51941038	51950006	+	Increased DNA methylation 1		-1309	0.000519961				0.00155794	48	0.239844	1.21722e-05	51	0.159794
AC	AC Friedelin	2-158213895	2	162168672	Zm00001d005169	162168216	162170065	-	Protein with potential galactosyl transferase activity		0	0.000634824				0.00311889	86	0.429721	2.79814e-05	66	0.206793
AC	AC Friedelin	2-204904327	2	210786712	Zm00001d006549	210779601	210785969	-	Formin-like protein 5		-743	0.000592093				0.00391528	96	0.479688	3.23963e-05	75	0.234992
AC	AC Friedelin	2-217337397	2	223450164	Zm00001d007157	223447284	223448572	+	NA		1592	0.00127451				0.00147341	46	0.229851	2.66383e-05	64	0.200526	Group3
AC	AC Friedelin	2-234897970	2	242378647	Zm00001d007915	242378970	242381400	+	E3 ubiquitin-protein ligase RHF2A		-323	3.22336e-05				0.00826505	179	0.894419	4.29942e-06	36	0.112796
AC	AC Friedelin	8-156363007	8	161665185	Zm00001d011790	161650580	161666693	+	DEAD-box ATP-dependent RNA helicase 58 chloroplastic		0	0.000561032				0.00462099	110	0.549643	3.59399e-05	77	0.241258
AC	AC Friedelin	8-171067469	8	176757348	Zm00001d012564	176755046	176762074	-	Probable E3 ubiquitin-protein ligase RHC1A		0	0.00619172				0.000368719	12	0.059961	3.19393e-05	73	0.228725
AC	AC Friedelin	8-174342857	8	180056678	Zm00001d012760	180048744	180055916	+	Golgin candidate 1		762	4.9917e-05				0.0115744	248	1.23919	8.87675e-06	48	0.150395
AC	AC Friedelin	5-2128641	5	2185719	Zm00001d012932	2183943	2186302	-	S-adenosyl-L-methionine-dependent methyltransferases superfamily protein		0	0.00383845	5-20058847	20516245	-18329943	0.000572988	19	0.0949383	3.08515e-05	71	0.222459
AC	AC Friedelin	5-3430891	5	3494701	Zm00001d013034	3494823	3496592	-	40S ribosomal protein S2-1		122	0.000422643	5-20058847	20516245	-17019653	0.000184041	5	0.0249838	1.35105e-06	22	0.0689309
AC	AC Friedelin	5-6875201	5	7142304	Zm00001d013252	7138252	7143092	-	60S ribosomal protein L13a-1		0	0.000462614	5-20058847	20516245	-13373153	0.00211699	55	0.274821	1.453e-05	55	0.172327
AC	AC Friedelin	5-8146210	5	8499943	Zm00001d013317	8499054	8501834	+	Haloacid dehalogenase-like hydrolase (HAD) superfamily protein		0	0.000242071	5-20058847	20516245	12014411	0.000717919	25	0.124919	2.87887e-06	32	0.100263	Group3
AC	AC Friedelin	5-11389016	5	11715914	Zm00001d013443	11710780	11712488	-	CCT motif family protein		-3426	0.00129133	5-20058847	20516245	-8803757	0.000382379	13	0.0649578	7.664e-06	44	0.137862
AC	AC Friedelin	5-18373135	5	18830154	Zm00001d013730	18815334	18827255	+	5S rRNA binding protein		2899	6.76185e-07	5-20058847	20516245	1688990	0.02505	516	2.57832	3.20029e-07	14	0.0438651
AC	AC Friedelin	5-18392035	5	18848704	Zm00001d013732	18855513	18856412	-	LOB domain-containing protein 28		6809	2.19466e-08	5-20058847	20516245	-1659833	1			4.08966e-07	16	0.0501316
AC	AC Friedelin	5-18777598	5	19225217	Zm00001d013750	19222627	19225400	+	ATPase E1		0	8.51828e-06	5-20058847	20516245	1290845	0.0206448	422	2.10863	2.91109e-06	33	0.103396
AC	AC Friedelin	5-19696364	5	20161136	Zm00001d013786	20161442	20163432	+	transferases;folic acid binding		-306	9.76939e-08	5-20058847	20516245	352813	0.00664089	147	0.734523	1.43742e-08	9	0.028199	Group3
AC	AC Friedelin	5-19700078	5	20164850	Zm00001d013787	20163628	20166182	-	Secretory carrier-associated membrane protein 3		0	0.000141166	5-20058847	20516245	-350063	0.00197069	51	0.254834	4.47754e-06	37	0.115929	Group3
AC	AC Friedelin	5-19874092	5	20332406	Zm00001d013793	20305579	20324902	+	HD domain-containing metal-dependent phosphohydrolase family protein		7504	8.9161e-07	5-20058847	20516245	191343	1			1.33119e-05	54	0.169194
AC	AC Friedelin	5-19909393	5	20367746	Zm00001d013794	20366226	20367341	+	NA		405	3.88494e-11	5-20058847	20516245	148904	0.00473098	113	0.564633	5.5736e-12	8	0.0250658
AC	AC Friedelin	5-19912498	5	20370851	Zm00001d013795	20369757	20373797	+	Peroxisomal membrane 22 kDa (Mpv17/PMP22) family protein		0	9.55779e-14	5-20058847	20516245	142448	0.869257	16957	84.7299	2.58542e-12	7	0.0219326
AC	AC Friedelin	5-19936592	5	20394945	Zm00001d013796	20375070	20392119	-	dcl105;dicer-like 105:		-2826	5.39233e-12	5-20058847	20516245	-124126	4.72463e-08	2	0.0099935	1.11624e-17	3	0.00939967	Group1
AC	AC Friedelin	5-20008343	5	20465746	Zm00001d013797	20398194	20418365	-	Endoribonuclease Dicer homolog 2		-47381	9.34692e-16	5-20058847	20516245	-97880	0.00849345	188	0.939389	3.20525e-16	4	0.0125329
AC	AC Friedelin	5-20058847	5	20516245	Zm00001d013798	20529397	20576095	-	Cycloartenol synthase	Yes	13152	2.44513e-16	5-20058847	20516245	13152	1.26207e-25	1	0.00499675	2.90939e-39	1	0.00313322	Group1	Intra
AC	AC Friedelin	5-20157639	5	20613927	Zm00001d013799	20611347	20612617	+	Membrane metalloprotease ARASP chloroplastic		1310	1.18761e-16	5-20157639	20613927	1310	2.74616e-06	3	0.0149903	1.64616e-20	2	0.00626645	Group1	Intra
AC	AC Friedelin	5-20192104	5	20647653	Zm00001d013800	20668631	20670944	-	NA		20978	5.20159e-15	5-20157639	20613927	54704	1			1.76281e-13	5	0.0156661		Intra
AC	AC Friedelin	5-20218665	5	20672840	Zm00001d013801	20673284	20676096	-	myb domain protein 101		444	2.55817e-14	5-20157639	20613927	59357	1			8.26209e-13	6	0.0187993		Intra
AC	AC Friedelin	5-20623496	5	21185877	Zm00001d013810	21182817	21186548	+	mate2;multidrug and toxic compound extrusion2: Is or is very tightly linked to a QTL that confers aluminum tolerance in lines (Maron et al 2010)		0	3.06855e-07	5-20157639	20613927	-568890	1			4.90873e-06	38	0.119063
AC	AC Friedelin	5-20657468	5	21202830	Zm00001d013811	21190668	21201937	+	Protein DETOXIFICATION 40		893	1.93527e-06	5-20157639	20613927	-576741	1			2.73942e-05	65	0.20366
AC	AC Friedelin	5-20782731	5	21281335	Zm00001d013812	21282883	21293656	+	Polyadenylate-binding protein RBP45C		-1548	3.03775e-06	5-20157639	20613927	-668956	0.0413838	802	4.0074	2.12321e-06	28	0.0877303
AC	AC Friedelin	5-20929372	5	21426290	Zm00001d013819	21424283	21431659	-	Galactose mutarotase-like superfamily protein		0	7.84131e-05	5-20157639	20613927	810356	0.0274284	547	2.73322	3.02173e-05	70	0.219326
AC	AC Friedelin	5-21008861	5	21506040	Zm00001d013827	21505251	21508854	+	TRF-like 5		0	2.95257e-07	5-20157639	20613927	-891324	0.0243399	502	2.50837	1.41942e-07	12	0.0375987
AC	AC Friedelin	5-21076341	5	21636942	Zm00001d013828	21546382	21565664	+	Switch 2		71278	9.11856e-08	5-20157639	20613927	-932455	0.0404673	784	3.91745	7.53419e-08	11	0.0344655
AC	AC Friedelin	5-21230725	5	21720515	Zm00001d013829	21834831	21860401	+	embryo defective 2016		-114316	2.68432e-07	5-20157639	20613927	-1220904	0.456751	8768	43.8115	2.0738e-06	27	0.0845971
AC	AC Friedelin	5-21364404	5	21885125	Zm00001d013830	21883579	21886533	+	cytochrome P450 family 76 subfamily C polypeptide 7		0	9.93794e-07	5-20157639	20613927	-1269652	0.0590037	1135	5.67131	1.03506e-06	19	0.0595313
AC	AC Friedelin	5-21366243	5	21886964	Zm00001d013831	21887363	21891412	-	Aspartokinase		399	2.9541e-06	5-20157639	20613927	1273436	0.000826573	28	0.139909	5.08636e-08	10	0.0313322
AC	AC Friedelin	5-21372362	5	21893083	Zm00001d013832	21892159	21892693	-	NA		-390	1.00207e-06	5-20157639	20613927	1278232	1			1.48442e-05	57	0.178594
AC	AC Friedelin	5-21492128	5	22009798	Zm00001d013836	21955530	21983392	-	Protein kinase superfamily protein		-26406	9.67598e-07	5-20157639	20613927	1341603	0.328589	6351	31.7344	5.0748e-06	39	0.122196
AC	AC Friedelin	5-21599773	5	22100693	Zm00001d013838	22093503	22101320	-	Tetratricopeptide repeat (TPR)-like superfamily protein		0	3.47256e-07	5-20157639	20613927	1479576	0.659075	12808	63.9984	3.72828e-06	35	0.109663
AC	AC Friedelin	5-21608240	5	22109160	Zm00001d013840	22105246	22108328	-	Ypt/Rab-GAP domain of gyp1p superfamily protein		-832	1.91095e-06	5-20157639	20613927	1491319	0.643087	12505	62.4844	1.79536e-05	61	0.191127
AC	AC Friedelin	5-21643965	5	22144878	Zm00001d013841	22112259	22113747	-	NA		-31131	9.88977e-07	5-20157639	20613927	1498332	1			1.46632e-05	56	0.175461
AC	AC Friedelin	5-21691144	5	22172496	Zm00001d013842	22200515	22205969	+	Heat shock 70 kDa protein		-28019	2.35063e-06	5-20157639	20613927	-1586588	0.0428763	824	4.11732	1.72448e-06	24	0.0751974
AC	AC Friedelin	5-21931034	5	22421310	Zm00001d013845	22389218	22414978	-	E2F transcription factor-like E2FE		-6332	1.00203e-06	5-20157639	20613927	1775291	0.073957	1413	7.06041	1.29078e-06	21	0.0657977
AC	AC Friedelin	5-22680334	5	23185223	Zm00001d013862	23180469	23183875	+	Cytochrome P450 84A1		1348	5.83043e-06	5-20157639	20613927	-2566542	0.00214583	56	0.279818	2.40171e-07	13	0.0407319	Group2
AC	AC Friedelin	5-22757602	5	23247996	Zm00001d013863	23249179	23268700	-	Zinc finger CCCH domain-containing protein 19		1183	1.37116e-07	5-20157639	20613927	2635252	0.922167	17979	89.8366	2.13481e-06	29	0.0908635
AC	AC Friedelin	5-22757602	5	23247996	Zm00001d013864	23264298	23265710	+	Retrovirus-related Pol polyprotein LINE-1		-16302	1.37116e-07	5-20157639	20613927	-2650371	1			2.30388e-06	31	0.09713
AC	AC Friedelin	5-22779780	5	23269900	Zm00001d013865	23269894	23273970	-	Probable serine protease EDA2		0	7.08447e-06	5-20157639	20613927	2655967	0.198271	3822	19.0976	2.03332e-05	62	0.19426
AC	AC Friedelin	5-22826612	5	23315769	Zm00001d013868	23311089	23316157	+	CDPK-related kinase 3		0	1.10682e-06	5-20157639	20613927	-2697162	0.0191082	400	1.9987	3.94894e-07	15	0.0469984	Group1
AC	AC Friedelin	5-22935951	5	23427810	Zm00001d013869	23456902	23457294	+	Auxin-responsive protein SAUR32		-29092	6.24126e-08	5-20157639	20613927	-2842975	1			1.09781e-06	20	0.0626645
AC	AC Friedelin	5-23021970	5	23460347	Zm00001d013871	23458551	23458623	-	NA		-1724	1.02388e-07	5-20157639	20613927	2844624	1			1.75027e-06	25	0.0783306
AC	AC Friedelin	5-23023949	5	23498970	Zm00001d013872	23508954	23534887	+	NA		-9984	1.03425e-06	5-20157639	20613927	-2895027	0.702417	13656	68.2356	1.09953e-05	50	0.156661
AC	AC Friedelin	5-23078157	5	23590618	Zm00001d013875	23554267	23554626	+	NA		35992	3.91075e-06	5-20157639	20613927	-2940340	0.0136107	292	1.45905	9.44732e-07	18	0.056398
AC	AC Friedelin	5-23167446	5	23658386	Zm00001d013878	23671470	23672623	+	NA		-13084	5.57179e-07	5-20157639	20613927	-3057543	0.0403582	783	3.91246	4.18486e-07	17	0.0532648
AC	AC Friedelin	5-23281308	5	23778275	Zm00001d013885	23769403	23776625	-	Probable plastid-lipid-associated protein 10 chloroplastic		-1650	3.1376e-06	5-20157639	20613927	3155476	0.377166	7285	36.4013	1.73333e-05	59	0.18486
AC	AC Friedelin	5-191013183	5	196316453	Zm00001d017455	196315158	196316157	-	Uclacyanin-3		-296	0.00011289	5-20157639	20613927	175701231	0.00760929	165	0.824464	1.28573e-05	53	0.166061
AC	AC Friedelin	5-195533751	5	200655959	Zm00001d017583	200655864	200658911	-	Generic methyltransferase		0	3.65002e-06	5-20157639	20613927	180041937	0.293121	5637	28.1667	1.57788e-05	58	0.181727
AC	AC Friedelin	5-195504969	5	200701349	Zm00001d017584	200700839	200710960	+	Lysophospholipid acyltransferase 1		0	8.3746e-06	5-20157639	20613927	-180086912	0.273086	5271	26.3379	3.1991e-05	74	0.231859
AC	AC Friedelin	7-10578033	7	10855246	Zm00001d018964	10851369	10857444	+	Guanylate-binding family protein		0	0.00418995				0.000529278	17	0.0849448	3.10893e-05	72	0.225592
AC	AC Friedelin	10-93360004	10	93579934	Zm00001d024897	93611227	93611538	+	NA		-31293	0.000105007				0.0191713	401	2.0037	2.84168e-05	67	0.209926
AC	AC Friedelin	10-100194424	10	100700489	Zm00001d025034	100648946	100657147	-	Pumilio homolog 3		-43342	0.000113824				0.00727163	159	0.794484	1.24191e-05	52	0.162928
AC	AC Friedelin	10-133938545	10	135150471	Zm00001d025979	135124957	135134224	+	Eukaryotic translation initiation factor 4G		16247	3.20794e-06				0.63983	12433	62.1246	2.89335e-05	68	0.213059
AC	AC Friedelin	1-29555048	1	29842690	Zm00001d028305	29833586	29835464	-	Condensin-2 complex subunit H2		-7226	2.51303e-06				1			3.49161e-05	76	0.238125
AC	AC Friedelin	1-38369813	1	38786837	Zm00001d028543	38734079	38737199	+	Coronatine-insensitive protein 1		49638	0.000150984				0.00436289	102	0.509669	1.00344e-05	49	0.153528
AC	AC Friedelin	1-39021430	1	39360126	Zm00001d028567	39386655	39389622	-	Protein DA1-related 2		26529	5.4528e-05				0.00969459	210	1.04932	8.16886e-06	46	0.144128
AC	AC Friedelin	6-1742994	6	1788971	Zm00001d035012	1757035	1760133	+	Vacuolar protein sorting protein 72		28838	0.00114192				0.00227579	59	0.294808	3.60203e-05	78	0.244392
AC	AC Friedelin	6-114076817	6	117844804	Zm00001d037247	117815623	117832430	+	Protease Do-like 9		12374	6.53797e-06				0.0157289	328	1.63893	1.75747e-06	26	0.0814638
AC	AC Friedelin	6-114113344	6	117881254	Zm00001d037248	117881857	117883899	+	Putative DUF231 domain containing family protein		-603	7.11333e-06				0.369205	7113	35.5419	3.63737e-05	79	0.247525
AC	AC Friedelin	3-1463155	3	749128	Zm00001d039260	750258	754984	+	g2;golden plant2: (aka g5, pg14, v19, pg-m, bsd1) golden pale-green, weak plants; sheaths whitish yellow-green; pg-m (now g2-pg14::I) of Peterson is a mutable allele that responds to En; small bundle sheath plastids; SSR umc2101, umc2102, umc2103, umc2104, umc2105, umc2106, umc2107, umc2108.pale green seedling lethal, reduced Rubisco and NADP-malic enzyme, small bundle sheath plastids		-1130	0.000411656				0.00136145	42	0.209864	8.62784e-06	47	0.147262
AC	AC Friedelin	9-28624268	9	28669877	Zm00001d045610	28669344	28671875	+	Homogentisate 12-dioxygenase		0	0.0237806				7.30256e-05	4	0.019987	2.47701e-05	63	0.197393
AC	AC Friedelin	9-96999530	9	99408717	Zm00001d046624	99409598	99416154	+	Probable E3 ubiquitin ligase SUD1		-881	0.000878491				0.000487394	15	0.0749513	6.70676e-06	43	0.134729
AC	AC Friedelin	9-109563139	9	112204341	Zm00001d046945	112208355	112213865	+	Vacuolar sorting receptor 7		-4014	4.09572e-05				0.0298324	594	2.96807	1.78576e-05	60	0.187993
AC	AC Friedelin	4-239984369	4	244830245	Zm00001d053998	244830012	244833977	-	wee1;wee1: cDNA single copy, deduced protein 50% identity to protein kinase domain of human Wee1; SSR umc1255		0	0.00128837				0.00164147	49	0.244841	2.97484e-05	69	0.216193
AC	AC Unk1	5-21954553	5	22443112	ENSRNA049457038	22443529	22443642	-	NA		417	8.52325e-08	5-20157791	20614079	1829450	1			1.47264e-06	58	0.182833
AC	AC Unk1	6-113970022	6	117733253	Zm00001d001418	117731608	117732020	+	NA		1233	2.04822e-07				1			3.3593e-06	64	0.201746
AC	AC Unk1	5-21598018	5	22098938	Zm00001d001521	22095539	22095732	-	NA		-3206	1.46343e-09	5-20157791	20614079	1481460	1			3.12333e-08	26	0.0819595
AC	AC Unk1	5-21598018	5	22098938	Zm00001d001522	22095608	22095850	-	NA		-3088	1.46343e-09	5-20157791	20614079	1481529	1			3.12333e-08	27	0.0851117
AC	AC Unk1	5-22175575	5	22663974	Zm00001d001523	22692668	22693180	+	NA		-28694	2.03234e-07	5-20157791	20614079	-2078589	1			3.33484e-06	63	0.198594
AC	AC Unk1	5-22757602	5	23247996	Zm00001d001526	23262273	23262530	+	NA		-14277	2.4269e-08	5-20157791	20614079	-2648194	1			4.49804e-07	45	0.141853
AC	AC Unk1	2-17885810	2	18479471	Zm00001d002656	18450320	18475288	-	Protein CHROMATIN REMODELING 19		-4183	5.84851e-05				0.00874509	199	0.994354	7.92043e-06	78	0.245878
AC	AC Unk1	2-205538455	2	211469258	Zm00001d006580	211461266	211469864	+	Lysine-specific demethylase JMJ25		0	0.000171389				0.00288041	74	0.36976	7.66244e-06	76	0.239574
AC	AC Unk1	5-2128641	5	2185719	Zm00001d012932	2183943	2186302	-	S-adenosyl-L-methionine-dependent methyltransferases superfamily protein		0	0.000718325	5-20157791	20614079	-18427777	1.70977e-05	5	0.0249838	2.35995e-07	40	0.126091
AC	AC Unk1	5-3409979	5	3473790	Zm00001d013030	3472230	3476498	-	Calcium-dependent protein kinase 7		0	2.59362e-05	5-20157791	20614079	-17137581	0.0125629	295	1.47404	5.19276e-06	70	0.22066
AC	AC Unk1	5-18471437	5	18920553	Zm00001d013736	18918646	18921698	+	Serine/threonine-protein kinase SRK2E		0	5.42694e-06	5-20157791	20614079	1692381	0.0308958	725	3.62265	2.78353e-06	61	0.19229
AC	AC Unk1	5-19288291	5	19751814	Zm00001d013768	19733215	19740908	-	Expressed protein; protein		-10906	1.10434e-05	5-20157791	20614079	-873171	0.000465976	24	0.119922	1.03357e-07	37	0.116635
AC	AC Unk1	5-19482463	5	19951356	Zm00001d013781	19950789	19952787	-	Chloroplast post-illumination chlorophyll fluorescence increase protein		0	4.32407e-06	5-20157791	20614079	-661292	0.0582678	1283	6.41083	4.08015e-06	66	0.208051
AC	AC Unk1	5-19549283	5	20027321	Zm00001d013782	20023452	20027129	+	LRR receptor-like serine/threonine-protein kinase EFR		192	4.4634e-07	5-20157791	20614079	586950	1			6.97281e-06	75	0.236422
AC	AC Unk1	5-19549894	5	20027932	Zm00001d013783	20028246	20077272	+	Dof zinc finger protein DOF5.7		-314	3.20943e-09	5-20157791	20614079	536807	1			6.59769e-08	31	0.0977209
AC	AC Unk1	5-19688979	5	20153752	Zm00001d013785	20154985	20158509	+	Whole genome shotgun sequence of line PN40024 scaffold_14.assembly12x (Fragment)		-1233	5.30722e-05	5-20157791	20614079	455570	0.00951107	217	1.0843	7.82356e-06	77	0.242726
AC	AC Unk1	5-19696841	5	20161613	Zm00001d013786	20161442	20163432	+	transferases;folic acid binding		0	1.13064e-08	5-20157791	20614079	450647	0.0013221	41	0.204867	3.87554e-10	18	0.0567412	Group3
AC	AC Unk1	5-19700670	5	20165442	Zm00001d013787	20163628	20166182	-	Secretory carrier-associated membrane protein 3		0	3.50929e-08	5-20157791	20614079	-447897	0.00022778	15	0.0749513	2.12246e-10	16	0.0504366	Group3
AC	AC Unk1	5-19804577	5	20270439	Zm00001d013792	20265968	20266804	-	Agamous-like MADS-box protein AGL80		-3635	4.06894e-10	5-20157791	20614079	-347275	1			9.20495e-09	23	0.0725026
AC	AC Unk1	5-19873908	5	20332222	Zm00001d013793	20305579	20324902	+	HD domain-containing metal-dependent phosphohydrolase family protein		7320	5.96806e-12	5-20157791	20614079	289177	1			1.6021e-10	15	0.0472843
AC	AC Unk1	5-19909393	5	20367746	Zm00001d013794	20366226	20367341	+	NA		405	5.8217e-14	5-20157791	20614079	246738	0.00352988	91	0.454704	7.62834e-15	6	0.0189137
AC	AC Unk1	5-19912498	5	20370851	Zm00001d013795	20369757	20373797	+	Peroxisomal membrane 22 kDa (Mpv17/PMP22) family protein		0	4.47982e-15	5-20157791	20614079	240282	0.4141	8607	43.007	6.47814e-14	8	0.0252183
AC	AC Unk1	5-19936598	5	20394951	Zm00001d013796	20375070	20392119	-	dcl105;dicer-like 105:		-2832	5.72782e-15	5-20157791	20614079	-221960	2.30932e-06	3	0.0149903	6.1867e-19	3	0.00945686	Group1
AC	AC Unk1	5-20008343	5	20465746	Zm00001d013797	20398194	20418365	-	Endoribonuclease Dicer homolog 2		-47381	2.07048e-18	5-20157791	20614079	-195714	0.00988928	226	1.12927	9.48736e-19	4	0.0126091
AC	AC Unk1	5-20069067	5	20526460	Zm00001d013798	20529397	20576095	-	Cycloartenol synthase	Yes	2937	5.10322e-17	5-20157791	20614079	-37984	1.28762e-32	1	0.00499675	7.35585e-47	1	0.00315229	Group1	Intra
AC	AC Unk1	5-20157791	5	20614079	Zm00001d013799	20611347	20612617	+	Membrane metalloprotease ARASP chloroplastic		1462	3.54744e-19	5-20157791	20614079	1462	3.95718e-06	4	0.019987	7.85037e-23	2	0.00630457	Group1	Intra
AC	AC Unk1	5-20192104	5	20647653	Zm00001d013800	20668631	20670944	-	NA		20978	2.04001e-17	5-20157791	20614079	54552	1			8.04396e-16	5	0.0157614		Intra
AC	AC Unk1	5-20218665	5	20672840	Zm00001d013801	20673284	20676096	-	myb domain protein 101		444	2.8698e-16	5-20157791	20614079	59205	1			1.05572e-14	7	0.022066		Intra
AC	AC Unk1	5-20550332	5	21023402	Zm00001d013804	20982259	20986759	+	Probable beta-13-galactosyltransferase 4		36643	2.55607e-08	5-20157791	20614079	-368180	0.146551	3087	15.425	7.64269e-08	32	0.100873
AC	AC Unk1	5-20603087	5	21058051	Zm00001d013806	21071364	21071900	+	NA		-13313	3.6379e-08	5-20157791	20614079	-457285	1			6.59524e-07	52	0.163919
AC	AC Unk1	5-20623496	5	21185877	Zm00001d013810	21182817	21186548	+	mate2;multidrug and toxic compound extrusion2: Is or is very tightly linked to a QTL that confers aluminum tolerance in lines (Maron et al 2010)		0	1.30422e-11	5-20157791	20614079	-568738	1			3.39916e-10	17	0.0535889
AC	AC Unk1	5-20657468	5	21202830	Zm00001d013811	21190668	21201937	+	Protein DETOXIFICATION 40		893	6.39999e-10	5-20157791	20614079	-576589	1			1.41885e-08	24	0.0756549
AC	AC Unk1	5-20794814	5	21293124	Zm00001d013812	21282883	21293656	+	Polyadenylate-binding protein RBP45C		0	2.97844e-11	5-20157791	20614079	-668804	0.00386873	103	0.514665	3.54807e-12	10	0.0315229
AC	AC Unk1	5-20823450	5	21322569	Zm00001d013816	21321965	21323464	-	DTW domain containing protein		0	1.16862e-08	5-20157791	20614079	707886	0.164012	3773	18.8527	4.03896e-08	28	0.088264
AC	AC Unk1	5-20826015	5	21325134	Zm00001d013817	21324434	21328244	+	Protein FATTY ACID EXPORT 5		0	1.2598e-07	5-20157791	20614079	-710355	0.527176	10739	53.6601	1.16406e-06	56	0.176528
AC	AC Unk1	5-20900837	5	21383166	Zm00001d013818	21344529	21346287	-	Tryptophan N-monooxygenase 2		-36879	3.2382e-08	5-20157791	20614079	730450	1			5.90831e-07	50	0.157614
AC	AC Unk1	5-20897709	5	21386294	Zm00001d013819	21424283	21431659	-	Galactose mutarotase-like superfamily protein		37989	1.24057e-06	5-20157791	20614079	810204	0.00770483	179	0.894419	1.86062e-07	39	0.122939
AC	AC Unk1	5-20937163	5	21434081	Zm00001d013821	21432540	21439074	-	CONTAINS InterPro DOMAIN/s: Methyltransferase FkbM (InterPro:IPR006342); Has 1073 Blast hits to 1073 proteins in 243 species: Archae - 45; Bacteria - 509; Metazoa - 0; Fungi - 4; Plants - 60; Viruses - 4; Other Eukaryotes - 451 (source: NCBI BLink).		0	2.25775e-08	5-20157791	20614079	818461	0.760908	15258	76.2404	3.2434e-07	42	0.132396
AC	AC Unk1	5-20937163	5	21434081	Zm00001d013822	21433206	21435893	+	Putative disease resistance RPP13-like protein 1		0	2.25775e-08	5-20157791	20614079	-819127	1			4.20084e-07	43	0.135548
AC	AC Unk1	5-20973046	5	21469950	Zm00001d013824	21486605	21490627	+	F-box domain containing protein expressed		-16655	0.000126953	5-20157791	20614079	-872526	0.000350029	21	0.104932	7.96726e-07	54	0.170223
AC	AC Unk1	5-20995758	5	21492604	Zm00001d013825	21493210	21493920	+	NA		-606	8.36379e-07	5-20157791	20614079	-879131	0.00600956	154	0.7695	1.01071e-07	36	0.113482
AC	AC Unk1	5-21013510	5	21510748	Zm00001d013827	21505251	21508854	+	TRF-like 5		1894	7.46923e-09	5-20157791	20614079	-891172	0.000238759	16	0.079948	5.00272e-11	12	0.0378274
AC	AC Unk1	5-21167235	5	21671506	Zm00001d013828	21546382	21565664	+	Switch 2		105842	9.28418e-10	5-20157791	20614079	-932303	0.0353257	827	4.13231	8.24539e-10	19	0.0598935
AC	AC Unk1	5-21230725	5	21720515	Zm00001d013829	21834831	21860401	+	embryo defective 2016		-114316	6.90823e-09	5-20157791	20614079	-1220752	0.639523	12887	64.3931	8.94091e-08	34	0.107178
AC	AC Unk1	5-21364404	5	21885125	Zm00001d013830	21883579	21886533	+	cytochrome P450 family 76 subfamily C polypeptide 7		0	1.67364e-09	5-20157791	20614079	-1269500	0.00196995	57	0.284815	9.04631e-11	13	0.0409797
AC	AC Unk1	5-21369765	5	21890486	Zm00001d013831	21887363	21891412	-	Aspartokinase		0	4.89453e-08	5-20157791	20614079	1273284	3.91316e-07	2	0.0099935	6.24128e-13	9	0.0283706
AC	AC Unk1	5-21372362	5	21893083	Zm00001d013832	21892159	21892693	-	NA		-390	4.53671e-09	5-20157791	20614079	1278080	1			9.16917e-08	35	0.11033
AC	AC Unk1	5-21435795	5	21954556	Zm00001d013835	21951740	21955196	+	Retrovirus-related Pol polyprotein LINE-1		0	1.92689e-07	5-20157791	20614079	-1337661	1			3.17208e-06	62	0.195442
AC	AC Unk1	5-21535765	5	22026938	Zm00001d013836	21955530	21983392	-	Protein kinase superfamily protein		-43546	6.46478e-09	5-20157791	20614079	1341451	0.163625	3764	18.8078	2.29194e-08	25	0.0788072
AC	AC Unk1	5-21598018	5	22098938	Zm00001d013838	22093503	22101320	-	Tetratricopeptide repeat (TPR)-like superfamily protein		0	1.46343e-09	5-20157791	20614079	1479424	0.187369	4231	21.1413	6.31137e-09	22	0.0693503
AC	AC Unk1	5-21608240	5	22109160	Zm00001d013840	22105246	22108328	-	Ypt/Rab-GAP domain of gyp1p superfamily protein		-832	9.87819e-09	5-20157791	20614079	1491167	0.0103494	236	1.17923	2.45398e-09	21	0.066198
AC	AC Unk1	5-21610627	5	22111547	Zm00001d013841	22112259	22113747	-	NA		712	2.62953e-08	5-20157791	20614079	1498180	1			4.8525e-07	47	0.148157
AC	AC Unk1	5-21762869	5	22250263	Zm00001d013842	22200515	22205969	+	Heat shock 70 kDa protein		44294	3.64433e-08	5-20157791	20614079	-1586436	0.0862092	1886	9.42387	6.46524e-08	30	0.0945686
AC	AC Unk1	5-21931034	5	22421310	Zm00001d013845	22389218	22414978	-	E2F transcription factor-like E2FE		-6332	2.33765e-09	5-20157791	20614079	1775139	0.0183547	435	2.17359	1.06718e-09	20	0.0630457
AC	AC Unk1	5-22055576	5	22543702	Zm00001d013847	22497734	22504273	+	fringe-related protein		39429	2.84742e-07	5-20157791	20614079	-1883655	0.487183	9981	49.8726	2.32925e-06	60	0.189137
AC	AC Unk1	5-22115699	5	22604050	Zm00001d013849	22609420	22613930	+	Trihelix transcription factor GT-2		-5370	5.2067e-08	5-20157791	20614079	-1995341	0.627358	12646	63.1889	5.95705e-07	51	0.160767
AC	AC Unk1	5-22314262	5	22800228	Zm00001d013856	22795868	22800236	-	TATA-box-binding protein 2		0	3.98039e-08	5-20157791	20614079	2181789	1			7.18034e-07	53	0.167071
AC	AC Unk1	5-22680334	5	23185223	Zm00001d013862	23180469	23183875	+	Cytochrome P450 84A1		1348	3.74608e-08	5-20157791	20614079	-2566390	9.27575e-05	9	0.0449708	9.51582e-11	14	0.044132	Group2
AC	AC Unk1	5-22757602	5	23247996	Zm00001d013863	23249179	23268700	-	Zinc finger CCCH domain-containing protein 19		1183	2.4269e-08	5-20157791	20614079	2635100	0.517484	10577	52.8506	2.4104e-07	41	0.129244
AC	AC Unk1	5-22757602	5	23247996	Zm00001d013864	23264298	23265710	+	Retrovirus-related Pol polyprotein LINE-1		-16302	2.4269e-08	5-20157791	20614079	-2650219	1			4.49804e-07	46	0.145005
AC	AC Unk1	5-22779538	5	23269658	Zm00001d013865	23269894	23273970	-	Probable serine protease EDA2		236	5.30792e-07	5-20157791	20614079	2655815	0.0845825	1860	9.29396	8.04483e-07	55	0.173376
AC	AC Unk1	5-22826612	5	23315769	Zm00001d013868	23311089	23316157	+	CDPK-related kinase 3		0	1.641e-09	5-20157791	20614079	-2697010	0.000468651	25	0.124919	2.22208e-11	11	0.0346752	Group1
AC	AC Unk1	5-22935951	5	23427810	Zm00001d013869	23456902	23457294	+	Auxin-responsive protein SAUR32		-29092	2.15175e-09	5-20157791	20614079	-2842823	1			4.50942e-08	29	0.0914163
AC	AC Unk1	5-23022618	5	23460995	Zm00001d013871	23458551	23458623	-	NA		-2372	4.10828e-09	5-20157791	20614079	2844472	1			8.34402e-08	33	0.104025
AC	AC Unk1	5-23041618	5	23541999	Zm00001d013874	23541889	23543271	+	S-locus-specific glycoprotein S13		0	2.65874e-08	5-20157791	20614079	-2927810	1			4.90347e-07	48	0.15131
AC	AC Unk1	5-23078157	5	23590618	Zm00001d013875	23554267	23554626	+	NA		35992	3.81334e-07	5-20157791	20614079	-2940188	0.0752929	1651	8.24964	5.27318e-07	49	0.154462
AC	AC Unk1	5-23167446	5	23658386	Zm00001d013878	23671470	23672623	+	NA		-13084	3.50193e-07	5-20157791	20614079	-3057391	0.0653502	1460	7.29526	4.25499e-07	44	0.138701
AC	AC Unk1	5-23290606	5	23787572	Zm00001d013886	23781964	23784644	-	CRP3 - Cysteine-rich family protein precursor expressed		-2928	7.92565e-05	5-20157791	20614079	3167885	0.00402484	108	0.539649	5.09054e-06	69	0.217508
AC	AC Unk1	5-58814867	5	60499000	Zm00001d014721	60516177	60518071	-	Glycosyltransferase family 61 protein		17177	0.000138121	5-20157791	20614079	39902098	0.00542912	138	0.689552	1.13256e-05	79	0.249031
AC	AC Unk1	5-209334200	5	215072911	Zm00001d018135	215071960	215081499	-	ER6 protein		0	3.36558e-05	5-20157791	20614079	194457881	0.0076087	178	0.889422	4.14276e-06	67	0.211203
AC	AC Unk1	5-211741364	5	217515667	Zm00001d018257	217516473	217524451	+	NA		-806	0.000146554	5-20157791	20614079	-196902394	4.42186e-05	7	0.0349773	1.28665e-07	38	0.119787
AC	AC Unk1	1-172042265	1	173941944	Zm00001d031019	173937105	173940807	+	Homocysteine S-methyltransferase 2		1137	9.64623e-05				0.00360938	97	0.484685	5.52564e-06	72	0.226965
AC	AC Unk1	1-238664369	1	242189490	Zm00001d032900	242190467	242193230	-	Pentatricopeptide repeat-containing protein		977	0.000880357				0.000404986	23	0.114925	5.64991e-06	73	0.230117
AC	AC Unk1	6-114069168	6	117834210	Zm00001d037247	117815623	117832430	+	Protease Do-like 9		1780	7.7373e-06				0.0288256	672	3.35782	3.63898e-06	65	0.204899
AC	AC Unk1	3-12434167	3	11700923	Zm00001d039678	11696624	11701476	+	Protein NSP-INTERACTING KINASE 3		0	1.09823e-06				0.278703	5990	29.9305	4.89711e-06	68	0.214356
AC	AC Unk1	4-155457166	4	158916172	Zm00001d051447	158953884	158958522	+	F-box protein PP2-A13		-37712	0.000102254				0.00388483	105	0.524659	6.25205e-06	74	0.233269
AC	AC Unk1	4-187765892	4	191042912	Zm00001d052485	191046511	191057109	-	AMP-binding protein		3599	0.000444713				0.000174171	11	0.0549643	1.34569e-06	57	0.17968
AC	AC Unk1	4-240275424	4	245167532	Zm00001d054014	245166573	245170425	-	Probable serine/threonine-protein kinase Cx32 chloroplastic		0	0.000669058				0.000507272	27	0.134912	5.39504e-06	71	0.223812	Group3
AC	AC Unk1	5-21954553	5	22443112	zma-MIR166d	22443534	22443637	-	NA		422	8.52325e-08	5-20157791	20614079	1829455	1			1.47264e-06	59	0.185985
AC	AC Unk3	5-22757602	5	23247996	Zm00001d001526	23262273	23262530	+	NA		-14277	8.54497e-07	5-22757602	23247996	-14277	1			1.27942e-05	20	0.0639345
AC	AC Unk3	2-178872245	2	183651185	Zm00001d005694	183651912	183653332	-	prin2;plastid redox insensitive2: Maize ortholog of Arabidopsis PRIN2. Required for transcription by the plastid-encoded polymerase (PEP). (A. Barkan, 2015)orthologous to At1g10522		727	0.0159177				0.000476243	10	0.0499675	9.69561e-05	76	0.242951
AC	AC Unk3	8-71603982	8	73248066	Zm00001d009617	73343604	73351556	-	Protein SUPPRESSOR OF PHYA-105 1		95538	4.44442e-05				0.0202508	411	2.05367	1.34292e-05	23	0.0735247
AC	AC Unk3	8-123043721	8	126893888	Zm00001d010754	126888364	126893011	+	NA		877	0.00170809				0.00024949	5	0.0249838	6.67716e-06	14	0.0447542	Group3
AC	AC Unk3	8-137385557	8	141917616	Zm00001d011177	141824631	141849920	-	Vacuolar protein-sorting protein 33		-67696	3.26289e-05				0.193704	3813	19.0526	8.19858e-05	67	0.214181
AC	AC Unk3	5-9828084	5	10170381	Zm00001d013385	10169946	10171655	-	Scarecrow-like protein 7		0	0.00341218	5-20033344	20490746	-10319091	0.00054426	12	0.059961	2.63645e-05	34	0.108689
AC	AC Unk3	5-19692982	5	20157754	Zm00001d013785	20154985	20158509	+	Whole genome shotgun sequence of line PN40024 scaffold_14.assembly12x (Fragment)		0	0.000184196	5-20033344	20490746	332237	0.00863696	176	0.879428	2.28313e-05	31	0.0990985
AC	AC Unk3	5-19696841	5	20161613	Zm00001d013786	20161442	20163432	+	transferases;folic acid binding		0	0.000102435	5-20033344	20490746	327314	0.00763316	155	0.774497	1.17767e-05	19	0.0607378	Group3
AC	AC Unk3	5-19873971	5	20332285	Zm00001d013793	20305579	20324902	+	HD domain-containing metal-dependent phosphohydrolase family protein		7383	1.21326e-06	5-20033344	20490746	165844	1			1.77405e-05	27	0.0863116
AC	AC Unk3	5-19936598	5	20394951	Zm00001d013796	20375070	20392119	-	dcl105;dicer-like 105:		-2832	3.44172e-06	5-20033344	20490746	-98627	0.000867834	18	0.0899415	6.16157e-08	2	0.00639345	Group1
AC	AC Unk3	5-20011413	5	20468816	Zm00001d013797	20398194	20418365	-	Endoribonuclease Dicer homolog 2		-50451	5.79585e-08	5-20033344	20490746	-72381	0.0662669	1300	6.49578	7.82648e-08	3	0.00959018
AC	AC Unk3	5-20033344	5	20490746	Zm00001d013798	20529397	20576095	-	Cycloartenol synthase	Yes	38651	4.70396e-08	5-20033344	20490746	38651	2.32684e-10	1	0.00499675	4.38402e-16	1	0.00319673	Group1	Intra
AC	AC Unk3	5-20157802	5	20614090	Zm00001d013799	20611347	20612617	+	Membrane metalloprotease ARASP chloroplastic		1473	5.00388e-07	5-20033344	20490746	-120601	0.384367	7494	37.4457	3.16657e-06	10	0.0319673	Group1	Intra
AC	AC Unk3	5-20213259	5	20667436	Zm00001d013800	20668631	20670944	-	NA		1195	1.4532e-07	5-20033344	20490746	177885	1			2.43329e-06	8	0.0255738		Intra
AC	AC Unk3	5-20218665	5	20672840	Zm00001d013801	20673284	20676096	-	myb domain protein 101		444	9.7038e-07	5-20033344	20490746	182538	1			1.44059e-05	24	0.0767214		Intra
AC	AC Unk3	5-20550332	5	21023402	Zm00001d013804	20982259	20986759	+	Probable beta-13-galactosyltransferase 4		36643	7.18541e-06	5-20033344	20490746	-491513	0.655651	13183	65.8722	6.24958e-05	55	0.17582
AC	AC Unk3	5-20623496	5	21185877	Zm00001d013810	21182817	21186548	+	mate2;multidrug and toxic compound extrusion2: Is or is very tightly linked to a QTL that confers aluminum tolerance in lines (Maron et al 2010)		0	1.54715e-06	5-20033344	20490746	-692071	1			2.22467e-05	30	0.0959018
AC	AC Unk3	5-20779325	5	21277929	Zm00001d013812	21282883	21293656	+	Polyadenylate-binding protein RBP45C		-4954	9.32243e-06	5-20033344	20490746	-792137	0.132673	2639	13.1864	1.80614e-05	28	0.0895083
AC	AC Unk3	5-22680129	5	23185018	Zm00001d013862	23180469	23183875	+	Cytochrome P450 84A1		1143	2.83578e-06	5-22757602	23247996	64121	0.0183622	365	1.82381	9.25341e-07	5	0.0159836	Group2
AC	AC Unk3	5-22757602	5	23247996	Zm00001d013863	23249179	23268700	-	Zinc finger CCCH domain-containing protein 19		1183	8.54497e-07	5-22757602	23247996	1183	0.42718	8696	43.4518	5.77588e-06	12	0.0383607
AC	AC Unk3	5-22757602	5	23247996	Zm00001d013864	23264298	23265710	+	Retrovirus-related Pol polyprotein LINE-1		-16302	8.54497e-07	5-22757602	23247996	-16302	1			1.27942e-05	21	0.0671313
AC	AC Unk3	5-22826612	5	23315769	Zm00001d013868	23311089	23316157	+	CDPK-related kinase 3		0	0.000257832	5-22757602	23247996	-63093	0.00221226	48	0.239844	8.77089e-06	15	0.0479509	Group1
AC	AC Unk3	5-42655178	5	43900660	Zm00001d014385	43923685	43927702	-	RING/U-box superfamily protein		23025	0.000361552	5-22757602	23247996	20675689	0.0103775	210	1.04932	5.06266e-05	51	0.163033
AC	AC Unk3	5-62779176	5	64614771	Zm00001d014826	64619632	64621266	+	Expansin-like A2		-4861	0.0002002	5-22757602	23247996	-41371636	0.00116197	21	0.104932	3.78572e-06	11	0.035164
AC	AC Unk3	5-74821896	5	76994352	Zm00001d015148	76961130	76964643	-	Uncharacterised conserved protein (UCP030365)		-29709	0.000220215	5-22757602	23247996	53713134	0.0232531	461	2.3035	6.75021e-05	58	0.18541
AC	AC Unk3	5-76911632	5	79178806	Zm00001d015203	79214291	79242188	+	Transducin family protein / WD-40 repeat family protein		-35485	0.000194307	5-22757602	23247996	-55966295	0.0133929	272	1.35912	3.6066e-05	41	0.131066
AC	AC Unk3	5-92628685	5	94979412	Zm00001d015515	95183890	95185688	+	Probable WRKY transcription factor 40		-204478	2.66921e-05	5-22757602	23247996	-71935894	0.26246	5205	26.0081	9.01537e-05	72	0.230164
AC	AC Unk3	5-160013985	5	163754697	Zm00001d016474	163737281	163742365	-	Probable protein phosphatase 2C 74		-12332	0.000353484	5-22757602	23247996	140489285	0.00754568	153	0.764503	3.69003e-05	42	0.134263
AC	AC Unk3	5-205651879	5	211212979	Zm00001d017979	211184326	211211518	-	Dynamin-2A		-1461	0.000280499	5-22757602	23247996	187936330	0.0249117	505	2.52336	8.99413e-05	71	0.226968
AC	AC Unk3	5-206527223	5	212118919	Zm00001d018014	212108530	212117488	-	P-loop containing nucleoside triphosphate hydrolases superfamily protein		-1431	0.000511186	5-22757602	23247996	188860534	0.00462128	105	0.524659	3.29684e-05	38	0.121476
AC	AC Unk3	10-19634731	10	20064502	Zm00001d023785	20081571	20083484	+	Expressed protein; protein		-17069	0.000611335				0.00468355	106	0.529656	3.94081e-05	44	0.140656
AC	AC Unk3	10-77218778	10	76564353	Zm00001d024530	76539255	76545947	+	alpha/beta-Hydrolases superfamily protein		18406	1.3554e-05				0.517661	10508	52.5059	9.02819e-05	73	0.233361
AC	AC Unk3	10-132575748	10	133778588	Zm00001d025921	133772841	133780821	+	L-type lectin-domain containing receptor kinase V.9		0	1.48515e-05				0.183451	3622	18.0982	3.76344e-05	43	0.137459
AC	AC Unk3	10-146826887	10	148192656	Zm00001d026568	148186110	148194115	-	Pentatricopeptide repeat-containing protein		0	0.00014669				0.0163845	325	1.62394	3.35006e-05	39	0.124672
AC	AC Unk3	10-148018948	10	149338858	Zm00001d026645	149326566	149340249	-	K(+) efflux antiporter 2 chloroplastic		0	0.000168528				0.0453413	902	4.50707	9.76706e-05	78	0.249345
AC	AC Unk3	1-14715889	1	14925139	Zm00001d027842	14882458	14891319	-	O-fucosyltransferase family protein		-33820	0.0124638				0.000401553	8	0.039974	6.60899e-05	57	0.182213	Group3
AC	AC Unk3	1-60263847	1	61042006	Zm00001d029177	61041496	61045956	+	Nuclear/nucleolar GTPase 2		0	0.000376546				0.013997	284	1.41908	6.9325e-05	59	0.188607
AC	AC Unk3	1-64000148	1	64833689	Zm00001d029285	64841576	64846984	+	pdlk1;pyruvate dehydrogenase (lipoamide) kinase1:		-7887	0.00124594				0.000591972	13	0.0649578	1.11519e-05	18	0.0575411
AC	AC Unk3	1-67856647	1	69015548	Zm00001d029402	69015049	69017291	-	conserved peptide upstream open reading frame 37		0	0.000192787				0.0310649	643	3.21291	7.80092e-05	66	0.210984
AC	AC Unk3	1-120162278	1	121971070	Zm00001d030316	122018879	122020803	+	Proline-rich protein 2		-47809	2.26602e-05				0.0269953	556	2.77819	9.36358e-06	17	0.0543444
AC	AC Unk3	1-125410472	1	127563909	Zm00001d030381	127553498	127556739	-	Deoxyribodipyrimidine photo-lyase		-7170	0.00370713				0.000381836	7	0.0349773	2.04797e-05	29	0.0927051
AC	AC Unk3	1-139552073	1	141784828	Zm00001d030527	141837963	141840802	+	SEC1 family transport protein SLY1		-53135	1.30301e-06				0.0625339	1228	6.13601	1.41151e-06	7	0.0223771
AC	AC Unk3	1-174020660	1	175980164	Zm00001d031073	175980669	175983357	-	orc3;origin recognition complex3: member of a complex having a role in recognition and binding to origins of DNA replication; evidence from yeast two-hybrid assays and expression profiles		505	0.00131712				0.0025361	52	0.259831	4.54602e-05	48	0.153443
AC	AC Unk3	1-193283786	1	195611716	Zm00001d031589	195608214	195611534	-	GDT1-like protein 3		-182	0.0477381				4.82132e-05	3	0.0149903	3.21809e-05	37	0.118279	Group3
AC	AC Unk3	1-206558008	1	209341086	Zm00001d032010	209338030	209341591	+	26S proteasome non-ATPase regulatory subunit 3 homolog A		0	0.000277432				0.00358518	75	0.374756	1.47415e-05	25	0.0799182
AC	AC Unk3	1-252864269	1	257009454	Zm00001d033273	257009015	257013268	+	Organic cation/carnitine transporter 7		0	0.000451259				0.00548391	117	0.58462	3.44211e-05	40	0.127869
AC	AC Unk3	1-275655339	1	280482439	Zm00001d033988	280476817	280478577	-	Cytokinin-O-glucosyltransferase 1		-3862	0.00229665				0.00180086	37	0.18488	5.54041e-05	53	0.169427
AC	AC Unk3	1-291935868	1	297380675	Zm00001d034591	297382217	297386554	-	AY110479;<e5><ca>:		1542	0.000690322				0.00982751	200	0.99935	8.75217e-05	70	0.223771
AC	AC Unk3	1-293721012	1	299209677	Zm00001d034665	299210476	299212684	-	NAD-dependent epimerase/dehydratase		799	0.000275528				0.0032374	68	0.339779	1.33173e-05	22	0.070328
AC	AC Unk3	6-5166873	6	5177528	Zm00001d035097	5178432	5182053	+	Putative leucine-rich repeat protein kinase family protein		-904	0.000654528				7.64507e-06	2	0.0099935	1.00644e-07	4	0.0127869
AC	AC Unk3	6-85580103	6	88160076	Zm00001d036429	88157268	88162064	-	Lysophospholipid acyltransferase LPEAT2		0	0.000609416				0.00291969	60	0.299805	2.53361e-05	33	0.105492
AC	AC Unk3	6-85590811	6	88170784	Zm00001d036431	88165017	88165909	+	Ripening protein		4875	1.13138e-05				0.297808	5875	29.3559	4.58255e-05	49	0.15664
AC	AC Unk3	6-113738689	6	117464824	Zm00001d037239	117464703	117467330	-	glycine-rich protein		0	0.000271986				0.0173027	341	1.70389	6.24341e-05	54	0.172623
AC	AC Unk3	6-114061858	6	117827011	Zm00001d037247	117815623	117832430	+	Protease Do-like 9		0	4.11531e-05				0.00419407	91	0.454704	2.86036e-06	9	0.0287705
AC	AC Unk3	6-115159087	6	118947085	Zm00001d037272	118954338	118967045	-	Alpha-mannosidase 2		7253	0.000407768				0.0186211	371	1.8538	9.71023e-05	77	0.246148
AC	AC Unk3	6-115223494	6	119011635	Zm00001d037273	119043969	119047721	+	Peptide methionine sulfoxide reductase msrB		-32334	0.000292984				0.0194093	387	1.93374	7.4366e-05	62	0.198197
AC	AC Unk3	6-120082787	6	123828634	Zm00001d037383	123804940	123806574	-	UDP-glycosyltransferase 72B1		-22060	0.000120893				0.0453392	901	4.50207	7.18813e-05	60	0.191804
AC	AC Unk3	3-193114343	3	196001737	Zm00001d043312	196046162	196077554	+	Ubiquitin carboxyl-terminal hydrolase 13		-44425	0.00157543				0.00457827	104	0.519662	9.26093e-05	75	0.239754
AC	AC Unk3	3-201076789	3	204190749	Zm00001d043566	204182964	204191395	+	Protein STICHEL-like 3		0	0.0111572				0.000259505	6	0.0299805	3.98182e-05	45	0.143853
AC	AC Unk3	3-225280845	3	228980641	Zm00001d044467	228977566	228980358	+	NA		283	0.00705496				0.000785319	17	0.0849448	7.25982e-05	61	0.195	Group3	Both
AC	AC Unk3	9-11082519	9	10463977	Zm00001d045024	10462721	10464984	-	NA		0	1.87273e-05				0.0202261	410	2.04867	5.97953e-06	13	0.0415574
AC	AC Unk3	9-15698320	9	15423517	Zm00001d045188	15423310	15424887	-	Putative cytochrome P450 superfamily protein		0	3.39783e-05				0.0310845	644	3.21791	1.55904e-05	26	0.0831149
AC	AC Unk3	9-20440868	9	20209992	Zm00001d045381	20209972	20216897	+	DNA-repair protein XRCC1		0	5.04204e-06				0.45113	9192	45.9301	3.18302e-05	36	0.115082
AC	AC Unk3	9-44786476	9	45573342	Zm00001d045885	45584508	45589124	+	Carboxyl-terminal-processing peptidase 3 chloroplastic		-11166	0.000147964				0.0402374	810	4.04737	7.75855e-05	65	0.207787
AC	AC Unk3	9-51772943	9	52805127	Zm00001d045988	52802775	52803272	-	Oleosin Zm-II		-1855	6.69464e-06				1			8.64559e-05	69	0.220574
AC	AC Unk3	9-52055740	9	53065307	Zm00001d045993	53061463	53078264	-	phs1;poor homologous synapsis1: affects homology search		0	0.000503412				0.00954852	188	0.939389	6.36689e-05	56	0.179017
AC	AC Unk3	9-89302767	9	91654914	Zm00001d046476	91656807	91661702	+	CAI-1 autoinducer sensor kinase/phosphatase cqsS isoform 1		-1893	0.0010001				0.00574858	121	0.604607	7.51209e-05	63	0.201394
AC	AC Unk3	9-128664646	9	130640026	Zm00001d047451	130632201	130649980	+	Telomerase reverse transcriptase catalytic subunit variant		0	0.000124886				0.0507785	1006	5.02673	8.22393e-05	68	0.217377
AC	AC Unk3	9-137848952	9	140182030	Zm00001d047732	140181927	140183785	-	Probable protein phosphatase 2C 30		0	0.000286481				0.000221189	4	0.019987	1.11362e-06	6	0.0191804
AC	AC Unk3	9-137925995	9	140259058	Zm00001d047736	140319258	140322843	+	asn4;asparagine synthetase4:		-60200	0.000417054				0.00468652	107	0.534652	2.76475e-05	35	0.111885
AC	AC Unk3	9-140201240	9	142596484	Zm00001d047821	142594236	142596825	-	NA		0	0.00238541				0.00302251	63	0.314795	9.25757e-05	74	0.236558
AC	AC Unk3	4-9879016	4	10736824	Zm00001d048958	10715010	10722500	+	Leucine-rich repeat protein kinase family protein		14324	0.000191653				0.0306644	637	3.18293	7.66612e-05	64	0.20459
AC	AC Unk3	4-29393172	4	30909541	Zm00001d049457	30893684	30906303	-	sdg108;set domain gene108:		-3238	0.00308029				0.00130847	25	0.124919	5.40953e-05	52	0.16623
AC	AC Unk3	4-149267898	4	152632773	Zm00001d051307	152668573	152674431	-	Autophagy-related protein 13a		35800	0.00096461				0.000616196	14	0.0699545	9.1154e-06	16	0.0511476
AC	AC Unk3	4-170004373	4	172964592	Zm00001d051872	172964877	172966249	-	Aquaporin PIP1-5		285	0.00117488				0.00266968	56	0.279818	4.28842e-05	46	0.147049
AC	AC Unk3	4-178918635	4	181857443	Zm00001d052180	181857308	181864042	-	tu1;tunicate1: dominant Tu1 ears develop long glumes enclosing individual kernels; tassels develop large, coarse glumes and sex reversal; both inflorescences become grossly vegetative and sterile in homozygotes		0	0.00716563				0.000509695	11	0.0549643	4.93795e-05	50	0.159836
AC	AC Unk3	4-239671535	4	244553645	Zm00001d053977	244550392	244554499	-	NA		0	0.0022044				0.00148259	30	0.149903	4.45498e-05	47	0.150246	Group3
AC	AC Unk3	4-240971574	4	245926899	Zm00001d054072	245924924	245928505	-	Peptidase C78 ubiquitin fold modifier-specific peptidase 1/ 2		0	0.000672895				0.00249869	51	0.254834	2.40365e-05	32	0.102295
AC	AC Unk4	8-18689375	8	19359811	Zm00001d008762	19357191	19359754	+	Ribosome biogenesis regulatory protein homolog		57	2.02388e-05				0.198488	3708	18.528	5.393e-05	65	0.210608
AC	AC Unk4	8-72543887	8	74253034	Zm00001d009646	74205128	74206555	+	scl1;scarecrow-like1: cDNA sequence		46479	4.22775e-06				1			5.65413e-05	67	0.217088
AC	AC Unk4	8-100486490	8	103006826	Zm00001d010174	102988900	102995883	-	Protein LIKE COV 2		-10943	0.000193926				0.000218129	9	0.0449708	7.60505e-07	9	0.0291611
AC	AC Unk4	8-134317722	8	138753386	Zm00001d011093	138778868	138779863	-	NA		25482	5.01005e-05				0.0583083	1044	5.21661	4.01486e-05	56	0.181447
AC	AC Unk4	8-168476236	8	174155115	Zm00001d012415	174152244	174153551	-	Putative aspartic protease family protein		-1564	5.53493e-05				0.0376759	667	3.33283	2.93628e-05	48	0.155526
AC	AC Unk4	5-4425639	5	4530619	Zm00001d013086	4528425	4530419	+	40S ribosomal protein S18		200	6.44977e-05	5-20158844	20615132	16084713	0.0551354	997	4.98176	4.81741e-05	63	0.204128
AC	AC Unk4	5-18643465	5	19093836	Zm00001d013744	19094397	19096516	-	Putative cyclin-A3-1		561	0.00276024	5-20158844	20615132	-1518616	0.0011573	22	0.109929	4.3617e-05	60	0.194408
AC	AC Unk4	5-19696364	5	20161136	Zm00001d013786	20161442	20163432	+	transferases;folic acid binding		-306	9.92877e-05	5-20158844	20615132	451700	0.00462012	83	0.41473	7.15367e-06	23	0.0745229	Group3
AC	AC Unk4	5-19909393	5	20367746	Zm00001d013794	20366226	20367341	+	NA		405	2.79819e-07	5-20158844	20615132	247791	0.103801	1903	9.50882	5.33113e-07	7	0.0226809
AC	AC Unk4	5-19912498	5	20370851	Zm00001d013795	20369757	20373797	+	Peroxisomal membrane 22 kDa (Mpv17/PMP22) family protein		0	4.20109e-07	5-20158844	20615132	241335	0.623192	12252	61.2202	4.22969e-06	15	0.0486019
AC	AC Unk4	5-19936640	5	20394993	Zm00001d013796	20375070	20392119	-	dcl105;dicer-like 105:		-2874	3.48561e-06	5-20158844	20615132	-223013	0.00258156	50	0.249838	1.75703e-07	4	0.0129605	Group1
AC	AC Unk4	5-20008331	5	20465734	Zm00001d013797	20398194	20418365	-	Endoribonuclease Dicer homolog 2		-47369	9.10084e-07	5-20158844	20615132	-196767	0.539554	10331	51.6214	7.62424e-06	25	0.0810031
AC	AC Unk4	5-20033344	5	20490746	Zm00001d013798	20529397	20576095	-	Cycloartenol synthase	Yes	38651	1.14767e-05	5-20158844	20615132	-39037	1.54366e-06	1	0.00499675	4.56305e-10	1	0.00324013	Group1	Intra
AC	AC Unk4	5-20158844	5	20615132	Zm00001d013799	20611347	20612617	+	Membrane metalloprotease ARASP chloroplastic		2515	2.9839e-08	5-20158844	20615132	2515	0.0398777	716	3.57767	2.56419e-08	2	0.00648025	Group1	Intra
AC	AC Unk4	5-20192162	5	20647711	Zm00001d013800	20668631	20670944	-	NA		20920	1.2942e-07	5-20158844	20615132	53499	1			2.18204e-06	12	0.0388815		Intra
AC	AC Unk4	5-20218753	5	20672928	Zm00001d013801	20673284	20676096	-	myb domain protein 101		356	7.25784e-07	5-20158844	20615132	58152	1			1.09855e-05	31	0.100444		Intra
AC	AC Unk4	5-34149502	5	35314738	Zm00001d014183	35277701	35283873	-	Probable prolyl 4-hydroxylase 12		-30865	4.54404e-05	5-20158844	20615132	14662569	0.00218906	37	0.18488	1.7033e-06	11	0.0356414
AC	AC Unk4	5-34325486	5	35490142	Zm00001d014186	35489511	35493245	+	NA		0	7.17476e-05	5-20158844	20615132	-14874379	0.0131623	232	1.15925	1.40453e-05	36	0.116645
AC	AC Unk4	5-34454361	5	35619187	Zm00001d014188	35584466	35633987	+	Phospholipid-transporting ATPase 3		0	1.07425e-05	5-20158844	20615132	-14969334	0.447424	8533	42.6373	6.3664e-05	73	0.236529
AC	AC Unk4	5-67629833	5	69544582	Zm00001d014948	69540319	69544592	+	Protein prenylyltransferase superfamily protein		0	0.00320664	5-20158844	20615132	-48925187	0.000288624	11	0.0549643	1.37836e-05	35	0.113404	Group3
AC	AC Unk4	5-171317083	5	175325104	Zm00001d016767	175325311	175326297	-	Tetratricopeptide repeat (TPR)-like superfamily protein		207	0.00679984	5-20158844	20615132	154710179	7.46561e-05	4	0.019987	7.86526e-06	26	0.0842433	Group3
AC	AC Unk4	5-188906343	5	193891077	Zm00001d017380	193887164	193890043	-	Membrane steroid-binding protein 1		-1034	0.000200507	5-20158844	20615132	173272032	0.00232442	44	0.219857	7.26075e-06	24	0.077763
AC	AC Unk4	5-212362746	5	218175865	Zm00001d018303	218169869	218183978	+	Phosphoinositide phosphatase SAC2		0	8.4617e-05	5-20158844	20615132	-197554737	0.0253439	452	2.25853	3.01361e-05	50	0.162006
AC	AC Unk4	7-17015857	7	17587435	Zm00001d019115	17576828	17591261	-	Cleavage and polyadenylation specificity factor (CPSF) A subunit protein		0	8.30622e-05				0.0200563	350	1.74886	2.38312e-05	46	0.149046
AC	AC Unk4	1-159540297	1	160950532	Zm00001d022842	160809984	160810301	+	NA		140231	2.27173e-06	1-160343743	161741793	931492	1			3.17928e-05	51	0.165246
AC	AC Unk4	10-81881481	10	81224821	Zm00001d024630	81140535	81143186	-	Putative MYB DNA-binding domain superfamily protein		-81635	0.00110467	10-83813110	83662746	-2519560	0.000802607	19	0.0949383	1.32424e-05	33	0.106924
AC	AC Unk4	10-83757802	10	83609030	Zm00001d024687	83604546	83607822	+	Putative DUF604-domain containing/glycosyltransferase-related family protein		1208	6.52118e-06	10-83813110	83662746	54924	0.0356417	639	3.19292	3.78266e-06	14	0.0453618
AC	AC Unk4	10-132462650	10	133695235	Zm00001d025913	133665354	133665806	-	Histone H2B		-29429	0.000572429	10-83813110	83662746	50002608	0.00889507	152	0.759506	6.715e-05	76	0.24625
AC	AC Unk4	10-142846554	10	144130258	Zm00001d026352	144132680	144133357	-	Cytochrome c biogenesis ATP-binding export protein ccmA-like%3B Cytochrome c biogenesis ATP-binding export protein ccmA-like protein		2422	0.0670178	10-83813110	83662746	60469934	8.94034e-06	2	0.0099935	9.1838e-06	28	0.0907235	Group3
AC	AC Unk4	1-29671137	1	29944568	Zm00001d028307	29957661	29960895	-	Probable inactive poly [ADP-ribose] polymerase SRO1		13093	1.45818e-05	1-33387093	33711959	-3751064	0.348064	6573	32.8437	6.69504e-05	75	0.243009
AC	AC Unk4	1-33387093	1	33711959	Zm00001d028404	33738878	33739350	-	Chaperone protein dnaJ 11 chloroplastic		26919	1.99109e-06	1-33387093	33711959	26919	1			2.81278e-05	47	0.152286
AC	AC Unk4	1-105733145	1	108247665	Zm00001d030133	108282883	108288994	-	CSC1-like protein		35218	5.70837e-05	1-155464695	157339445	-49050451	0.0729373	1345	6.72063	5.57461e-05	66	0.213848
AC	AC Unk4	1-119659774	1	121458284	Zm00001d030310	121458401	121462310	-	aic1;auxin import carrier1: cDNA encoding a protein with a deduced amino acid showing 73% identity to AtAUX1.		117	2.03021e-05	1-155464695	157339445	-35877135	0.0443562	798	3.98741	1.34361e-05	34	0.110164
AC	AC Unk4	1-148470474	1	150298281	Zm00001d030640	150287615	150295914	+	Metallopeptidase M24 family protein		2367	2.61987e-06	1-155464695	157339445	7043531	0.0112816	197	0.98436	5.41973e-07	8	0.025921
AC	AC Unk4	1-148470474	1	150298281	Zm00001d030641	150294467	150294540	+	NA		3741	2.61987e-06	1-155464695	157339445	7044905	1			3.62915e-05	53	0.171727
AC	AC Unk4	1-152118141	1	154086207	Zm00001d030697	154088591	154092627	-	NA		2384	2.7747e-05	1-155464695	157339445	-3246818	0.0116706	208	1.03932	5.16274e-06	18	0.0583223
AC	AC Unk4	1-154549834	1	156437235	Zm00001d030732	156409808	156421643	-	U-box domain-containing protein 13		-15592	8.3699e-06	1-155464695	157339445	-917802	0.0026357	51	0.254834	4.10977e-07	6	0.0194408
AC	AC Unk4	1-154990634	1	156898066	Zm00001d030737	156875930	156877042	-	Protein rough sheath 2		-21024	2.11243e-05	1-155464695	157339445	-462403	0.0502655	909	4.54205	1.56678e-05	37	0.119885
AC	AC Unk4	1-155019967	1	156928220	Zm00001d030738	156958973	156962027	+	NA		-30753	2.66482e-06	1-155464695	157339445	377418	1			3.68688e-05	54	0.174967
AC	AC Unk4	1-155464695	1	157339445	Zm00001d030741	157310472	157315669	-	Ankyrin repeat family protein		-23776	3.01042e-07	1-155464695	157339445	-23776	1			4.8215e-06	16	0.051842
AC	AC Unk4	1-158467123	1	159855911	Zm00001d030790	159877875	159884491	+	Probable galacturonosyltransferase 13		-21964	1.78358e-05	1-160343743	161741793	1857302	0.183083	3381	16.894	4.45148e-05	62	0.200888
AC	AC Unk4	1-158497811	1	159887996	Zm00001d030791	159884602	159889326	-	Heparanase-like protein 1		0	8.11295e-06	1-160343743	161741793	-1852467	0.556967	10643	53.1804	6.0131e-05	70	0.226809
AC	AC Unk4	1-158678513	1	160062344	Zm00001d030796	160087365	160092610	-	Serine-threonine protein kinase plant-type		25021	4.35109e-06	1-160343743	161741793	-1649183	0.00197774	34	0.16989	1.68414e-07	3	0.00972038
AC	AC Unk4	1-158813178	1	160197708	Zm00001d030797	160156130	160157319	+	DEAD-box ATP-dependent RNA helicase 53		40389	1.47087e-06	1-160343743	161741793	1584474	1			2.12242e-05	42	0.136085
AC	AC Unk4	1-159383880	1	160793719	Zm00001d030806	160783862	160786896	+	NA		6823	5.18477e-06	1-160343743	161741793	954897	1			6.82823e-05	77	0.24949
AC	AC Unk4	1-159665694	1	161078078	Zm00001d030809	161199365	161204231	+	NA		-121287	3.11229e-06	1-160343743	161741793	537562	1			4.25766e-05	59	0.191167
AC	AC Unk4	1-160045834	1	161443740	Zm00001d030814	161427099	161429557	-	Cycloartenol synthase		-14183	4.58173e-06	1-160343743	161741793	-312236	1			6.09069e-05	72	0.233289
AC	AC Unk4	1-160143545	1	161556415	Zm00001d030815	161474185	161477711	+	NA		78704	1.60754e-06	1-160343743	161741793	264082	1			2.30535e-05	45	0.145806
AC	AC Unk4	1-160269091	1	161667700	Zm00001d030817	161681235	161682791	-	Serine/threonine-protein kinase-like protein CCR4		13535	5.21557e-07	1-160343743	161741793	-59002	1			8.06664e-06	27	0.0874834
AC	AC Unk4	1-160300475	1	161699143	Zm00001d030818	161702147	161716604	+	Camelliol C synthase		-3004	6.85089e-07	1-160343743	161741793	25189	1			1.0409e-05	30	0.0972038
AC	AC Unk4	1-160343743	1	161741793	Zm00001d030819	161754533	161777747	+	Camelliol C synthase		-12740	3.47008e-07	1-160343743	161741793	-12740	1			5.50837e-06	20	0.0648025
AC	AC Unk4	1-160826748	1	162233811	Zm00001d030832	162231719	162233777	+	Probable polyamine transporter		34	0.000838084	1-160343743	161741793	-489926	1.5828e-05	3	0.0149903	2.53871e-07	5	0.0162006	Group3
AC	AC Unk4	1-160871806	1	162277854	Zm00001d030834	162279664	162280982	+	NA		-1810	2.20997e-06	1-160343743	161741793	-537871	0.674203	13256	66.2369	2.14805e-05	43	0.139325
AC	AC Unk4	1-160963779	1	162410285	Zm00001d030837	162455095	162458202	+	NA		-44810	3.6355e-07	1-160343743	161741793	-713302	0.975329	19326	96.5672	5.62093e-06	21	0.0680426	Group2
AC	AC Unk4	1-161226562	1	162668045	Zm00001d030841	162684142	162686159	+	NA		-16097	3.48179e-05	1-160343743	161741793	-942349	0.0364335	649	3.24289	1.84923e-05	39	0.126365
AC	AC Unk4	1-161443175	1	162989202	Zm00001d030846	162956258	162960613	-	Metal transporter Nramp3		-28589	6.67212e-06	1-160343743	161741793	1214465	0.159271	2922	14.6005	1.56795e-05	38	0.123125
AC	AC Unk4	1-167358989	1	169050155	Zm00001d030958	169037521	169044042	+	TRAF-like superfamily protein		6113	7.67813e-05	1-167883761	169610014	565972	0.00231006	43	0.21486	2.93458e-06	13	0.0421216
AC	AC Unk4	1-167629793	1	169343759	Zm00001d030962	169327810	169330606	-	FAD/NAD(P)-binding oxidoreductase family protein		-13153	5.34627e-06	1-167883761	169610014	-279408	0.155905	2860	14.2907	1.25007e-05	32	0.103684
AC	AC Unk4	1-167734668	1	169454245	Zm00001d030963	169507769	169509000	+	Chaperonin-like RbcX protein		-53524	2.49196e-06	1-167883761	169610014	101014	1			3.46444e-05	52	0.168487
AC	AC Unk4	1-167780129	1	169534891	Zm00001d030965	169557995	169558465	+	NA		-23104	4.93841e-06	1-167883761	169610014	51549	1			6.52782e-05	74	0.239769
AC	AC Unk4	1-167880445	1	169606698	Zm00001d030967	169596826	169609280	-	Ureidoglycolate hydrolase		0	6.6029e-06	1-167883761	169610014	-734	0.0523887	946	4.72693	5.49215e-06	19	0.0615624
AC	AC Unk4	1-167883761	1	169610014	Zm00001d030968	169609308	169615972	+	Flowering locus K homology domain		0	7.99232e-07	1-167883761	169610014	0	0.545499	10425	52.0911	6.8212e-06	22	0.0712828
AC	AC Unk4	1-175320765	1	177233649	Zm00001d031099	177231869	177233915	+	Mitochondrial ribosomal protein L27		0	7.88787e-05	1-167883761	169610014	-7621855	0.0479845	870	4.34717	5.10381e-05	64	0.207368
AC	AC Unk4	1-237145988	1	240509443	Zm00001d032859	240510201	240515727	-	Cell division control protein 48 homolog D		758	0.000203559	1-291431750	296886541	-56370814	0.0213929	382	1.90876	5.81104e-05	68	0.220329
AC	AC Unk4	1-291431750	1	296886541	Zm00001d034577	296865348	296871683	-	NA		-14858	3.09216e-06	1-291431750	296886541	-14858	0.018518	324	1.61895	1.01212e-06	10	0.0324013
AC	AC Unk4	3-29010335	3	28623399	Zm00001d040127	28623780	28627767	-	Proline-rich receptor-like protein kinase PERK10		381	0.00332649				0.000194616	8	0.039974	9.87286e-06	29	0.0939636
AC	AC Unk4	3-174583862	3	177041945	Zm00001d042690	177034926	177047987	-	Embryogenesis-associated protein EMB8		0	0.00170816				0.00175653	31	0.154899	4.11562e-05	57	0.184687
AC	AC Unk4	3-178607314	3	181382835	Zm00001d042830	181377889	181379729	+	Duplicated homeodomain-like superfamily protein		3106	8.35313e-05				0.0181198	316	1.57897	2.17969e-05	44	0.142566
AC	AC Unk4	3-230264056	3	234077489	Zm00001d044650	234077205	234079099	+	Mitochondrial import inner membrane translocase subunit Tim8		0	6.70517e-05				0.0681395	1246	6.22595	6.07488e-05	71	0.230049	Group3
AC	AC Unk4	9-57190465	9	76947487	Zm00001d046254	76891003	76909916	+	Anther-specific proline-rich protein APG		37571	0.00112124				0.000285139	10	0.0499675	5.10123e-06	17	0.0550821
AC	AC Unk4	9-133953540	9	136095117	Zm00001d047574	136088982	136094529	+	NA		588	0.00062381				0.00222852	38	0.189877	2.01381e-05	41	0.132845	Group3
AC	AC Unk4	9-147640217	9	150382194	Zm00001d048113	150381962	150382826	-	DNA-directed RNA polymerase subunit beta'		0	0.00044837				0.0072095	120	0.59961	4.40989e-05	61	0.197648
AC	AC Unk4	9-151929643	9	154814772	Zm00001d048345	154813756	154818120	+	Probable serine/threonine-protein kinase		0	0.000188276				0.0231962	408	2.03867	5.82656e-05	69	0.223569
AC	AC Unk4	4-173209787	4	176259566	Zm00001d052002	176257787	176258665	-	NA		-901	0.00102312				0.00276682	53	0.264828	3.89938e-05	55	0.178207
AC	AC Unk4	4-184725557	4	187997011	Zm00001d052353	187985546	187991884	+	bromo-adjacent homology (BAH) domain-containing protein		5127	0.000186999				0.0111645	191	0.95438	2.93942e-05	49	0.158766
AC	AC Unk4	4-185368785	4	188637955	Zm00001d052379	188629163	188633869	-	Vacuolar protein sorting-associated protein 32 homolog 1		-4086	9.40798e-05				0.0323301	580	2.89812	4.16795e-05	58	0.187927	Group3
AC	AC Unk4	4-185944217	4	189226325	Zm00001d052407	189217458	189230120	-	ENTH/VHS family protein		0	0.00101685				0.00133311	26	0.129916	1.9671e-05	40	0.129605	Group3
AC	AC Unk7	5-21954553	5	22443112	ENSRNA049457038	22443529	22443642	-	NA		417	8.80014e-07	5-20008343	20465746	1977783	1			1.31503e-05	66	0.208537
AC	AC Unk7	5-21583632	5	22084556	Zm00001d001521	22095539	22095732	-	NA		10983	9.40973e-08	5-20008343	20465746	1629793	1			1.61649e-06	36	0.113748
AC	AC Unk7	5-21583632	5	22084556	Zm00001d001522	22095608	22095850	-	NA		11052	9.40973e-08	5-20008343	20465746	1629862	1			1.61649e-06	37	0.116907
AC	AC Unk7	5-22201905	5	22691363	Zm00001d001523	22692668	22693180	+	NA		-1305	1.43883e-06	5-20008343	20465746	-2226922	1			2.07935e-05	76	0.240134
AC	AC Unk7	5-22757602	5	23247996	Zm00001d001526	23262273	23262530	+	NA		-14277	1.82746e-08	5-20008343	20465746	-2796527	1			3.43886e-07	23	0.0726721
AC	AC Unk7	2-6717795	2	6635490	Zm00001d002143	6636877	6642835	+	Transcription factor TGA4		-1387	4.12239e-05				0.000173999	7	0.0349773	1.41686e-07	17	0.0537142
AC	AC Unk7	2-6863631	2	6782101	Zm00001d002147	6777775	6781319	+	NA		782	0.000331407				0.000438651	20	0.099935	2.4341e-06	42	0.132706
AC	AC Unk7	2-33704140	2	34607194	Zm00001d003176	34606365	34611108	-	Protein NLP8		0	0.000581366				0.000135205	5	0.0249838	1.36446e-06	35	0.110588	Group3
AC	AC Unk7	2-50539778	2	51939729	Zm00001d003648	51941038	51950006	+	Increased DNA methylation 1		-1309	0.000408657				0.00074761	31	0.154899	4.88865e-06	46	0.145344
AC	AC Unk7	2-204556323	2	210456195	Zm00001d006521	210455427	210458297	-	NA		0	0.000549119				0.00100652	37	0.18488	8.51624e-06	57	0.1801
AC	AC Unk7	5-3430891	5	3494701	Zm00001d013034	3494823	3496592	-	40S ribosomal protein S2-1		122	0.000864341	5-20008343	20465746	-16969154	0.00161387	58	0.289812	2.02024e-05	74	0.233815
AC	AC Unk7	5-8144567	5	8498300	Zm00001d013317	8499054	8501834	+	Haloacid dehalogenase-like hydrolase (HAD) superfamily protein		-754	0.000872599	5-20008343	20465746	11963912	0.00102249	38	0.189877	1.33205e-05	68	0.214857	Group3
AC	AC Unk7	5-11389016	5	11715914	Zm00001d013443	11710780	11712488	-	CCT motif family protein		-3426	0.000660935	5-20008343	20465746	-8753258	0.000200372	9	0.0449708	2.22979e-06	39	0.123227
AC	AC Unk7	5-18391284	5	18847953	Zm00001d013732	18855513	18856412	-	LOB domain-containing protein 28		7560	5.45557e-07	5-20008343	20465746	-1609334	1			8.41329e-06	56	0.176941
AC	AC Unk7	5-18777598	5	19225217	Zm00001d013750	19222627	19225400	+	ATPase E1		0	2.4883e-06	5-20008343	20465746	1240346	0.0734515	1573	7.85989	3.01845e-06	44	0.139025
AC	AC Unk7	5-18789467	5	19237581	Zm00001d013751	19237278	19239953	+	UDP-arabinopyranose mutase 3		0	6.98024e-05	5-20008343	20465746	1225793	0.0199013	454	2.26853	2.01245e-05	73	0.230655
AC	AC Unk7	5-19549894	5	20027932	Zm00001d013783	20028246	20077272	+	Dof zinc finger protein DOF5.7		-314	6.93836e-07	5-20008343	20465746	388474	1			1.05332e-05	62	0.195899
AC	AC Unk7	5-19696364	5	20161136	Zm00001d013786	20161442	20163432	+	transferases;folic acid binding		-306	1.72192e-06	5-20008343	20465746	302314	0.0323522	716	3.57767	9.86206e-07	31	0.0979494	Group3
AC	AC Unk7	5-19700670	5	20165442	Zm00001d013787	20163628	20166182	-	Secretory carrier-associated membrane protein 3		0	1.07498e-06	5-20008343	20465746	-299564	0.00377076	108	0.539649	8.23817e-08	14	0.0442352	Group3
AC	AC Unk7	5-19875342	5	20333656	Zm00001d013793	20305579	20324902	+	HD domain-containing metal-dependent phosphohydrolase family protein		8754	4.66458e-07	5-20008343	20465746	140844	1			7.26652e-06	54	0.170622
AC	AC Unk7	5-19909393	5	20367746	Zm00001d013794	20366226	20367341	+	NA		405	7.65025e-11	5-20008343	20465746	98405	0.048648	1068	5.33653	1.01665e-10	8	0.0252773
AC	AC Unk7	5-19912498	5	20370851	Zm00001d013795	20369757	20373797	+	Peroxisomal membrane 22 kDa (Mpv17/PMP22) family protein		0	8.85572e-14	5-20008343	20465746	91949	0.537765	10664	53.2854	1.50848e-12	6	0.0189579
AC	AC Unk7	5-19936592	5	20394945	Zm00001d013796	20375070	20392119	-	dcl105;dicer-like 105:		-2826	3.04256e-11	5-20008343	20465746	-73627	1.03669e-07	2	0.0099935	1.30261e-16	3	0.00947897	Group1
AC	AC Unk7	5-20008343	5	20465746	Zm00001d013797	20398194	20418365	-	Endoribonuclease Dicer homolog 2		-47381	1.49129e-16	5-20008343	20465746	-47381	0.0520502	1147	5.73127	3.13571e-16	4	0.0126386
AC	AC Unk7	5-20058847	5	20516245	Zm00001d013798	20529397	20576095	-	Cycloartenol synthase	Yes	13152	1.18183e-15	5-20008343	20465746	63651	3.58545e-25	1	0.00499675	3.88399e-38	1	0.00315966	Group1	Intra
AC	AC Unk7	5-20157639	5	20613927	Zm00001d013799	20611347	20612617	+	Membrane metalloprotease ARASP chloroplastic		1310	3.11304e-16	5-20008343	20465746	-145601	9.77875e-06	3	0.0149903	1.46854e-19	2	0.00631931	Group1	Intra
AC	AC Unk7	5-20192104	5	20647653	Zm00001d013800	20668631	20670944	-	NA		20978	7.22151e-15	5-20008343	20465746	202885	1			2.42366e-13	5	0.0157983		Intra
AC	AC Unk7	5-20218665	5	20672840	Zm00001d013801	20673284	20676096	-	myb domain protein 101		444	5.07314e-14	5-20008343	20465746	207538	1			1.60373e-12	7	0.0221176		Intra
AC	AC Unk7	5-20550332	5	21023402	Zm00001d013804	20982259	20986759	+	Probable beta-13-galactosyltransferase 4		36643	1.64761e-06	5-20008343	20465746	-516513	0.354792	7115	35.5519	8.9744e-06	58	0.18326
AC	AC Unk7	5-20623496	5	21185877	Zm00001d013810	21182817	21186548	+	mate2;multidrug and toxic compound extrusion2: Is or is very tightly linked to a QTL that confers aluminum tolerance in lines (Maron et al 2010)		0	4.36989e-09	5-20008343	20465746	-717071	1			8.84838e-08	16	0.0505545
AC	AC Unk7	5-20657468	5	21202830	Zm00001d013811	21190668	21201937	+	Protein DETOXIFICATION 40		893	6.30141e-08	5-20008343	20465746	-724922	1			1.10778e-06	33	0.104269
AC	AC Unk7	5-20794814	5	21293124	Zm00001d013812	21282883	21293656	+	Polyadenylate-binding protein RBP45C		0	6.97831e-08	5-20008343	20465746	-817137	0.0599008	1294	6.4658	8.48257e-08	15	0.0473949
AC	AC Unk7	5-20823450	5	21322569	Zm00001d013816	21321965	21323464	-	DTW domain containing protein		0	3.61309e-07	5-20008343	20465746	856219	0.0220427	506	2.52836	1.56483e-07	18	0.0568738
AC	AC Unk7	5-20900837	5	21383166	Zm00001d013818	21344529	21346287	-	Tryptophan N-monooxygenase 2		-36879	9.43564e-07	5-20008343	20465746	878783	1			1.40342e-05	69	0.218016
AC	AC Unk7	5-21008861	5	21506040	Zm00001d013827	21505251	21508854	+	TRF-like 5		0	1.38604e-06	5-20008343	20465746	-1039505	0.0442064	967	4.83186	1.07887e-06	32	0.101109
AC	AC Unk7	5-21129253	5	21661679	Zm00001d013828	21546382	21565664	+	Switch 2		96015	4.10095e-07	5-20008343	20465746	-1080636	0.0283501	628	3.13796	2.24038e-07	19	0.0600335
AC	AC Unk7	5-21365752	5	21886473	Zm00001d013830	21883579	21886533	+	cytochrome P450 family 76 subfamily C polypeptide 7		0	2.76111e-06	5-20008343	20465746	-1417833	0.0136827	328	1.63893	6.83484e-07	28	0.0884704
AC	AC Unk7	5-21366243	5	21886964	Zm00001d013831	21887363	21891412	-	Aspartokinase		399	2.76111e-06	5-20008343	20465746	1421617	0.00054244	22	0.109929	3.19307e-08	12	0.0379159
AC	AC Unk7	5-21372770	5	21893491	Zm00001d013832	21892159	21892693	-	NA		-798	1.69894e-06	5-20008343	20465746	1426413	1			2.42702e-05	79	0.249613
AC	AC Unk7	5-21535765	5	22026938	Zm00001d013836	21955530	21983392	-	Protein kinase superfamily protein		-43546	6.16894e-07	5-20008343	20465746	1489784	0.634417	12559	62.7542	6.16547e-06	49	0.154823
AC	AC Unk7	5-21583632	5	22084556	Zm00001d013838	22093503	22101320	-	Tetratricopeptide repeat (TPR)-like superfamily protein		8947	9.40973e-08	5-20008343	20465746	1627757	0.816713	16359	81.7419	1.33577e-06	34	0.107428
AC	AC Unk7	5-21608240	5	22109160	Zm00001d013840	22105246	22108328	-	Ypt/Rab-GAP domain of gyp1p superfamily protein		-832	7.63891e-07	5-20008343	20465746	1639500	0.262001	5317	26.5677	3.28715e-06	45	0.142185
AC	AC Unk7	5-21639507	5	22140422	Zm00001d013841	22112259	22113747	-	NA		-26675	6.34931e-07	5-20008343	20465746	1646513	1			9.69524e-06	61	0.192739
AC	AC Unk7	5-21691144	5	22172496	Zm00001d013842	22200515	22205969	+	Heat shock 70 kDa protein		-28019	2.15948e-07	5-20008343	20465746	-1734769	0.0574643	1255	6.27092	2.38319e-07	20	0.0631931
AC	AC Unk7	5-21931034	5	22421310	Zm00001d013845	22389218	22414978	-	E2F transcription factor-like E2FE		-6332	2.31218e-07	5-20008343	20465746	1923472	0.174175	3617	18.0733	7.26014e-07	30	0.0947897
AC	AC Unk7	5-22679920	5	23184809	Zm00001d013862	23180469	23183875	+	Cytochrome P450 84A1		934	1.31896e-07	5-20008343	20465746	-2714723	0.000343684	16	0.079948	1.12497e-09	9	0.0284369	Group2
AC	AC Unk7	5-22757602	5	23247996	Zm00001d013863	23249179	23268700	-	Zinc finger CCCH domain-containing protein 19		1183	1.82746e-08	5-20008343	20465746	2783433	0.87499	17488	87.3832	3.03032e-07	22	0.0695125
AC	AC Unk7	5-22757602	5	23247996	Zm00001d013864	23264298	23265710	+	Retrovirus-related Pol polyprotein LINE-1		-16302	1.82746e-08	5-20008343	20465746	-2798552	1			3.43886e-07	24	0.0758318
AC	AC Unk7	5-22779535	5	23269655	Zm00001d013865	23269894	23273970	-	Probable serine protease EDA2		239	9.08403e-07	5-20008343	20465746	2804148	0.0394676	875	4.37216	6.50502e-07	27	0.0853108
AC	AC Unk7	5-22826612	5	23315769	Zm00001d013868	23311089	23316157	+	CDPK-related kinase 3		0	5.63001e-08	5-20008343	20465746	-2845343	0.037795	845	4.22226	4.46173e-08	13	0.0410755	Group1
AC	AC Unk7	5-22935951	5	23427810	Zm00001d013869	23456902	23457294	+	Auxin-responsive protein SAUR32		-29092	2.21725e-08	5-20008343	20465746	-2991156	1			4.1295e-07	25	0.0789914
AC	AC Unk7	5-23022889	5	23461266	Zm00001d013871	23458551	23458623	-	NA		-2643	2.72169e-08	5-20008343	20465746	2992805	1			5.0132e-07	26	0.0821511
AC	AC Unk7	5-23023949	5	23498970	Zm00001d013872	23508954	23534887	+	NA		-9984	1.01155e-06	5-20008343	20465746	-3043208	0.428317	8562	42.7822	6.78142e-06	52	0.164302
AC	AC Unk7	5-23078157	5	23590618	Zm00001d013875	23554267	23554626	+	NA		35992	4.64025e-07	5-20008343	20465746	-3088521	0.00205561	74	0.36976	2.07659e-08	11	0.0347562
AC	AC Unk7	5-23167446	5	23658386	Zm00001d013878	23671470	23672623	+	NA		-13084	1.57019e-07	5-20008343	20465746	-3205724	0.0056219	152	0.759506	1.92862e-08	10	0.0315966
AC	AC Unk7	5-23489109	5	23991935	Zm00001d013891	23992511	24008741	+	Tubulin-folding cofactor D		-576	0.000141209	5-20008343	20465746	-3526765	0.0101321	262	1.30915	2.06847e-05	75	0.236974
AC	AC Unk7	7-140383762	7	145080144	Zm00001d021177	145080744	145081383	+	NA		-600	0.000938638				0.00117448	42	0.209864	1.62253e-05	70	0.221176
AC	AC Unk7	10-100192447	10	100698512	Zm00001d025034	100648946	100657147	-	Pumilio homolog 3		-41365	0.000165859				0.00215394	76	0.379753	5.66057e-06	48	0.151664
AC	AC Unk7	10-133938077	10	135150003	Zm00001d025979	135124957	135134224	+	Eukaryotic translation initiation factor 4G		15779	5.81406e-06				0.221987	4501	22.4904	1.87923e-05	72	0.227495
AC	AC Unk7	1-26711343	1	26913906	Zm00001d028219	26903676	26908356	+	ATMAP70-2		5550	1.11959e-05				0.0280655	621	3.10298	5.01905e-06	47	0.148504
AC	AC Unk7	1-26760189	1	27070464	Zm00001d028222	27085759	27086718	-	Zinc finger protein 8		15295	6.98242e-06				0.121137	2542	12.7017	1.2673e-05	65	0.205378
AC	AC Unk7	1-37213477	1	37587415	Zm00001d028511	37580598	37594480	-	ARM repeat superfamily protein		0	0.000105384				0.00561088	151	0.75451	9.07104e-06	60	0.189579
AC	AC Unk7	1-172041105	1	173940784	Zm00001d031019	173937105	173940807	+	Homocysteine S-methyltransferase 2		0	0.000392782				0.00118626	43	0.21486	7.25901e-06	53	0.167462
AC	AC Unk7	1-275739922	1	280590294	Zm00001d033992	280585851	280594549	+	emp10;empty pericarp10: mutant effects the cis-splicing of nad2 intron 1 and seed development		0	0.000128025				0.000851598	33	0.164893	1.8569e-06	38	0.120067
AC	AC Unk7	6-114076817	6	117844804	Zm00001d037247	117815623	117832430	+	Protease Do-like 9		12374	7.87403e-06				0.00196398	71	0.354769	2.93588e-07	21	0.0663528
AC	AC Unk7	6-156939135	6	160892787	Zm00001d038606	160891700	160892734	-	NA		-53	0.000132474				0.00556667	149	0.744516	1.11502e-05	64	0.202218
AC	AC Unk7	3-1463268	3	749241	Zm00001d039260	750258	754984	+	g2;golden plant2: (aka g5, pg14, v19, pg-m, bsd1) golden pale-green, weak plants; sheaths whitish yellow-green; pg-m (now g2-pg14::I) of Peterson is a mutable allele that responds to En; small bundle sheath plastids; SSR umc2101, umc2102, umc2103, umc2104, umc2105, umc2106, umc2107, umc2108.pale green seedling lethal, reduced Rubisco and NADP-malic enzyme, small bundle sheath plastids		-1017	0.000380679				0.00190374	68	0.339779	1.09703e-05	63	0.199058
AC	AC Unk7	3-33060201	3	32672391	Zm00001d040220	32671215	32675049	-	Enolase-phosphatase E1		0	0.00237854				6.20812e-05	4	0.019987	2.47015e-06	43	0.135865
AC	AC Unk7	3-132419869	3	133005640	Zm00001d041679	133009146	133013325	-	UDP-D-apiose/UDP-D-xylose synthase 2		3506	0.00057447				0.002561	84	0.419727	2.12288e-05	77	0.243294
AC	AC Unk7	3-166737476	3	169335992	Zm00001d042490	169331424	169333982	-	Glycosyltransferase		-2010	4.12709e-05				0.00982022	250	1.24919	6.37061e-06	50	0.157983
AC	AC Unk7	3-182331375	3	185201284	Zm00001d042966	185204150	185206008	+	40S ribosomal protein S23-2		-2866	0.000427978				0.000975185	36	0.179883	6.54806e-06	51	0.161143
AC	AC Unk7	9-16749955	9	16495988	Zm00001d045221	16490710	16492075	-	Thiol protease SEN102		-3913	3.65475e-06				0.0367881	821	4.10233	2.26175e-06	40	0.126386
AC	AC Unk7	9-111995350	9	115391644	Zm00001d047015	115397715	115419683	+	DnaJ homolog subfamily C GRV2		-6071	0.0015597				0.000346275	17	0.0849448	8.33435e-06	55	0.173781
AC	AC Unk7	9-140199081	9	142594325	Zm00001d047821	142594236	142596825	-	NA		0	0.000384356				0.000371458	18	0.0899415	2.39315e-06	41	0.129546
AC	AC Unk7	4-155457166	4	158916172	Zm00001d051447	158953884	158958522	+	F-box protein PP2-A13		-37712	7.04102e-05				0.0160375	381	1.90376	1.65925e-05	71	0.224336
AC	AC Unk7	4-185371658	4	188640828	Zm00001d052379	188629163	188633869	-	Vacuolar protein sorting-associated protein 32 homolog 1		-6959	5.32441e-05				0.000728886	29	0.144906	7.01068e-07	29	0.0916301	Group3
AC	AC Unk7	4-185562056	4	188829110	Zm00001d052385	188826682	188830788	-	Putative RNA-binding zinc finger family protein		0	0.000183931				0.00827138	213	1.06431	2.19014e-05	78	0.246453
AC	AC Unk7	4-187764823	4	191041843	Zm00001d052485	191046511	191057109	-	AMP-binding protein		4668	0.000375693				0.00155652	54	0.269825	8.97748e-06	59	0.18642
AC	AC Unk7	5-21954553	5	22443112	zma-MIR166d	22443534	22443637	-	NA		422	8.80014e-07	5-20008343	20465746	1977788	1			1.31503e-05	67	0.211697
AC	AC Unk8	2-44063420	2	45287453	Zm00001d003471	45287341	45292164	-	Sugar transport protein 5		0	0.00910633				0.000125956	6	0.0299805	1.68361e-05	40	0.128427
AC	AC Unk8	2-159838403	2	163864954	Zm00001d005215	163862650	163864152	-	Ras-related protein RABD1		-802	0.00195503				3.65189e-06	1	0.00499675	1.41061e-07	6	0.0192641
AC	AC Unk8	2-172383362	2	176566301	Zm00001d005503	176562853	176567171	+	NA		0	6.68804e-05				0.0359184	746	3.72758	3.3485e-05	67	0.215116
AC	AC Unk8	8-4164303	8	4367138	Zm00001d008294	4374512	4380445	+	Translin family protein		-7374	0.000501715				0.00578165	149	0.744516	3.98868e-05	71	0.227959
AC	AC Unk8	8-146424646	8	151279754	Zm00001d011467	151280912	151281930	+	csu31a;<e5><ca>: partially sequenced cDNA to leaf mRNANCBI: Tat pathway signal sequence		-1158	0.000307929				0.00649852	163	0.814471	2.82589e-05	57	0.183009
AC	AC Unk8	5-20120107	5	20576399	Zm00001d013798	20529397	20576095	-	Cycloartenol synthase	Yes	-304	0.00154493				5.59141e-05	3	0.0149903	1.49136e-06	14	0.0449496	Group1	Intra
AC	AC Unk8	5-150315205	5	153845650	Zm00001d016256	153844459	153845540	-	Meiosis 5		-110	3.03089e-05				0.0946132	1921	9.59876	3.94643e-05	70	0.224748
AC	AC Unk8	7-95459834	7	98432365	Zm00001d020185	98428631	98451742	-	Probable LRR receptor-like serine/threonine-protein kinase		0	0.000478349				0.00173083	47	0.234847	1.24227e-05	33	0.105953	Group3
AC	AC Unk8	7-126864230	7	130768090	Zm00001d020738	130768508	130769509	+	Gibberellin receptor GID1L2		-418	0.00257616				0.000457164	14	0.0699545	1.7256e-05	41	0.131638
AC	AC Unk8	1-154622206	1	156547833	Zm00001d022834	156671467	156675689	-	NA		123634	3.84362e-07	1-160336490	161734156	-5058467	1			6.06203e-06	22	0.0706351
AC	AC Unk8	1-159540504	1	160950739	Zm00001d022842	160809984	160810301	+	NA		140438	1.38426e-08	1-160336490	161734156	923855	1			2.64331e-07	8	0.0256855
AC	AC Unk8	1-161585647	1	162844030	Zm00001d022843	162861564	162862344	-	NA		17534	3.96169e-07	1-160336490	161734156	1127408	1			6.23627e-06	24	0.0770564
AC	AC Unk8	1-139751524	1	141900540	Zm00001d030527	141837963	141840802	+	SEC1 family transport protein SLY1		59738	1.11261e-05	1-160336490	161734156	19893354	0.0405229	843	4.21226	7.03888e-06	27	0.0866885
AC	AC Unk8	1-148447235	1	150275046	Zm00001d030640	150287615	150295914	+	Metallopeptidase M24 family protein		-12569	0.00025432	1-160336490	161734156	11438242	0.00795763	189	0.944386	2.85567e-05	58	0.18622
AC	AC Unk8	1-150905285	1	152850898	Zm00001d030683	152852768	152854605	+	NA		-1870	4.13957e-05	1-160336490	161734156	8879551	0.0773004	1591	7.94983	4.36863e-05	75	0.240801
AC	AC Unk8	1-152118384	1	154086450	Zm00001d030697	154088591	154092627	-	NA		2141	4.58592e-05	1-160336490	161734156	-7641529	0.019234	417	2.08365	1.31788e-05	35	0.112374
AC	AC Unk8	1-154481682	1	156362269	Zm00001d030730	156407700	156407772	+	NA		-45431	1.09853e-06	1-160336490	161734156	5326384	1			1.61721e-05	39	0.125217
AC	AC Unk8	1-154590308	1	156477535	Zm00001d030732	156409808	156421643	-	U-box domain-containing protein 13		-55892	5.5052e-07	1-160336490	161734156	-5312513	0.000557983	16	0.079948	7.03554e-09	1	0.00321069
AC	AC Unk8	1-154789585	1	156685781	Zm00001d030733	156692386	156700482	+	Protein TRM32		-6605	1.09853e-06	1-160336490	161734156	5033674	1			1.61721e-05	37	0.118795
AC	AC Unk8	1-154808236	1	156704432	Zm00001d030734	156702980	156703052	+	NA		1380	1.09853e-06	1-160336490	161734156	5031104	1			1.61721e-05	38	0.122006
AC	AC Unk8	1-154854061	1	156750252	Zm00001d030735	156787629	156788017	+	NA		-37377	3.90078e-07	1-160336490	161734156	4946139	1			6.14643e-06	23	0.0738458
AC	AC Unk8	1-154924689	1	156817694	Zm00001d030736	156846891	156848686	-	NA		29197	1.8922e-06	1-160336490	161734156	-4885470	1			2.68272e-05	55	0.176588
AC	AC Unk8	1-154990634	1	156898066	Zm00001d030737	156875930	156877042	-	Protein rough sheath 2		-21024	4.82396e-07	1-160336490	161734156	-4857114	0.195116	4252	21.2462	1.61691e-06	16	0.051371
AC	AC Unk8	1-155068289	1	156967055	Zm00001d030738	156958973	156962027	+	NA		5028	2.20233e-08	1-160336490	161734156	4772129	1			4.10319e-07	9	0.0288962
AC	AC Unk8	1-155131749	1	157048265	Zm00001d030739	157118914	157125507	-	Serine/arginine-rich SC35-like splicing factor SCL30		70649	6.30956e-07	1-160336490	161734156	-4608649	0.837799	16736	83.6256	8.16868e-06	29	0.0931099
AC	AC Unk8	1-155639698	1	157514571	Zm00001d030742	157497130	157511072	+	NA		3499	2.12486e-06	1-160336490	161734156	4223084	0.116678	2335	11.6674	4.0189e-06	20	0.0642137	Group3
AC	AC Unk8	1-156552865	1	158440552	Zm00001d030760	158436910	158446284	-	Asparagine synthase family protein		0	8.14645e-07	1-160336490	161734156	-3287872	0.169804	3736	18.6679	2.32306e-06	18	0.0577923	Group3
AC	AC Unk8	1-157516906	1	159406866	Zm00001d030781	159403240	159403947	-	Formin-like protein 20		-2919	2.54254e-06	1-160336490	161734156	-2330209	1			3.52964e-05	69	0.221537
AC	AC Unk8	1-157611456	1	159500611	Zm00001d030782	159423056	159433779	-	Formin-like protein 20		-66832	1.58171e-06	1-160336490	161734156	-2300377	1			2.27086e-05	48	0.154113
AC	AC Unk8	1-158317175	1	159704086	Zm00001d030786	159716363	159727649	+	Bundle sheath defective protein 2		-12277	1.74373e-05	1-160336490	161734156	2006507	0.00513668	135	0.674562	1.54314e-06	15	0.0481603
AC	AC Unk8	1-158391167	1	159777710	Zm00001d030787	159805304	159826120	+	Serine-threonine protein kinase plant-type		-27594	2.41239e-06	1-160336490	161734156	1908036	1			3.36164e-05	68	0.218327
AC	AC Unk8	1-158453943	1	159842733	Zm00001d030789	159828225	159828297	-	NA		-14436	4.50655e-07	1-160336490	161734156	-1905859	1			7.03587e-06	26	0.0834778
AC	AC Unk8	1-158466563	1	159855351	Zm00001d030790	159877875	159884491	+	Probable galacturonosyltransferase 13		-22524	1.54223e-06	1-160336490	161734156	1849665	0.507387	10287	51.4016	1.17851e-05	32	0.102742
AC	AC Unk8	1-158497900	1	159888085	Zm00001d030791	159884602	159889326	-	Heparanase-like protein 1		0	4.1698e-06	1-160336490	161734156	-1844830	0.291336	6137	30.6651	1.77617e-05	42	0.134849
AC	AC Unk8	1-158675664	1	160059496	Zm00001d030795	160029616	160033712	-	Plant calmodulin-binding protein-related		-25784	1.61113e-06	1-160336490	161734156	-1700444	0.447515	9165	45.7952	1.09179e-05	31	0.0995312
AC	AC Unk8	1-158707595	1	160091427	Zm00001d030796	160087365	160092610	-	Serine-threonine protein kinase plant-type		0	3.25663e-06	1-160336490	161734156	-1641546	0.000264563	10	0.0499675	1.88448e-08	3	0.00963206
AC	AC Unk8	1-158785388	1	160169921	Zm00001d030797	160156130	160157319	+	DEAD-box ATP-dependent RNA helicase 53		12602	2.16154e-06	1-160336490	161734156	1576837	1			3.03582e-05	63	0.202273
AC	AC Unk8	1-158935495	1	160331579	Zm00001d030800	160328293	160328365	-	NA		-3214	1.32215e-07	1-160336490	161734156	-1405791	1			2.22634e-06	17	0.0545816
AC	AC Unk8	1-158969721	1	160398025	Zm00001d030802	160339377	160341887	-	Gamma-glutamyl peptidase 1		-56138	2.22817e-06	1-160336490	161734156	-1392269	1			3.12264e-05	65	0.208695
AC	AC Unk8	1-159243006	1	160646152	Zm00001d030803	160596383	160597405	-	ARF32 ARF type transcription factor		-48747	8.60993e-08	1-160336490	161734156	-1136751	1			1.48674e-06	13	0.0417389
AC	AC Unk8	1-159338484	1	160733871	Zm00001d030806	160783862	160786896	+	NA		-49991	7.41194e-08	1-160336490	161734156	947260	1			1.29098e-06	12	0.0385282
AC	AC Unk8	1-159665694	1	161078078	Zm00001d030809	161199365	161204231	+	NA		-121287	4.44562e-08	1-160336490	161734156	529925	1			7.97045e-07	11	0.0353175
AC	AC Unk8	1-159880310	1	161283689	Zm00001d030811	161322736	161323433	+	NA		-39047	1.02411e-06	1-160336490	161734156	410723	1			1.51483e-05	36	0.115585
AC	AC Unk8	1-160007802	1	161405711	Zm00001d030813	161365968	161384996	-	Cycloartenol synthase		-20715	3.00284e-06	1-160336490	161734156	-349160	1			4.11869e-05	72	0.231169
AC	AC Unk8	1-160143545	1	161556415	Zm00001d030815	161474185	161477711	+	NA		78704	1.29137e-08	1-160336490	161734156	256445	1			2.4749e-07	7	0.0224748
AC	AC Unk8	1-160336490	1	161734156	Zm00001d030818	161702147	161716604	+	Camelliol C synthase		17552	2.56073e-09	1-160336490	161734156	17552	1			5.32195e-08	4	0.0128427
AC	AC Unk8	1-160341974	1	161740024	Zm00001d030819	161754533	161777747	+	Camelliol C synthase		-14509	3.00265e-09	1-160336490	161734156	-20377	1			6.1926e-08	5	0.0160534
AC	AC Unk8	1-160537526	1	161940927	Zm00001d030821	161943350	161947143	-	Cycloartenol synthase		2423	2.08687e-06	1-160336490	161734156	209194	1			2.93829e-05	59	0.18943
AC	AC Unk8	1-160579875	1	161983421	Zm00001d030822	161969651	161977432	-	Cycloartenol synthase		-5989	1.79833e-06	1-160336490	161734156	235495	1			2.55879e-05	53	0.170166
AC	AC Unk8	1-160609553	1	162016423	Zm00001d030824	162009110	162015756	-	Cycloartenol synthase		-667	1.68648e-06	1-160336490	161734156	274954	1			2.41047e-05	51	0.163745
AC	AC Unk8	1-160610598	1	162017468	Zm00001d030825	162018986	162019721	+	F-box/kelch-repeat protein		-1518	1.68648e-06	1-160336490	161734156	-284830	1			2.41047e-05	50	0.160534
AC	AC Unk8	1-160828926	1	162235989	Zm00001d030832	162231719	162233777	+	Probable polyamine transporter		2212	4.98705e-06	1-160336490	161734156	-497563	0.000164201	8	0.039974	1.79524e-08	2	0.00642137	Group3
AC	AC Unk8	1-160963779	1	162410285	Zm00001d030837	162455095	162458202	+	NA		-44810	4.70747e-06	1-160336490	161734156	-720939	0.352706	7306	36.5063	2.37571e-05	49	0.157324	Group2
AC	AC Unk8	1-161323350	1	162768676	Zm00001d030843	162767578	162769472	-	Probable E3 ubiquitin-protein ligase RHY1A		0	3.45676e-06	1-160336490	161734156	1033422	0.626526	12662	63.2689	3.04131e-05	64	0.205484
AC	AC Unk8	1-161556370	1	162873305	Zm00001d030845	162877934	162879729	-	Cytochrome P450 71D7		4629	3.406e-05	1-160336490	161734156	1143778	0.0546543	1134	5.66632	2.64227e-05	54	0.173377
AC	AC Unk8	1-161470793	1	162961586	Zm00001d030846	162956258	162960613	-	Metal transporter Nramp3		-973	1.57978e-06	1-160336490	161734156	1222102	0.951441	18944	94.6585	2.16562e-05	45	0.144481
AC	AC Unk8	1-162480755	1	164075144	Zm00001d030864	164072998	164077720	-	BTB/POZ domain-containing protein NPY2		0	0.000471404	1-160336490	161734156	2338842	0.0045411	115	0.574626	3.00861e-05	60	0.192641
AC	AC Unk8	1-166748478	1	168416692	Zm00001d030939	168399558	168404587	-	EXS (ERD1/XPR1/SYG1) family protein		-12105	0.00070864	1-160336490	161734156	6665402	0.00455293	116	0.579623	4.40214e-05	76	0.244012
AC	AC Unk8	1-167604555	1	169317287	Zm00001d030962	169327810	169330606	-	FAD/NAD(P)-binding oxidoreductase family protein		10523	7.36651e-05	1-160336490	161734156	7593654	0.018415	398	1.98871	1.96842e-05	43	0.138059
AC	AC Unk8	1-174962493	1	176927549	Zm00001d031093	176923146	176926098	+	NA		1451	2.29049e-06	1-160336490	161734156	-15188990	1			3.20364e-05	66	0.211905
AC	AC Unk8	1-179597833	1	181558974	Zm00001d031182	181575354	181579654	+	hb84;Homeobox-transcription factor 84: Locus designated and assigned to a transcription factor family by the GRASSIUS project (Yilmaz et al 2009) , which also provided the mappings to the B73_Reference Genome sequence v2 gene models.NCBI:putative POX domain/homeobox DNA-binding domain family protein		-16380	1.08313e-06	1-160336490	161734156	-19841198	0.525152	10627	53.1005	8.74812e-06	30	0.0963206
AC	AC Unk8	1-183804882	1	185843990	Zm00001d031309	185840864	185842897	+	Cytochrome c oxidase assembly protein COX15		1093	2.96098e-05	1-160336490	161734156	-24106708	0.0514632	1070	5.34652	2.19343e-05	46	0.147692
AC	AC Unk8	1-206558017	1	209341095	Zm00001d032010	209338030	209341591	+	26S proteasome non-ATPase regulatory subunit 3 homolog A		0	0.00401357	1-160336490	161734156	-47603874	0.000765883	20	0.099935	4.20899e-05	74	0.237591
AC	AC Unk8	1-297458418	1	302871342	Zm00001d034817	302864305	302869515	+	Serine/threonine protein phosphatase 2A 59 kDa regulatory subunit B' eta isoform		1827	0.000150227	1-160336490	161734156	-141130149	0.0128589	285	1.42407	2.73481e-05	56	0.179798
AC	AC Unk8	6-22266052	6	20622039	Zm00001d035312	20659538	20661422	-	40S ribosomal protein S29		37499	0.000552842				0.00584829	153	0.764503	4.41072e-05	77	0.247223
AC	AC Unk8	6-136076385	6	140007825	Zm00001d037859	140001946	140006130	+	Superoxide dismutase [Mn] 3.1%2C mitochondrial		1695	0.00125509				0.00015463	7	0.0349773	3.1935e-06	19	0.061003
AC	AC Unk8	3-201939463	3	205074249	Zm00001d043609	205101695	205107235	+	mek1;MEK homolog1: at least two copies of the cDNA exist in the maize genome; mek1 transcript levels are most abundant in primary roots and coleoptiles of maize seedlings and exist in lower levels in mature stems and leaves.function inferred from sequence similarity, gene expression and confirmed protein kinase activity		-27446	0.000327879				0.000982124	25	0.124919	5.13575e-06	21	0.0674244
AC	AC Unk8	3-223269177	3	226956623	Zm00001d044393	226945825	226954001	+	Serine/threonine protein phosphatase 2A 55 kDa regulatory subunit B beta isoform		2622	0.000100711				0.0213333	451	2.25354	3.0188e-05	62	0.199062
AC	AC Unk8	9-20880535	9	20678206	Zm00001d045400	20678179	20679403	-	Putative homeobox DNA-binding and leucine zipper domain family protein		0	0.00150973				2.87968e-05	2	0.0099935	7.80431e-07	10	0.0321069
AC	AC Unk8	9-94182118	9	96584225	Zm00001d046574	96556993	96557319	-	NA		-26906	0.00134671				0.000653909	18	0.0899415	1.31589e-05	34	0.109163
AC	AC Unk8	9-128803272	9	130779673	Zm00001d047455	130773863	130783877	+	Alpha-N-acetylglucosaminidase		0	0.00196235				0.000897557	22	0.109929	2.50979e-05	52	0.166956
AC	AC Unk8	9-144222617	9	146765491	Zm00001d047973	146757025	146763944	+	NA		1547	7.59583e-05				0.00558197	145	0.724529	6.64554e-06	25	0.0802671
AC	AC Unk8	9-150084443	9	152954450	Zm00001d048235	152943120	152954727	-	transducin family protein / WD-40 repeat family protein		0	0.00258558				0.000604531	17	0.0849448	2.24594e-05	47	0.150902
AC	AC Unk8	4-127386369	4	130389575	Zm00001d050913	130433445	130436939	-	NA		43870	6.11436e-05				0.0244598	516	2.57832	2.15555e-05	44	0.14127
AC	AC Unk8	4-150743414	4	154200318	Zm00001d051323	154123980	154127155	-	Probable receptor-like protein kinase		-73163	4.07177e-05				0.0129242	286	1.42907	8.13444e-06	28	0.0898992
AC	AC Unk8	4-218200898	4	221806081	Zm00001d053245	221815416	221833216	-	Polyadenylate-binding protein-interacting protein 3		9335	0.000143611				0.0149397	334	1.66892	3.01489e-05	61	0.195852
AC	AC Unk8	4-230885935	4	235372385	Zm00001d053585	235371631	235376042	+	Beta-galactosidase		0	0.000264554				0.0113778	255	1.27417	4.12783e-05	73	0.23438
AC	AC α-Amyrin	2-11956601	2	12240448	Zm00001d002415	12238404	12242986	+	OSJNBa0041A02.21 protein; protein		0	0.00704384				0.000304402	12	0.059961	3.01314e-05	40	0.129811
AC	AC α-Amyrin	8-16043969	8	16483085	Zm00001d007997	16470428	16470965	+	NA		12120	9.05377e-10	8-16191259	16611223	140258	1			1.97577e-08	5	0.0162264		Both
AC	AC α-Amyrin	8-16006909	8	16445773	Zm00001d008666	16426215	16435539	-	DCD (Development and Cell Death) domain protein		-10234	1.19528e-08	8-16191259	16611223	-175684	0.0862474	1819	9.08909	2.23632e-08	6	0.0194717
AC	AC α-Amyrin	8-16049507	8	16488621	Zm00001d008668	16496333	16497172	-	NA		7712	1.65341e-10	8-16191259	16611223	-114051	1			3.88932e-09	3	0.00973583		Both
AC	AC α-Amyrin	8-16191492	8	16611456	Zm00001d008669	16558205	16558516	+	Histone H4		52940	3.71277e-12	8-16191259	16611223	52707	8.43824e-07	2	0.0099935	1.29404e-16	1	0.00324528	Group1	Both
AC	AC α-Amyrin	8-16076485	8	16668904	Zm00001d008671	16753262	16778656	+	Cycloartenol synthase	Yes	-84358	3.75831e-10	8-16191259	16611223	-142039	1			8.53206e-09	4	0.0129811		Both
AC	AC α-Amyrin	8-16409298	8	16950623	Zm00001d008679	16965852	16973486	-	Nucleotide/sugar transporter family protein		15229	0.000222679	8-16191259	16611223	354629	0.0160991	393	1.96372	4.85354e-05	61	0.197962
AC	AC α-Amyrin	8-16999595	8	17552482	Zm00001d008708	17549354	17554775	-	Putative DUF1421 domain family protein		0	0.000466027	8-16191259	16611223	938131	0.00128487	41	0.204867	9.1784e-06	15	0.0486792
AC	AC α-Amyrin	8-68215756	8	69768323	Zm00001d009549	69756897	69762080	-	Rop guanine nucleotide exchange factor 9		-6243	0.00073003	8-16191259	16611223	53145674	0.00713871	185	0.924399	6.86072e-05	77	0.249886
AC	AC α-Amyrin	8-71727946	8	73380242	Zm00001d009617	73343604	73351556	-	Protein SUPPRESSOR OF PHYA-105 1		-28686	0.000781945	8-16191259	16611223	56732381	0.000170004	8	0.039974	2.23773e-06	8	0.0259622
AC	AC α-Amyrin	8-71900282	8	73564682	Zm00001d009619	73563517	73564793	+	Putative WRKY DNA-binding domain superfamily protein		0	5.20689e-06	8-16191259	16611223	-56952294	0.779485	15363	76.7651	5.44459e-05	67	0.217434
AC	AC α-Amyrin	8-73468477	8	75196355	Zm00001d009669	75146233	75152432	-	Sugar transporter ERD6-like 6		-43923	1.06891e-05	8-16191259	16611223	58535010	0.000357203	14	0.0699545	7.78275e-08	7	0.0227169
AC	AC α-Amyrin	8-113519056	8	116773771	Zm00001d010470	116794753	116821433	-	E3 ubiquitin-protein ligase KEG		20982	0.00486628	8-16191259	16611223	100183530	0.000463029	18	0.0899415	3.15523e-05	42	0.136302
AC	AC α-Amyrin	8-114344751	8	117571612	Zm00001d010490	117575051	117587415	+	CW-type Zinc Finger		-3439	0.000649128	8-16191259	16611223	-100963828	0.00218504	66	0.329786	2.05182e-05	30	0.0973583
AC	AC α-Amyrin	8-138677985	8	143287387	Zm00001d011220	143287270	143294857	-	ATP-dependent zinc metalloprotease FTSH 4 mitochondrial		0	0.000179561	8-16191259	16611223	126676047	0.0156324	379	1.89377	3.86897e-05	48	0.155773
AC	AC α-Amyrin	8-138986375	8	143689938	Zm00001d011225	143689328	143691031	+	ZmGR2c-like		0	7.21612e-05	8-16191259	16611223	-127078105	0.00319758	94	0.469695	3.75692e-06	9	0.0292075
AC	AC α-Amyrin	5-3529664	5	3602821	Zm00001d013039	3603517	3604227	-	psad1;photosystem I subunit d1: Designated from Zhao,Y.Y. and Bogorad,L. unpublished submission to GenBank		696	3.88942e-05				0.0115444	291	1.45405	7.01184e-06	12	0.0389433
AC	AC α-Amyrin	5-20119947	5	20576239	Zm00001d013798	20529397	20576095	-	Cycloartenol synthase	Yes	-144	3.38066e-05				2.79103e-08	1	0.00499675	2.70697e-11	2	0.00649056	Group1	Intra
AC	AC α-Amyrin	5-20158183	5	20614471	Zm00001d013799	20611347	20612617	+	Membrane metalloprotease ARASP chloroplastic		1854	3.18698e-05				0.0408619	915	4.57203	1.89497e-05	27	0.0876225	Group1	Intra
AC	AC α-Amyrin	5-22116809	5	22605160	Zm00001d013849	22609420	22613930	+	Trihelix transcription factor GT-2		-4260	0.000944509				0.00115355	39	0.194873	1.60487e-05	23	0.0746414
AC	AC α-Amyrin	5-37399764	5	38629764	Zm00001d014271	38630685	38632757	+	Caltractin		-921	0.000171913				0.0100837	261	1.30415	2.47293e-05	33	0.107094
AC	AC α-Amyrin	5-50610150	5	52162457	Zm00001d014533	52133840	52138900	-	RNA-binding (RRM/RBD/RNP motifs) family protein		-23557	0.000245489				0.0121763	307	1.534	4.10126e-05	52	0.168754
AC	AC α-Amyrin	5-159559890	5	163289446	Zm00001d016465	163308161	163313742	-	Oligoribonuclease		18715	5.24952e-06				0.398035	8096	40.4537	2.94171e-05	38	0.123321
AC	AC α-Amyrin	5-178364285	5	182397590	Zm00001d017000	182400066	182404445	-	MLP3.9 protein		2476	1.13327e-05				0.450003	9105	45.4954	6.72471e-05	74	0.240151
AC	AC α-Amyrin	5-189806109	5	194868970	Zm00001d017398	194871845	194884885	+	Protein OBERON 2		-2875	0.000137778				0.021647	512	2.55834	4.09279e-05	51	0.165509
AC	AC α-Amyrin	7-26010243	7	27083389	Zm00001d019311	26986086	26993698	+	IAA-amino acid hydrolase ILR1		89691	0.00661904				0.00027033	10	0.0499675	2.54687e-05	34	0.110339
AC	AC α-Amyrin	7-49140904	7	50723505	Zm00001d019684	50704976	50707942	+	Cyclin-L1-1		15563	0.00312607				0.000104853	6	0.0299805	5.22182e-06	11	0.0356981
AC	AC α-Amyrin	7-122373486	7	126245536	Zm00001d020644	126245700	126253681	-	Mediator of RNA polymerase II transcription subunit 20a		164	0.000164786				0.0152755	370	1.8488	3.49696e-05	46	0.149283
AC	AC α-Amyrin	7-122484194	7	126359063	Zm00001d020646	126359434	126360477	+	NA		-371	2.52394e-05				0.149418	3149	15.7348	5.08666e-05	66	0.214188
AC	AC α-Amyrin	7-130269366	7	134250992	Zm00001d020834	134251695	134259327	+	Transcription factor BIM2		-703	0.000329236				0.0155393	377	1.88378	6.74462e-05	75	0.243396
AC	AC α-Amyrin	7-130964562	7	134949247	Zm00001d020862	134954297	134958341	+	Probable LRR receptor-like serine/threonine-protein kinase		-5050	8.42792e-06				0.382325	7795	38.9497	4.39684e-05	56	0.181736
AC	AC α-Amyrin	7-141505617	7	146384001	Zm00001d021215	146372201	146380667	-	NA		-3334	0.000489719				0.00434879	121	0.604607	2.99424e-05	39	0.126566
AC	AC α-Amyrin	7-145673318	7	150588797	Zm00001d021384	150583860	150593396	-	Mediator of RNA polymerase II transcription subunit 8		0	0.00141613				0.00143444	45	0.224854	2.8656e-05	37	0.120075	Group3
AC	AC α-Amyrin	7-156151516	7	161511121	Zm00001d021726	161509716	161514515	-	G-type lectin S-receptor-like serine/threonine-protein kinase B120		0	1.16081e-05				0.303213	6279	31.3746	4.77176e-05	60	0.194717
AC	AC α-Amyrin	7-157626187	7	162987311	Zm00001d021787	162992393	162997476	+	Sphingosine kinase 1		-5082	0.00174037				0.00257684	76	0.379753	5.97126e-05	70	0.227169
AC	AC α-Amyrin	7-162711729	7	168162717	Zm00001d022017	168160113	168162604	-	Probable indole-3-acetic acid-amido synthetase GH3.1		-113	8.98283e-05				0.0089491	240	1.19922	1.20854e-05	18	0.058415
AC	AC α-Amyrin	7-166706590	7	172305766	Zm00001d022188	172304384	172308594	+	Copper-transporting atpase paa1		0	0.000123122				0.0184069	442	2.20856	3.17221e-05	43	0.139547	Group3
AC	AC α-Amyrin	10-75269695	10	74525487	Zm00001d024499	74394028	74403109	-	Nuclear factor 1 A-type isoform 2		-122378	0.000568865				0.00109732	35	0.174886	9.5424e-06	16	0.0519244
AC	AC α-Amyrin	10-75537341	10	74780384	Zm00001d024505	74756584	74774103	+	NA		6281	0.000223208				0.00967362	250	1.24919	3.0328e-05	41	0.133056
AC	AC α-Amyrin	10-75680748	10	74928444	Zm00001d024509	74928701	74929729	+	polymerase delta 4		-257	0.000472726				0.000994241	30	0.149903	7.3182e-06	13	0.0421886
AC	AC α-Amyrin	10-76521105	10	75865140	Zm00001d024521	75864894	75867823	-	Pentatricopeptide repeat-containing protein mitochondrial		0	2.91398e-05				0.0453826	999	4.99176	1.9223e-05	29	0.0941131
AC	AC α-Amyrin	10-125991859	10	126947863	Zm00001d025710	126946639	126951605	+	Protein STICHEL-like 2		0	0.00479937				0.00054513	20	0.099935	3.62453e-05	47	0.152528
AC	AC α-Amyrin	10-133842470	10	135066948	Zm00001d025977	135065680	135068785	-	Metal-nicotianamine transporter YSL2		0	0.0301328				5.96402e-05	4	0.019987	2.55718e-05	35	0.113585	Group3
AC	AC α-Amyrin	10-136271515	10	137457607	Zm00001d026066	137455971	137457804	+	Xyloglucan galactosyltransferase XLT2		0	3.18952e-06				1			4.3555e-05	55	0.17849
AC	AC α-Amyrin	10-146403111	10	147769549	Zm00001d026531	147769191	147773447	-	GTP cyclohydrolase 1		0	0.00165439				0.00177158	57	0.284815	4.0271e-05	50	0.162264
AC	AC α-Amyrin	1-29274171	1	29527769	Zm00001d028297	29513368	29517917	+	bhlh3;bHLH-transcription factor 3: Locus designated and assigned to a transcription factor family by the GRASSIUS project (Yilmaz et al 2009) , which also provided the mappings to the B73_Reference Genome sequence v2 gene models.		9852	0.000417752				0.00676231	172	0.859441	3.89196e-05	49	0.159019
AC	AC α-Amyrin	1-30691159	1	30971258	Zm00001d028328	30969605	30971412	-	NA		0	0.000484934				0.00893038	239	1.19422	5.78132e-05	68	0.220679
AC	AC α-Amyrin	1-38369151	1	38786175	Zm00001d028543	38734079	38737199	+	Coronatine-insensitive protein 1		48976	0.000438126				0.00537597	144	0.719532	3.28779e-05	45	0.146038
AC	AC α-Amyrin	1-39928395	1	40279252	Zm00001d028599	40283742	40287068	-	Laccase-17		4490	1.64395e-05				0.187538	3922	19.5973	4.22056e-05	54	0.175245
AC	AC α-Amyrin	1-41470807	1	41831108	Zm00001d028653	41833738	41838204	+	tgd1;dTDP-glucose dehydratase homolog csu219: leaf cDNA csu219, 5' sequence similar to DTDP-glucose dehydratase		-2630	0.000822588				0.00137771	44	0.219857	1.66484e-05	25	0.081132
AC	AC α-Amyrin	1-41867108	1	42118265	Zm00001d028660	42116981	42126702	+	Acyl-CoA N-acyltransferase with RING/FYVE/PHD-type zinc finger domain		0	0.000163216				0.0209404	498	2.48838	4.64361e-05	59	0.191471
AC	AC α-Amyrin	1-46859043	1	47143665	Zm00001d028810	47141802	47151051	+	LL-diaminopimelate aminotransferase chloroplastic		0	0.00312928				0.000338877	13	0.0649578	1.56487e-05	22	0.0713961	Group3
AC	AC α-Amyrin	1-115309533	1	116896061	Zm00001d030253	116931237	116932947	-	(Z)-3-hexen-1-ol acetyltransferase		35176	0.0126387				0.000263943	9	0.0449708	4.54041e-05	57	0.184981
AC	AC α-Amyrin	1-195181171	1	197496214	Zm00001d031653	197494482	197499476	+	Glycerophosphodiester phosphodiesterase GDPD2		0	0.00666275				0.000664512	24	0.119922	5.9008e-05	69	0.223924
AC	AC α-Amyrin	1-198256393	1	200679170	Zm00001d031747	200675571	200679396	+	Eukaryotic translation initiation factor 6		0	1.0442e-05				0.453835	9179	45.8652	6.28368e-05	72	0.23366
AC	AC α-Amyrin	1-221383361	1	224611501	Zm00001d032379	224580609	224585370	+	Lipid phosphate phosphatase 2		26131	0.000214791				0.0168786	414	2.06866	4.90425e-05	64	0.207698
AC	AC α-Amyrin	1-221621853	1	224845054	Zm00001d032384	224850672	224860595	-	Protein PHR1-LIKE 3		5618	6.33977e-05				0.0569057	1252	6.25593	4.88209e-05	63	0.204453
AC	AC α-Amyrin	1-262368038	1	267119060	Zm00001d033557	267117778	267124917	+	RNA polymerase II transcription elongation factor		0	0.000139737				0.00670272	171	0.854445	1.39378e-05	19	0.0616603
AC	AC α-Amyrin	1-274431991	1	279174597	Zm00001d033938	279178647	279182498	-	nucleotide binding;nucleic acid binding;RNA binding		4050	4.93866e-06				1			6.52812e-05	73	0.236905
AC	AC α-Amyrin	1-274560134	1	279347359	Zm00001d033945	279348660	279365014	-	Diphosphomevalonate decarboxylase MVD2		1301	1.98539e-05				0.0565648	1240	6.19597	1.6508e-05	24	0.0778867
AC	AC α-Amyrin	1-274779289	1	279581490	Zm00001d033954	279578119	279582280	+	uce5;ubiquitin conjugating enzyme5:		0	1.85298e-06				0.706949	13980	69.8546	1.9054e-05	28	0.0908678
AC	AC α-Amyrin	1-274790043	1	279592244	Zm00001d033955	279587675	279592647	+	DNA repair protein XRCC4		0	0.000160381				0.0287633	645	3.22291	6.12923e-05	71	0.230415
AC	AC α-Amyrin	1-300939445	1	306478016	Zm00001d034949	306490318	306502810	-	gbp1;GTP-binding protein homolog1: leaf cDNA csu108, partial sequence similar to Arabidopsis GTP binding protein, RHA1		12302	0.0101576				0.000160076	7	0.0349773	2.32994e-05	32	0.103849
AC	AC α-Amyrin	6-81857599	6	84743209	Zm00001d036334	84736095	84742496	+	Prolyl oligopeptidase family protein		713	2.90465e-06				0.339567	7020	35.0772	1.46264e-05	21	0.0681508
AC	AC α-Amyrin	6-165549884	6	169497653	Zm00001d039066	169497057	169501065	+	Galactose mutarotase-like superfamily protein		0	0.000273629				0.00858644	232	1.15925	3.2802e-05	44	0.142792	Group3
AC	AC α-Amyrin	3-5678566	3	4842718	Zm00001d039456	4838566	4841548	-	RAP		-1170	0.00315042				0.00106753	32	0.159896	4.57479e-05	58	0.188226
AC	AC α-Amyrin	3-128196650	3	128680339	Zm00001d041590	128629007	128633579	+	rte2;rotten ear2: mutants strongly enhance the phenotype of rte1 mutants in soils with low boron content, producing shorter plants that fail to form all reproductive structures		46760	0.00447761				0.000427307	16	0.079948	2.71053e-05	36	0.11683
AC	AC α-Amyrin	3-139312732	3	140030342	Zm00001d041839	140023603	140029825	+	Dihydrolipoyllysine-residue acetyltransferase component 5 of pyruvate dehydrogenase complex chloroplastic		517	0.000524913				0.00128691	42	0.209864	1.02731e-05	17	0.0551697
AC	AC α-Amyrin	3-176084597	3	178595148	Zm00001d042740	178593832	178600238	+	UDP-glycosyltransferase 91A1		0	0.000475392				0.0077892	204	1.01934	5.00132e-05	65	0.210943
AC	AC α-Amyrin	3-218264370	3	221797965	Zm00001d044201	221791738	221799973	+	ATP-dependent zinc metalloprotease FTSH 11 chloroplastic/mitochondrial		0	0.0128729				0.000278792	11	0.0549643	4.85849e-05	62	0.201207
AC	AC α-Amyrin	9-23065003	9	22976769	Zm00001d045456	22969331	22971755	+	Zinc finger (C3HC4-type RING finger) family protein		5014	0.00165129				0.000727345	26	0.129916	1.75743e-05	26	0.0843772
AC	AC α-Amyrin	9-136803873	9	139128384	Zm00001d047679	139129905	139133566	+	csu634;<e5><ca>: protein phosphatase 2C-like (Alexandrov et al.)		-1521	0.000293574				0.00332039	95	0.474691	1.44668e-05	20	0.0649056
AC	AC α-Amyrin	4-150744443	4	154201347	Zm00001d051323	154123980	154127155	-	Probable receptor-like protein kinase		-74192	0.00161993				0.00187332	61	0.304802	4.1591e-05	53	0.172
AC	AC α-Amyrin	4-188052372	4	191345302	Zm00001d052493	191343386	191345393	-	Aluminium induced protein with YGL and LRDR motifs		0	0.000213426				0.00124983	40	0.19987	4.30446e-06	10	0.0324528
AC	AC α-Amyrin	4-217240879	4	220899233	Zm00001d053228	220896827	220899845	+	Acyl carrier protein		0	0.000804912				0.000718827	25	0.124919	8.88871e-06	14	0.0454339
AC	AC α-Amyrin	4-217633662	4	221215693	Zm00001d053234	221211009	221213468	-	Protein DETOXIFICATION 33		-2225	0.00164377				0.000956379	29	0.144906	2.25797e-05	31	0.100604
AC	AC α-Amyrin	4-231107086	4	235593502	Zm00001d053589	235580791	235593799	+	Serine/threonine-protein phosphatase		0	0.000394565				0.0130527	324	1.61895	6.78607e-05	76	0.246641	Group3
AC	AC β-Amyrin	2-11956795	2	12240642	Zm00001d002415	12238404	12242986	+	OSJNBa0041A02.21 protein; protein		0	0.00609189				0.00031022	9	0.0449708	2.67959e-05	40	0.129912
AC	AC β-Amyrin	2-193063614	2	198158594	Zm00001d006100	198157322	198159769	-	60S ribosomal protein L7a-1		0	0.00514032				0.000761946	27	0.134912	5.268e-05	70	0.227347	Group3
AC	AC β-Amyrin	8-16036431	8	16475549	Zm00001d007997	16470428	16470965	+	NA		4584	2.00367e-09	8-16191259	16611223	140258	1			4.21337e-08	5	0.016239		Both
AC	AC β-Amyrin	8-16006909	8	16445773	Zm00001d008666	16426215	16435539	-	DCD (Development and Cell Death) domain protein		-10234	2.64912e-08	8-16191259	16611223	-175684	0.0790377	1710	8.54445	4.39369e-08	6	0.0194868
AC	AC β-Amyrin	8-16049507	8	16488621	Zm00001d008668	16496333	16497172	-	NA		7712	4.58045e-10	8-16191259	16611223	-114051	1			1.03079e-08	3	0.00974342		Both
AC	AC β-Amyrin	8-16191492	8	16611456	Zm00001d008669	16558205	16558516	+	Histone H4		52940	3.08249e-11	8-16191259	16611223	52707	1.18903e-06	2	0.0099935	1.42374e-15	1	0.00324781	Group1	Both
AC	AC β-Amyrin	8-16076485	8	16668904	Zm00001d008671	16753262	16778656	+	Cycloartenol synthase	Yes	-84358	1.52637e-09	8-16191259	16611223	-142039	1			3.25122e-08	4	0.0129912		Both
AC	AC β-Amyrin	8-16424998	8	16966322	Zm00001d008679	16965852	16973486	-	Nucleotide/sugar transporter family protein		0	0.000129409	8-16191259	16611223	354629	0.0215863	517	2.58332	3.85168e-05	53	0.172134
AC	AC β-Amyrin	8-16873118	8	17414604	Zm00001d008700	17394723	17398865	-	vt2;vanishing tassel2: inflorescence development; TRP-depenedent auxin synthesis		-15739	0.000185748	8-16191259	16611223	783500	0.00075947	26	0.129916	2.36631e-06	10	0.0324781
AC	AC β-Amyrin	8-16999637	8	17552524	Zm00001d008708	17549354	17554775	-	Putative DUF1421 domain family protein		0	0.00113229	8-16191259	16611223	938131	0.000591765	17	0.0849448	1.01954e-05	18	0.0584605
AC	AC β-Amyrin	8-58285451	8	59552314	Zm00001d009363	59529737	59532754	-	LL-diaminopimelate aminotransferase chloroplastic		-19560	3.73147e-06	8-16191259	16611223	42918514	1			5.037e-05	67	0.217603
AC	AC β-Amyrin	8-71719401	8	73371697	Zm00001d009617	73343604	73351556	-	Protein SUPPRESSOR OF PHYA-105 1		-20141	0.00242771	8-16191259	16611223	56732381	0.000354355	12	0.059961	1.28748e-05	23	0.0746996
AC	AC β-Amyrin	8-71900282	8	73564682	Zm00001d009619	73563517	73564793	+	Putative WRKY DNA-binding domain superfamily protein		0	3.08109e-06	8-16191259	16611223	-56952294	0.794077	15613	78.0143	3.4059e-05	48	0.155895
AC	AC β-Amyrin	8-73468477	8	75196355	Zm00001d009669	75146233	75152432	-	Sugar transporter ERD6-like 6		-43923	0.000108513	8-16191259	16611223	58535010	0.000647913	22	0.109929	1.22829e-06	8	0.0259825
AC	AC β-Amyrin	8-113519056	8	116773771	Zm00001d010470	116794753	116821433	-	E3 ubiquitin-protein ligase KEG		20982	0.00404285	8-16191259	16611223	100183530	0.000824204	30	0.149903	4.53567e-05	62	0.201364
AC	AC β-Amyrin	8-114344751	8	117571612	Zm00001d010490	117575051	117587415	+	CW-type Zinc Finger		-3439	0.000411191	8-16191259	16611223	-100963828	0.00901144	237	1.18423	5.00445e-05	66	0.214355
AC	AC β-Amyrin	8-138677985	8	143287387	Zm00001d011220	143287270	143294857	-	ATP-dependent zinc metalloprotease FTSH 4 mitochondrial		0	6.12838e-05	8-16191259	16611223	126676047	0.0047563	133	0.664568	4.67782e-06	13	0.0422215
AC	AC β-Amyrin	8-138986375	8	143689938	Zm00001d011225	143689328	143691031	+	ZmGR2c-like		0	1.69824e-05	8-16191259	16611223	-127078105	0.000636301	20	0.099935	2.09021e-07	7	0.0227347
AC	AC β-Amyrin	8-139128506	8	143747614	Zm00001d011226	143745669	143749054	-	mcf2;mitochrondrial carrier family protein2: complements yeast mutant deficienct in mitochondrial Coenzyme A transport; mitochondrial (Zallot et al 2013)		0	9.96385e-05	8-16191259	16611223	127134446	0.0257558	604	3.01804	3.56019e-05	49	0.159143
AC	AC β-Amyrin	5-3529820	5	3602977	Zm00001d013039	3603517	3604227	-	psad1;photosystem I subunit d1: Designated from Zhao,Y.Y. and Bogorad,L. unpublished submission to GenBank		540	0.000149215				0.0103325	268	1.33913	2.21745e-05	35	0.113673
AC	AC β-Amyrin	5-3643448	5	3736447	Zm00001d013046	3732917	3736177	+	Lipid phosphate phosphatase delta		270	0.0010815				0.0039102	118	0.589617	5.65554e-05	72	0.233842
AC	AC β-Amyrin	5-20119947	5	20576239	Zm00001d013798	20529397	20576095	-	Cycloartenol synthase	Yes	-144	4.08695e-05				2.13109e-07	1	0.00499675	2.30515e-10	2	0.00649562	Group1	Intra
AC	AC β-Amyrin	5-20158183	5	20614471	Zm00001d013799	20611347	20612617	+	Membrane metalloprotease ARASP chloroplastic		1854	1.24457e-05				0.0229753	542	2.70824	4.59437e-06	12	0.0389737	Group1	Intra
AC	AC β-Amyrin	5-47524191	5	49021129	Zm00001d014467	49119308	49122774	+	Peroxidase 3		-98179	7.52869e-05				0.0514182	1124	5.61635	5.21129e-05	69	0.224099
AC	AC β-Amyrin	5-50610150	5	52162457	Zm00001d014533	52133840	52138900	-	RNA-binding (RRM/RBD/RNP motifs) family protein		-23557	9.14377e-05				0.0102546	264	1.31914	1.39522e-05	25	0.0811952
AC	AC β-Amyrin	5-91848494	5	94163976	Zm00001d015504	94160702	94167041	+	Protein phosphatase 2C isoform gamma		0	0.00147164				0.00192212	65	0.324789	3.89668e-05	54	0.175382
AC	AC β-Amyrin	5-129258219	5	132636482	Zm00001d015934	132637131	132639444	-	Pectinesterase-2		649	0.00398268				0.00101934	34	0.16989	5.44583e-05	71	0.230594
AC	AC β-Amyrin	5-159559890	5	163289446	Zm00001d016465	163308161	163313742	-	Oligoribonuclease		18715	1.22938e-06				0.436059	8842	44.1813	8.27653e-06	17	0.0552127
AC	AC β-Amyrin	5-178364285	5	182397590	Zm00001d017000	182400066	182404445	-	MLP3.9 protein		2476	7.09262e-06				0.400965	8174	40.8435	3.91614e-05	56	0.181877
AC	AC β-Amyrin	5-205392178	5	210966018	Zm00001d017964	210959844	210965383	+	Putative RNA-dependent RNA polymerase		635	0.000111797				0.0397851	874	4.36716	5.92589e-05	76	0.246833
AC	AC β-Amyrin	5-210788229	5	216596206	Zm00001d018207	216597825	216606598	-	Ubiquitin ligase protein COP1		1619	0.000238771				0.00796862	212	1.05931	2.69652e-05	41	0.13316
AC	AC β-Amyrin	7-26032299	7	27106123	Zm00001d019311	26986086	26993698	+	IAA-amino acid hydrolase ILR1		112425	0.00392329				0.00069821	24	0.119922	3.78235e-05	52	0.168886
AC	AC β-Amyrin	7-122373486	7	126245536	Zm00001d020644	126245700	126253681	-	Mediator of RNA polymerase II transcription subunit 20a		164	0.000466426				0.0029445	86	0.429721	1.99118e-05	32	0.10393
AC	AC β-Amyrin	7-127753695	7	131677796	Zm00001d020769	131678626	131700543	-	Ubiquitin carboxyl-terminal hydrolase 17		830	0.00285607				0.00150905	50	0.249838	5.75575e-05	74	0.240338
AC	AC β-Amyrin	7-128889115	7	132944980	Zm00001d020794	132947391	132948359	+	Blue copper protein		-2411	0.00015301				0.0209724	503	2.51337	4.38012e-05	60	0.194868
AC	AC β-Amyrin	7-130269366	7	134250992	Zm00001d020834	134251695	134259327	+	Transcription factor BIM2		-703	0.00033652				0.00641706	170	0.849448	3.03312e-05	45	0.146151
AC	AC β-Amyrin	7-133084848	7	137154891	Zm00001d020937	137154591	137157038	-	IRK-interacting protein		0	1.39536e-05				0.310093	6395	31.9542	5.77673e-05	75	0.243586
AC	AC β-Amyrin	7-141509343	7	146387727	Zm00001d021215	146372201	146380667	-	NA		-7060	0.000142879				0.00289151	83	0.41473	6.48602e-06	14	0.0454693
AC	AC β-Amyrin	7-145673318	7	150588797	Zm00001d021384	150583860	150593396	-	Mediator of RNA polymerase II transcription subunit 8		0	0.000665282				0.000260237	7	0.0349773	2.86865e-06	11	0.0357259	Group3
AC	AC β-Amyrin	7-156151516	7	161511121	Zm00001d021726	161509716	161514515	-	G-type lectin S-receptor-like serine/threonine-protein kinase B120		0	2.29574e-06				0.214069	4450	22.2355	7.63016e-06	16	0.0519649
AC	AC β-Amyrin	7-157626187	7	162987311	Zm00001d021787	162992393	162997476	+	Sphingosine kinase 1		-5082	0.000635567				0.00224892	73	0.364763	2.06658e-05	33	0.107178
AC	AC β-Amyrin	7-159943634	7	165340891	Zm00001d021882	165341364	165341498	+	NA		-473	2.40159e-05				0.12773	2721	13.5962	4.20089e-05	58	0.188373
AC	AC β-Amyrin	7-162711729	7	168162717	Zm00001d022017	168160113	168162604	-	Probable indole-3-acetic acid-amido synthetase GH3.1		-113	0.000147385				0.00790903	210	1.04932	1.70914e-05	27	0.0876908
AC	AC β-Amyrin	10-75161817	10	74397972	Zm00001d024499	74394028	74403109	-	Nuclear factor 1 A-type isoform 2		0	0.00134493				0.00112226	37	0.18488	2.17406e-05	34	0.110425
AC	AC β-Amyrin	10-75682034	10	74929730	Zm00001d024509	74928701	74929729	+	polymerase delta 4		1	0.00114871				0.00113703	38	0.189877	1.90021e-05	31	0.100682
AC	AC β-Amyrin	10-76522060	10	75866095	Zm00001d024521	75864894	75867823	-	Pentatricopeptide repeat-containing protein mitochondrial		0	5.75112e-05				0.0361573	786	3.92745	2.92857e-05	44	0.142904
AC	AC β-Amyrin	10-125991608	10	126947612	Zm00001d025710	126946639	126951605	+	Protein STICHEL-like 2		0	0.0064139				0.000340939	10	0.0499675	3.06868e-05	47	0.152647
AC	AC β-Amyrin	10-133843566	10	135068044	Zm00001d025977	135065680	135068785	-	Metal-nicotianamine transporter YSL2		0	0.0131246				5.73923e-05	4	0.019987	1.13733e-05	20	0.0649562	Group3
AC	AC β-Amyrin	10-136271515	10	137457607	Zm00001d026066	137455971	137457804	+	Xyloglucan galactosyltransferase XLT2		0	4.29419e-06				1			5.73629e-05	73	0.23709
AC	AC β-Amyrin	1-29271494	1	29525092	Zm00001d028297	29513368	29517917	+	bhlh3;bHLH-transcription factor 3: Locus designated and assigned to a transcription factor family by the GRASSIUS project (Yilmaz et al 2009) , which also provided the mappings to the B73_Reference Genome sequence v2 gene models.		7175	0.000477464				0.00176058	55	0.274821	1.26001e-05	22	0.0714518
AC	AC β-Amyrin	1-30210426	1	30470156	Zm00001d028317	30517819	30521296	+	Leucine-rich repeat receptor-like serine/threonine-protein kinase BAM3		-47663	4.18172e-05				0.063952	1380	6.89552	3.69904e-05	51	0.165638
AC	AC β-Amyrin	1-36226991	1	35503011	Zm00001d028456	35502775	35505397	+	Regulator of Vps4 activity in the MVB pathway protein		0	0.000522594				0.00661548	176	0.879428	4.69318e-05	64	0.20786
AC	AC β-Amyrin	1-38369180	1	38786204	Zm00001d028543	38734079	38737199	+	Coronatine-insensitive protein 1		49005	0.000653027				0.00120564	41	0.204867	1.18527e-05	21	0.068204
AC	AC β-Amyrin	1-41474351	1	41834652	Zm00001d028653	41833738	41838204	+	tgd1;dTDP-glucose dehydratase homolog csu219: leaf cDNA csu219, 5' sequence similar to DTDP-glucose dehydratase		0	0.00209203				0.000811201	28	0.139909	2.42451e-05	36	0.116921
AC	AC β-Amyrin	1-41867108	1	42118265	Zm00001d028660	42116981	42126702	+	Acyl-CoA N-acyltransferase with RING/FYVE/PHD-type zinc finger domain		0	0.00010178				0.0167402	409	2.04367	2.4335e-05	37	0.120169
AC	AC β-Amyrin	1-46859043	1	47143665	Zm00001d028810	47141802	47151051	+	LL-diaminopimelate aminotransferase chloroplastic		0	0.00611714				0.000211708	6	0.0299805	1.8852e-05	30	0.0974342	Group3
AC	AC β-Amyrin	1-115309533	1	116896061	Zm00001d030253	116931237	116932947	-	(Z)-3-hexen-1-ol acetyltransferase		35176	0.00841448				5.24825e-05	3	0.0149903	6.90366e-06	15	0.0487171
AC	AC β-Amyrin	1-262368038	1	267119060	Zm00001d033557	267117778	267124917	+	RNA polymerase II transcription elongation factor		0	0.000299348				0.0114402	287	1.43407	4.65217e-05	63	0.204612
AC	AC β-Amyrin	1-274778540	1	279580741	Zm00001d033954	279578119	279582280	+	uce5;ubiquitin conjugating enzyme5:		0	2.06889e-06				0.912944	17880	89.3419	2.67821e-05	39	0.126665
AC	AC β-Amyrin	1-298043445	1	303455353	Zm00001d034836	303454791	303456205	+	Wiscott-Aldrich syndrome%2C C-terminal		0	0.00108162				0.00199899	68	0.339779	3.03662e-05	46	0.149399
AC	AC β-Amyrin	6-81857599	6	84743209	Zm00001d036334	84736095	84742496	+	Prolyl oligopeptidase family protein		713	6.28765e-06				0.520639	10501	52.4709	4.46179e-05	61	0.198116
AC	AC β-Amyrin	6-132614065	6	136570754	Zm00001d037759	136597264	136600860	+	Calmodulin binding protein%3B Putative calmodulin-binding family protein		-26510	0.000460489				0.00689937	183	0.914406	4.33975e-05	59	0.191621
AC	AC β-Amyrin	3-5678566	3	4842718	Zm00001d039456	4838566	4841548	-	RAP		-1170	0.00106718				0.000820792	29	0.144906	1.30934e-05	24	0.0779474
AC	AC β-Amyrin	3-33062094	3	32674284	Zm00001d040220	32671215	32675049	-	Enolase-phosphatase E1		0	0.000442801				0.00159624	54	0.269825	1.07171e-05	19	0.0617083
AC	AC β-Amyrin	3-56817357	3	56769954	Zm00001d040656	56766328	56774152	+	sweet17a;sugars will eventually be exported transporter17a:		0	3.57945e-06				1			4.84669e-05	65	0.211108
AC	AC β-Amyrin	3-56890017	3	56842536	Zm00001d040657	56843809	56844336	+	NA		-1273	3.75824e-06				1			5.07046e-05	68	0.220851
AC	AC β-Amyrin	3-69859428	3	70151385	Zm00001d040842	70151471	70153788	-	opr6;12-oxo-phytodienoic acid reductase6: Cytoplasmic		86	0.00836486				0.000344613	11	0.0549643	3.96559e-05	57	0.185125
AC	AC β-Amyrin	3-128196650	3	128680339	Zm00001d041590	128629007	128633579	+	rte2;rotten ear2: mutants strongly enhance the phenotype of rte1 mutants in soils with low boron content, producing shorter plants that fail to form all reproductive structures		46760	0.00706058				0.000276067	8	0.039974	2.75773e-05	42	0.136408
AC	AC β-Amyrin	3-139312732	3	140030342	Zm00001d041839	140023603	140029825	+	Dihydrolipoyllysine-residue acetyltransferase component 5 of pyruvate dehydrogenase complex chloroplastic		517	0.000518817				0.00208762	70	0.349773	1.59601e-05	26	0.084443
AC	AC β-Amyrin	3-176084597	3	178595148	Zm00001d042740	178593832	178600238	+	UDP-glycosyltransferase 91A1		0	0.000486342				0.00413572	123	0.614601	2.8394e-05	43	0.139656
AC	AC β-Amyrin	3-225428937	3	229136394	Zm00001d044475	229134070	229137097	-	HXXXD-type acyl-transferase family protein		0	6.58493e-06				0.405447	8261	41.2782	3.69332e-05	50	0.16239	Group3	Both
AC	AC β-Amyrin	9-23065003	9	22976769	Zm00001d045456	22969331	22971755	+	Zinc finger (C3HC4-type RING finger) family protein		5014	0.00110857				0.00157763	53	0.264828	2.49333e-05	38	0.123417
AC	AC β-Amyrin	9-142729491	9	145088302	Zm00001d047913	145088594	145088995	+	NA		-292	0.000717021				0.00394573	119	0.594614	3.89734e-05	55	0.178629
AC	AC β-Amyrin	4-188052372	4	191345302	Zm00001d052493	191343386	191345393	-	Aluminium induced protein with YGL and LRDR motifs		0	0.00013289				0.0006889	23	0.114925	1.5752e-06	9	0.0292303
AC	AC β-Amyrin	4-217633662	4	221215693	Zm00001d053234	221211009	221213468	-	Protein DETOXIFICATION 33		-2225	0.00119482				0.00107931	35	0.174886	1.87778e-05	29	0.0941864
AC	AC β-Amyrin	4-231107086	4	235593502	Zm00001d053589	235580791	235593799	+	Serine/threonine-protein phosphatase		0	8.21891e-05				0.0149227	363	1.81382	1.79206e-05	28	0.0909386	Group3
AC	Total AC	2-14542911	2	14988125	Zm00001d002538	14986698	14990518	-	GTP binding		0	0.0419066				8.31898e-05	4	0.019987	4.72962e-05	51	0.161874
AC	Total AC	2-107722563	2	110120587	Zm00001d004407	110120314	110125179	+	Zinc finger CCCH domain-containing protein 59		0	0.0046562				0.000158976	5	0.0249838	1.11894e-05	19	0.060306
AC	Total AC	2-187067730	2	192006542	Zm00001d005894	192024817	192028922	+	Leucine-rich repeat (LRR) family protein		-18275	0.0072103				0.000736542	20	0.099935	6.98132e-05	62	0.196788
AC	Total AC	2-219181198	2	225259854	Zm00001d007231	225279855	225281464	-	Probable beta-14-xylosyltransferase IRX9		20001	2.76462e-05				0.0265529	609	3.04302	1.11028e-05	18	0.057132
AC	Total AC	8-16036431	8	16475549	Zm00001d007997	16470428	16470965	+	NA		4584	1.78927e-09	8-16191259	16611223	140258	1			3.78277e-08	5	0.01587		Both
AC	Total AC	8-13913980	8	14289424	Zm00001d008604	14284242	14291436	+	Protein NRT1/ PTR FAMILY 8.1		0	1.61169e-05	8-16191259	16611223	2319787	0.354331	7517	37.5606	7.46573e-05	65	0.20631
AC	Total AC	8-14059282	8	14437850	Zm00001d008609	14444770	14445708	+	NA		-6920	2.997e-06	8-16191259	16611223	2165515	1			4.11125e-05	47	0.149178
AC	Total AC	8-14358483	8	14753260	Zm00001d008618	14742281	14746376	-	Putative XH domain family protein		-6884	3.8152e-05	8-16191259	16611223	-1864847	0.154723	3205	16.0146	7.69755e-05	67	0.212658
AC	Total AC	8-14376701	8	14770772	Zm00001d008619	14786063	14790046	-	tpi3;triose phosphate isomerase3: electrophoretic mobility; cytosolic; dimeric; intra/interlocus hybrids occur with Tpi4 & Tpi5		15291	6.36486e-05	8-16191259	16611223	-1821177	0.0345211	771	3.8525	3.08233e-05	35	0.11109
AC	Total AC	8-15986755	8	16425065	Zm00001d008665	16424145	16426175	+	Dehydration-responsive element-binding protein 2A		0	4.76581e-05	8-16191259	16611223	185048	0.143172	2952	14.7504	8.79875e-05	78	0.247572
AC	Total AC	8-16009314	8	16448178	Zm00001d008666	16426215	16435539	-	DCD (Development and Cell Death) domain protein		-12639	3.70404e-08	8-16191259	16611223	-175684	0.0101058	213	1.06431	8.49936e-09	4	0.012696
AC	Total AC	8-16091516	8	16508926	Zm00001d008668	16496333	16497172	-	NA		-11754	4.79278e-11	8-16191259	16611223	-114051	1			1.18676e-09	3	0.009522		Both
AC	Total AC	8-16191492	8	16611456	Zm00001d008669	16558205	16558516	+	Histone H4		52940	6.51369e-16	8-16191259	16611223	52707	3.90669e-07	1	0.00499675	1.29074e-20	1	0.003174	Group1	Both
AC	Total AC	8-16076493	8	16668912	Zm00001d008671	16753262	16778656	+	Cycloartenol synthase	Yes	-84350	1.59377e-12	8-16191259	16611223	-142039	1			4.48884e-11	2	0.006348		Both
AC	Total AC	8-16272626	8	16813417	Zm00001d008672	16791141	16796019	+	Cycloartenol synthase		17398	1.81473e-07	8-16191259	16611223	-179918	1			2.99833e-06	8	0.025392		Both
AC	Total AC	8-16375162	8	16916205	Zm00001d008678	16912445	16912510	-	NA		-3695	3.87775e-06	8-16191259	16611223	301222	1			5.21955e-05	54	0.171396
AC	Total AC	8-16424849	8	16966173	Zm00001d008679	16965852	16973486	-	Nucleotide/sugar transporter family protein		0	5.92043e-06	8-16191259	16611223	354629	0.000452672	13	0.0649578	5.55766e-08	6	0.019044
AC	Total AC	8-16873118	8	17414604	Zm00001d008700	17394723	17398865	-	vt2;vanishing tassel2: inflorescence development; TRP-depenedent auxin synthesis		-15739	0.00153357	8-16191259	16611223	783500	0.00402158	88	0.439714	8.01525e-05	69	0.219006
AC	Total AC	8-17066886	8	17621826	Zm00001d008716	17623710	17628383	-	NEP-interacting protein 1		1884	0.00132059	8-16191259	16611223	1012487	0.00119041	30	0.149903	2.25795e-05	30	0.09522
AC	Total AC	8-38661528	8	39750886	Zm00001d009152	39847449	39849992	-	Pectin acetylesterase 12		96563	3.95326e-05	8-16191259	16611223	23236226	0.0153501	337	1.68391	9.29359e-06	15	0.04761
AC	Total AC	8-63631811	8	65200124	Zm00001d009452	65141869	65150943	-	Putative clathrin assembly protein		-49181	5.18776e-05	8-16191259	16611223	48530646	0.0375609	825	4.12232	2.75692e-05	33	0.104742
AC	Total AC	8-128649870	8	133019231	Zm00001d010908	133021675	133038871	-	Peroxisomal nicotinamide adenine dinucleotide carrier		2444	0.00032079	8-16191259	16611223	116410452	0.00884123	190	0.949383	3.90628e-05	44	0.139656
AC	Total AC	5-3420559	5	3484369	Zm00001d013031	3486306	3487932	-	NA		1937	0.000593234				0.00418729	90	0.449708	3.45421e-05	40	0.12696
AC	Total AC	5-3641424	5	3734423	Zm00001d013046	3732917	3736177	+	Lipid phosphate phosphatase delta		0	2.98231e-05				0.00655553	145	0.724529	3.21563e-06	9	0.028566
AC	Total AC	5-3769534	5	3882759	Zm00001d013052	3881567	3886173	+	Hydroxyproline O-galactosyltransferase GALT4		0	0.000919743				0.00134525	33	0.164893	1.80676e-05	26	0.082524
AC	Total AC	5-13089774	5	13444884	Zm00001d013519	13440457	13446073	+	Protein UPSTREAM OF FLC		0	0.0142315				0.000173691	7	0.0349773	3.43852e-05	39	0.123786
AC	Total AC	5-19933752	5	20392105	Zm00001d013796	20375070	20392119	-	dcl105;dicer-like 105:		0	3.09434e-05				0.0967934	2018	10.0834	4.10886e-05	46	0.146004	Group1
AC	Total AC	5-20011182	5	20468585	Zm00001d013797	20398194	20418365	-	Endoribonuclease Dicer homolog 2		-50220	5.93943e-06				0.051071	1123	5.61135	4.85588e-06	10	0.03174
AC	Total AC	5-20069848	5	20527241	Zm00001d013798	20529397	20576095	-	Cycloartenol synthase	Yes	2156	0.000159169				0.0341488	761	3.80253	7.13266e-05	63	0.199962	Group1	Intra
AC	Total AC	5-21364404	5	21885125	Zm00001d013830	21883579	21886533	+	cytochrome P450 family 76 subfamily C polypeptide 7		0	0.00117776				0.0018881	45	0.224854	3.11684e-05	36	0.114264
AC	Total AC	5-25722511	5	26321267	Zm00001d013960	26332091	26335998	+	ATP-binding cassette sub-family G member 2		-10824	8.81286e-05				0.0387205	855	4.27222	4.63678e-05	50	0.1587
AC	Total AC	5-33308229	5	34484682	Zm00001d014158	34480783	34484281	-	Expressed protein; protein		-401	0.000179491				0.00790663	163	0.814471	2.05289e-05	28	0.088872
AC	Total AC	5-33664464	5	34841342	Zm00001d014166	34841496	34844540	+	Putative calcium-transporting ATPase 13 plasma membrane-type		-154	5.64575e-05				0.0591679	1265	6.32089	4.54618e-05	49	0.155526
AC	Total AC	5-37831156	5	39039165	Zm00001d014278	39066404	39076918	+	Ras-related protein RABA4a		-27239	0.000124698				0.0126126	277	1.3841	2.25892e-05	31	0.098394
AC	Total AC	5-56399885	5	58173388	Zm00001d014668	58174262	58178633	-	Core-2/I-branching beta-16-N-acetylglucosaminyltransferase family protein		874	0.000141648				0.00496113	109	0.544646	1.06593e-05	17	0.053958
AC	Total AC	5-61245630	5	63022799	Zm00001d014785	63016459	63020299	+	tap1;translocon-associated protein homolog1: vegetative meristem cDNA 7C02D06, similar to endoplasmic reticulum protein		2500	0.000392378				0.0057262	130	0.649578	3.14692e-05	37	0.117438
AC	Total AC	5-154850418	5	158596870	Zm00001d016347	158593846	158598525	-	Calcium-binding EF hand family protein		0	1.55043e-05				0.281167	5721	28.5864	5.81669e-05	56	0.177744
AC	Total AC	5-205392178	5	210966018	Zm00001d017964	210959844	210965383	+	Putative RNA-dependent RNA polymerase		635	2.35735e-05				0.0468706	1033	5.16164	1.62595e-05	23	0.073002
AC	Total AC	5-215005897	5	220836310	Zm00001d018435	220828387	220830479	-	NAC domain containing protein 74		-5831	5.4963e-05				0.00963412	207	1.03433	8.18178e-06	14	0.044436
AC	Total AC	7-17018002	7	17589578	Zm00001d019115	17576828	17591261	-	Cleavage and polyadenylation specificity factor (CPSF) A subunit protein		0	6.92225e-06				0.672785	13797	68.9402	6.18339e-05	58	0.184092
AC	Total AC	7-139096524	7	143800355	Zm00001d021137	143756966	143760726	+	U11/U12 small nuclear ribonucleoprotein 35 kDa protein		39629	0.00397606				0.00156876	38	0.189877	8.09934e-05	70	0.22218	Group3
AC	Total AC	7-158192144	7	163560551	Zm00001d021815	163543532	163559902	+	eif2;elongation initiation factor2: etiolated leaf cDNA 6C02E11(uaz224) similar to eIF-2 gamma chain		649	0.000692427				0.00344939	81	0.404737	3.33066e-05	38	0.120612	Group3
AC	Total AC	7-162711729	7	168162717	Zm00001d022017	168160113	168162604	-	Probable indole-3-acetic acid-amido synthetase GH3.1		-113	0.000164371				0.0229454	527	2.63329	5.08709e-05	53	0.168222
AC	Total AC	7-174563183	7	180079069	Zm00001d022564	180078570	180085192	-	BRCT domain-containing protein		0	1.04828e-05				0.134522	2776	13.871	2.04077e-05	27	0.085698
AC	Total AC	10-10159664	10	10177446	Zm00001d023558	10165237	10166640	-	Protein SENSITIVE TO PROTON RHIZOTOXICITY 1		-10806	7.97598e-05				0.0191987	427	2.13361	2.20343e-05	29	0.092046
AC	Total AC	10-19643822	10	20073593	Zm00001d023785	20081571	20083484	+	Expressed protein; protein		-7978	0.00116619				0.00143093	35	0.174886	2.38688e-05	32	0.101568
AC	Total AC	10-22819967	10	23328204	Zm00001d023817	23332450	23345034	-	Dihydrofolate synthetase		4246	2.15451e-05				0.165341	3426	17.1189	4.82517e-05	52	0.165048
AC	Total AC	10-71141975	10	70251673	Zm00001d024420	70277489	70282890	-	SET domain-containing protein		25816	8.33314e-06				0.306485	6222	31.0898	3.54438e-05	41	0.130134
AC	Total AC	10-75551467	10	74794507	Zm00001d024505	74756584	74774103	+	NA		20404	0.000145899				0.00269624	64	0.319792	6.19513e-06	13	0.041262
AC	Total AC	10-75680748	10	74928444	Zm00001d024509	74928701	74929729	+	polymerase delta 4		-257	0.000149835				0.00232581	58	0.289812	5.53039e-06	11	0.034914
AC	Total AC	10-76522060	10	75866095	Zm00001d024521	75864894	75867823	-	Pentatricopeptide repeat-containing protein mitochondrial		0	1.33963e-05				0.00101419	26	0.129916	2.59694e-07	7	0.022218
AC	Total AC	10-137688664	10	138885034	Zm00001d026120	138884177	138886680	+	Putative HLH DNA-binding domain superfamily protein		0	0.00174793				0.000571849	17	0.0849448	1.48093e-05	22	0.069828
AC	Total AC	1-14801875	1	15011877	Zm00001d027844	15012548	15013896	-	Ribosomal L18p/L5e family protein		671	0.000440985				0.00157788	39	0.194873	1.05613e-05	16	0.050784
AC	Total AC	1-33679383	1	33998251	Zm00001d028412	34030313	34038303	+	Filament-like plant protein 4		-32062	6.9797e-06				0.93317	18609	92.9846	8.42923e-05	74	0.234876
AC	Total AC	1-64266892	1	65100741	Zm00001d029293	65078005	65079230	-	myb156;MYB-transcription factor 156:		-21511	7.26596e-05				0.0913313	1899	9.48883	8.57581e-05	75	0.23805
AC	Total AC	1-158671111	1	160054943	Zm00001d030795	160029616	160033712	-	Plant calmodulin-binding protein-related		-21231	0.00500423				0.00103121	27	0.134912	6.79861e-05	61	0.193614
AC	Total AC	1-195182637	1	197497680	Zm00001d031653	197494482	197499476	+	Glycerophosphodiester phosphodiesterase GDPD2		0	0.0142981				7.98542e-05	3	0.0149903	1.67645e-05	24	0.076176
AC	Total AC	1-235123280	1	238494212	Zm00001d032798	238443613	238471678	-	RNase H family protein		-22534	0.0134555				0.000413172	11	0.0549643	7.2829e-05	64	0.203136
AC	Total AC	1-251159555	1	255229791	Zm00001d033228	255219556	255227771	-	Ornithine aminotransferase mitochondrial		-2020	0.000427423				0.00477711	103	0.514665	2.87934e-05	34	0.107916	Group3
AC	Total AC	1-271056897	1	275714621	Zm00001d033848	275704805	275707378	-	Transcription factor bHLH18		-7243	2.87633e-05				0.105664	2186	10.9229	4.16496e-05	48	0.152352
AC	Total AC	1-272339662	1	277056964	Zm00001d033874	277052957	277060142	-	Thioredoxin superfamily protein		0	0.000661348				0.0094772	205	1.02433	8.13557e-05	71	0.225354
AC	Total AC	6-60211026	6	62828710	Zm00001d035962	62954327	62957508	+	CYCLOPS		-125617	1.32545e-05				0.224992	4609	23.03	4.09238e-05	45	0.14283
AC	Total AC	6-81562244	6	84429331	Zm00001d036328	84474290	84479106	-	2-oxoglutarate dehydrogenase E1 component		44959	0.000541444				0.00863372	181	0.904412	6.20486e-05	60	0.19044
AC	Total AC	6-133401589	6	137252148	Zm00001d037775	137239727	137260611	-	Probable lactoylglutathione lyase chloroplastic		0	0.000362491				0.0185089	407	2.03368	8.66306e-05	76	0.241224
AC	Total AC	6-164118431	6	168088976	Zm00001d038979	168091533	168092573	-	ARM repeat superfamily protein		2557	0.000369462				0.01604	349	1.74387	7.72543e-05	68	0.215832
AC	Total AC	6-165767091	6	169718236	Zm00001d039085	169718647	169721555	+	ARM repeat superfamily protein		-411	4.80345e-05				0.0971423	2023	10.1084	6.19443e-05	59	0.187266
AC	Total AC	3-147278598	3	148448319	Zm00001d042044	148445216	148448764	+	Cell division protein FtsY homolog chloroplastic		0	0.000504042				0.00906401	196	0.979363	6.0746e-05	57	0.180918
AC	Total AC	3-160711912	3	162246366	Zm00001d042344	162243684	162248792	+	sacd1;stearoyl-acyl-carrier-protein desaturase1: encodes Stearoyl-acyl carrier protein desaturase		0	0.00280405				0.000997472	25	0.124919	3.85617e-05	43	0.136482
AC	Total AC	3-218265308	3	221798903	Zm00001d044201	221791738	221799973	+	ATP-dependent zinc metalloprotease FTSH 11 chloroplastic/mitochondrial		0	0.00697805				0.000170283	6	0.0299805	1.73995e-05	25	0.07935
AC	Total AC	9-20877660	9	20675331	Zm00001d045400	20678179	20679403	-	Putative homeobox DNA-binding and leucine zipper domain family protein		2848	0.0124491				6.54932e-05	2	0.0099935	1.2246e-05	20	0.06348
AC	Total AC	9-136803758	9	139128269	Zm00001d047679	139129905	139133566	+	csu634;<e5><ca>: protein phosphatase 2C-like (Alexandrov et al.)		-1636	0.000547943				0.0105377	224	1.11927	7.54215e-05	66	0.209484
AC	Total AC	9-137159209	9	139512660	Zm00001d047699	139511447	139519492	+	U2 small nuclear ribonucleoprotein B''		0	0.000122188				0.022553	517	2.58332	3.80339e-05	42	0.133308
AC	Total AC	9-143010110	9	145463699	Zm00001d047921	145465257	145467375	+	LOB domain-containing protein 31		-1558	0.000156121				0.0436089	956	4.7769	8.78086e-05	77	0.244398
AC	Total AC	4-28153241	4	29648229	Zm00001d049409	29640856	29648406	+	aco1;aconitase1: electrophoretic mobility; monomeric		0	0.00374088				0.000245592	9	0.0449708	1.36893e-05	21	0.066654
AC	Total AC	4-62545852	4	65037116	Zm00001d050089	65078952	65090738	+	Putative 1-phosphatidylinositol-4-phosphate 5-kinase/ zinc ion binding family		-41836	0.00117163				0.0034665	83	0.41473	5.44801e-05	55	0.17457
AC	Total AC	4-217239238	4	220900874	Zm00001d053228	220896827	220899845	+	Acyl carrier protein		1029	0.00314971				0.00204082	52	0.259831	8.32737e-05	73	0.231702
AC	Total AC	4-229953459	4	234430511	Zm00001d053564	234422924	234429170	-	KH domain-containing protein		-1341	3.10112e-05				0.20284	4163	20.8015	8.16263e-05	72	0.228528
AC	Total AC	4-231107086	4	235593502	Zm00001d053589	235580791	235593799	+	Serine/threonine-protein phosphatase		0	7.01965e-05				0.00518548	114	0.56963	5.76074e-06	12	0.038088	Group3
AD	AD 26:0	2-1565500	2	1557862	Zm00001d001829	1558296	1558697	-	OSJNBa0064G10.17 protein; protein		434	0.00159519	2-1445169	1421163	137133	0.00118717	38	0.189877	2.68479e-05	33	0.1053	Group1
AD	AD 26:0	2-50350326	2	51522501	Zm00001d003643	51509991	51522514	+	L-ascorbate peroxidase S chloroplastic/mitochondrial		0	0.00495357	2-1445169	1421163	-50088828	0.00122376	40	0.19987	7.88872e-05	70	0.223364
AD	AD 26:0	2-50330239	2	51542648	Zm00001d003644	51528732	51562581	+	Kinesin-like protein KIN-7C mitochondrial		0	0.00640489	2-1445169	1421163	-50107569	0.00103742	33	0.164893	8.58594e-05	75	0.239318
AD	AD 26:0	2-214726967	2	220866251	Zm00001d007048	220862814	220866296	+	NADH dehydrogenase [ubiquinone] flavoprotein 1 mitochondrial		0	0.000531179	2-1445169	1421163	-219441651	0.00243026	66	0.329786	1.87958e-05	19	0.0606273
AD	AD 26:0	8-5349828	8	5597129	Zm00001d008334	5578197	5580631	+	Pectinesterase		16498	0.000149027	8-155744686	161012814	155432183	0.0307701	701	3.50272	6.09541e-05	59	0.188264
AD	AD 26:0	8-14839615	8	15273392	Zm00001d008631	15272221	15287303	+	Putative pentatricopeptide repeat-containing protein		0	0.00324163	8-155744686	161012814	145725511	0.00212875	61	0.304802	8.89069e-05	77	0.2457
AD	AD 26:0	8-32936276	8	33859107	Zm00001d009060	33883210	33886191	+	Probable beta-D-xylosidase 5		-24103	0.000612414	8-155744686	161012814	127126623	0.0104918	282	1.40908	8.32419e-05	73	0.232937
AD	AD 26:0	8-93945923	8	96225674	Zm00001d010031	96226104	96230791	+	PIT1		-430	0.000300354	8-155744686	161012814	64782023	0.00411791	121	0.604607	1.80614e-05	18	0.0574364
AD	AD 26:0	8-102057570	8	104780112	Zm00001d010227	104776612	104781353	+	Putative NAC domain transcription factor superfamily protein isoform 1%3B Putative NAC domain transcription factor superfamily protein isoform 2		0	4.1678e-07	8-155744686	161012814	56231461	0.13535	3254	16.2594	9.97945e-07	4	0.0127636
AD	AD 26:0	8-135145121	8	139640733	Zm00001d011123	139676207	139677622	-	Zinc finger protein		35474	0.0024076	8-155744686	161012814	-21335192	0.0023765	65	0.324789	7.47893e-05	67	0.213791
AD	AD 26:0	8-155510296	8	160745929	Zm00001d011750	160744068	160748987	+	NADH:ubiquinone oxidoreductase intermediate-associated protein 30		0	2.06443e-05	8-155744686	161012814	263827	0.000151129	5	0.0249838	6.42256e-08	1	0.00319091	Group2
AD	AD 26:0	8-155517309	8	160752942	Zm00001d011753	160753687	160755164	-	HVA22-like protein f		745	3.06252e-05	8-155744686	161012814	-257650	0.129755	3130	15.6398	5.33908e-05	54	0.172309	Group3
AD	AD 26:0	8-155583615	8	160819965	Zm00001d011756	160818522	160825421	+	Protein VTE6 chloroplastic		0	2.61686e-05	8-155744686	161012814	187393	0.203127	4652	23.2449	6.98722e-05	64	0.204218	Group2
AD	AD 26:0	8-155635395	8	160870018	Zm00001d011758	160885990	160890793	+	NA		-15972	3.1083e-05	8-155744686	161012814	122021	0.0102164	274	1.36911	5.06904e-06	8	0.0255273	Group1
AD	AD 26:0	8-155744686	8	161012814	Zm00001d011762	161003849	161009679	-	Protein STICHEL-like 3		-3135	1.17411e-06	8-155744686	161012814	-3135	0.00629197	177	0.884425	1.45707e-07	2	0.00638182	Group3
AD	AD 26:0	8-155749217	8	161016896	Zm00001d011763	161020006	161022048	-	RING/FYVE/PHD zinc finger superfamily protein		3110	2.50788e-06	8-155744686	161012814	7192	0.899874	17991	89.8966	3.15984e-05	38	0.121255
AD	AD 26:0	8-156113698	8	161412678	Zm00001d011778	161412063	161413479	-	tip1;tonoplast intrinsic protein1: tip1 cDNA is 1097 bp long, including the 93 bp leader sequence. Its derived amino acid sequence has 76% identity with the tonoplast aquaporin from Arabidopsis.		0	0.00358875	8-155744686	161012814	399249	0.000801133	22	0.109929	3.95593e-05	44	0.1404
AD	AD 26:0	8-173390077	8	179074657	Zm00001d012710	179073312	179076818	+	SGS domain-containing protein		0	0.000806002	8-155744686	161012814	-18060498	0.0011796	37	0.18488	1.4134e-05	17	0.0542455	Group2
AD	AD 26:0	5-31013242	5	31978747	Zm00001d014089	31977227	31978440	-	Adenine nucleotide alpha hydrolases-like superfamily protein		-307	0.00102308	5-130926892	134384170	-102405730	0.000887856	29	0.144906	1.3545e-05	16	0.0510546
AD	AD 26:0	5-52573242	5	54216401	Zm00001d014580	54176767	54180389	-	NA		-36012	0.00397314	5-130926892	134384170	-80203781	9.58317e-05	3	0.0149903	6.0087e-06	9	0.0287182
AD	AD 26:0	5-157189682	5	160958461	Zm00001d016397	160952228	160958241	-	UDP-Glycosyltransferase superfamily protein		-220	5.57766e-06	5-157189682	160958461	-220	0.930485	18547	92.6748	6.83451e-05	62	0.197837
AD	AD 26:0	5-157340572	5	161107841	Zm00001d016402	161083876	161094541	+	Coatomer subunit beta'-3		13300	0.000158779	5-157189682	160958461	-125415	0.0282571	637	3.18293	5.97369e-05	57	0.181882
AD	AD 26:0	5-157557953	5	161323093	Zm00001d016410	161322019	161325897	-	RNA-binding (RRM/RBD/RNP motifs) family protein		0	3.52987e-05	5-157189682	160958461	363558	0.0418738	934	4.66697	2.13212e-05	26	0.0829637
AD	AD 26:0	5-162354505	5	166180286	Zm00001d016522	166131019	166131474	+	NA		48812	0.000915835	5-157189682	160958461	-5172558	0.00356056	98	0.489682	4.44573e-05	48	0.153164
AD	AD 26:0	5-172311287	5	176372295	Zm00001d016800	176392556	176394945	-	NA		20261	0.000177149	5-157189682	160958461	15434095	0.0025537	72	0.359766	7.06114e-06	12	0.0382909
AD	AD 26:0	5-172334370	5	176395378	Zm00001d016801	176395232	176398898	-	N-glycosylase/DNA lyase OGG1		0	0.000690287	5-157189682	160958461	15436771	0.00356018	97	0.484685	3.42e-05	39	0.124446
AD	AD 26:0	5-180109058	5	184533631	Zm00001d017077	184494219	184496209	-	pr1;red aleurone1: changes purple aleurone to red; encodes flavonoid 3'-hydroxylase		-37422	0.0014254	5-157189682	160958461	23535758	0.00140022	43	0.21486	2.81907e-05	35	0.111682
AD	AD 26:0	5-184089895	5	188678379	Zm00001d017199	188679379	188680432	-	Temperature-induced lipocalin-1		1000	0.000137805	5-157189682	160958461	27720918	0.0434399	967	4.83186	7.7977e-05	69	0.220173
AD	AD 26:0	5-184112651	5	188701134	Zm00001d017201	188694917	188699778	+	calcium-binding EF hand family protein		1356	8.37834e-05	5-157189682	160958461	-27736456	0.032513	742	3.70759	3.76283e-05	43	0.137209	Group3
AD	AD 26:0	7-13182715	7	13648182	Zm00001d019034	13647277	13649821	-	trh2;thioredoxin h homolog2:		0	0.0496682				0.000109588	4	0.019987	7.14189e-05	66	0.2106
AD	AD 26:0	7-82765692	7	85634808	Zm00001d020014	85615135	85627490	-	RNA recognition motif (RRM)-containing protein		-7318	3.92807e-05				0.0330064	751	3.75256	1.88718e-05	21	0.0670092
AD	AD 26:0	7-126941986	7	130837448	Zm00001d020741	130840864	130842003	+	Gibberellin receptor GID1L2		-3416	0.000236611				0.00630389	178	0.889422	2.1502e-05	27	0.0861546
AD	AD 26:0	7-147872512	7	153081876	Zm00001d021470	153075349	153079559	-	gst16;glutathione transferase16:		-2317	7.50558e-05				0.0226539	530	2.64828	2.42883e-05	30	0.0957274
AD	AD 26:0	7-153623216	7	158973674	Zm00001d021646	158960253	158969690	-	Phospholipase A I		-3984	0.000873028				0.00284288	81	0.404737	3.45147e-05	41	0.130827	Group3
AD	AD 26:0	10-125946858	10	126879586	Zm00001d025705	126856805	126878792	-	NAD-dependent protein deacetylase SRT1		-794	0.00309556				0.00085842	26	0.129916	3.67721e-05	42	0.134018
AD	AD 26:0	10-144630141	10	145901772	Zm00001d026441	145902092	145902805	+	NA		-320	0.00189771				0.0015659	50	0.249838	4.07897e-05	46	0.146782	Group3
AD	AD 26:0	1-17744190	1	18049292	Zm00001d027944	18050316	18050693	+	Expressed protein; protein		-1024	0.00786262	1-175333226	177246110	159195417	5.55819e-05	2	0.0099935	6.83642e-06	11	0.0351
AD	AD 26:0	1-75423817	1	76867687	Zm00001d029572	76869097	76877072	+	zinc finger (C3HC4-type RING finger) family protein		-1410	8.89879e-05	1-175333226	177246110	100369038	0.0726224	1601	7.9998	8.36863e-05	74	0.236128
AD	AD 26:0	1-115183334	1	116769212	Zm00001d030250	116773992	116777183	+	Transparent testa 12 protein		-4780	0.000197858	1-175333226	177246110	60468927	0.0296748	668	3.33783	7.65951e-05	68	0.216982
AD	AD 26:0	1-160967031	1	162407035	Zm00001d030837	162455095	162458202	+	NA		-48060	6.61299e-05	1-175333226	177246110	14787908	0.0196577	457	2.28352	1.89186e-05	22	0.0702001	Group2
AD	AD 26:0	1-175333226	1	177246110	Zm00001d031101	177235739	177243001	-	mbd106;methyl binding domain106:		-3109	7.22518e-06	1-175333226	177246110	-3109	0.192701	4441	22.1906	2.01668e-05	23	0.073391
AD	AD 26:0	1-204649583	1	207499047	Zm00001d031939	207515536	207517495	-	40S ribosomal protein S25-2		16489	0.000198723	1-231153117	234644395	-27126900	0.022124	515	2.57333	5.86266e-05	56	0.178691
AD	AD 26:0	1-212530882	1	215550813	Zm00001d032172	215551746	215556493	+	ATP-dependent 6-phosphofructokinase 5 chloroplastic		-933	0.000119138	1-231153117	234644395	19087902	0.0303348	689	3.44276	4.89004e-05	52	0.165927
AD	AD 26:0	1-241253099	1	244834842	Zm00001d032960	244814311	244818194	+	NA		16648	1.47095e-06	1-241271241	244852983	34789	1			2.12252e-05	25	0.0797728
AD	AD 26:0	1-241271241	1	244852983	Zm00001d032961	244858795	244867417	+	an1;anther ear1: andromonoecious dwarf, intermediate stature; few tassel branches; responds to gibberellins; an1-6923 includes deletion of Bz2+		-5812	6.80675e-07	1-241271241	244852983	-5812	0.986917	19603	97.9513	1.02199e-05	14	0.0446728
AD	AD 26:0	1-254464044	1	258662155	Zm00001d033312	258658935	258662151	+	NA		4	6.29307e-05	1-253830181	258040842	-618093	0.0314949	715	3.57268	2.80083e-05	34	0.108491	Group3
AD	AD 26:0	1-253341870	1	258856136	Zm00001d033318	258854604	258874451	+	Protein OSB2 chloroplastic		0	3.23166e-05	1-253830181	258040842	-813762	0.0227546	533	2.66327	1.11207e-05	15	0.0478637
AD	AD 26:0	1-282528619	1	287587490	Zm00001d034239	287588788	287596595	+	Kinesin-like protein KIN-8B		-1298	8.47649e-06	1-253830181	258040842	-29547946	0.0276097	625	3.12297	3.80721e-06	7	0.0223364
AD	AD 26:0	1-286970835	1	292088200	Zm00001d034407	292054220	292055148	-	NA		-33052	0.00297243	1-253830181	258040842	34013378	0.000726028	20	0.099935	3.03129e-05	37	0.118064
AD	AD 26:0	6-78981305	6	81808884	Zm00001d036283	81809428	81812765	+	Late embryogenesis abundant protein group 2		-544	0.0141839				2.96473e-05	1	0.00499675	6.59439e-06	10	0.0319091
AD	AD 26:0	6-128971455	6	132795099	Zm00001d037648	132796567	132805878	+	Disease resistance protein RPP13		-1468	0.000708526				0.00748952	213	1.06431	6.97625e-05	63	0.201027
AD	AD 26:0	6-159824386	6	163798684	Zm00001d038747	163792911	163797435	+	NA		1249	0.00540706				0.000772425	21	0.104932	5.59074e-05	55	0.1755
AD	AD 26:0	3-11860661	3	11158114	Zm00001d039663	11198572	11201977	+	Alba DNA/RNA-binding protein		-40458	0.000549783	3-48387270	48158169	36956192	0.00985298	261	1.30415	7.11034e-05	65	0.207409
AD	AD 26:0	3-24298169	3	23788312	Zm00001d040034	23839256	23843414	-	Multicopper oxidase LPR2		50944	7.0736e-05	3-48387270	48158169	-24314755	0.000811474	24	0.119922	1.01445e-06	5	0.0159546
AD	AD 26:0	3-45178099	3	44718984	Zm00001d040463	44744039	44746612	-	Magnesium-protoporphyrin IX monomethyl ester [oxidative] cyclase chloroplastic		25055	0.00122746	3-48387270	48158169	-3411557	0.00105544	35	0.174886	1.88582e-05	20	0.0638182
AD	AD 26:0	3-47479043	3	47271362	Zm00001d040504	47292181	47293995	-	early nodulin-like protein 18		20819	0.000491838	3-48387270	48158169	-864174	0.0102243	275	1.37411	6.63805e-05	60	0.191455
AD	AD 26:0	3-48387270	3	48158169	Zm00001d040526	48128556	48131414	-	Os05g0140333 protein		-26755	9.66672e-06	3-48387270	48158169	-26755	0.25602	5686	28.4115	3.44238e-05	40	0.127636
AD	AD 26:0	3-48943159	3	48736019	Zm00001d040539	48724573	48727639	+	Protoporphyrinogen oxidase 1 chloroplastic		8380	0.000122402	3-48387270	48158169	-566404	0.0169367	412	2.05866	2.92025e-05	36	0.114873
AD	AD 26:0	3-48978436	3	48770863	Zm00001d040541	48775678	48777774	+	Auxin-responsive protein IAA20		-4815	0.000110074	3-48387270	48158169	-617509	0.034334	787	3.93244	5.09673e-05	53	0.169118
AD	AD 26:0	3-132904934	3	133528139	Zm00001d041691	133497582	133501433	-	Uveal autoantigen with coiled-coil domains and ankyrin repeats isoform 4		-26706	0.00010691	3-48387270	48158169	85339413	0.0316459	722	3.60766	4.60012e-05	49	0.156355
AD	AD 26:0	3-152222312	3	153572203	Zm00001d042146	153564761	153570791	+	hex4;hexokinase4:		1412	0.0010549	3-48387270	48158169	-105406592	0.00306201	87	0.434717	4.40683e-05	47	0.149973
AD	AD 26:0	3-160713728	3	162248182	Zm00001d042344	162243684	162248792	+	sacd1;stearoyl-acyl-carrier-protein desaturase1: encodes Stearoyl-acyl carrier protein desaturase		0	7.05759e-05	3-48387270	48158169	-114085515	0.000629471	16	0.079948	7.96525e-07	3	0.00957274
AD	AD 26:0	3-161605802	3	163192870	Zm00001d042357	163188684	163192336	+	Protein XRI1		534	6.45314e-05	3-48387270	48158169	-115030515	0.0531566	1165	5.82122	4.65929e-05	51	0.162737
AD	AD 26:0	3-179856795	3	182673313	Zm00001d042881	182675814	182676400	+	Probable UDP-arabinopyranose mutase 5		-2501	0.000178992	3-48387270	48158169	-134517645	0.0190517	450	2.24854	4.63392e-05	50	0.159546
AD	AD 26:0	3-181734448	3	184589809	Zm00001d042939	184589461	184598254	+	Metal tolerance protein 11		0	0.000865358	3-48387270	48158169	-136431292	0.00739553	212	1.05931	8.29363e-05	72	0.229746
AD	AD 26:0	3-203783398	3	206966352	Zm00001d043674	206991601	206992551	+	Cytidine deaminase		-25249	0.0142929	3-48387270	48158169	-158833432	0.000353983	8	0.039974	6.67557e-05	61	0.194646
AD	AD 26:0	3-210178112	3	213708586	Zm00001d043914	213715142	213721168	-	Homeobox-DDT domain protein RLT1		6556	0.000254799	3-48387270	48158169	165556973	0.00644514	182	0.909409	2.35157e-05	29	0.0925365
AD	AD 26:0	3-219368747	3	222959807	Zm00001d044246	222967858	222968792	+	Histone H2A		-8051	0.000710769	3-48387270	48158169	-174809689	0.000203215	6	0.0299805	2.41941e-06	6	0.0191455	Group3
AD	AD 26:0	3-220764862	3	224390932	Zm00001d044291	224387800	224393287	-	actin binding protein family		0	0.000299204	3-48387270	48158169	176229631	0.0152213	375	1.87378	6.05695e-05	58	0.185073
AD	AD 26:0	3-225910043	3	229663939	Zm00001d044495	229664664	229670336	-	see2b;senescence enhanced2b:		725	0.0020926	3-48387270	48158169	181506495	0.000667845	17	0.0849448	2.02374e-05	24	0.0765819
AD	AD 26:0	9-26624476	9	26665436	Zm00001d045558	26665481	26667528	-	Phosphorylase superfamily protein		45	0.000453027				0.00361739	100	0.499675	2.34698e-05	28	0.0893455
AD	AD 26:0	9-29384348	9	29505482	Zm00001d045632	29535058	29540801	+	U-box domain-containing protein 14		-29576	9.26514e-05				0.0197049	458	2.28851	2.59495e-05	32	0.102109
AD	AD 26:0	9-40019574	9	40598781	Zm00001d045808	40484708	40494877	+	WW domain-containing protein		103904	0.00106472				0.00645357	183	0.914406	8.85576e-05	76	0.242509
AD	AD 26:0	9-47043041	9	47936040	Zm00001d045938	47945117	47971768	-	Expressed protein; protein		9077	9.02555e-05				0.0807599	1756	8.7743	9.35119e-05	78	0.248891
AD	AD 26:0	9-57153926	9	76909665	Zm00001d046254	76891003	76909916	+	Anther-specific proline-rich protein APG		0	0.0038922				0.00157672	51	0.254834	7.9787e-05	71	0.226555
AD	AD 26:0	9-86251432	9	88623573	Zm00001d046420	88586096	88599416	+	Plant Tudor-like RNA-binding protein		24157	0.00115757				0.00156272	49	0.244841	2.57284e-05	31	0.0989183
AD	AD 26:0	9-140535404	9	142948848	Zm00001d047838	142887493	142890734	-	Mitochondrial substrate carrier family protein		-58114	0.000633093				0.00100895	32	0.159896	9.74988e-06	13	0.0414819
AD	AD 26:0	4-224301429	4	228092778	Zm00001d053372	228098294	228104444	+	NA		-5516	0.00878883				0.000335311	7	0.0349773	4.04761e-05	45	0.143591
AD	AD 28:0	2-143854979	2	147697822	Zm00001d004898	147703036	147707778	-	ERAD-associated E3 ubiquitin-protein ligase HRD1A		5214	0.0120845	2-223591968	229973752	-82265974	0.000398254	11	0.0549643	6.37409e-05	69	0.21886
AD	AD 28:0	2-168797682	2	173008555	Zm00001d005406	173045666	173049298	-	LUC7 N_terminus domain-containing protein		37111	0.000126522	2-223591968	229973752	-56924454	0.0169037	355	1.77385	3.006e-05	38	0.120532
AD	AD 28:0	2-193042291	2	198137271	Zm00001d006098	198138267	198148545	+	Cyclopropane fatty acid synthase		-996	0.0182119	2-223591968	229973752	31825207	8.75048e-07	1	0.00499675	3.02068e-07	1	0.00317188	Group3
AD	AD 28:0	2-193104840	2	198199875	Zm00001d006106	198198555	198200085	+	NAC domain-containing protein 18		0	0.000113447	2-223591968	229973752	31773667	0.0186847	382	1.90876	2.98123e-05	36	0.114188
AD	AD 28:0	2-219394959	2	225478512	Zm00001d007240	225519590	225524863	+	Two-component response regulator-like APRR3		-41078	0.000424904	2-223591968	229973752	4448889	0.0113154	242	1.20921	6.36827e-05	68	0.215688
AD	AD 28:0	8-14596250	8	15003901	Zm00001d008622	15000230	15005452	-	enoyl-CoA reductase; gl26; CER10		0	0.000298295	8-156833898	162138060	-147132608	0.00864616	191	0.95438	3.57672e-05	45	0.142735
AD	AD 28:0	8-23076512	8	23804704	Zm00001d008883	23813842	23815357	+	Glyoxylate reductase		-9138	0.00729419	8-156833898	162138060	138322703	0.000385513	10	0.0499675	3.8754e-05	49	0.155422
AD	AD 28:0	8-125629924	8	129943074	Zm00001d010842	129920062	129926481	-	Pentatricopeptide repeat-containing protein		-16593	0.0114788	8-156833898	162138060	-32211579	2.3631e-05	4	0.019987	4.37269e-06	9	0.028547
AD	AD 28:0	8-155511037	8	160746670	Zm00001d011750	160744068	160748987	+	NADH:ubiquinone oxidoreductase intermediate-associated protein 30		0	0.000296462	8-156833898	162138060	1389073	0.0163303	345	1.72388	6.40909e-05	70	0.222032	Group2
AD	AD 28:0	8-156778956	8	162013716	Zm00001d011816	162012206	162014429	+	40S ribosomal protein S10-1		0	0.000971007	8-156833898	162138060	123631	0.0042568	104	0.519662	5.53725e-05	61	0.193485	Group3
AD	AD 28:0	8-156838926	8	162143088	Zm00001d011823	162142980	162146256	-	Bzip transcription factor-like; protein		0	6.38846e-05	8-156833898	162138060	4920	0.00574175	128	0.639584	5.80235e-06	11	0.0348907
AD	AD 28:0	5-22825265	5	23314422	Zm00001d013868	23311089	23316157	+	CDPK-related kinase 3		0	7.48297e-06	5-30325707	31261477	7945320	0.0222696	458	2.28851	2.7675e-06	8	0.0253751	Group1
AD	AD 28:0	5-30325452	5	31261222	Zm00001d014065	31254129	31259724	-	eif7;eucaryotic initiation factor7: belongs to a small gene family, and shares significant sequence homology with eif6.		-1498	2.7288e-05	5-30325707	31261477	-1753	0.129827	2584	12.9116	4.80059e-05	55	0.174454
AD	AD 28:0	5-32564958	5	33706762	Zm00001d014135	33669397	33672106	+	NA		34656	4.8116e-05	5-30325707	31261477	-2407920	0.0748522	1509	7.5401	4.87443e-05	56	0.177626
AD	AD 28:0	5-89752258	5	91971443	Zm00001d015468	91970566	91972678	+	Zinc finger protein CONSTANS-LIKE 5		0	0.000898932	5-30325707	31261477	-60709089	0.0034185	86	0.429721	4.20781e-05	51	0.161766
AD	AD 28:0	5-98543582	5	101002970	Zm00001d015611	101017647	101019586	-	Cyclin-dependent kinases regulatory subunit 1		14677	0.00314912	5-160695860	164453235	-63433649	0.000707061	15	0.0749513	3.12061e-05	40	0.126875
AD	AD 28:0	5-160695860	5	164453235	Zm00001d016483	164450745	164456623	+	MACPF domain-containing protein		0	8.89547e-06	5-160695860	164453235	0	0.108647	2151	10.748	1.43516e-05	19	0.0602658
AD	AD 28:0	5-174636435	5	178631462	Zm00001d016863	178551174	178635959	-	Pentatricopeptide repeat-containing protein		0	0.000612481	5-160695860	164453235	14097939	0.00828282	185	0.924399	6.69217e-05	74	0.234719
AD	AD 28:0	5-175637015	5	179615425	Zm00001d016897	179615636	179621420	+	Polyadenylate-binding protein RBP47B		-211	0.0015716	5-160695860	164453235	-15162401	0.00231865	59	0.294808	4.92755e-05	57	0.180797
AD	AD 28:0	5-191039784	5	196343050	Zm00001d017455	196315158	196316157	-	Uclacyanin-3		-26893	0.000141385	5-160695860	164453235	31861923	0.0189944	388	1.93874	3.71345e-05	47	0.149079
AD	AD 28:0	5-191115204	5	196418458	Zm00001d017456	196421600	196439701	+	ypt4;ypt homolog4:		-3142	0.000303983	5-160695860	164453235	-31968365	0.0174214	362	1.80882	6.96324e-05	77	0.244235
AD	AD 28:0	7-6068459	7	6431404	Zm00001d018821	6432129	6438573	-	RNA-binding protein CP33 chloroplastic		725	0.000352614	7-170895127	176479214	-170040641	0.00266904	67	0.334782	1.40006e-05	18	0.0570939
AD	AD 28:0	7-6301783	7	6673322	Zm00001d018828	6673483	6680117	+	ubiquitin-specific protease 8		-161	0.00101318	7-170895127	176479214	169799097	0.00364268	90	0.449708	4.98602e-05	58	0.183969
AD	AD 28:0	7-10786771	7	11063628	Zm00001d018969	11057172	11061083	+	tsa1;tryptophan synthase alpha subunit1: With products of orp1 and orp2 genes, forms tryptophan synthase. Plastidic.		2545	0.000179657	7-170895127	176479214	165418131	0.0120555	259	1.29416	3.04145e-05	39	0.123703
AD	AD 28:0	7-153620901	7	158971359	Zm00001d021646	158960253	158969690	-	Phospholipase A I		-1669	0.0167915	7-170895127	176479214	-17509524	4.67673e-05	5	0.0249838	1.18243e-05	16	0.0507502	Group3
AD	AD 28:0	7-154104072	7	159375226	Zm00001d021659	159376082	159383285	+	TBC domain containing protein		-856	0.00116098	7-170895127	176479214	17095929	0.00452814	109	0.544646	6.91621e-05	76	0.241063
AD	AD 28:0	7-168497065	7	173993452	Zm00001d022267	173985600	174005193	+	chromatin remodeling factor18		0	0.000108212	7-170895127	176479214	2474021	0.0295642	606	3.02803	4.36776e-05	53	0.16811		Inter
AD	AD 28:0	7-169244240	7	174781207	Zm00001d022302	174780748	174784557	+	Peptidase C15 pyroglutamyl peptidase I-like		0	3.89089e-05	7-170895127	176479214	1694657	0.00124777	28	0.139909	8.6615e-07	4	0.0126875
AD	AD 28:0	7-170151568	7	175702522	Zm00001d022337	175701774	175703113	+	Peptide deformylase 1A chloroplastic/mitochondrial		0	0.000283915	7-170895127	176479214	776101	0.00402184	100	0.499675	1.67658e-05	21	0.0666096	Group3
AD	AD 28:0	10-10526944	10	10601775	Zm00001d023576	10618705	10623956	-	Transmembrane 9 superfamily member 1		16930	0.00065967	10-133767597	134992219	-124368263	0.00748094	168	0.839454	6.5236e-05	72	0.228376
AD	AD 28:0	10-132523707	10	133726519	Zm00001d025914	133728878	133732604	+	NA		-2359	0.0653273	10-133767597	134992219	1259615	2.13066e-05	3	0.0149903	2.01615e-05	25	0.0792971
AD	AD 28:0	10-147332956	10	148722945	Zm00001d026600	148722106	148724784	+	Protein S-acyltransferase 11	Yes	0	0.000824828	10-133767597	134992219	-13729887	0.00416691	102	0.509669	4.66774e-05	54	0.171282	Group1	Intra
AD	AD 28:0	1-17639510	1	17945477	Zm00001d027934	17945836	17961550	+	ltk1;leucine-rich transmembrane protein kinase1: endosperm cDNA, multiple copy; one copy is near pds1		-359	0.00360196	1-109783544	112272927	94311377	0.00136822	31	0.154899	6.51542e-05	71	0.225204
AD	AD 28:0	1-45420093	1	45587394	Zm00001d028754	45596914	45598386	+	mitogen-activated protein kinase kinase kinase 13		-9520	2.81434e-06	1-109783544	112272927	66674541	0.410491	8381	41.8778	1.69491e-05	23	0.0729533
AD	AD 28:0	1-109783544	1	112272927	Zm00001d030193	112389810	112390904	-	F10K1.23		116883	8.82454e-07	1-109783544	112272927	116883	1			1.31844e-05	17	0.053922
AD	AD 28:0	1-145224071	1	147442869	Zm00001d030598	147514973	147540407	+	aberrant lateral root formation 4		-72104	0.014864	1-109783544	112272927	-35242046	0.000105567	7	0.0349773	2.25407e-05	29	0.0919846
AD	AD 28:0	1-191652800	1	193873656	Zm00001d031549	193854782	193874626	-	mab3;math-btb3:		0	0.00023342	1-211047710	214045620	-20170994	0.00804285	178	0.889422	2.66315e-05	31	0.0983284
AD	AD 28:0	1-191887760	1	194115327	Zm00001d031554	194112919	194119847	+	Type II inositol polyphosphate 5-phosphatase 15		0	0.000545793	1-211047710	214045620	19925773	0.0018158	43	0.21486	1.46919e-05	20	0.0634377
AD	AD 28:0	1-210148482	1	213132353	Zm00001d032104	213129148	213132671	-	Cyclase-associated protein 1		0	0.000125844	1-211047710	214045620	-912949	0.0114011	244	1.21921	2.07387e-05	27	0.0856409
AD	AD 28:0	1-211047710	1	214045620	Zm00001d032133	214045990	214046062	+	NA		-370	2.23508e-06	1-211047710	214045620	-370	1			3.13162e-05	41	0.130047
AD	AD 28:0	1-246329406	1	249904681	Zm00001d033084	249897363	249899939	+	NA		4742	2.36564e-06	1-246329406	249904681	4742	0.602036	12099	60.4557	2.05966e-05	26	0.082469
AD	AD 28:0	1-267452085	1	272181891	Zm00001d033719	272190270	272192279	+	Zinc finger protein CONSTANS-LIKE 7		-8379	0.00146264	1-246329406	249904681	-22285589	0.00216926	54	0.269825	4.3344e-05	52	0.164938
AD	AD 28:0	1-286520434	1	291606199	Zm00001d034387	291605273	291613251	-	ao1;aldehyde oxidase1: functionally cloned (Sekimoto et al 1997)		0	0.00128167	1-246329406	249904681	41700592	0.00092241	21	0.104932	1.73174e-05	24	0.0761252
AD	AD 28:0	6-69426699	6	72203460	Zm00001d036098	72196278	72199124	+	Putative DUF26-domain receptor-like protein kinase family protein		4336	1.09944e-05	6-69426699	72203460	4336	0.362629	7428	37.1159	5.35539e-05	60	0.190313		Inter
AD	AD 28:0	6-89574462	6	92026560	Zm00001d036558	92026884	92028242	-	NA		324	4.14054e-05	6-103288937	106363317	-14335075	0.100368	1999	9.98851	5.56501e-05	62	0.196657
AD	AD 28:0	6-94588427	6	97148358	Zm00001d036668	97142398	97149112	+	Core-2/I-branching beta-16-N-acetylglucosaminyltransferase family protein		0	0.00313981	6-103288937	106363317	9214205	6.61893e-06	2	0.0099935	3.88402e-07	2	0.00634377	Group3
AD	AD 28:0	6-112304156	6	115969154	Zm00001d037210	115967771	115968089	+	NA		1065	0.00829267	6-103288937	106363317	-9604454	8.18319e-05	6	0.0299805	1.0317e-05	13	0.0412345
AD	AD 28:0	6-136024148	6	139955598	Zm00001d037858	139991985	139995915	+	Protein kinase superfamily protein		-36387	0.000406436	6-139063611	143246601	3250686	0.00280954	73	0.364763	1.67663e-05	22	0.0697815
AD	AD 28:0	6-139063615	6	143246605	Zm00001d037949	143243175	143246248	+	Probable protein phosphatase 2C 73		357	3.33557e-05	6-139063611	143246601	353	0.148217	2966	14.8204	6.53449e-05	73	0.231548
AD	AD 28:0	6-140225426	6	144072250	Zm00001d037979	144060572	144071744	-	Anaphase-promoting complex subunit 1		-506	5.76526e-05	6-140331795	144207196	-135452	0.00233041	60	0.299805	2.26021e-06	6	0.0190313
AD	AD 28:0	6-143029341	6	146962332	Zm00001d038076	146985214	146990181	-	UDP-D-xylose:L-fucose alpha-13-D-xylosyltransferase MGP4		22882	4.21826e-05	6-145137213	149015849	-2025668	0.0097915	212	1.05931	6.48447e-06	12	0.0380626	Group1
AD	AD 28:0	6-145137213	6	149015849	Zm00001d038134	148972280	148984209	-	ARM REPEAT PROTEIN INTERACTING WITH ABF2		-31640	7.58256e-06	6-145137213	149015849	-31640	0.200356	4045	20.2119	2.18725e-05	28	0.0888128
AD	AD 28:0	3-9323980	3	8540008	Zm00001d039590	8533849	8540284	+	BEST Arabidopsis thaliana protein match is: TSL-kinase interacting protein 1 (TAIR:AT2G36960.3); Has 80 Blast hits to 74 proteins in 15 species: Archae - 0; Bacteria - 0; Metazoa - 0; Fungi - 0; Plants - 78; Viruses - 0; Other Eukaryotes - 2 (source /.../ BLink).		0	0.00706252	3-149593315	150855294	142315010	0.000301275	9	0.0449708	2.99173e-05	37	0.11736
AD	AD 28:0	3-10235460	3	9526412	Zm00001d039629	9515545	9516015	+	Pyridoxal phosphate (PLP)-dependent transferases superfamily protein		10397	0.00538349	3-149593315	150855294	141339279	0.000428669	13	0.0649578	3.22604e-05	43	0.136391
AD	AD 28:0	3-29011926	3	28624990	Zm00001d040127	28623780	28627767	-	Proline-rich receptor-like protein kinase PERK10		0	0.000465337	3-149593315	150855294	-122227527	0.00152994	34	0.16989	1.07896e-05	15	0.0475783
AD	AD 28:0	3-165976310	3	168553910	Zm00001d042464	168523227	168532465	+	NA		21445	6.3629e-06	3-165976310	168553910	21445	0.396321	8086	40.4037	3.50285e-05	44	0.139563
AD	AD 28:0	3-166046172	3	168620830	Zm00001d042468	168625125	168637170	+	Structural maintenance of chromosomes protein 2-2		-4295	9.85855e-06	3-165976310	168553910	-71215	0.434148	8822	44.0813	5.71883e-05	64	0.203001
AD	AD 28:0	3-166046172	3	168620830	Zm00001d042469	168636576	168651034	-	NA		15746	9.85855e-06	3-165976310	168553910	82666	0.539015	10868	54.3047	6.98523e-05	78	0.247407
AD	AD 28:0	3-166137199	3	168711121	Zm00001d042470	168688446	168712549	+	Protein kinase superfamily protein		0	6.69995e-05	3-165976310	168553910	-134536	0.0398459	814	4.06736	3.69309e-05	46	0.145907
AD	AD 28:0	3-169426930	3	171988006	Zm00001d042562	171983796	171984755	+	Mitogen-activated protein kinase kinase 9		3251	4.17137e-06	3-169559128	172124216	139461	1			5.58432e-05	63	0.199829		Inter
AD	AD 28:0	3-169559128	3	172124216	Zm00001d042563	172127089	172127799	-	Mitogen-activated protein kinase kinase 9		2873	3.95069e-06	3-169559128	172124216	2873	1			5.31037e-05	59	0.187141		Inter
AD	AD 28:0	3-169659141	3	172227966	Zm00001d042569	172229147	172233523	-	SRP72 RNA-binding domain		1181	4.17699e-05	3-169559128	172124216	104931	0.0654727	1330	6.64568	3.7766e-05	48	0.15225	Group3
AD	AD 28:0	3-219336048	3	222919337	Zm00001d044244	222918560	222918922	-	DUF3511 domain protein		-415	0.000308279	3-225418990	229126447	-6207525	0.00663133	157	0.78449	2.88255e-05	34	0.107844
AD	AD 28:0	4-14969197	4	16081469	Zm00001d049100	16064591	16085676	-	Target of Myb protein 1	Yes	0	2.87569e-05	4-146103632	149436328	-133350652	0.0244906	508	2.53835	1.06811e-05	14	0.0444064	Group1	Both
AD	AD 28:0	4-36587767	4	38216450	Zm00001d049636	38206611	38211306	-	Pre-mRNA-splicing factor SLU7-A		-5144	9.64444e-05	4-146103632	149436328	-111225022	0.0217645	443	2.21356	2.95423e-05	35	0.111016
AD	AD 28:0	4-56872673	4	59168789	Zm00001d050008	59178006	59180161	+	Histone H3 K4-specific methyltransferase SET7/9 family protein		-9217	0.00284816	4-146103632	149436328	90256167	0.00154176	36	0.179883	5.85604e-05	66	0.209344
AD	AD 28:0	4-124672869	4	127608437	Zm00001d050868	127596451	127602837	-	serk3;somatic embryogenesis receptor-like kinase3: a single copy cDNA;		-5600	0.000101304	4-146103632	149436328	-21833491	0.0224315	464	2.31849	3.18015e-05	42	0.133219
AD	AD 28:0	4-146018856	4	149349299	Zm00001d051231	149355775	149356525	-	NA		6476	4.32141e-06	4-146103632	149436328	-79803	1			5.76991e-05	65	0.206172
AD	AD 28:0	4-146103632	4	149436328	Zm00001d051234	149421262	149424901	-	hydroxyproline-rich glycoprotein family protein		-11427	1.17862e-06	4-146103632	149436328	-11427	0.0705227	1421	7.10038	1.43821e-06	5	0.0158594
AD	AD 28:0	4-162302784	4	165273080	Zm00001d051634	165270581	165276648	+	Ribose-phosphate pyrophosphokinase 4		0	0.000653303	4-164289749	167225453	1948805	0.00431716	106	0.529656	3.88614e-05	50	0.158594
AD	AD 28:0	4-164289749	4	167225453	Zm00001d051704	167226342	167230563	+	Putative U-box domain-containing protein 42		-889	7.23491e-06	4-164289749	167225453	-889	0.00542503	126	0.629591	7.08585e-07	3	0.00951565	Group3
AD	AD 28:0	4-167110072	4	170035566	Zm00001d051804	170036696	170039992	-	Glutamine synthetase root isozyme 4		1130	0.000297242	4-164289749	167225453	2811243	0.00111532	24	0.119922	5.27764e-06	10	0.0317188
AD	AD 28:0	4-171478033	4	174502398	Zm00001d051913	174494975	174502253	+	Actin protein 2/3 complex subunit 1B%3B Actin-related protein 2/3 complex subunit 1B		145	1.65426e-05	4-171468152	174492517	-2458	0.121055	2419	12.0871	2.82784e-05	33	0.104672
AD	AD 28:0	4-183220856	4	186411755	Zm00001d052298	186405579	186415852	-	zinc finger (C3HC4-type RING finger) family protein		0	3.21514e-05	4-171468152	174492517	11913062	0.163097	3268	16.3294	6.90006e-05	75	0.237891
AD	AD 28:0	4-187165256	4	190452425	Zm00001d052460	190483731	190486181	+	NA		-31306	1.77099e-06	4-171468152	174492517	-15991214	1			2.5226e-05	30	0.0951565
AD	AD 28:0	4-230541600	4	235015429	Zm00001d053575	234970571	234980633	+	Protein kinase domain superfamily protein		34796	0.000125735	4-171468152	174492517	-60478054	0.0349424	696	3.47774	5.85888e-05	67	0.212516
AD	AD 28:0	4-238319537	4	243051333	Zm00001d053889	243042533	243050543	+	cas1;cycloartenol synthase1: leaf cDNA csu265		790	0.000119551	4-171468152	174492517	-68550016	0.00120751	25	0.124919	2.41815e-06	7	0.0222032
AD	AD 28:0	4-238319537	4	243051333	Zm00001d053890	243050411	243053629	-	Squamosa promoter-binding-like protein 2		0	0.000119551	4-171468152	174492517	68557894	0.0165496	349	1.74387	2.79627e-05	32	0.1015
AD	AD 30:0	2-4197990	2	4156056	Zm00001d002001	4156560	4157278	-	NA		504	0.000587752	2-132972791	136513871	-132356593	0.00955822	190	0.949383	7.35354e-05	72	0.2255
AD	AD 30:0	2-14219825	2	14664061	Zm00001d002519	14661462	14662655	-	RING-H2 finger protein ATL3J		-1406	0.000160892	2-132972791	136513871	-121851216	0.0218799	474	2.36846	4.77246e-05	53	0.165993
AD	AD 30:0	2-62477055	2	63442030	Zm00001d003861	63431223	63436171	-	Potassium high-affinity transporter		-5859	0.000223569	2-132972791	136513871	-73077700	0.00954323	189	0.944386	2.99932e-05	35	0.109618
AD	AD 30:0	2-132972791	2	136513871	Zm00001d004756	136520729	136521986	+	12-dihydroxy-3-keto-5-methylthiopentene dioxygenase 4		-6858	2.24243e-06	2-132972791	136513871	-6858	1			3.14119e-05	37	0.115882
AD	AD 30:0	2-171515347	2	175600419	Zm00001d005484	175599089	175605258	-	pld12;phospholipase D12:		0	0.00294493	2-185615513	190555089	-14949831	0.00175267	31	0.154899	6.7999e-05	69	0.216104
AD	AD 30:0	2-171692724	2	175784279	Zm00001d005489	175795127	175802848	+	D-isomer specific 2-hydroxyacid dehydrogenase family protein		-10848	0.0010627	2-185615513	190555089	14752241	0.00352494	70	0.349773	5.05511e-05	59	0.184785
AD	AD 30:0	2-193051898	2	198146878	Zm00001d006098	198138267	198148545	+	Cyclopropane fatty acid synthase		0	0.0645149	2-185615513	190555089	-7583178	2.17478e-06	1	0.00499675	2.35425e-06	3	0.00939585	Group3
AD	AD 30:0	2-212458394	2	218598870	Zm00001d006889	218597203	218602040	+	Delta(14)-sterol reductase		0	6.79264e-05	2-185615513	190555089	-28042114	0.0385154	829	4.14231	3.62444e-05	41	0.12841
AD	AD 30:0	2-221285771	2	227402890	Zm00001d007307	227403959	227408879	+	Probable magnesium transporter NIPA4		-1069	0.000109926	2-185615513	190555089	-36848870	0.0065063	131	0.654575	1.08359e-05	12	0.0375834
AD	AD 30:0	8-16700415	8	17237729	Zm00001d008690	17240301	17243643	+	Putative RING zinc finger domain superfamily protein		-2572	0.000113982	8-114586520	117811061	100567418	0.00271634	52	0.259831	4.95008e-06	7	0.0219236
AD	AD 30:0	8-112746616	8	115949880	Zm00001d010455	115967122	115979410	+	NA		-17242	8.35435e-05	8-114586520	117811061	1831651	0.00342003	69	0.344776	4.59103e-06	5	0.0156597
AD	AD 30:0	8-114586520	8	117811061	Zm00001d010492	117765218	117780166	+	Protein kinase superfamily protein		30895	3.53117e-05	8-114586520	117811061	30895	0.0469421	991	4.95178	2.37205e-05	27	0.0845626
AD	AD 30:0	8-149335743	8	154367235	Zm00001d011555	154368362	154374551	-	Putative NAC domain transcription factor superfamily protein		1127	0.000758744	8-172918585	178659206	-24284655	0.00369676	77	0.38475	3.86631e-05	44	0.137806
AD	AD 30:0	8-159202703	8	164542668	Zm00001d011917	164542655	164544125	+	methyl esterase 10		0	0.00723267	8-172918585	178659206	14115081	0.000429096	8	0.039974	4.24652e-05	49	0.153466
AD	AD 30:0	8-172918585	8	178659206	Zm00001d012687	178645606	178650028	+	Putative phospholipase%2C patatin family protein		9178	3.01224e-05	8-172918585	178659206	9178	0.0844772	1720	8.59441	3.53237e-05	40	0.125278
AD	AD 30:0	5-9663464	5	10010522	Zm00001d013376	10004194	10008482	-	Probable LRR receptor-like serine/threonine-protein kinase		-2040	5.70683e-05	5-1052678	1090603	8913591	0.00671818	133	0.664568	6.04776e-06	8	0.0250556
AD	AD 30:0	5-25764324	5	26362136	Zm00001d013960	26332091	26335998	+	ATP-binding cassette sub-family G member 2		26138	2.28724e-05	5-25914804	26529870	193872	0.0650893	1332	6.65567	2.14641e-05	25	0.0782987
AD	AD 30:0	5-25874428	5	26472777	Zm00001d013964	26495725	26501623	-	ALG2-interacting protein X		22948	6.98708e-06	5-25914804	26529870	-28247	0.0811971	1637	8.17968	8.72687e-06	10	0.0313195
AD	AD 30:0	5-25914804	5	26529870	Zm00001d013966	26539982	26542353	+	Succinate dehydrogenase subunit 3		-10112	5.50716e-06	5-25914804	26529870	-10112	0.500719	9897	49.4529	3.80573e-05	43	0.134674
AD	AD 30:0	5-26004343	5	26611549	Zm00001d013967	26610074	26621214	-	Myosin-3		0	0.000136936	5-25914804	26529870	80204	0.0226819	496	2.47839	4.24964e-05	50	0.156597	Group3
AD	AD 30:0	5-35262373	5	36493119	Zm00001d014203	36522150	36523481	+	F-box/kelch-repeat protein SKIP11		-29031	9.03816e-06	5-35262373	36493119	-29031	0.694597	13679	68.3506	8.14774e-05	79	0.247424
AD	AD 30:0	5-144752988	5	148110293	Zm00001d016165	148099822	148110686	+	Ubiquitin carboxyl-terminal hydrolase 15		0	1.76447e-05	5-144752988	148110293	0	0.00676744	135	0.674562	2.02288e-06	2	0.0062639	Group2
AD	AD 30:0	5-201668449	5	207102060	Zm00001d017798	207066204	207098182	+	Histone-lysine N-methyltransferase SUVR5		3878	0.00232227	5-144752988	148110293	-58955911	0.00148838	25	0.124919	4.69218e-05	52	0.162861
AD	AD 30:0	7-9377077	7	9662168	Zm00001d018936	9658900	9661440	-	Probable ribose-5-phosphate isomerase 3 chloroplastic		-728	2.74159e-06	7-9377077	9662168	-728	0.630306	12434	62.1296	2.46566e-05	29	0.0908265
AD	AD 30:0	7-25519092	7	26624481	Zm00001d019299	26619326	26630241	-	Protein CIA1		0	0.000625731	7-9377077	9662168	16957158	0.00440537	93	0.464698	3.8045e-05	42	0.131542
AD	AD 30:0	7-99363268	7	102442599	Zm00001d020256	102404060	102407655	+	P-loop containing nucleoside triphosphate hydrolases superfamily protein		34944	0.0093447	7-164277213	169767858	67360203	0.000487327	9	0.0449708	6.0565e-05	66	0.206709
AD	AD 30:0	7-108081935	7	111383455	Zm00001d020399	111336735	111340518	-	Protein trichome birefringence-like 16		-42937	0.00011664	7-164277213	169767858	-58427340	0.0173206	370	1.8488	2.85107e-05	33	0.103354
AD	AD 30:0	7-150916602	7	156188732	Zm00001d021565	156178576	156211394	+	Disease resistance protein RPM1		0	0.000150631	7-164277213	169767858	13556464	0.00867968	171	0.854445	1.90197e-05	22	0.0689029
AD	AD 30:0	7-162114329	7	167549364	Zm00001d021985	167543499	167549627	+	Formin-like protein 6		0	0.0001037	7-164277213	169767858	2218231	0.00798584	152	0.759506	1.24253e-05	14	0.0438473
AD	AD 30:0	7-164277340	7	169767985	Zm00001d022085	169769393	169772957	+	UDP-arabinopyranose mutase 3		-1408	2.63037e-05	7-164277213	169767858	-1535	0.171309	3501	17.4936	5.9976e-05	64	0.200445	Group3
AD	AD 30:0	10-8854052	10	8782338	Zm00001d023529	8781222	8782218	-	aasr1;abscisic acid stress ripening1: protects the major ARS protein in maize; protects kernel yield under water deficit; SSR pio059, IDP9044		-120	0.000134706				0.0220791	480	2.39844	4.08225e-05	46	0.14407
AD	AD 30:0	1-951385	1	983818	Zm00001d027265	1012255	1023640	+	ATPase 7 plasma membrane-type		-28437	0.00383809	1-45926298	46173255	45149615	0.000939563	19	0.0949383	4.88013e-05	54	0.169125
AD	AD 30:0	1-45926298	1	46173255	Zm00001d028774	46171809	46175164	-	Protein kinase superfamily protein		0	9.8982e-06	1-45926298	46173255	0	0.294003	5908	29.5208	4.0006e-05	45	0.140938
AD	AD 30:0	1-46848326	1	47132948	Zm00001d028809	47129751	47131445	-	PLAC8 family protein		-1503	5.67134e-06	1-46848326	47132948	-1503	1			7.41816e-05	74	0.231764
AD	AD 30:0	1-80872484	1	82470608	Zm00001d029679	82474257	82474886	+	Ethylene-responsive transcription factor ERF025		-3649	4.30727e-06	1-80872484	82470608	-3649	1			5.75245e-05	63	0.197313
AD	AD 30:0	1-81645963	1	83260897	Zm00001d029707	83264283	83265235	+	gst38;glutathione transferase38:		-3386	0.000570525	1-80872484	82470608	-793675	0.0095089	186	0.929396	7.12011e-05	71	0.222368
AD	AD 30:0	1-191652147	1	193873003	Zm00001d031549	193854782	193874626	-	mab3;math-btb3:		0	0.000147942	1-254465290	258660909	-64786283	0.00564805	117	0.58462	1.25297e-05	15	0.0469792
AD	AD 30:0	1-195788314	1	198116192	Zm00001d031666	198113791	198116973	-	Probable aldo-keto reductase 4		0	0.00055976	1-254465290	258660909	-60543936	0.00650516	130	0.649578	4.92423e-05	55	0.172257
AD	AD 30:0	1-247951013	1	251868682	Zm00001d033138	251842429	251846045	+	Mitochondrial transcription termination factor family protein		22637	0.0019471	1-254465290	258660909	6814864	0.00304041	59	0.294808	7.71798e-05	76	0.238028
AD	AD 30:0	1-254465290	1	258660909	Zm00001d033312	258658935	258662151	+	NA		0	2.83721e-05	1-254465290	258660909	0	0.0802139	1612	8.05476	3.18462e-05	38	0.119014	Group3
AD	AD 30:0	1-297647656	1	303076001	Zm00001d034826	303088440	303107650	-	Elongation factor G-1 mitochondrial		12439	7.54206e-05	1-297805382	303207035	-99385	0.0544261	1122	5.60636	5.50186e-05	60	0.187917
AD	AD 30:0	6-69426699	6	72203460	Zm00001d036098	72196278	72199124	+	Putative DUF26-domain receptor-like protein kinase family protein		4336	5.77313e-06	6-69426699	72203460	4336	0.647571	12797	63.9434	5.04581e-05	57	0.178521		Inter
AD	AD 30:0	6-93494476	6	95991077	Zm00001d036642	95986850	95990149	-	Zinc-binding protein		-928	0.00104789	6-69426699	72203460	23783390	0.000840352	17	0.0849448	1.31585e-05	16	0.0501112
AD	AD 30:0	6-94588411	6	97148342	Zm00001d036668	97142398	97149112	+	Core-2/I-branching beta-16-N-acetylglucosaminyltransferase family protein		0	0.0141774	6-69426699	72203460	-24938938	0.000426189	7	0.0349773	7.86502e-05	77	0.24116	Group3
AD	AD 30:0	6-108055787	6	112506606	Zm00001d037109	112504977	112510057	-	Smr domain containing protein		0	1.2029e-05	6-121104840	124798934	-12288877	0.102104	2074	10.3633	1.79441e-05	21	0.0657709
AD	AD 30:0	6-112303651	6	115968649	Zm00001d037210	115967771	115968089	+	NA		560	0.00120653	6-121104840	124798934	8830845	0.000637515	12	0.059961	1.15977e-05	13	0.0407153
AD	AD 30:0	3-9957972	3	9233132	Zm00001d039620	9228971	9231614	+	D-Tyr-tRNA(Tyr) deacylase family protein		1518	0.000103645	3-169425035	171986111	162754497	0.0294952	631	3.15295	4.18753e-05	47	0.147202
AD	AD 30:0	3-136450593	3	137105970	Zm00001d041775	137091203	137104652	+	2-dehydro-3-deoxyphosphooctonate aldolase 2		1318	0.00210596	3-169425035	171986111	34881459	0.00202579	36	0.179883	5.70172e-05	62	0.194181
AD	AD 30:0	3-166046210	3	168620868	Zm00001d042469	168636576	168651034	-	NA		15708	3.20467e-05	3-169425035	171986111	-3335077	0.0768129	1566	7.82491	3.42524e-05	39	0.122146
AD	AD 30:0	3-166143478	3	168717400	Zm00001d042470	168688446	168712549	+	Protein kinase superfamily protein		4851	0.000104386	3-169425035	171986111	3273562	0.0138011	279	1.39409	2.0818e-05	24	0.0751668
AD	AD 30:0	3-169425035	3	171986111	Zm00001d042562	171983796	171984755	+	Mitogen-activated protein kinase kinase 9		1356	5.8289e-06	3-169425035	171986111	1356	1			7.60828e-05	75	0.234896		Inter
AD	AD 30:0	3-197459432	3	200447962	Zm00001d043451	200445235	200450462	-	Dynamin-related protein 5A		0	0.000238159	3-169425035	171986111	28459124	0.0213228	459	2.29351	6.69845e-05	68	0.212973
AD	AD 30:0	3-225357621	3	229060042	Zm00001d044470	229091994	229098812	+	Adaptin ear-binding coat-associated protein 1 NECAP-1		-31952	5.71081e-05	3-225417850	229125307	26495	0.0067452	134	0.669565	6.0745e-06	9	0.0281875		Both
AD	AD 30:0	3-225417850	3	229125307	Zm00001d044474	229126550	229127272	-	Protein LURP-one-related 8		1243	4.53668e-06	3-225417850	229125307	1243	1			6.03529e-05	65	0.203577		Both
AD	AD 30:0	9-20769490	9	20544054	Zm00001d045396	20538053	20538959	+	NA		5095	0.00151231	9-120501907	121980369	101441410	0.00411778	83	0.41473	8.08719e-05	78	0.244292
AD	AD 30:0	9-31655800	9	31837278	Zm00001d045660	31624631	31625506	-	3-ketoacyl-CoA synthase	Yes	-211772	0.000938297	9-120501907	121980369	-90354863	0.00210302	41	0.204867	2.78936e-05	32	0.100222	Group1
AD	AD 30:0	9-102484012	9	104955967	Zm00001d046767	104954887	104960193	-	Zinc finger protein1		0	0.000216073	9-120501907	121980369	-17020176	0.0101151	207	1.03433	3.06718e-05	36	0.11275
AD	AD 30:0	9-155848699	9	158647900	Zm00001d048556	158637581	158648645	+	peptidyl-prolyl cis-trans isomerases		0	0.000771847	9-156764160	159589276	940631	0.00180331	32	0.159896	2.01612e-05	23	0.0720348
AD	AD 30:0	9-156515560	9	159317797	Zm00001d048574	159326202	159349212	-	Probable amino-acid acetyltransferase NAGS1 chloroplastic		8405	5.38464e-05	9-156764160	159589276	-240064	0.0359864	754	3.76755	2.74267e-05	31	0.0970904	Group2	Both
AD	AD 30:0	4-14954276	4	16065484	Zm00001d049100	16064591	16085676	-	Target of Myb protein 1	Yes	0	7.34894e-06	4-14980302	16092574	-6898	0.00867439	170	0.849448	1.11994e-06	1	0.00313195	Group1	Both
AD	AD 30:0	4-14980302	4	16092574	Zm00001d049101	16088328	16089397	-	Probable ubiquitin-conjugating enzyme E2 25		-3177	4.1624e-06	4-14980302	16092574	-3177	1			5.57322e-05	61	0.191049		Both
AD	AD 30:0	4-15116034	4	16199392	Zm00001d049107	16170775	16174409	-	NA		-24983	7.59359e-06	4-14980302	16092574	78201	0.246318	4976	24.8638	2.65402e-05	30	0.0939585		Both
AD	AD 30:0	4-15617676	4	16696944	Zm00001d049120	16707652	16709604	-	NA		10708	0.00298009	4-14980302	16092574	615078	0.000191265	4	0.019987	8.76508e-06	11	0.0344514
AD	AD 30:0	4-16041839	4	17154150	Zm00001d049134	17164717	17175994	+	NA		-10567	0.00191607	4-14980302	16092574	-1072143	0.0016192	29	0.144906	4.24524e-05	48	0.150334
AD	AD 30:0	4-73785130	4	76541304	Zm00001d050253	76519506	76527273	+	Carrier protein CGI-69		14031	9.95252e-05	4-74892213	77638649	1111376	0.00943263	185	0.924399	1.39679e-05	17	0.0532431
AD	AD 30:0	4-158223098	4	161649312	Zm00001d051532	161648710	161651033	-	Pentatricopeptide repeat-containing protein		0	0.000194194	4-164664266	167612483	-5961450	0.00153576	27	0.134912	4.77935e-06	6	0.0187917	Group3
AD	AD 30:0	4-164278652	4	167214356	Zm00001d051702	167217231	167220804	+	BSD domain-containing protein		-2875	0.000342021	4-164664266	167612483	391679	0.00335979	66	0.329786	1.68651e-05	19	0.059507
AD	AD 30:0	4-164289749	4	167225453	Zm00001d051704	167226342	167230563	+	Putative U-box domain-containing protein 42		-889	0.000101479	4-164664266	167612483	381920	0.0163488	349	1.74387	2.37398e-05	28	0.0876946	Group3
AD	AD 30:0	4-165652057	4	168564441	Zm00001d051736	168565296	168566288	+	RING/U-box superfamily protein		-855	1.31531e-05	4-165675190	168587574	21286	0.361805	7273	36.3414	6.30811e-05	67	0.209841
AD	AD 30:0	4-165675190	4	168587574	Zm00001d051740	168581650	168605013	-	Serine protease SPPA chloroplastic		0	1.04551e-05	4-165675190	168587574	0	0.504107	9963	49.7826	6.93246e-05	70	0.219236
AD	AD 30:0	4-166259106	4	169187707	Zm00001d051773	169202307	169204728	+	Zinc finger (C3HC4-type RING finger) family protein		-14600	0.000347916	4-165675190	168587574	-614733	0.0107657	219	1.09429	5.0546e-05	58	0.181653
AD	AD 30:0	4-167110072	4	170035566	Zm00001d051804	170036696	170039992	-	Glutamine synthetase root isozyme 4		1130	0.000127148	4-165675190	168587574	1449122	0.0159195	340	1.6989	2.85612e-05	34	0.106486
AD	AD 30:0	4-171469543	4	174493908	Zm00001d051913	174494975	174502253	+	Actin protein 2/3 complex subunit 1B%3B Actin-related protein 2/3 complex subunit 1B		-1067	8.37245e-05	4-165675190	168587574	-5907401	0.019071	411	2.05367	2.29089e-05	26	0.0814307
AD	AD 30:0	4-173340343	4	176342723	Zm00001d052008	176339769	176344984	-	Putative clathrin assembly protein		0	4.74232e-05	4-165675190	168587574	7752195	0.00365822	76	0.379753	2.87415e-06	4	0.0125278
AD	AD 30:0	4-174936322	4	177961144	Zm00001d052056	177955969	177961410	-	T-complex protein 1 subunit alpha		0	8.1129e-05	4-165675190	168587574	9368395	0.0451827	953	4.7619	4.95465e-05	56	0.175389
AD	AD 30:0	4-183298974	4	186500210	Zm00001d052303	186500641	186503477	-	D-aminoacid aminotransferase-like PLP-dependent enzymes superfamily protein		431	0.000369826	4-165675190	168587574	17913067	0.0152113	324	1.61895	7.36282e-05	73	0.228632
AD	AD 30:0	4-237873132	4	242579886	Zm00001d053868	242572673	242573902	+	NA		5984	0.000847011	4-237864891	242571645	-1028	0.00139271	23	0.114925	1.72821e-05	20	0.062639	Group1
AD	AD 30:0	4-237983931	4	242693613	Zm00001d053874	242693585	242697891	+	Mediator of RNA polymerase II transcription subunit 17		0	5.51925e-05	4-237864891	242571645	-121940	0.0206677	439	2.19357	1.67499e-05	18	0.0563751
AD	AD 30:0	4-239292476	4	244176896	Zm00001d053953	244172415	244173660	+	Lil3 protein		3236	3.0477e-05	4-237864891	242571645	-1600770	0.111846	2287	11.4276	4.63217e-05	51	0.159729
AD	AD 32:0	2-10376265	2	10493141	Zm00001d002332	10488890	10496373	-	NAD(P)-binding Rossmann-fold superfamily protein		0	0.000124118				0.0507269	996	4.97677	8.1696e-05	50	0.159352
AD	AD 32:0	2-31510666	2	32473086	Zm00001d003108	32464010	32470101	-	aprt1;adenine phosphoribosyltransferase1:		-2985	0.000196343				0.0451975	894	4.4671	0.000112102	71	0.22628		Intra
AD	AD 32:0	2-44934172	2	46162870	Zm00001d003502	46156330	46162045	-	Signal recognition particle 19 kDa protein		-825	0.00122656				0.0002166	2	0.0099935	4.28824e-06	3	0.00956114
AD	AD 32:0	2-48762569	2	50140824	Zm00001d003613	50128295	50141133	+	Protein TIC 40 chloroplastic		0	0.000533822				0.0169453	330	1.64893	0.000114096	72	0.229467
AD	AD 32:0	2-49347425	2	50781981	Zm00001d003624	50750672	50751874	-	U-box domain-containing protein 26		-30107	0.000190656				0.0311804	630	3.14795	7.74778e-05	46	0.146604
AD	AD 32:0	2-53983248	2	55386203	Zm00001d003703	55390825	55395981	+	Lipid phosphate phosphatase delta		-4622	8.84806e-06				1			0.000111798	70	0.223093
AD	AD 32:0	2-184571625	2	189444029	Zm00001d005808	189439983	189444202	+	Probable ethanolamine kinase		0	0.000250379				0.0193824	391	1.95373	6.42331e-05	36	0.114734
AD	AD 32:0	8-1720808	8	1865001	Zm00001d008226	1889016	1893402	-	Sialin		24015	3.31337e-06	8-1720808	1865001	24015	0.894475	17801	88.9472	4.06892e-05	21	0.066928
AD	AD 32:0	8-16209571	8	16630093	Zm00001d008669	16558205	16558516	+	Histone H4		71577	1.97e-07	8-16209571	16630093	71577	0.000523085	6	0.0299805	2.47271e-09	1	0.00318705	Group1	Both
AD	AD 32:0	8-28542730	8	29500098	Zm00001d009000	29485965	29488075	-	40S ribosomal protein S15a-1		-12023	0.00327549	8-26344466	27201224	2284741	0.00121929	17	0.0849448	5.36393e-05	29	0.0924244	Group1
AD	AD 32:0	8-113533683	8	116788397	Zm00001d010470	116794753	116821433	-	E3 ubiquitin-protein ligase KEG		6356	0.00429001	8-26344466	27201224	89593529	0.00231966	40	0.19987	0.000124569	78	0.24859
AD	AD 32:0	8-161382001	8	166834081	Zm00001d012032	166819383	166835118	+	Transcription factor TFIIE alpha subunit		0	0.00162039	8-26344466	27201224	-139618159	0.00442417	67	0.334782	9.20898e-05	57	0.181662
AD	AD 32:0	8-162839248	8	168286074	Zm00001d012102	168283208	168289577	+	mgt8;magnesium transporter8: encodes CorA/MRS2/MGT-type magnesium transporter		0	0.00477712	8-26344466	27201224	-141081984	0.00171732	27	0.134912	0.000104278	63	0.200784
AD	AD 32:0	8-172809244	8	178458156	Zm00001d012677	178446315	178457867	-	Glycerophosphodiester phosphodiesterase GDPD5		-289	0.000118352	8-26344466	27201224	151245091	0.0294263	598	2.98806	4.72517e-05	27	0.0860503
AD	AD 32:0	5-2277567	5	2357778	Zm00001d012957	2355513	2357943	+	Expansin-A6		0	5.33568e-05				0.0983029	1974	9.86359	6.90164e-05	39	0.124295
AD	AD 32:0	5-35020478	5	36213602	Zm00001d014200	36213527	36214422	-	Expressed protein; protein		0	6.50168e-06				1			8.41542e-05	53	0.168914
AD	AD 32:0	5-36078348	5	37305514	Zm00001d014232	37307293	37319758	-	F-box/LRR-repeat protein 15		1779	3.64182e-05				0.114418	2280	11.3926	5.57877e-05	32	0.101986
AD	AD 32:0	5-37396477	5	38633101	Zm00001d014271	38630685	38632757	+	Caltractin		344	0.000704123				0.0100975	170	0.849448	9.13902e-05	54	0.172101
AD	AD 32:0	5-37732894	5	38940714	Zm00001d014275	38929696	38950577	+	CONTAINS InterPro DOMAIN/s: CTLH C-terminal LisH motif (InterPro:IPR006595); BEST Arabidopsis thaliana protein match is: LisH and RanBPM domains containing protein (TAIR:AT1G61150.1); Has 333 Blast hits to 242 proteins in 88 species: Archae - 0; Ba /.../ - 0; Metazoa - 104; Fungi - 47; Plants - 152; Viruses - 0; Other Eukaryotes - 30 (source: NCBI BLink).		0	0.000211312				0.0338742	674	3.36781	9.19612e-05	56	0.178475
AD	AD 32:0	5-37831156	5	39039165	Zm00001d014278	39066404	39076918	+	Ras-related protein RABA4a		-27239	0.000201736				0.0298819	606	3.02803	7.84821e-05	47	0.149791
AD	AD 32:0	5-60831153	5	62641034	Zm00001d014773	62639884	62646464	+	cdpk1;calcium dependent protein kinase1: sequence and motifs similar to calcium-dependent protein kinases, but CDPK1 has high activity in absence of calcium, and is not activated by calcium (Furumoto 1996).		0	0.00745445				0.000316473	4	0.019987	3.29269e-05	18	0.0573669
AD	AD 32:0	5-176436469	5	180424340	Zm00001d016935	180421151	180425188	+	nfa104;nucleosome/chromatin assembly factor A104: similar to Homo sapiens SET domain protein; participates in silencing of MuDR (Woodhouse et al 2006)		0	0.000150269				0.0141627	258	1.28916	2.99233e-05	16	0.0509928
AD	AD 32:0	5-176536256	5	180475269	Zm00001d016938	180472917	180476181	+	sut5;sucrose transporter5:		0	2.18488e-05				0.0475735	941	4.70194	1.53594e-05	10	0.0318705
AD	AD 32:0	5-206795964	5	212394242	Zm00001d018030	212391759	212393282	+	Photosynthetic NDH subunit of subcomplex B 4 chloroplastic		960	0.000317533				0.0249743	509	2.54335	0.000101068	61	0.19441
AD	AD 32:0	7-147421252	7	152609442	Zm00001d021454	152609402	152609851	-	SAUR55-auxin-responsive SAUR family member		0	0.00224523	7-159047322	164392411	-11782560	0.00202156	29	0.144906	6.03797e-05	34	0.10836	Group3
AD	AD 32:0	7-159047322	7	164392411	Zm00001d021846	164385228	164417998	-	Insulin-degrading enzyme-like 1 peroxisomal		0	2.68247e-05	7-159047322	164392411	0	0.171671	3431	17.1439	6.11934e-05	35	0.111547
AD	AD 32:0	7-159147600	7	164493326	Zm00001d021850	164513895	164520130	-	Cupredoxin superfamily protein		20569	3.06175e-05	7-159047322	164392411	121484	0.131647	2637	13.1764	5.40984e-05	30	0.0956114
AD	AD 32:0	7-165792656	7	171326689	Zm00001d022152	171321714	171327952	-	alt9;alanine aminotransferase9: putative leaf alanine transminase		0	1.01067e-05	7-165792656	171326689	0	0.0263123	535	2.67326	4.29211e-06	4	0.0127482
AD	AD 32:0	7-165811743	7	171345774	Zm00001d022153	171356492	171370857	+	Glycerophosphodiester phosphodiesterase GDPDL3		-10718	3.15089e-05	7-165792656	171326689	-29803	0.254829	5000	24.9838	0.000102233	62	0.197597	Group3
AD	AD 32:0	1-162011218	1	163530409	Zm00001d022846	163527235	163529668	+	NA		741	5.32472e-06	1-215387086	218507266	54977598	1			6.99836e-05	40	0.127482
AD	AD 32:0	10-75682583	10	74930279	Zm00001d024510	74930192	74935116	-	MOB kinase activator-like 1B		0	0.00369676				0.0020718	32	0.159896	9.78787e-05	59	0.188036
AD	AD 32:0	10-76737810	10	76081664	Zm00001d024523	75993828	76002912	-	Ramosa 1 enhancer locus 2%3B Ramosa1 enhancer locus2		-78752	0.00025111				0.0119611	217	1.0843	4.11959e-05	22	0.0701151
AD	AD 32:0	1-2428516	1	2526214	Zm00001d027307	2523140	2531089	+	Myosin heavy chain-related protein		0	0.00234549	1-23668896	24065679	21534590	0.00232676	41	0.204867	7.15929e-05	43	0.137043
AD	AD 32:0	1-3431404	1	3531653	Zm00001d027354	3544521	3549369	+	Mitochondrial inner membrane protein OXA1		-12868	0.0012731	1-23668896	24065679	20516310	0.00620995	95	0.474691	0.000100783	60	0.191223
AD	AD 32:0	1-3732995	1	3851279	Zm00001d027370	3849540	3854486	+	NA		0	0.000777653	1-23668896	24065679	20211193	0.0012211	18	0.0899415	1.41178e-05	8	0.0254964	Group3
AD	AD 32:0	1-4988816	1	5108926	Zm00001d027429	5106818	5108654	+	phragmoplastin interacting protein 1		272	0.000342648	1-23668896	24065679	18957025	0.0034187	54	0.269825	1.71697e-05	11	0.0350575
AD	AD 32:0	1-23587727	1	23984512	Zm00001d028140	23975834	23981932	+	Noc2p family		2580	0.000909672	1-23668896	24065679	83747	0.00170352	25	0.124919	2.228e-05	14	0.0446187	Group1
AD	AD 32:0	1-39928395	1	40279252	Zm00001d028599	40283742	40287068	-	Laccase-17		4490	8.89976e-05	1-23668896	24065679	16218063	0.110252	2199	10.9879	0.000122965	76	0.242216
AD	AD 32:0	1-94493923	1	96700031	Zm00001d029965	96701518	96704228	+	Peptide methionine sulfoxide reductase		-1487	0.00110044	1-23668896	24065679	-72635839	0.000667307	9	0.0449708	1.11062e-05	6	0.0191223
AD	AD 32:0	1-132768685	1	135180636	Zm00001d030470	135199904	135200188	-	Alpha-L-fucosidase 2		19268	0.00106703	1-215387086	218507266	-83307078	0.00926673	159	0.794484	0.000123837	77	0.245403
AD	AD 32:0	1-195449021	1	197775043	Zm00001d031659	197760195	197776370	+	pdh2;pyruvate dehydrogenase2: multi-copy, cDNA sequence		0	0.000375768	1-215387086	218507266	20730896	0.0250769	512	2.55834	0.00011847	74	0.235842
AD	AD 32:0	1-217517887	1	220655680	Zm00001d032292	220640969	220642533	-	NA		-13147	6.17891e-05	1-215387086	218507266	2133703	0.141001	2803	14.0059	0.000110218	69	0.219906
AD	AD 32:0	1-220878354	1	224073153	Zm00001d032366	224070486	224071572	-	NA		-1581	0.000562824	1-215387086	218507266	5563220	0.010734	184	0.919402	7.86396e-05	48	0.152978
AD	AD 32:0	1-251158812	1	255229048	Zm00001d033228	255219556	255227771	-	Ornithine aminotransferase mitochondrial		-1277	0.00101925	1-215387086	218507266	36712290	0.00275091	44	0.219857	3.86499e-05	20	0.063741	Group3
AD	AD 32:0	1-273960268	1	278734049	Zm00001d033927	278715712	278740799	-	E3 ubiquitin-protein ligase HOS1		0	0.00134692	1-215387086	218507266	60208446	0.0052824	89	0.444711	9.14512e-05	55	0.175288
AD	AD 32:0	1-290173169	1	295584238	Zm00001d034517	295585610	295590106	+	Serine/threonine-protein phosphatase		-1372	4.19589e-05	1-215387086	218507266	-77078344	0.0974303	1963	9.80862	5.48105e-05	31	0.0987985
AD	AD 32:0	1-295510034	1	300933665	Zm00001d034730	300925472	300932654	+	Squamosa promoter-binding-like protein 1		1011	0.00048374	1-215387086	218507266	-82418206	0.0133015	242	1.20921	8.33511e-05	52	0.165726
AD	AD 32:0	1-298517262	1	303932917	Zm00001d034858	303927049	303933356	+	Inactive protein FRIGIDA		0	0.00017636	1-215387086	218507266	-85419783	0.0190282	380	1.89877	4.56552e-05	26	0.0828632
AD	AD 32:0	1-299201064	1	304662367	Zm00001d034883	304654639	304663130	+	nucleotide binding;protein binding		0	2.83958e-05	1-215387086	218507266	-86147373	0.0845335	1672	8.35457	3.34612e-05	19	0.0605539
AD	AD 32:0	1-299202358	1	304663661	Zm00001d034884	304663940	304664545	+	Putative gamma-glutamylcyclotransferase		-279	0.000127013	1-215387086	218507266	-86156674	0.0308332	620	3.09799	5.26746e-05	28	0.0892373
AD	AD 32:0	1-299272996	1	304715610	Zm00001d034886	304715056	304719918	+	Heat stress transcription factor A-1a		0	0.000996698	1-215387086	218507266	-86207790	0.000970274	14	0.0699545	1.436e-05	9	0.0286834
AD	AD 32:0	6-77226415	6	80042294	Zm00001d036255	79977899	79979555	-	NA		-62739	0.000265539	6-106910353	110128363	-30148808	0.0191225	382	1.90876	6.69789e-05	37	0.117921
AD	AD 32:0	6-111195229	6	111299099	Zm00001d037067	111299589	111310483	-	Ribosomal protein L18ae family		490	0.000593087	6-106910353	110128363	1171226	0.00227908	38	0.189877	1.96187e-05	12	0.0382446
AD	AD 32:0	6-115210315	6	118998244	Zm00001d037272	118954338	118967045	-	Alpha-mannosidase 2		-31199	0.000553684	6-115368020	119168175	-201130	0.0115988	210	1.04932	8.32031e-05	51	0.162539
AD	AD 32:0	6-115368020	6	119168175	Zm00001d037277	119165310	119170891	+	Elongin C%3B Elongin isoform 1%3B Elongin isoform 2		0	1.1436e-05	6-115368020	119168175	0	0.467765	9620	48.0688	7.02829e-05	41	0.130669
AD	AD 32:0	6-115466162	6	119254685	Zm00001d037279	119259106	119268023	+	Dynamin-2A		-4421	1.45664e-05	6-115368020	119168175	-90931	0.584246	11908	59.5013	0.000107862	66	0.210345
AD	AD 32:0	6-130969188	6	134879776	Zm00001d037712	134848645	134857406	-	MAR-binding filament-like protein 1		-22370	0.000145487	6-115368020	119168175	15680470	0.0592186	1155	5.77125	0.000109089	68	0.216719
AD	AD 32:0	6-137609995	6	141646923	Zm00001d037905	141652564	141655295	+	elfa11;elongation factor alpha11:		-5641	0.000100828	6-115368020	119168175	-22484389	0.0849569	1682	8.40454	0.000108512	67	0.213532
AD	AD 32:0	6-168189978	6	172210417	Zm00001d039189	172192573	172210474	+	Structural maintenance of chromosomes protein 3		0	0.00165947	6-115368020	119168175	-53024398	0.00124999	19	0.0949383	2.92187e-05	15	0.0478057
AD	AD 32:0	3-33062804	3	32674994	Zm00001d040220	32671215	32675049	-	Enolase-phosphatase E1		0	0.00638317				0.00131559	21	0.104932	0.000106545	65	0.207158
AD	AD 32:0	3-149602959	3	150864926	Zm00001d042108	150865319	150865897	-	Probable calcium-binding protein CML36		393	0.000566713				0.00918113	152	0.759506	6.85049e-05	38	0.121108
AD	AD 32:0	9-28882318	9	28937597	Zm00001d045618	28912539	28913902	-	Bax inhibitor 1		-23695	0.00027229	9-117077860	118809232	-89895330	0.0230036	470	2.34847	8.13067e-05	49	0.156165
AD	AD 32:0	9-134172431	9	136370882	Zm00001d047583	136358669	136371826	+	ABC transporter I family member 20		0	0.00466004	9-142729491	145088302	8716476	0.000688648	10	0.0499675	4.3803e-05	24	0.0764891
AD	AD 32:0	9-136804029	9	139128540	Zm00001d047679	139129905	139133566	+	csu634;<e5><ca>: protein phosphatase 2C-like (Alexandrov et al.)		-1365	0.000529508	9-142729491	145088302	5954736	7.50035e-05	1	0.00499675	7.16519e-07	2	0.0063741
AD	AD 32:0	9-137165855	9	139519305	Zm00001d047699	139511447	139519492	+	U2 small nuclear ribonucleoprotein B''		0	0.00258702	9-142729491	145088302	5568810	0.00208898	33	0.164893	7.09484e-05	42	0.133856
AD	AD 32:0	9-142729491	9	145088302	Zm00001d047913	145088594	145088995	+	NA		-292	1.37048e-05	9-142729491	145088302	-292	0.0570291	1111	5.55139	1.17721e-05	7	0.0223093
AD	AD 32:0	4-39207329	4	40903610	Zm00001d049707	40956108	40976082	+	Phospholipase SGR2		-52498	0.00114763	4-230278777	234743326	193767244	0.00280782	45	0.224854	4.39701e-05	25	0.0796762
AD	AD 32:0	4-74627820	4	77367755	Zm00001d050266	77360985	77363033	+	Cleavage and polyadenylation specificity factor 5		4722	0.0135612	4-230278777	234743326	157380293	0.000613636	7	0.0349773	0.000105657	64	0.203971
AD	AD 32:0	4-151505127	4	154980447	Zm00001d051334	154980581	154984053	-	HXXXD-type acyl-transferase family protein		134	0.00321703	4-230278777	234743326	-79759273	0.001704	26	0.129916	7.18889e-05	44	0.14023
AD	AD 32:0	4-154069022	4	157603245	Zm00001d051415	157604148	157608446	+	Mechanosensitive ion channel protein 6		-903	0.00256401	4-230278777	234743326	77134880	0.00358934	57	0.284815	0.000115922	73	0.232654
AD	AD 32:0	4-162595285	4	165577780	Zm00001d051643	165577424	165577828	+	NA		0	0.000275996	4-230278777	234743326	69165498	0.026098	530	2.64828	9.24931e-05	58	0.184849
AD	AD 32:0	4-197893573	4	202007809	Zm00001d052820	202005991	202009436	-	RNA-binding (RRM/RBD/RNP motifs) family protein		0	0.000529797	4-230278777	234743326	-32733890	0.00424559	64	0.319792	3.15012e-05	17	0.0541798
AD	AD 32:0	4-217633682	4	221215713	Zm00001d053234	221211009	221213468	-	Protein DETOXIFICATION 33		-2245	0.000131987	4-230278777	234743326	-13529858	0.0103633	174	0.869435	1.98365e-05	13	0.0414316
AD	AD 32:0	4-231106425	4	235592841	Zm00001d053589	235580791	235593799	+	Serine/threonine-protein phosphatase		0	0.00268041	4-230278777	234743326	-837465	0.00159184	23	0.114925	5.70242e-05	33	0.105173	Group3
AD	AD 32:0	4-232473895	4	236965207	Zm00001d053622	236999463	237006338	+	zfp30;putative zinc finger protein30:		-34256	1.23763e-05	4-232473895	236965207	-34256	0.248272	4884	24.4041	4.20743e-05	23	0.0733021
AD	AD 32:0	4-233567371	4	238181037	Zm00001d053649	238178510	238183266	+	26S protease regulatory subunit S10B homolog B		0	0.00104452	4-232473895	236965207	-1213303	0.00553477	90	0.449708	7.55073e-05	45	0.143417
AD	AD 32:0	4-233624417	4	238240457	Zm00001d053652	238238007	238241649	+	Peptidyl-prolyl cis-trans isomerase		0	0.000492133	4-232473895	236965207	-1272800	0.0193266	389	1.94374	0.00011949	75	0.239029
AD	AD 32:0	4-233658544	4	238273862	Zm00001d053658	238273707	238279967	-	ubiquitin family protein		0	0.000272778	4-232473895	236965207	1308500	0.0016599	24	0.119922	7.06699e-06	5	0.0159352
AD	Total AD	4-164771622	4	167732069	ENSRNA049462656	167757585	167757663	+	NA		-25516	4.12097e-06	4-232471363	236967739	69210076	1			5.52186e-05	50	0.158248
AD	Total AD	2-48763773	2	50142028	Zm00001d003613	50128295	50141133	+	Protein TIC 40 chloroplastic		895	0.000446475				0.00721987	169	0.844451	4.39847e-05	40	0.126598
AD	Total AD	2-49346811	2	50781367	Zm00001d003624	50750672	50751874	-	U-box domain-containing protein 26		-29493	0.000883129				0.00357076	92	0.459701	4.30982e-05	39	0.123433
AD	Total AD	2-58275976	2	59828593	Zm00001d003800	59826668	59845512	-	alpha/beta-Hydrolases superfamily protein		0	0.000953508				0.00708247	167	0.834458	8.71533e-05	78	0.246867
AD	Total AD	2-107819552	2	110217616	Zm00001d004410	110216975	110222616	-	Ribosomal L18p/L5e family protein		0	0.00911705				0.000532781	14	0.0699545	6.42876e-05	56	0.177238
AD	Total AD	2-143414820	2	147204632	Zm00001d004894	147269761	147270804	+	ssu2;ribulose bisphosphate carboxylase small subunit2: probed locus		-65129	0.00150597				0.00273459	68	0.339779	5.51846e-05	49	0.155083
AD	Total AD	2-197764022	2	203507697	Zm00001d006283	203490871	203491346	-	Auxin induced protein		-16351	0.000939332				0.00293029	75	0.374756	3.79929e-05	33	0.104444
AD	Total AD	8-16164937	8	16561619	Zm00001d008669	16558205	16558516	+	Histone H4		3103	7.37782e-05	8-173358546	179050973	162492457	0.0289773	612	3.05801	3.00496e-05	28	0.0886188	Group1	Both
AD	Total AD	8-114366734	8	117593595	Zm00001d010490	117575051	117587415	+	CW-type Zinc Finger		6180	0.000776604	8-173358546	179050973	61463558	0.000148844	4	0.019987	1.96198e-06	6	0.0189897
AD	Total AD	8-155182718	8	160440633	Zm00001d011740	160440621	160442292	+	Senescence-associated protein 12		0	0.000482843	8-173358546	179050973	18608681	0.013583	303	1.51402	8.48323e-05	74	0.234207		Intra
AD	Total AD	8-155512146	8	160747779	Zm00001d011750	160744068	160748987	+	NADH:ubiquinone oxidoreductase intermediate-associated protein 30		0	0.0049408	8-173358546	179050973	18301986	0.00117197	29	0.144906	7.56192e-05	64	0.202557	Group2
AD	Total AD	8-161383604	8	166835683	Zm00001d012032	166819383	166835118	+	Transcription factor TFIIE alpha subunit		565	0.000301093	8-173358546	179050973	12215855	0.0199701	432	2.1586	7.82971e-05	68	0.215217
AD	Total AD	8-162096848	8	167556093	Zm00001d012064	167543593	167547578	+	Peptidyl-prolyl cis-trans isomerase		8515	0.000640472	8-173358546	179050973	11503395	0.00884166	204	1.01934	7.40789e-05	63	0.199392
AD	Total AD	8-162842425	8	168289251	Zm00001d012102	168283208	168289577	+	mgt8;magnesium transporter8: encodes CorA/MRS2/MGT-type magnesium transporter		0	0.0027071	8-173358546	179050973	10761396	0.00150893	35	0.174886	5.47703e-05	48	0.151918
AD	Total AD	8-173355257	8	179047589	Zm00001d012708	179043085	179046513	+	Pentatricopeptide repeat-containing protein		1076	4.16957e-05	8-173358546	179050973	4460	0.114758	2318	11.5825	6.34002e-05	55	0.174073
AD	Total AD	5-22825265	5	23314422	Zm00001d013868	23311089	23316157	+	CDPK-related kinase 3		0	3.81257e-05				0.0118484	273	1.36411	7.05158e-06	9	0.0284846	Group1
AD	Total AD	5-144752988	5	148110293	Zm00001d016165	148099822	148110686	+	Ubiquitin carboxyl-terminal hydrolase 15		0	5.96481e-05				0.0012008	31	0.154899	1.25e-06	4	0.0126598	Group2
AD	Total AD	5-174586827	5	178582066	Zm00001d016863	178551174	178635959	-	Pentatricopeptide repeat-containing protein		0	0.00118224				0.0049576	130	0.649578	7.64703e-05	67	0.212052
AD	Total AD	5-184105862	5	188694345	Zm00001d017201	188694917	188699778	+	calcium-binding EF hand family protein		-572	0.000451192				0.00688341	162	0.809474	4.24935e-05	38	0.120268	Group3
AD	Total AD	5-201639867	5	207081886	Zm00001d017798	207066204	207098182	+	Histone-lysine N-methyltransferase SUVR5		0	0.00769658				0.000212242	6	0.0299805	2.34001e-05	21	0.0664641
AD	Total AD	7-99362080	7	102441411	Zm00001d020256	102404060	102407655	+	P-loop containing nucleoside triphosphate hydrolases superfamily protein		33756	0.00198693	7-165826431	171360284	68952629	9.79407e-05	3	0.0149903	3.20163e-06	8	0.0253197
AD	Total AD	7-135507494	7	139628387	Zm00001d020989	139575199	139624018	+	Light-mediated development protein DET1		4369	0.000155145	7-165826431	171360284	31736266	0.00601601	145	0.724529	1.38924e-05	15	0.0474744
AD	Total AD	7-165796715	7	171330746	Zm00001d022152	171321714	171327952	-	alt9;alanine aminotransferase9: putative leaf alanine transminase		-2794	1.10198e-05	7-165826431	171360284	-32332	0.153026	3106	15.5199	2.41024e-05	23	0.072794
AD	Total AD	7-165826431	7	171360284	Zm00001d022153	171356492	171370857	+	Glycerophosphodiester phosphodiesterase GDPDL3		0	1.44885e-06	7-165826431	171360284	0	0.655246	13178	65.8472	1.41145e-05	16	0.0506393	Group3
AD	Total AD	7-168497065	7	173993452	Zm00001d022267	173985600	174005193	+	chromatin remodeling factor18		0	0.000140245	7-165826431	171360284	-2625316	0.00918643	211	1.05431	1.87611e-05	18	0.0569692		Inter
AD	Total AD	7-169244240	7	174781207	Zm00001d022302	174780748	174784557	+	Peptidase C15 pyroglutamyl peptidase I-like		0	7.20977e-06	7-165826431	171360284	-3420464	0.12588	2536	12.6718	1.3534e-05	13	0.0411444
AD	Total AD	7-170151568	7	175702522	Zm00001d022337	175701774	175703113	+	Peptide deformylase 1A chloroplastic/mitochondrial		0	0.00192436	7-165826431	171360284	-4341490	0.00222474	55	0.274821	5.72022e-05	52	0.164578	Group3
AD	Total AD	10-126578494	10	127581230	Zm00001d025724	127578165	127583188	+	Acid phosphatase/vanadium-dependent haloperoxidase protein		0	0.000583205				0.00766832	182	0.909409	5.95592e-05	54	0.170908
AD	Total AD	10-132389322	10	133606426	Zm00001d025911	133607600	133612629	+	Transducin/WD40 repeat-like superfamily protein		-1174	0.000239853				0.0156726	343	1.71389	5.07156e-05	43	0.136093
AD	Total AD	4-74834861	4	77581622	Zm00001d026837	77547477	77547887	+	NA		33735	5.85449e-06	4-74941455	77687586	139699	1			7.63911e-05	66	0.208887
AD	Total AD	1-74424424	1	75805622	Zm00001d029551	75803417	75804837	-	NA		-785	0.000119793	1-246329337	249904612	-174099775	0.032341	688	3.43777	5.21516e-05	47	0.148753
AD	Total AD	1-105744247	1	108258767	Zm00001d030133	108282883	108288994	-	CSC1-like protein		24116	0.00318682	1-246329337	249904612	-141615618	0.00134683	34	0.16989	5.7337e-05	53	0.167743
AD	Total AD	1-160986901	1	162371154	Zm00001d030837	162455095	162458202	+	NA		-83941	5.54676e-05	1-246329337	249904612	87446410	0.051729	1053	5.26158	3.94855e-05	34	0.107609	Group2
AD	Total AD	1-191652136	1	193872992	Zm00001d031549	193854782	193874626	-	mab3;math-btb3:		0	0.000115428	1-246329337	249904612	-56029986	0.0265379	550	2.74821	4.1954e-05	37	0.117103
AD	Total AD	1-197830713	1	200256975	Zm00001d031737	200260170	200262141	-	NC domain-containing protein-related		3195	0.000357354	1-246329337	249904612	-49642471	0.00161568	37	0.18488	8.87116e-06	10	0.0316496
AD	Total AD	1-197880504	1	200304584	Zm00001d031738	200303755	200305654	+	psa2;photosystemI2: thylakoid lumen protein with protein disulfided isomerase activity; mutants lack photosystem I core complex polypeptidesDnaJ-type zinc finger domain protein found in thylakoid lumen. Required for Photosystem I assembly. (A. Barkan, 2015)		0	0.000612375	1-246329337	249904612	49598958	0.00199147	47	0.234847	1.78259e-05	17	0.0538043
AD	Total AD	1-218260696	1	221404614	Zm00001d032304	221392194	221397307	+	zinc finger (C3HC4-type RING finger) family protein / BRCT domain-containing protein		7307	0.000553068	1-246329337	249904612	28507305	0.0120834	276	1.3791	8.63167e-05	75	0.237372
AD	Total AD	1-243510817	1	247113903	Zm00001d033018	247103364	247108136	-	Glyceraldehyde-3-phosphate dehydrogenase-like family protein		-5767	0.00950769	1-246329337	249904612	-2796476	0.000650485	19	0.0949383	8.03594e-05	69	0.218382
AD	Total AD	1-246329337	1	249904612	Zm00001d033084	249897363	249899939	+	NA		4673	1.99072e-07	1-246329337	249904612	4673	0.792902	15872	79.3084	2.62995e-06	7	0.0221547
AD	Total AD	1-297946346	1	303361601	Zm00001d034834	303356686	303362830	+	Serine/threonine-protein kinase MHK		0	0.00110255	1-246329337	249904612	-53452074	0.00276205	69	0.344776	4.17264e-05	36	0.113938	Group3
AD	Total AD	6-37902414	6	39661531	Zm00001d035657	39658985	39661441	+	Putative E3 ubiquitin-protein ligase XBAT31		90	0.0014134	6-130969188	134879776	95218335	0.00181731	41	0.204867	3.56318e-05	30	0.0949487
AD	Total AD	6-108055787	6	112506606	Zm00001d037109	112504977	112510057	-	Smr domain containing protein		0	4.95162e-05	6-130969188	134879776	-22369719	0.0319736	677	3.3828	2.27287e-05	20	0.0632992
AD	Total AD	6-112303539	6	115968537	Zm00001d037210	115967771	115968089	+	NA		448	0.00322671	6-130969188	134879776	18911687	9.1323e-06	2	0.0099935	5.40429e-07	2	0.00632992
AD	Total AD	6-115388354	6	119188593	Zm00001d037278	119172801	119179266	-	pfk1;phosphofructose kinase1: vegetative meristem cDNA 7C02A06		-9327	1.94397e-05	6-130969188	134879776	-15700510	0.285457	5797	28.9662	7.27047e-05	61	0.193062
AD	Total AD	6-130969188	6	134879776	Zm00001d037712	134848645	134857406	-	MAR-binding filament-like protein 1		-22370	3.76981e-07	6-130969188	134879776	-22370	0.0484025	977	4.88183	3.43392e-07	1	0.00316496
AD	Total AD	6-136023525	6	139954975	Zm00001d037858	139991985	139995915	+	Protein kinase superfamily protein		-37010	0.00202378	6-130969188	134879776	-5112209	0.00333645	82	0.409734	8.71421e-05	77	0.243702
AD	Total AD	6-140172037	6	144045340	Zm00001d037978	144038433	144042697	+	Protein ESKIMO 1		2643	0.000846258	6-146426149	150272000	6229303	0.00597581	144	0.719532	6.67267e-05	59	0.186732
AD	Total AD	6-161904142	6	165890657	Zm00001d038852	165889541	165893007	-	rtl3;reversion-to-ethylene sensitivity1 like3: Over-expression reduces ethylene responses		0	3.78284e-05	6-146426149	150272000	15617541	0.167171	3401	16.994	8.20274e-05	71	0.224712
AD	Total AD	6-164574283	6	168513175	Zm00001d038999	168511300	168514580	-	drought-induced 19		0	0.000101318	6-146426149	150272000	18239300	0.04877	990	4.94678	6.53133e-05	57	0.180403
AD	Total AD	6-168306767	6	172328756	Zm00001d039196	172328092	172333861	-	Sec1 family domain-containing protein MIP3		0	0.000271651	6-146426149	150272000	22056092	0.0100063	230	1.14925	3.75536e-05	32	0.101279
AD	Total AD	3-9323980	3	8540008	Zm00001d039590	8533849	8540284	+	BEST Arabidopsis thaliana protein match is: TSL-kinase interacting protein 1 (TAIR:AT2G36960.3); Has 80 Blast hits to 74 proteins in 15 species: Archae - 0; Bacteria - 0; Metazoa - 0; Fungi - 0; Plants - 78; Viruses - 0; Other Eukaryotes - 2 (source /.../ BLink).		0	0.0228699	3-225418990	229126447	220586163	0.000165667	5	0.0249838	5.10861e-05	45	0.142423
AD	Total AD	3-44660942	3	44213479	Zm00001d040456	44227038	44234125	-	Phospholipid-transporting ATPase 1		13559	0.00106742	3-225418990	229126447	-184892322	0.00309078	80	0.39974	4.49406e-05	41	0.129763
AD	Total AD	3-169664371	3	172233533	Zm00001d042569	172229147	172233523	-	SRP72 RNA-binding domain		-10	0.00021288	3-225418990	229126447	-56892924	0.0193945	420	2.09864	5.53145e-05	51	0.161413	Group3
AD	Total AD	3-225357621	3	229060042	Zm00001d044470	229091994	229098812	+	Adaptin ear-binding coat-associated protein 1 NECAP-1		-31952	5.1601e-05	3-225418990	229126447	27635	0.00223312	56	0.279818	1.95621e-06	5	0.0158248		Both
AD	Total AD	9-22793447	9	22643661	Zm00001d045451	22640913	22645485	+	tk1;transketolase 1:		0	0.0126706	9-31679674	31861126	9215641	0.000497486	12	0.059961	8.17835e-05	70	0.221547
AD	Total AD	9-28306325	9	28329552	Zm00001d045604	28457184	28460983	-	Glycine--tRNA ligase chloroplastic/mitochondrial 2		127632	2.36948e-05	9-31679674	31861126	-3400143	0.0722878	1466	7.32524	2.44549e-05	25	0.0791239
AD	Total AD	9-31659479	9	31840957	Zm00001d045660	31624631	31625506	-	3-ketoacyl-CoA synthase	Yes	-215451	1.42968e-05	9-31679674	31861126	-235620	0.00260445	62	0.309799	6.74184e-07	3	0.00949487	Group1
AD	Total AD	9-31679674	9	31861126	Zm00001d045661	32056769	32058471	+	Zinc finger protein CONSTANS-LIKE 16		-195643	4.34992e-06	9-31679674	31861126	-195643	0.860963	17192	85.9042	5.05406e-05	42	0.132928
AD	Total AD	9-32045471	9	32251043	Zm00001d045665	32284202	32295054	+	Ubiquitin receptor RAD23c		-33159	0.000394888	9-31679674	31861126	-423076	0.0125858	285	1.42407	6.5664e-05	58	0.183568
AD	Total AD	9-32912256	9	33208827	Zm00001d045685	33208139	33209281	-	NA		0	0.00744478	9-31679674	31861126	1347013	0.000508464	13	0.0649578	5.10437e-05	44	0.139258
AD	Total AD	9-62285993	9	68876774	Zm00001d046170	68851094	68856482	-	Phosphoenolpyruvate carboxylase 1		-20292	0.00141019	9-31679674	31861126	36989968	0.00121075	32	0.159896	2.43823e-05	24	0.075959
AD	Total AD	9-88267172	9	90622339	Zm00001d046454	90618251	90622738	-	fat1;fatty acyl thioesterase1: leaf cDNA csu817 similar to plant fatty acid metabolism protein		0	0.00111117	9-108232240	110803573	-20180835	0.00151304	36	0.179883	2.40351e-05	22	0.0696291
AD	Total AD	9-103447250	9	105956150	Zm00001d046786	105955854	105957260	-	Photosystem I chlorophyll a/b-binding protein 3-1 chloroplastic		0	0.00169175	9-108232240	110803573	-4846313	0.00334346	83	0.41473	7.39998e-05	62	0.196227
AD	Total AD	9-127204387	9	129002072	Zm00001d047403	128995159	129000530	-	SNARE associated Golgi protein family		-1542	1.90802e-05	9-127510182	129431415	-430885	0.288033	5849	29.226	7.20574e-05	60	0.189897
AD	Total AD	9-134159181	9	136357634	Zm00001d047583	136358669	136371826	+	ABC transporter I family member 20		-1035	0.000989555	9-127510182	129431415	-6927254	0.00264553	65	0.324789	3.62661e-05	31	0.0981137
AD	Total AD	4-14954276	4	16065484	Zm00001d049100	16064591	16085676	-	Target of Myb protein 1	Yes	0	5.62923e-05	4-74941455	77687586	-61601910	0.0535315	1096	5.47644	4.13212e-05	35	0.110774	Group1	Both
AD	Total AD	4-74873161	4	77619598	Zm00001d050271	77617238	77617588	-	NA		-2010	2.33378e-06	4-74941455	77687586	-69998	1			3.25983e-05	29	0.0917838		Inter
AD	Total AD	4-74941455	4	77687586	Zm00001d050272	77692886	77695103	-	UPF0503 protein chloroplastic		5300	1.83123e-06	4-74941455	77687586	5300	0.504386	10267	51.3017	1.37577e-05	14	0.0443094		Inter
AD	Total AD	4-75263467	4	78005886	Zm00001d050275	78019321	78022348	-	Encodes alpha-helical IF (intermediate filament)-like protein.		13435	1.96941e-06	4-74941455	77687586	331735	1			2.78431e-05	27	0.0854539
AD	Total AD	4-157133920	4	160585063	Zm00001d051504	160587772	160594710	+	Probable purine permease 11		-2709	0.000593285	4-232471363	236967739	76373029	0.00979706	225	1.12427	7.58845e-05	65	0.205722
AD	Total AD	4-158222791	4	161649005	Zm00001d051532	161648710	161651033	-	Pentatricopeptide repeat-containing protein		0	0.00210871	4-232471363	236967739	-75316706	0.00303086	77	0.38475	8.28339e-05	72	0.227877	Group3
AD	Total AD	4-164288952	4	167224656	Zm00001d051703	167221261	167223549	-	Transmembrane amino acid transporter family protein		-1107	6.73315e-06	4-232471363	236967739	-69744190	1			8.69147e-05	76	0.240537
AD	Total AD	4-164289749	4	167225453	Zm00001d051704	167226342	167230563	+	Putative U-box domain-containing protein 42		-889	5.1747e-06	4-232471363	236967739	69737176	0.340552	7177	35.8617	2.51102e-05	26	0.0822889	Group3
AD	Total AD	4-183298201	4	186499437	Zm00001d052303	186500641	186503477	-	D-aminoacid aminotransferase-like PLP-dependent enzymes superfamily protein		1204	0.000544428	4-232471363	236967739	-50464262	0.00288551	74	0.36976	2.25649e-05	19	0.0601342
AD	Total AD	4-231106425	4	235592841	Zm00001d053589	235580791	235593799	+	Serine/threonine-protein phosphatase		0	0.00354356	4-232471363	236967739	1373940	0.00107463	26	0.129916	5.13259e-05	46	0.145588	Group3
AD	Total AD	4-232471363	4	236967739	Zm00001d053622	236999463	237006338	+	zfp30;putative zinc finger protein30:		-31724	3.426e-06	4-232471363	236967739	-31724	0.221598	4517	22.5703	1.1457e-05	11	0.0348145
AD	Total AD	4-237866580	4	242573334	Zm00001d053868	242572673	242573902	+	NA		0	0.000800897	4-232471363	236967739	-5604934	0.00104072	25	0.124919	1.25007e-05	12	0.0379795	Group1
AD	Total AD	4-237983931	4	242693613	Zm00001d053874	242693585	242697891	+	Mediator of RNA polymerase II transcription subunit 17		0	0.000122218	4-232471363	236967739	-5725846	0.0526921	1073	5.36152	8.34161e-05	73	0.231042
FA	FA 16:0	3-144914642	3	145797964	ENSRNA049474486	145801602	145801756	+	NA		-3638	6.73957e-06	3-144914642	145797964	-3638	1			8.69911e-05	62	0.194078
FA	FA 16:0	2-42398234	2	43578836	Zm00001d003411	43577688	43579327	-	30S ribosomal protein 3 chloroplastic		0	0.000590382				0.00334193	92	0.459701	2.78905e-05	20	0.0626056
FA	FA 16:0	2-86491120	2	88135208	Zm00001d004162	88161616	88162456	-	NA		26408	0.0454031				0.000150306	3	0.0149903	8.80004e-05	64	0.200338
FA	FA 16:0	2-191811442	2	196891921	Zm00001d006061	196886906	196890424	-	Oxidoreductase		-1497	0.00119396				0.00294259	85	0.424724	4.7637e-05	32	0.100169
FA	FA 16:0	2-199061990	2	204905470	Zm00001d006332	204904645	204906248	-	NA		0	0.000187156				0.0221279	532	2.65827	5.54715e-05	38	0.118951
FA	FA 16:0	2-237110207	2	244353179	Zm00001d007972	244351539	244356560	+	Tetratricopeptide repeat (TPR)-like superfamily protein		0	0.000316522				0.0212682	510	2.54834	8.68994e-05	61	0.190947
FA	FA 16:0	8-14599206	8	15006857	Zm00001d008623	15007294	15014756	+	Very-long-chain (3R)-3-hydroxyacyl-CoA dehydratase PASTICCINO 2		-437	7.87003e-05	8-137949459	142496244	127481488	0.0949427	2150	10.743	9.56744e-05	71	0.22225
FA	FA 16:0	8-15963634	8	16401888	Zm00001d008663	16399018	16418531	+	NA		0	0.00069575	8-137949459	142496244	126077713	0.000557902	18	0.0899415	6.11812e-06	5	0.0156514	Group1
FA	FA 16:0	8-17060535	8	17615475	Zm00001d008715	17616001	17619880	+	Putative leucine-rich repeat receptor protein kinase family protein		-526	0.000178108	8-137949459	142496244	124876364	0.0348367	850	4.24724	8.06004e-05	54	0.169035
FA	FA 16:0	8-18587352	8	19199405	Zm00001d008758	19235296	19240387	+	Syntaxin-32		-35891	0.00224271	8-137949459	142496244	123255857	0.00375275	103	0.514665	0.000106764	76	0.237901
FA	FA 16:0	8-60399295	8	61652752	Zm00001d009387	61645805	61646767	-	Pentatricopeptide repeat-containing protein		-5985	0.00116314	8-137949459	142496244	-80849477	0.0053265	149	0.744516	8.04894e-05	53	0.165905
FA	FA 16:0	8-159496406	8	164856421	Zm00001d011938	164854178	164855277	-	NA		-1144	0.000318693	8-137949459	142496244	22357934	0.0272358	657	3.28287	0.000109839	79	0.247292
FA	FA 16:0	8-162213071	8	167677682	Zm00001d012074	167679457	167682478	-	Protein YLS7		1775	0.000241577	8-137949459	142496244	25183213	0.010599	269	1.34413	3.55275e-05	26	0.0813873
FA	FA 16:0	5-1340	5	13649	Zm00001d012794	32368	35621	-	tRNA (guanine-N-7) methyltransferase		18719	0.000466097	5-650030	687417	-651796	0.000233448	6	0.0299805	1.85343e-06	2	0.00626056
FA	FA 16:0	5-650030	5	687417	Zm00001d012810	684894	687528	+	sig6;sigma-like factor6:		0	2.15059e-05	5-650030	687417	0	0.0482996	1155	5.77125	1.53498e-05	12	0.0375634		Both
FA	FA 16:0	5-899897	5	935766	Zm00001d012826	933935	937151	+	Exosome complex exonuclease RRP46 homolog		0	0.000595715	5-650030	687417	-246518	0.00476045	135	0.674562	3.90589e-05	27	0.0845176	Group1	Intra
FA	FA 16:0	5-3478399	5	3578456	Zm00001d013037	3579930	3583194	+	Cycloartenol-C-24-methyltransferase 1		-1474	0.000108064	5-650030	687417	-2892513	0.0615652	1459	7.29026	8.59595e-05	60	0.187817
FA	FA 16:0	5-20938494	5	21435411	Zm00001d013821	21432540	21439074	-	CONTAINS InterPro DOMAIN/s: Methyltransferase FkbM (InterPro:IPR006342); Has 1073 Blast hits to 1073 proteins in 243 species: Archae - 45; Bacteria - 509; Metazoa - 0; Fungi - 4; Plants - 60; Viruses - 4; Other Eukaryotes - 451 (source: NCBI BLink).		0	4.72883e-05	5-650030	687417	20745123	0.0509853	1212	6.05606	3.35985e-05	24	0.0751268
FA	FA 16:0	5-135813727	5	139087557	Zm00001d016008	139147655	139156020	+	VHS and GAT domain protein		-60098	0.0137615	5-650030	687417	-138460238	0.000433348	14	0.0699545	7.77036e-05	51	0.159644
FA	FA 16:0	5-165362292	5	169222472	Zm00001d016599	169218957	169221787	+	AT2G33510 (E=5e-065) | protein binding		685	0.000783693	5-650030	687417	-168531540	0.00734223	193	0.964373	7.51802e-05	50	0.156514
FA	FA 16:0	5-216407429	5	222271752	Zm00001d018515	222298217	222302462	-	AT-hook motif nuclear-localized protein 9		26465	0.000459302	5-650030	687417	221610800	0.00508266	141	0.704542	3.26073e-05	21	0.0657359
FA	FA 16:0	7-134164656	7	138256213	Zm00001d020973	138248896	138256381	-	Chaperone protein dnaJ 10		0	0.00429091	7-7626820	8036601	130212295	0.000417411	13	0.0649578	2.54918e-05	19	0.0594754	Group3
FA	FA 16:0	7-148887693	7	154090425	Zm00001d021494	154089912	154092986	-	C2 calcium/lipid-binding plant phosphoribosyltransferase family protein		0	0.00152025	7-7626820	8036601	146053311	0.00116772	40	0.19987	2.52821e-05	17	0.0532148
FA	FA 16:0	7-159770597	7	165223006	Zm00001d021874	165221376	165222013	-	NA		-993	0.00450449	7-7626820	8036601	157184775	0.00120978	41	0.204867	7.14968e-05	46	0.143993
FA	FA 16:0	10-82061229	10	81357001	Zm00001d024635	81355519	81359449	-	Chaperone protein dnaJ A6 chloroplastic		0	0.000977619	10-142704441	143991302	-62631853	0.00182761	55	0.274821	2.54341e-05	18	0.0563451
FA	FA 16:0	10-109746930	10	110588973	Zm00001d025239	110579973	110588202	-	Sm-like protein LSM6A		-771	0.000465848	10-142704441	143991302	-33403100	0.00963123	247	1.2342	5.97375e-05	41	0.128342
FA	FA 16:0	10-144046236	10	145319142	Zm00001d026405	145315798	145319169	-	Glutamyl-tRNA reductase		0	0.00653634	10-144617641	145889274	-570105	0.000879407	30	0.149903	7.51084e-05	49	0.153384
FA	FA 16:0	10-144617641	10	145889274	Zm00001d026439	145882413	145897009	+	Tetratricopeptide repeat (TPR)-like superfamily protein		0	1.22169e-05	10-144617641	145889274	0	0.234417	5038	25.1736	3.94162e-05	28	0.0876479
FA	FA 16:0	10-146615853	10	147982186	Zm00001d026546	147981376	147981964	-	Disease resistance response protein-like; protein		-222	4.4915e-06	10-144617641	145889274	2092102	1			5.97968e-05	42	0.131472
FA	FA 16:0	1-9185675	1	9231414	Zm00001d027622	9228763	9233305	+	Zinc finger (C3HC4-type RING finger) family protein		0	0.000207496	1-150789287	152744787	143511482	0.0346906	843	4.21226	9.24364e-05	68	0.212859
FA	FA 16:0	1-20438946	1	20721408	Zm00001d028024	20740613	20741926	+	Nodulin-related protein 1		-19205	0.00186965	1-150789287	152744787	132002861	0.000632869	21	0.104932	1.73312e-05	14	0.043824
FA	FA 16:0	1-52092684	1	52519688	Zm00001d028948	52518690	52523101	+	Calmodulin-7		0	0.0133398	1-150789287	152744787	100221686	0.000310198	10	0.0499675	5.54295e-05	37	0.11582
FA	FA 16:0	1-59676390	1	60430714	Zm00001d029144	60427117	60431202	-	Probable nucleolar protein 5-1		0	0.000100327	1-150789287	152744787	-92313585	0.00109052	38	0.189877	1.86303e-06	3	0.00939085
FA	FA 16:0	1-63999262	1	64832803	Zm00001d029285	64841576	64846984	+	pdlk1;pyruvate dehydrogenase (lipoamide) kinase1:		-8773	0.0004872	1-150789287	152744787	87897803	0.011209	284	1.41908	7.16372e-05	47	0.147123
FA	FA 16:0	1-74732438	1	76173619	Zm00001d029559	76180529	76181281	-	EID1-like F-box protein 2		6910	0.00234892	1-150789287	152744787	-76563506	0.0029855	87	0.434717	9.0238e-05	65	0.203468	Group3
FA	FA 16:0	1-84422658	1	86129401	Zm00001d029762	86130014	86134531	+	Hexose transporter		-613	0.000108309	1-150789287	152744787	66610256	0.0132155	328	1.63893	2.06929e-05	16	0.0500845
FA	FA 16:0	1-93093447	1	95231544	Zm00001d029934	95220121	95221774	+	Homeobox-leucine zipper protein HAT4		9770	3.44306e-05	1-150789287	152744787	57523013	0.233618	5017	25.0687	0.0001024	75	0.234771
FA	FA 16:0	1-100465790	1	102829967	Zm00001d030061	102710038	102723105	+	RING/FYVE/PHD zinc finger superfamily protein		106862	2.41641e-05	1-150789287	152744787	50021682	0.0162651	387	1.93374	6.19002e-06	6	0.0187817
FA	FA 16:0	1-162413354	1	164006512	Zm00001d030860	164016950	164031018	+	CSC1-like protein HYP1		-10438	0.000173407	1-150789287	152744787	-11272163	3.30877e-05	1	0.00499675	1.14617e-07	1	0.00313028
FA	FA 16:0	1-162480970	1	164075359	Zm00001d030864	164072998	164077720	-	BTB/POZ domain-containing protein NPY2		0	6.29428e-05	1-150789287	152744787	11328211	0.0645973	1527	7.63004	5.45358e-05	36	0.11269
FA	FA 16:0	1-187675886	1	189860767	Zm00001d031429	189856343	189862099	+	pfkB-like carbohydrate kinase family protein		0	0.000193777	1-188588209	190756676	894577	0.0328992	802	4.0074	8.26414e-05	58	0.181556
FA	FA 16:0	1-188824260	1	190996166	Zm00001d031459	190964811	190978369	+	rmr6;required to maintain repression6: Recessive rmr6 plants show reversions of paramutant pl1 and r1recessive changes B' phenotype to dark; like mop1		17797	3.53084e-05	1-188588209	190756676	-208135	0.00719228	188	0.939389	4.11043e-06	4	0.0125211
FA	FA 16:0	1-228728815	1	232282895	Zm00001d032620	232280618	232281442	+	NDR1/HIN1-like 25		1453	0.00177773	1-250970769	255038304	22756862	0.00408318	114	0.56963	9.31541e-05	69	0.215989
FA	FA 16:0	1-251443388	1	255509636	Zm00001d033240	255510009	255515376	+	BTB/POZ domain-containing protein		-373	0.00916417	1-250970769	255038304	-471705	0.000456348	16	0.079948	5.59755e-05	39	0.122081
FA	FA 16:0	1-265022748	1	269770366	Zm00001d033654	269766090	269773110	-	o10;opaque endosperm10: like o1		0	0.000101703	1-278089190	283054515	-13281405	0.00427282	119	0.594614	6.80038e-06	7	0.021912
FA	FA 16:0	1-277949210	1	282890296	Zm00001d034063	282857083	282860638	-	Expressed protein; Expressed protein (Having alternative splicing); protein		-29658	1.01351e-05	1-278089190	283054515	-193877	0.696362	13930	69.6048	9.07721e-05	66	0.206599	Group3
FA	FA 16:0	1-278089190	1	283054515	Zm00001d034066	283054694	283059073	+	UDP-glycosyltransferase 83A1		-179	8.00698e-06	1-278089190	283054515	-179	1			0.00010197	74	0.231641
FA	FA 16:0	1-286527904	1	291613669	Zm00001d034387	291605273	291613251	-	ao1;aldehyde oxidase1: functionally cloned (Sekimoto et al 1997)		-418	0.000391927	1-282966703	288026805	3578468	0.0158992	379	1.89377	8.09194e-05	55	0.172166
FA	FA 16:0	1-290178987	1	295590067	Zm00001d034517	295585610	295590106	+	Serine/threonine-protein phosphatase		0	0.00148641	1-297549448	302962756	7372650	0.000492579	17	0.0849448	1.10758e-05	10	0.0313028
FA	FA 16:0	1-290718603	1	296141037	Zm00001d034555	296175631	296185070	+	Disease resistance protein RPM1		-34594	0.000244398	1-297549448	302962756	6777686	0.0346903	842	4.20727	0.000107487	78	0.244162
FA	FA 16:0	1-297549448	1	302962756	Zm00001d034823	302960680	302983520	-	ALBINO3-like protein 1 chloroplastic		0	2.05714e-05	1-297549448	302962756	0	0.0217354	520	2.59831	6.98432e-06	8	0.0250423	Group3
FA	FA 16:0	6-121854599	6	125592689	Zm00001d037446	125606316	125619872	+	Protein decapping 5		-13627	0.000175594	6-94295140	96854361	-28751955	0.0202105	483	2.41343	4.8083e-05	33	0.103299
FA	FA 16:0	6-123157146	6	126857864	Zm00001d037484	126845417	126851655	-	Putative clathrin assembly protein		-6209	0.000554035	6-94295140	96854361	29991056	0.0109969	276	1.3791	7.92562e-05	52	0.162775
FA	FA 16:0	6-149069525	6	152944051	Zm00001d038272	152937079	152940336	-	Glycosyl hydrolase family protein		-3715	0.00119447	6-94295140	96854361	56082718	0.00611461	173	0.864438	9.36861e-05	70	0.21912
FA	FA 16:0	6-150071900	6	153989908	Zm00001d038302	153936300	153956392	-	Protein ROS1		-33516	0.000793405	6-94295140	96854361	57081939	0.00993738	250	1.24919	0.000100531	73	0.228511
FA	FA 16:0	6-153953830	6	157940787	Zm00001d038469	157938345	157941059	-	EPIDERMAL PATTERNING FACTOR-like protein 6		0	0.0010316	6-94295140	96854361	61083984	0.00452535	130	0.649578	6.19708e-05	43	0.134602
FA	FA 16:0	3-1296067	3	563037	Zm00001d039251	562303	563193	+	Glucan endo-1%2C3-beta-glucosidase 4		0	0.00175831	3-6219833	5372943	4809750	0.00372342	102	0.509669	8.46945e-05	59	0.184687
FA	FA 16:0	3-6219833	3	5372943	Zm00001d039477	5328994	5333477	-	RNA methyltransferase family protein		-39466	1.18251e-05	3-6219833	5372943	-39466	0.198462	4289	21.4311	3.27673e-05	22	0.0688662
FA	FA 16:0	3-29977278	3	29587984	Zm00001d040157	29588852	29590774	-	Cation/calcium exchanger 4		868	8.09138e-05	3-37103829	36828323	-7237549	0.0297102	718	3.58767	3.35074e-05	23	0.0719965
FA	FA 16:0	3-37103829	3	36828323	Zm00001d040303	36817316	36823842	+	Protein kinase superfamily protein		4481	4.97842e-06	3-37103829	36828323	4481	0.513768	10479	52.361	3.54923e-05	25	0.0782571
FA	FA 16:0	3-132716069	3	133280176	Zm00001d041685	133286614	133286988	-	RALF		6438	0.000356633	3-144914642	145797964	-12510976	0.0178179	427	2.13361	8.2394e-05	57	0.178426
FA	FA 16:0	3-180570772	3	183400496	Zm00001d042901	183398638	183401429	-	L-ascorbate oxidase		0	0.00370865	3-144914642	145797964	37600674	0.000285089	9	0.0449708	1.56055e-05	13	0.0406937	Group3
FA	FA 16:0	3-183921646	3	186818075	Zm00001d043023	186815795	186820960	+	Protein RETICULATA-RELATED 6 chloroplastic		0	0.00191952	3-144914642	145797964	-41017831	0.00210234	65	0.324789	5.41579e-05	35	0.10956
FA	FA 16:0	3-189842691	3	192682477	Zm00001d043234	192678071	192679192	-	NTF2-like		-3285	0.0137654	3-144914642	145797964	46880107	3.89357e-05	2	0.0099935	8.27486e-06	9	0.0281725
FA	FA 16:0	3-198594397	3	201608124	Zm00001d043483	201603883	201621450	+	NA		0	0.00192175	3-144914642	145797964	-55805919	0.00163088	53	0.264828	4.28537e-05	29	0.0907782
FA	FA 16:0	3-211066538	3	214615895	Zm00001d043950	214609031	214612175	+	Probable WRKY transcription factor 71		3720	7.48355e-05	3-144914642	145797964	-68811067	0.0463948	1118	5.58637	4.71175e-05	31	0.0970388
FA	FA 16:0	9-19054668	9	18955986	Zm00001d045324	18949945	18957824	-	Putative dual specificity protein phosphatase DSP8		0	0.000665112				0.010614	270	1.34912	9.07931e-05	67	0.209729
FA	FA 16:0	9-95411381	9	97834452	Zm00001d046595	97773604	97780433	+	Putative sucrose-phosphate synthase family protein		54019	1.46353e-05				0.215884	4659	23.2799	4.31752e-05	30	0.0939085
FA	FA 16:0	9-96999198	9	99408385	Zm00001d046624	99409598	99416154	+	Probable E3 ubiquitin ligase SUD1		-1213	0.00294489				0.00185479	56	0.279818	7.16506e-05	48	0.150254
FA	FA 16:0	9-107426665	9	110044997	Zm00001d046909	110047719	110058786	-	Homogentisate phytyltransferase 1 chloroplastic		2722	0.0178113				0.000201824	4	0.019987	4.86588e-05	34	0.10643
FA	FA 16:0	9-147459385	9	150199952	Zm00001d048101	150201639	150206538	-	Stellacyanin		1687	0.0162458				0.000267369	7	0.0349773	5.79735e-05	40	0.125211
FA	FA 16:0	9-152058695	9	154943900	Zm00001d048358	154915042	154923673	-	aco3;aconitase3: electrophoretic mobility		-20227	0.0028245				0.000441647	15	0.0749513	1.82056e-05	15	0.0469542
FA	FA 16:0	4-5015722	4	5768068	Zm00001d048802	5763281	5770165	+	Glycine-rich domain-containing protein 1		0	0.000344782	4-188562175	192554057	186783892	0.0245547	596	2.97806	0.000107344	77	0.241032
FA	FA 16:0	4-17526639	4	18653337	Zm00001d049165	18638440	18650497	+	Squamosa promoter-binding-like protein 18		2840	7.01301e-05	4-188562175	192554057	173903560	0.0105487	266	1.32914	1.11832e-05	11	0.0344331
FA	FA 16:0	4-26432382	4	27922460	Zm00001d049363	27918664	27925595	-	Putative alcohol dehydrogenase superfamily protein		0	0.00295451	4-188562175	192554057	-164628462	0.00214599	68	0.339779	8.22252e-05	56	0.175296
FA	FA 16:0	4-153380014	4	156929516	Zm00001d051389	156895149	156897641	-	Phosphoribosylanthranilate transferase		-31875	0.000400008	4-188562175	192554057	-35656416	0.0131086	327	1.63394	6.89972e-05	44	0.137732
FA	FA 16:0	4-169992846	4	172953067	Zm00001d051870	172950400	172953761	-	O-methyltransferase family protein		0	0.000337251	4-188562175	192554057	-19600296	0.0158743	378	1.88877	7.03346e-05	45	0.140863
FA	FA 16:0	4-234989972	4	239648963	Zm00001d053707	239645670	239646296	+	Putative AP2/EREBP transcription factor superfamily protein		2667	0.00108667	4-188562175	192554057	-47091613	0.00693073	181	0.904412	9.6375e-05	72	0.22538	Group3
FA	FA 16:0	3-144914642	3	145797964	zma-MIR172e	145801592	145801765	+	NA		-3628	6.73957e-06	3-144914642	145797964	-3628	1			8.69911e-05	63	0.197208
FA	FA 18:0	2-1550716	2	1543201	Zm00001d001827	1539660	1545379	+	Translation elongation factor EF1A/initiation factor IF2gamma family protein		0	6.07834e-05	2-33803525	34707803	33162424	0.0415377	972	4.85684	3.50679e-05	34	0.10766
FA	FA 18:0	2-2681170	2	2688371	Zm00001d001907	2687734	2688264	+	Ethylene-responsive transcription factor 7		107	0.0149142	2-33803525	34707803	32019539	0.000477984	14	0.0699545	9.16141e-05	75	0.237485
FA	FA 18:0	2-12952685	2	13234628	Zm00001d002457	13208227	13212415	+	DUF674 family protein		22213	0.000243212	2-33803525	34707803	21495388	0.0224156	541	2.70324	7.15246e-05	52	0.164656
FA	FA 18:0	2-24169567	2	24841668	Zm00001d002859	24840671	24844622	-	Sphingolipid delta(4)-desaturase DES1-like		0	4.49403e-05	2-33803525	34707803	-9863181	0.0939777	2083	10.4082	5.64872e-05	45	0.142491
FA	FA 18:0	2-32891055	2	33769966	Zm00001d003147	33764519	33769876	+	Eukaryotic translation initiation factor isoform 4G-2		90	0.00138979	2-33803525	34707803	937927	0.00151189	38	0.189877	2.95704e-05	27	0.0854944
FA	FA 18:0	2-33985609	2	34898788	Zm00001d003182	34897464	34897946	-	NA		-842	3.40521e-05	2-33803525	34707803	189661	0.00618214	157	0.78449	3.44691e-06	6	0.0189988
FA	FA 18:0	2-196948021	2	202584325	Zm00001d006236	202580128	202588798	-	myb31;MYB31 transcription factor31: R2R3-MYB factor, regulates lignin genes		0	2.53091e-05	2-213738023	219872336	-17283538	0.284856	6003	29.9955	9.25703e-05	77	0.243817
FA	FA 18:0	2-199561943	2	205446437	Zm00001d006354	205440510	205444726	-	F22G5.33		-1711	0.000775016	2-213738023	219872336	-14427610	0.00654061	164	0.819467	6.6873e-05	49	0.155157
FA	FA 18:0	2-209797480	2	215979528	Zm00001d006756	215978477	215979001	+	WPP domain-containing protein 2		527	0.000144235	2-213738023	219872336	3893335	0.0294998	720	3.59766	5.6877e-05	46	0.145657
FA	FA 18:0	2-212147820	2	218295562	Zm00001d006868	218291718	218297633	+	Peroxisomal (S)-2-hydroxy-acid oxidase GLO4		0	0.000269595	2-213738023	219872336	1574703	0.000939649	28	0.139909	4.10097e-06	7	0.0221652
FA	FA 18:0	8-15688170	8	16132132	Zm00001d008654	16006586	16041744	+	WD40/YVTN repeat-like-containing domain;Bromodomain		90388	8.08739e-06	8-15878461	16314770	273026	0.14255	3058	15.2801	1.69161e-05	17	0.0538298
FA	FA 18:0	8-15878461	8	16314770	Zm00001d008656	16231802	16236459	+	Transcription initiation factor TFIID subunit 15b		78311	5.74474e-06	8-15878461	16314770	78311	0.138232	2973	14.8553	1.19481e-05	12	0.0379975
FA	FA 18:0	8-15968857	8	16407290	Zm00001d008663	16399018	16418531	+	NA		0	0.000654992	8-15878461	16314770	-84248	0.000201765	6	0.0299805	2.22539e-06	3	0.00949938	Group1
FA	FA 18:0	8-79954840	8	82035549	Zm00001d009800	82037517	82040530	+	Protein apaG		-1968	0.00152944	8-121749342	125353700	43313170	0.00217584	53	0.264828	4.53022e-05	41	0.129825
FA	FA 18:0	8-121749342	8	125353700	Zm00001d010713	125353037	125356933	+	Protein tesmin/TSO1-like CXC 4		0	8.39008e-06	8-121749342	125353700	0	0.154345	3284	16.4093	1.88509e-05	20	0.0633292
FA	FA 18:0	8-121913049	8	125501568	Zm00001d010715	125482282	125483096	-	Photosystem II reaction center W protein chloroplastic		-18472	0.000472266	8-121749342	125353700	128582	0.00258065	70	0.349773	1.78153e-05	18	0.0569963
FA	FA 18:0	8-129029371	8	133386410	Zm00001d010918	133384901	133388865	+	Plant IF-like protein		0	0.000135181	8-121749342	125353700	-8031201	0.0476756	1113	5.56139	8.34751e-05	65	0.20582
FA	FA 18:0	8-132711407	8	137160177	Zm00001d011036	137160033	137161709	+	Legumin-like protein%3B Putative rmlC-like cupins superfamily protein		0	0.0006614	8-121749342	125353700	-11806333	0.000634909	23	0.114925	6.58581e-06	9	0.0284981
FA	FA 18:0	8-139729216	8	144415074	Zm00001d011246	144409494	144413652	-	Cytokinin riboside 5'-monophosphate phosphoribohydrolase LOG7		-1422	0.000146212	8-144533101	149295937	-4882285	0.0153005	361	1.80383	3.13426e-05	30	0.0949938
FA	FA 18:0	8-144533101	8	149295937	Zm00001d011387	149262980	149266214	+	Uroporphyrinogen decarboxylase 1 chloroplastic		29723	6.06657e-06	8-144533101	149295937	29723	0.0187046	446	2.22855	1.92809e-06	2	0.00633292
FA	FA 18:0	8-163290683	8	168734232	Zm00001d012141	168732016	168736038	+	Protein PLASTID TRANSCRIPTIONALLY ACTIVE 10		0	0.000562507	8-144533101	149295937	-19436079	0.00247135	66	0.329786	2.01379e-05	21	0.0664957
FA	FA 18:0	8-170221017	8	175903228	Zm00001d012515	175898933	175903845	-	proline-rich family protein		0	0.000141351	8-144533101	149295937	26602996	0.0455822	1059	5.29156	8.3454e-05	64	0.202653
FA	FA 18:0	5-7706553	5	7990471	Zm00001d013295	7990163	7991833	-	psa3;photosystemI3: Mutants have a pale green seedling phenotype; lacks photosystem I core complex polypeptides		0	0.00174553	5-176080091	180062029	-172070196	0.000935218	27	0.134912	2.33856e-05	23	0.0728286	Group3
FA	FA 18:0	5-20510584	5	20983055	Zm00001d013804	20982259	20986759	+	Probable beta-13-galactosyltransferase 4		0	0.000544922	5-176080091	180062029	159075270	0.0121988	292	1.45905	8.58926e-05	68	0.215319
FA	FA 18:0	5-176080348	5	180062286	Zm00001d016920	180060378	180064086	-	10A19I.15		0	4.15352e-06	5-176080091	180062029	0	0.690306	13971	69.8096	3.94589e-05	36	0.113993
FA	FA 18:0	5-215414594	5	221222056	Zm00001d018462	221220610	221236850	-	Phospholipid--sterol O-acyltransferase		0	0.000967457	5-184219150	188797632	32422978	0.00754782	187	0.934393	9.36677e-05	78	0.246984
FA	FA 18:0	7-26613674	7	27706156	Zm00001d019320	27706373	27708200	+	NA		-217	0.00251398	7-147559982	152737513	125029313	0.00125494	34	0.16989	4.31164e-05	40	0.126658
FA	FA 18:0	7-147559982	7	152737513	Zm00001d021460	152737192	152740681	-	AT5G26920 (E=2e-022) CBP60G | CBP60G (CAM-BINDING PROTEIN 60-LIKE.G); calmodulin binding		0	1.86809e-06	7-147559982	152737513	0	1			2.65093e-05	25	0.0791615
FA	FA 18:0	7-147681833	7	152864793	Zm00001d021465	152802563	152803452	+	AIG2-like (avirulence induced gene) family protein		61341	8.23266e-05	7-147559982	152737513	-65050	0.0605751	1419	7.09039	6.5871e-05	48	0.15199
FA	FA 18:0	7-147884084	7	153093445	Zm00001d021470	153075349	153079559	-	gst16;glutathione transferase16:		-13886	6.48538e-05	7-147559982	152737513	337836	0.0472941	1106	5.52641	4.20046e-05	38	0.120326
FA	FA 18:0	7-156158092	7	161517697	Zm00001d021727	161516179	161520789	-	G-type lectin S-receptor-like serine/threonine-protein kinase B120		0	5.18265e-06	7-156158092	161517697	0	1			6.82565e-05	50	0.158323
FA	FA 18:0	7-159448604	7	164823002	Zm00001d021861	164834297	164840178	-	Vacuole membrane protein KMS1		11295	0.001089	7-156158092	161517697	3316600	0.00558584	137	0.684555	7.91397e-05	62	0.196321
FA	FA 18:0	7-162044712	7	167480744	Zm00001d021978	167479085	167480899	+	ARM repeat superfamily protein		0	0.00336874	7-156158092	161517697	-5961388	0.0019271	50	0.249838	8.40373e-05	66	0.208986
FA	FA 18:0	10-63488683	10	62761441	Zm00001d024300	62829800	62835007	+	Potassium transporter 10		-68359	0.0241657				4.29806e-05	1	0.00499675	1.53488e-05	16	0.0506634
FA	FA 18:0	10-68414950	10	67639988	Zm00001d024373	67656528	67659072	+	60S ribosomal protein L7-2		-16540	0.0122091				0.000454421	12	0.059961	7.26911e-05	54	0.170989
FA	FA 18:0	10-79286067	10	78697502	Zm00001d024571	78696502	78699043	-	60S ribosomal protein L34		0	0.000149117				0.0480234	1121	5.60136	9.19973e-05	76	0.240651
FA	FA 18:0	10-131141323	10	132311667	Zm00001d025875	132297753	132300224	-	NA		-11443	0.00162673				0.00133413	35	0.174886	3.04721e-05	28	0.0886609
FA	FA 18:0	10-141384350	10	142755913	Zm00001d026281	142749949	142756081	-	Carbohydrate-binding X8 domain superfamily protein		0	0.00235047				0.00263185	72	0.359766	8.03769e-05	63	0.199487
FA	FA 18:0	1-6897000	1	6890852	Zm00001d027504	6907596	6912220	-	php20537b;<e5><ca>:		16744	0.000461967	1-26911172	27084325	-20172105	0.00823653	204	1.01934	5.12884e-05	42	0.132991
FA	FA 18:0	1-26900189	1	27065240	Zm00001d028221	27049419	27051494	-	atp4;ATP synthase4: Chloroplast PPR-SMR protein. Activates atpB translation. Binds atpB 5'UTR. (A. Barkan, 2015)required for normal accumulation of the chloroplast ATP synthase		-13746	2.58199e-05	1-26911172	27084325	-32831	0.0320143	767	3.83251	1.2404e-05	13	0.041164
FA	FA 18:0	1-26911172	1	27084325	Zm00001d028222	27085759	27086718	-	Zinc finger protein 8		1434	8.69783e-06	1-26911172	27084325	1434	0.816243	16361	81.7519	9.1268e-05	74	0.234318
FA	FA 18:0	1-54048110	1	54680981	Zm00001d029009	54624061	54639249	-	Apyrase 1		-41732	0.00345441	1-32170249	32440204	22183857	0.000137811	3	0.0149903	7.40635e-06	10	0.0316646
FA	FA 18:0	1-59674744	1	60429068	Zm00001d029144	60427117	60431202	-	Probable nucleolar protein 5-1		0	0.000435951	1-32170249	32440204	27986913	0.0132024	312	1.55899	7.51989e-05	58	0.183655
FA	FA 18:0	1-162368022	1	163961246	Zm00001d030860	164016950	164031018	+	CSC1-like protein HYP1		-55704	0.000488428	1-234358520	237922005	73890987	0.00499976	124	0.619597	3.39995e-05	33	0.104493
FA	FA 18:0	1-228729651	1	232283731	Zm00001d032620	232280618	232281442	+	NDR1/HIN1-like 25		2289	0.000413301	1-234358520	237922005	5640563	0.0138235	326	1.62894	7.46877e-05	57	0.180488
FA	FA 18:0	1-234116703	1	237681089	Zm00001d032768	237682585	237685644	+	CCT motif family protein		-1496	0.000171446	1-234358520	237922005	236361	0.0231679	555	2.7732	5.33694e-05	43	0.136158
FA	FA 18:0	1-234358520	1	237922005	Zm00001d032781	237933326	237950976	+	NA		-11321	1.77501e-05	1-234358520	237922005	-11321	0.00294409	77	0.38475	9.28468e-07	1	0.00316646
FA	FA 18:0	1-243012489	1	246603572	Zm00001d033003	246635889	246636588	-	Expressed protein; protein		32317	6.86032e-06	1-234358520	237922005	8713884	0.687831	13928	69.5948	6.25892e-05	47	0.148824
FA	FA 18:0	1-279901788	1	284954145	Zm00001d034143	285008208	285010916	+	Probable N-acetyltransferase HLS1		-54063	0.000804018	1-234358520	237922005	-47086203	0.00692289	173	0.864438	7.29097e-05	56	0.177322
FA	FA 18:0	1-290750180	1	296172228	Zm00001d034555	296175631	296185070	+	Disease resistance protein RPM1		-3403	3.25453e-05	1-234358520	237922005	-58253626	0.180966	3797	18.9727	7.6814e-05	61	0.193154
FA	FA 18:0	1-295587084	1	301010713	Zm00001d034738	300991818	300995223	-	Probable protein phosphatase 2C 42		-15490	0.00103082	1-234358520	237922005	63069813	0.00663473	169	0.844451	8.81768e-05	72	0.227985
FA	FA 18:0	6-30109390	6	31590724	Zm00001d035535	31587838	31589288	+	WUSCHEL-related homeobox 3		1436	1.55643e-06	6-30109390	31590724	1436	1			2.23708e-05	22	0.0696621
FA	FA 18:0	6-30148261	6	31629592	Zm00001d035540	31625578	31629872	+	NA		0	0.000216672	6-30109390	31590724	-34854	0.00583758	146	0.729526	1.84421e-05	19	0.0601628
FA	FA 18:0	6-94675699	6	97237486	Zm00001d036673	97232627	97243366	-	RING/FYVE/PHD zinc finger superfamily protein		0	1.80205e-05	6-94675699	97237486	0	0.125322	2707	13.5262	3.1619e-05	31	0.0981603
FA	FA 18:0	6-97064607	6	99744210	Zm00001d036748	99742294	99745798	-	ER membrane protein complex subunit 7 homolog		0	0.0003657	6-94675699	97237486	2504808	0.0179872	429	2.14361	8.50644e-05	67	0.212153
FA	FA 18:0	6-112252011	6	115918407	Zm00001d037210	115967771	115968089	+	NA		-49364	0.00368676	6-94675699	97237486	-18730285	0.000606481	22	0.109929	3.13275e-05	29	0.0918274
FA	FA 18:0	6-124927770	6	128648804	Zm00001d037538	128640252	128648600	-	Arginine--tRNA ligase chloroplastic/mitochondrial		-204	0.000147784	6-94675699	97237486	31402766	0.0454781	1057	5.28157	8.67691e-05	69	0.218486
FA	FA 18:0	6-125638686	6	129375075	Zm00001d037556	129373946	129378920	+	Alpha-L-fucosidase 2		0	7.62101e-05	6-94675699	97237486	-32136460	0.0223686	539	2.69325	2.43469e-05	24	0.0759951
FA	FA 18:0	6-127582294	6	131370528	Zm00001d037604	131348955	131353566	-	Ethylene response sensor 1		-16962	0.000440977	6-94675699	97237486	34111469	0.0153683	363	1.81382	8.74375e-05	71	0.224819
FA	FA 18:0	6-129682570	6	133560384	Zm00001d037668	133555104	133557311	+	NEP-interacting protein 1		3073	0.00093585	6-94675699	97237486	-36317618	0.00214032	52	0.259831	2.82843e-05	26	0.082328
FA	FA 18:0	6-148707566	6	152654749	Zm00001d038263	152647225	152651923	-	O-fucosyltransferase family protein		-2826	1.51586e-05	6-94675699	97237486	55409739	0.0248677	606	3.02803	5.95262e-06	8	0.0253317
FA	FA 18:0	6-153959824	6	157946867	Zm00001d038469	157938345	157941059	-	EPIDERMAL PATTERNING FACTOR-like protein 6		-5808	0.00180763	6-94675699	97237486	60700859	0.00324515	85	0.424724	7.65304e-05	60	0.189988
FA	FA 18:0	3-144595353	3	145472399	Zm00001d041955	145502932	145505218	-	plant-specific domain TIGR01615 family protein expressed		30533	0.00135843				0.00230707	56	0.279818	4.28517e-05	39	0.123492
FA	FA 18:0	3-180824271	3	183667339	Zm00001d042908	183667399	183674191	+	Ribonuclease II chloroplastic/mitochondrial		-60	0.00216458				0.00316507	83	0.41473	8.83178e-05	73	0.231152
FA	FA 18:0	3-201654204	3	204767800	Zm00001d043598	204722247	204732334	-	ABC transporter G family member 29		-35466	0.000892001				0.000186761	5	0.0249838	2.7667e-06	4	0.0126658
FA	FA 18:0	9-1554724	9	1323327	Zm00001d044754	1340766	1353747	-	Pyrophosphate--fructose 6-phosphate 1-phosphotransferase subunit beta 2		17439	7.75572e-05				0.0694945	1594	7.96482	7.07735e-05	51	0.16149
FA	FA 18:0	9-98202861	9	100611934	Zm00001d046652	100613423	100616851	+	F11F12.5 protein		-1489	4.18262e-05				0.132862	2851	14.2457	7.28004e-05	55	0.174155
FA	FA 18:0	9-102436232	9	104908135	Zm00001d046766	104907239	104912647	+	Putative glycosyl hydrolase of unknown function (DUF1680)		0	0.000124865				0.0540961	1278	6.38585	8.71716e-05	70	0.221652
FA	FA 18:0	9-116389603	9	118152552	Zm00001d047090	118161559	118163554	+	Expansin-B4		-9007	0.000583764				0.00402375	100	0.499675	3.27946e-05	32	0.101327
FA	FA 18:0	9-140242615	9	142632428	Zm00001d047828	142625874	142631952	-	Protein TOC75-3 chloroplastic		-476	0.000707774				0.000296063	9	0.0449708	3.43201e-06	5	0.0158323
FA	FA 18:0	9-150707537	9	153608628	Zm00001d048272	153605769	153613400	-	CTC-interacting domain 7		0	0.000632489				0.00660011	168	0.839454	5.5882e-05	44	0.139324
FA	FA 18:0	4-17526246	4	18652944	Zm00001d049165	18638440	18650497	+	Squamosa promoter-binding-like protein 18		2447	0.000337542				0.0163094	388	1.93874	7.2171e-05	53	0.167822
FA	FA 18:0	4-62543679	4	65034943	Zm00001d050089	65078952	65090738	+	Putative 1-phosphatidylinositol-4-phosphate 5-kinase/ zinc ion binding family		-44009	0.00264008				0.00096752	29	0.144906	3.54483e-05	35	0.110826
FA	FA 18:0	4-158172369	4	161596874	Zm00001d051529	161594500	161598938	-	Putative AMP-dependent synthetase and ligase superfamily protein		0	0.000175588				0.0332724	797	3.98241	7.62435e-05	59	0.186821
FA	FA 18:0	4-161071702	4	164066220	Zm00001d051598	164063973	164065253	+	Plant-specific domain TIGR01570 family protein		967	0.00187431				0.000544588	18	0.0899415	1.51017e-05	15	0.0474969
FA	FA 18:0	4-193528341	4	197664132	Zm00001d052695	197650460	197663462	-	Retinoblastoma-related protein 1		-670	0.000585703				0.0014738	37	0.18488	1.29159e-05	14	0.0443305
FA	FA 18:0	4-200697114	4	204927051	Zm00001d052921	204933175	204939255	+	THUMP domain-containing protein		-6124	6.17182e-05				0.00821827	203	1.01434	7.85899e-06	11	0.0348311
FA	FA 18:0	4-201399955	4	205650728	Zm00001d052943	205690232	205738686	+	Ubiquitin carboxyl-terminal hydrolase 13		-39504	0.0174593				0.000165919	4	0.019987	3.98371e-05	37	0.117159
FA	FA 20:0	2-12910220	2	13192164	Zm00001d002454	13187123	13189193	+	Phosphoribulokinase		2971	0.000356232	2-23755763	24431685	11242492	0.0304849	582	2.90811	0.000134991	78	0.24682
FA	FA 20:0	2-28624456	2	29403826	Zm00001d003012	29398384	29404173	-	Nucleotide/sugar transporter family protein		0	0.000906184	2-23755763	24431685	4966699	0.00409593	89	0.444711	5.01225e-05	37	0.117081
FA	FA 20:0	2-98967043	2	101040535	Zm00001d004293	100974371	100988003	+	Electron transfer flavoprotein subunit beta mitochondrial		52532	0.00508422	2-128640916	132176325	31188322	0.00172793	35	0.174886	0.000111066	71	0.224669
FA	FA 20:0	2-109829911	2	112337279	Zm00001d004443	112231521	112233025	-	Probable cinnamyl alcohol dehydrogenase 9		-104254	5.10813e-05	2-128640916	132176325	-19943300	0.0242537	449	2.24354	1.80897e-05	14	0.044301
FA	FA 20:0	2-118582828	2	121942533	Zm00001d004614	121848851	121849602	-	Protease inhibitor/seed storage/LTP family protein		-92931	0.00212464	2-128640916	132176325	-10326723	0.00253883	52	0.259831	7.08256e-05	51	0.161382
FA	FA 20:0	2-194223079	2	199422904	Zm00001d006131	199416217	199426495	-	BAG-associated GRAM protein 1		0	2.28768e-05	2-194223079	199422904	0	0.286621	5612	28.0418	8.48143e-05	62	0.19619
FA	FA 20:0	2-216585075	2	222665647	Zm00001d007117	222661588	222665700	+	GTP-binding protein OBGC chloroplastic		0	0.000305601	2-237109389	244352361	21686661	0.0246686	458	2.28851	9.64617e-05	66	0.208848
FA	FA 20:0	2-237109389	2	244352361	Zm00001d007972	244351539	244356560	+	Tetratricopeptide repeat (TPR)-like superfamily protein		0	3.81887e-05	2-237109389	244352361	0	0.0605593	1192	5.95613	3.23245e-05	25	0.0791089
FA	FA 20:0	2-237130058	2	244373031	Zm00001d007975	244366912	244371271	-	BTB/POZ domain-containing protein		-1760	0.000494005	2-237109389	244352361	14551	0.00207621	43	0.21486	1.51697e-05	12	0.0379723	Group1
FA	FA 20:0	8-47348658	8	48684055	Zm00001d009264	48669883	48672784	-	thim1;thiamin thiazole kinase M1: thiamin salvage enzyme		-11271	0.00964787	8-105157813	107951075	-59278291	0.000452925	9	0.0449708	5.82961e-05	41	0.129739
FA	FA 20:0	8-71324554	8	72967090	Zm00001d009609	72970679	72971308	+	NA		-3589	0.0879454	8-105157813	107951075	34979767	9.60129e-05	1	0.00499675	0.000107086	69	0.218341
FA	FA 20:0	8-78840399	8	80673040	Zm00001d009779	80645709	80652834	+	dihydrolipoyl dehydrogenases		20206	2.45939e-05	8-105157813	107951075	27298241	0.098323	1921	9.59876	3.36908e-05	26	0.0822733
FA	FA 20:0	8-78774770	8	80706920	Zm00001d009780	80730257	80736271	+	tubg1;gamma-tubulin1:		-23337	0.000168313	8-105157813	107951075	27214804	0.0304593	579	2.89312	6.75751e-05	48	0.151889
FA	FA 20:0	8-117372331	8	120755725	Zm00001d010577	120764599	120767763	-	NA		8874	0.00162766	8-105157813	107951075	12813524	0.00349192	77	0.38475	7.43302e-05	53	0.167711
FA	FA 20:0	5-20535	5	32888	Zm00001d012794	32368	35621	-	tRNA (guanine-N-7) methyltransferase		0	0.00303925	5-901280	937149	-901528	0.000898497	20	0.099935	3.77143e-05	28	0.088602
FA	FA 20:0	5-168324295	5	172241566	Zm00001d016675	172209653	172221985	-	Serine/threonine-protein kinase CTR1		-19581	0.000111102	5-168489641	172410495	-188510	0.00762727	156	0.779493	1.2695e-05	11	0.0348079
FA	FA 20:0	5-168489641	5	172410495	Zm00001d016683	172410770	172412111	-	NA		275	2.68775e-05	5-168489641	172410495	275	0.233168	4564	22.8052	8.13466e-05	57	0.180368
FA	FA 20:0	5-171322891	5	175330910	Zm00001d016768	175327307	175331417	-	Alkaline/neutral invertase CINV2		0	0.0002997	5-168489641	172410495	2916812	0.00210132	44	0.219857	9.6215e-06	10	0.0316436	Group2
FA	FA 20:0	5-175642002	5	179621374	Zm00001d016897	179615636	179621420	+	Polyadenylate-binding protein RBP47B		0	0.00296608	5-168489641	172410495	-7205141	0.0021259	46	0.229851	8.18089e-05	58	0.183533
FA	FA 20:0	5-215534949	5	221343066	Zm00001d018467	221343988	221344533	+	homolog of Synechocystis YCF37		-922	0.00127167	5-168489641	172410495	-48933493	0.00719356	148	0.739519	0.000115281	73	0.230998
FA	FA 20:0	7-45948716	7	47446296	Zm00001d019637	47402072	47407265	+	Probable protein S-acyltransferase 19		39031	0.00409526	7-106608422	109855693	62448428	0.000522744	12	0.059961	3.00872e-05	22	0.0696158
FA	FA 20:0	7-54484598	7	56330522	Zm00001d019753	56253231	56254499	-	Probable pectinesterase 15		-76023	0.000177629	7-106608422	109855693	-53601194	0.0291632	554	2.7682	6.8227e-05	49	0.155053
FA	FA 20:0	7-85651823	7	88455530	Zm00001d020043	88466229	88469073	-	Ethylene-responsive transcription factor ERF117		10699	4.77898e-05	7-106608422	109855693	-21386620	0.190883	3749	18.7328	0.000114984	72	0.227834
FA	FA 20:0	7-100723581	7	103870491	Zm00001d020277	103969402	103972795	+	Carbohydrate transporter/ sugar porter/ transporter		-98911	0.000280004	7-106608422	109855693	5882898	0.0232662	436	2.17858	8.43086e-05	61	0.193026
FA	FA 20:0	7-106178008	7	109419530	Zm00001d020363	109387501	109394195	-	AUGMIN subunit 5		-25335	0.000554265	7-106608422	109855693	-461498	0.00417001	93	0.464698	3.23065e-05	24	0.0759446
FA	FA 20:0	7-106523542	7	109768741	Zm00001d020367	109762337	109767776	-	Transcription factor jumonji (jmjC) domain-containing protein		-965	1.74882e-05	7-106608422	109855693	-87917	0.383543	7512	37.5356	8.66087e-05	64	0.202519
FA	FA 20:0	7-106608422	7	109855693	Zm00001d020371	109922014	109929866	-	Endoglucanase 11		66321	3.46066e-06	7-106608422	109855693	66321	0.151033	2960	14.7904	8.08276e-06	9	0.0284792
FA	FA 20:0	7-140855090	7	145560414	Zm00001d021195	145558394	145561493	-	Probable sodium/metabolite cotransporter BASS6 chloroplastic		0	0.032864	7-153438055	158728644	-13167151	0.000193343	2	0.0099935	8.23892e-05	59	0.186697
FA	FA 20:0	7-144938822	7	149840051	Zm00001d021360	149842280	149844889	-	CDGSH iron-sulfur domain-containing protein NEET		2229	0.00306445	7-153438055	158728644	-8883755	0.00166247	34	0.16989	6.71834e-05	47	0.148725
FA	FA 20:0	7-153438055	7	158728644	Zm00001d021635	158748378	158755148	+	Condensin-2 complex subunit H2		-19734	5.01995e-07	7-153438055	158728644	-19734	0.206452	4048	20.2269	1.77038e-06	3	0.00949307
FA	FA 20:0	7-153468262	7	158758848	Zm00001d021636	158755280	158766700	-	binding;calmodulin binding		0	0.000120615	7-153438055	158728644	26636	0.00118854	29	0.144906	2.40235e-06	4	0.0126574	Group1
FA	FA 20:0	7-153534873	7	158826226	Zm00001d021639	158780973	158782922	-	Taxane 13-alpha-hydroxylase		-43304	4.30237e-06	7-153438055	158728644	52329	0.635841	12800	63.9584	3.77766e-05	29	0.0917663
FA	FA 20:0	7-153544479	7	158835830	Zm00001d021641	158886139	158893885	-	Microtubule-associated protein TORTIFOLIA1		50309	4.9074e-06	7-153438055	158728644	157495	0.987043	19609	97.9813	6.41215e-05	43	0.136067
FA	FA 20:0	10-15412099	10	15733620	Zm00001d023693	15732463	15734798	-	NA		0	3.55673e-06	10-15412099	15733620	0	1			4.81818e-05	36	0.113917
FA	FA 20:0	10-64554354	10	63731867	Zm00001d024314	63672420	63675196	-	Putative cinnamyl-alcohol dehydrogenase family protein		-56671	0.000164014	10-96999489	97353639	-33678443	0.0349514	667	3.33283	7.49203e-05	54	0.170875
FA	FA 20:0	10-95549716	10	95781609	Zm00001d024936	95794147	95805417	+	Fatty acid amide hydrolase		-12538	0.00188839	10-96999489	97353639	1548222	0.00291406	61	0.304802	7.21441e-05	52	0.164547
FA	FA 20:0	10-96999489	10	97353639	Zm00001d024968	97279497	97281637	-	Putative dnaJ chaperone family protein		-72002	4.7584e-07	10-96999489	97353639	-72002	1			7.4032e-06	7	0.0221505
FA	FA 20:0	10-99391411	10	99816608	Zm00001d025016	99815796	99824932	+	Thioredoxin superfamily protein		0	0.00091103	10-96999489	97353639	-2462157	0.00250864	51	0.254834	3.1971e-05	23	0.0727802
FA	FA 20:0	10-99391411	10	99816608	Zm00001d025017	99817486	99819538	-	NA		878	0.00091103	10-96999489	97353639	2463847	0.000489362	11	0.0549643	6.96525e-06	6	0.0189861
FA	FA 20:0	10-101158165	10	101663626	Zm00001d025050	101678128	101682933	-	etr2;ethylene receptor homolog2:		14502	3.11342e-05	10-96999489	97353639	4324489	0.114084	2228	11.1328	4.81213e-05	35	0.110752
FA	FA 20:0	10-121775978	10	122859152	Zm00001d025580	122855595	122861043	-	serk1;somatic embryogenesis receptor-like kinase1: single copy cDNA with 79% sequence identity with serk2, and significant sequence homology to carrot and Arabidopsis SERK genes;		0	0.00329858	10-138883791	140143368	-17282325	0.000994409	22	0.109929	4.47005e-05	32	0.101259
FA	FA 20:0	10-138883791	10	140143368	Zm00001d026163	140143158	140146819	-	extensin-like protein		0	1.02743e-05	10-138883791	140143368	0	1			0.000128284	76	0.240491
FA	FA 20:0	10-148005738	10	149324449	Zm00001d026645	149326566	149340249	-	K(+) efflux antiporter 2 chloroplastic		2117	6.64169e-05	10-138883791	140143368	9183198	0.000289355	6	0.0299805	3.60674e-07	2	0.00632871
FA	FA 20:0	1-2708431	1	2798790	Zm00001d027314	2809751	2811917	+	Vacuolar protein sorting-associated protein 24 homolog 1		-10961	0.000718896	1-74666069	76105162	73293245	0.00069175	17	0.0849448	7.71509e-06	8	0.0253149
FA	FA 20:0	1-34142509	1	34502614	Zm00001d028422	34508764	34510317	+	Pentatricopeptide repeat-containing protein chloroplastic		-6150	0.00271154	1-74666069	76105162	41594845	0.00176612	37	0.18488	6.34494e-05	42	0.132903
FA	FA 20:0	1-74666069	1	76105162	Zm00001d029557	76065155	76078721	+	Chaperone protein ClpB3 chloroplastic		26441	4.17318e-06	1-74666069	76105162	26441	0.971031	19337	96.6222	5.43664e-05	39	0.12341
FA	FA 20:0	1-152568159	1	154446570	Zm00001d030701	154400174	154406420	+	Probable ribose-5-phosphate isomerase 2		40150	0.000354265	1-74666069	76105162	-78295012	0.0187743	346	1.72888	8.5937e-05	63	0.199354
FA	FA 20:0	1-204552340	1	207353295	Zm00001d031934	207282233	207283474	-	Chlorophyllase-1		-69821	9.2759e-05	1-74666069	76105162	131177071	0.0261435	493	2.4634	3.378e-05	27	0.0854376	Group1
FA	FA 20:0	1-204842576	1	207633587	Zm00001d031942	207636608	207639711	+	Vesicle-associated membrane protein 727		-3021	0.0012152	1-74666069	76105162	-131531446	0.00413237	91	0.454704	6.62945e-05	45	0.142396
FA	FA 20:0	1-238944952	1	242471938	Zm00001d032905	242404403	242413137	-	DWNN domain a CCHC-type zinc finger		-58801	0.00904977	1-74666069	76105162	166299241	0.000465047	10	0.0499675	5.63039e-05	40	0.126574
FA	FA 20:0	1-275753261	1	280603632	Zm00001d033992	280585851	280594549	+	emp10;empty pericarp10: mutant effects the cis-splicing of nad2 intron 1 and seed development		9083	0.000319565	1-74666069	76105162	-204480689	0.00516156	108	0.539649	2.3612e-05	20	0.0632871
FA	FA 20:0	1-276884327	1	281761889	Zm00001d034034	281753766	281760644	+	Protein TORNADO 1		1245	0.00173608	1-74666069	76105162	-205648604	0.00359189	78	0.389747	8.09731e-05	56	0.177204
FA	FA 20:0	6-97041246	6	99720850	Zm00001d036742	99718295	99725208	-	Protein S-acyltransferase 24		0	0.00438298	6-88865833	91297519	8420776	0.000759434	19	0.0949383	4.53119e-05	33	0.104424
FA	FA 20:0	6-98192262	6	100891380	Zm00001d036788	100889664	100893620	-	Subtilisin-like protease SBT4.4		0	0.000581899	6-88865833	91297519	9592145	0.000251811	5	0.0249838	2.4523e-06	5	0.0158218
FA	FA 20:0	6-153159201	6	157141380	Zm00001d038432	157148623	157154057	-	Putative leucine-rich repeat transmembrane protein kinase family protein		7243	0.000255254	6-88865833	91297519	65851104	0.0318518	611	3.05302	0.000103417	67	0.212012
FA	FA 20:0	6-157121933	6	161065198	Zm00001d038622	161065061	161069213	-	nuclear assembly factor 1		0	0.000791413	6-88865833	91297519	69767542	0.0141178	264	1.31914	0.000138568	79	0.249984
FA	FA 20:0	3-13476766	3	12755580	Zm00001d039710	12751564	12753836	+	Thioredoxin H-type		1744	0.0012692	3-171056208	173666189	160912353	0.00099884	23	0.114925	1.84813e-05	17	0.0537941
FA	FA 20:0	3-19265563	3	18646800	Zm00001d039901	18645159	18650625	-	BEST Arabidopsis thaliana protein match is: proline-rich family protein (TAIR:AT3G09000.1); Has 35333 Blast hits to 34131 proteins in 2444 species: Archae - 798; Bacteria - 22429; Metazoa - 974; Fungi - 991; Plants - 531; Viruses - 0; Other Eukaryot /.../610 (source: NCBI BLink).		0	0.00143071	3-171056208	173666189	-155015564	0.00348651	76	0.379753	6.5886e-05	44	0.139232
FA	FA 20:0	3-48386887	3	48157786	Zm00001d040526	48128556	48131414	-	Os05g0140333 protein		-26372	0.000497841	3-171056208	173666189	-125534775	0.0213635	391	1.95373	0.000132427	77	0.243655
FA	FA 20:0	3-156578058	3	158151765	Zm00001d042267	158098798	158103660	-	Auxin response factor 10		-48105	0.000434232	3-171056208	173666189	-15562529	0.00649624	133	0.664568	3.88673e-05	30	0.0949307
FA	FA 20:0	3-167707432	3	170249272	Zm00001d042511	170268292	170271282	+	Ribonuclease 2		-19020	0.0018784	3-171056208	173666189	3394907	0.000663364	15	0.0749513	1.81869e-05	16	0.0506297
FA	FA 20:0	3-167733383	3	170275222	Zm00001d042512	170272101	170276048	+	Ribonuclease 2		0	0.00317555	3-171056208	173666189	3390141	0.00105243	24	0.119922	4.54816e-05	34	0.107588
FA	FA 20:0	3-171056208	3	173666189	Zm00001d042613	173685114	173686104	-	RING/FYVE/PHD-type zinc finger family protein		18925	1.04428e-05	3-171056208	173666189	18925	0.376597	7386	36.906	5.28801e-05	38	0.120246
FA	FA 20:0	3-198596597	3	201610324	Zm00001d043483	201603883	201621450	+	NA		0	0.000346092	3-223186314	226847988	25226538	0.0253791	476	2.37845	0.000111047	70	0.221505
FA	FA 20:0	3-216613128	3	220107726	Zm00001d044136	220098352	220104557	-	Glycerol-3-phosphate acyltransferase 1		-3169	0.000192014	3-223186314	226847988	-6743431	0.0332855	639	3.19292	8.28349e-05	60	0.189861	Group1
FA	FA 20:0	3-216674824	3	220166893	Zm00001d044138	220166617	220170536	-	sum1;siroheme uroporphyrinogen methyltransferase1:		0	0.000565944	3-223186314	226847988	-6677452	0.0145073	269	1.34413	0.000104354	68	0.215176
FA	FA 20:0	3-219484706	3	223075628	Zm00001d044253	223073135	223075832	-	IQ domain-containing protein IQM5		0	0.000118364	3-223186314	226847988	-3772156	0.0851066	1669	8.33958	0.000125976	75	0.237327	Group3
FA	FA 20:0	3-223186314	3	226847988	Zm00001d044391	226844246	226847206	-	Mitochondrial ATP synthase subunit G protein		-782	4.89062e-05	3-223186314	226847988	-782	0.0295887	565	2.82316	2.09043e-05	18	0.0569584
FA	FA 20:0	3-230078317	3	233922639	Zm00001d044646	233922381	233938435	+	gfa1;glucosamine fructose-6-phosphate aminotransferase1: endosperm cDNA 5C01G05 (uaz309) similar to rate limiting enzyme of hexosamine synthesis		0	1.51959e-05	3-230078317	233922639	0	0.000228539	3	0.0149903	7.1118e-08	1	0.00316436	Group1
FA	FA 20:0	3-230078317	3	233922639	Zm00001d044647	233928087	233932054	-	Probable protein S-acyltransferase 4		5448	1.51959e-05	3-230078317	233922639	5448	0.106992	2093	10.4582	2.32974e-05	19	0.0601228
FA	FA 20:0	9-116391256	9	118150899	Zm00001d047090	118161559	118163554	+	Expansin-B4		-10660	0.00177185				0.00286408	59	0.294808	6.6942e-05	46	0.14556
FA	FA 20:0	9-126978737	9	128748487	Zm00001d047399	128746690	128751615	-	PLASMODESMATA CALLOSE-BINDING PROTEIN 5		0	0.000959567				0.00118244	28	0.139909	1.66668e-05	13	0.0411366
FA	FA 20:0	9-142722003	9	145080809	Zm00001d047911	145078478	145081740	+	HVA22-like protein i		0	0.000525046				0.00381084	83	0.41473	2.82561e-05	21	0.0664515
FA	FA 20:0	9-142727583	9	145086394	Zm00001d047912	145083002	145087759	-	Translation initiation factor IF-2		0	0.000426492				0.0175409	320	1.59896	9.57812e-05	65	0.205683
FA	FA 20:0	9-154044974	9	156921332	Zm00001d048472	156918352	156922586	-	Protein FIZZY-RELATED 1		0	0.000142804				0.0227951	423	2.11363	4.43859e-05	31	0.0980951
FA	FA 20:0	4-174335921	4	177341699	Zm00001d052044	177336257	177340312	+	Putative RING zinc finger domain superfamily protein isoform 1%3B Putative RING zinc finger domain superfamily protein isoform 2		1387	0.00171005	4-185359708	188629084	11288772	0.00309728	66	0.329786	6.96409e-05	50	0.158218
FA	FA 20:0	4-185359708	4	188629084	Zm00001d052378	188624228	188629005	-	Ethanolamine-phosphate cytidylyltransferase		-79	2.55861e-05	4-185359708	188629084	-79	0.0485095	935	4.67196	1.81204e-05	15	0.0474654
FA	FA 20:0	4-188661396	4	192653170	Zm00001d052542	192655475	192657030	+	Dual specificity protein phosphatase Diacylglycerol kinase catalytic region		-2305	1.90815e-05	4-185359708	188629084	-4026391	0.491697	9653	48.2336	0.000117998	74	0.234162
FA	FA 20:0	4-202300069	4	206429768	Zm00001d052964	206412662	206415299	-	Bax inhibitor-1 family protein		-14469	0.00367343	4-185359708	188629084	17783578	0.00158136	32	0.159896	7.5843e-05	55	0.17404	Group3
FA	FA 22:0	3-216623305	3	220119446	ENSRNA049473965	220124430	220124531	-	NA		4984	9.66979e-09	3-216609751	220104358	20072	1			1.88119e-07	5	0.0155904
FA	FA 22:0	3-216631257	3	220127398	ENSRNA049473978	220124706	220124801	-	NA		-2597	9.66979e-09	3-216609751	220104358	20348	1			1.88119e-07	6	0.0187085
FA	FA 22:0	2-1357463	2	1336655	Zm00001d001811	1331499	1334759	+	Tetraspanin-19		1896	3.89386e-05				0.0667991	1456	7.27527	3.60496e-05	51	0.159022
FA	FA 22:0	2-4853831	2	4822163	Zm00001d002035	4821035	4823880	-	Endonuclease 2		0	7.82657e-06				0.100746	2159	10.788	1.18694e-05	24	0.074834
FA	FA 22:0	2-40051585	2	41020212	Zm00001d003345	41017793	41019879	+	Small nuclear ribonucleoprotein Sm D1		333	0.000347243				9.20888e-05	4	0.019987	5.83848e-07	8	0.0249447
FA	FA 22:0	2-40052138	2	41020765	Zm00001d003346	41020781	41020960	+	NA		-16	0.00209604				0.000861371	27	0.134912	2.56822e-05	40	0.124723
FA	FA 22:0	2-180108099	2	184929318	Zm00001d005727	184929124	184937138	-	Plant UBX domain-containing protein 2		0	0.00084256				0.0055481	143	0.714536	6.20478e-05	74	0.230738
FA	FA 22:0	2-206610624	2	212790255	Zm00001d006624	212791668	212793897	-	NA		1413	0.000701099				0.00350058	95	0.474691	3.41576e-05	47	0.14655
FA	FA 22:0	2-236955242	2	244196801	Zm00001d007961	244247294	244251653	+	NA		-50493	0.000349208				0.00451737	124	0.619597	2.26524e-05	37	0.115369
FA	FA 22:0	8-117370214	8	120753608	Zm00001d010577	120764599	120767763	-	NA		10991	0.00626157				0.000420687	17	0.0849448	3.64751e-05	52	0.16214
FA	FA 22:0	5-4038706	5	4146949	Zm00001d013066	4147202	4148651	+	Histone H1		-253	0.00343755				0.00146927	36	0.179883	6.66487e-05	76	0.236974	Group3
FA	FA 22:0	5-8800903	5	9158495	Zm00001d013348	9182481	9191208	+	Thioredoxin superfamily protein		-23986	0.00292962				0.00044901	18	0.0899415	1.91281e-05	34	0.106015	Group3
FA	FA 22:0	5-16480618	5	17050038	Zm00001d013676	17050121	17054266	+	Nuclear transcription factor Y subunit A-10		-83	0.000709186				0.0046132	127	0.634588	4.45929e-05	61	0.190203
FA	FA 22:0	5-20127656	5	20583948	Zm00001d013798	20529397	20576095	-	Cycloartenol synthase	Yes	-7853	0.00358989				0.000628758	21	0.104932	3.16036e-05	43	0.134078	Group1	Intra
FA	FA 22:0	5-30240456	5	31175761	Zm00001d014063	31173095	31176859	-	MDIS1-interacting receptor like kinase 2		0	0.00196316				0.00033371	15	0.0749513	9.98311e-06	20	0.0623616	Group2
FA	FA 22:0	5-130328882	5	133759605	Zm00001d015952	133821714	133825615	+	E3 ubiquitin-protein ligase SINAT4		-62109	0.0047605				0.000123367	8	0.039974	9.01356e-06	18	0.0561255
FA	FA 22:0	5-170871329	5	174864888	Zm00001d016748	174862785	174863648	-	Protein MKS1		-1240	9.18244e-06				0.0344627	800	3.9974	5.0525e-06	14	0.0436531
FA	FA 22:0	5-175670977	5	179650349	Zm00001d016902	179645061	179649671	-	Bifunctional riboflavin biosynthesis protein RIBA 1 chloroplastic		-678	2.69331e-05				0.173093	3984	19.9071	6.18922e-05	73	0.22762
FA	FA 22:0	5-179292670	5	183570382	Zm00001d017045	183593377	183595334	+	OSJNBb0022F23.8 protein		-22995	3.07119e-06				0.792325	16069	80.2928	3.38878e-05	46	0.143432
FA	FA 22:0	5-179627436	5	183929371	Zm00001d017050	183927350	183936102	+	Protein kinase superfamily protein		0	7.96736e-06				0.0263214	587	2.93309	3.43457e-06	13	0.0405351
FA	FA 22:0	5-202051361	5	207426840	Zm00001d017808	207409444	207425497	+	ATP-dependent DNA helicase homolog RECG chloroplastic		1343	0.00176901				3.14529e-05	2	0.0099935	9.85078e-07	10	0.0311808
FA	FA 22:0	7-35090541	7	36377434	Zm00001d019483	36379274	36383078	-	Methyltransferase family protein		1840	0.00272789				0.0018415	49	0.244841	6.63159e-05	75	0.233856
FA	FA 22:0	7-148004162	7	153218344	Zm00001d021473	153177327	153198945	-	ATP binding protein		-19399	6.8981e-05				0.0457304	1017	5.0817	4.31119e-05	60	0.187085
FA	FA 22:0	7-163047555	7	168497280	Zm00001d022042	168491796	168494907	-	Eukaryotic translation initiation factor 5A		-2373	1.30649e-05				0.189014	4326	21.6159	3.43537e-05	48	0.149668
FA	FA 22:0	10-110870600	10	111758469	Zm00001d025263	111734229	111744673	+	hydroxyproline-rich glycoprotein family protein		13796	5.18633e-05	10-109896843	110737287	-996942	0.0149683	340	1.6989	1.16979e-05	23	0.0717159
FA	FA 22:0	10-120843981	10	121921542	Zm00001d025548	121921907	121926936	-	Probable protein phosphatase 2C 12		365	0.0111374	10-109896843	110737287	11184620	0.000198088	12	0.059961	3.09399e-05	42	0.130959
FA	FA 22:0	10-121773025	10	122856199	Zm00001d025580	122855595	122861043	-	serk1;somatic embryogenesis receptor-like kinase1: single copy cDNA with 79% sequence identity with serk2, and significant sequence homology to carrot and Arabidopsis SERK genes;		0	0.0109617	10-109896843	110737287	12118308	0.000354966	16	0.079948	5.23609e-05	67	0.208911
FA	FA 22:0	10-126915832	10	127929687	Zm00001d025734	127905113	127929830	+	NA		0	0.00105716	10-109896843	110737287	-17167826	0.00149249	37	0.18488	2.26564e-05	38	0.118487
FA	FA 22:0	10-140788928	10	142146160	Zm00001d026257	142147684	142154633	-	Mannosyl-oligosaccharide 12-alpha-mannosidase MNS1		1524	0.00411591	10-109896843	110737287	31410397	0.000627085	20	0.099935	3.57919e-05	50	0.155904	Group3
FA	FA 22:0	10-142809408	10	144095681	Zm00001d026350	144091288	144093948	+	Pentatricopeptide repeat-containing protein		1733	0.00121203	10-109896843	110737287	-33354001	0.00199676	51	0.254834	3.37165e-05	45	0.140314	Group2
FA	FA 22:0	10-147255393	10	148637743	Zm00001d026593	148637522	148656835	-	Putative homeodomain-like transcription factor superfamily protein		0	0.0414571	10-109896843	110737287	37900235	9.34692e-05	6	0.0299805	5.21608e-05	66	0.205793	Group3	Intra
FA	FA 22:0	1-36166258	1	35476593	Zm00001d028453	35465775	35476235	-	NA		-358	3.00823e-06				0.288658	6328	31.6194	1.29876e-05	26	0.0810701
FA	FA 22:0	1-36166258	1	35476593	Zm00001d028454	35467852	35469731	+	L-type lectin-domain containing receptor kinase V.9		6862	3.00823e-06				1			4.12554e-05	58	0.180849
FA	FA 22:0	1-36166258	1	35476593	Zm00001d028455	35470498	35472527	+	L-type lectin-domain containing receptor kinase V.9		4066	3.00823e-06				1			4.12554e-05	59	0.183967
FA	FA 22:0	1-39078173	1	39424207	Zm00001d028571	39418149	39423804	-	Digalactosyldiacylglycerol synthase 2 chloroplastic		-403	0.000303985				0.00385765	106	0.529656	1.71869e-05	33	0.102897		Intra
FA	FA 22:0	1-58727856	1	59429161	Zm00001d029129	59406804	59421124	+	Metal tolerance protein C1		8037	0.000317763				9.27576e-05	5	0.0249838	5.40562e-07	7	0.0218266
FA	FA 22:0	1-65168819	1	66068380	Zm00001d029328	66120056	66126500	-	RNA-binding KH domain-containing protein		51676	0.00281604				0.00160632	40	0.19987	6.019e-05	72	0.224502	Group3
FA	FA 22:0	1-72873528	1	74230988	Zm00001d029519	74249436	74251275	+	Cytochrome P450 99A2		-18448	0.00135037				0.00418029	115	0.574626	7.38626e-05	79	0.246328
FA	FA 22:0	1-96849813	1	99120223	Zm00001d030011	99113829	99118558	-	Eukaryotic translation initiation factor 3 subunit B		-1665	0.00227009				0.00149783	38	0.189877	4.62145e-05	62	0.193321	Group3
FA	FA 22:0	1-180369559	1	182339560	Zm00001d031210	182329561	182336739	+	NB-ARC domain containing protein expressed; protein		2821	4.26634e-06				0.252744	5608	28.0218	1.58942e-05	29	0.0904244
FA	FA 22:0	1-180369559	1	182339560	Zm00001d031211	182336147	182340221	-	ATP binding protein		0	4.26634e-06				0.816325	16523	82.5613	4.72525e-05	64	0.199557
FA	FA 22:0	1-199618173	1	202046978	Zm00001d031793	202076092	202089121	+	3-alpha-L-fucosyltransferase		-29114	0.000418236				0.0127103	296	1.47904	6.98763e-05	78	0.24321
FA	FA 22:0	1-218222503	1	221365605	Zm00001d032304	221392194	221397307	+	zinc finger (C3HC4-type RING finger) family protein / BRCT domain-containing protein		-26589	0.000710431				0.00740972	189	0.944386	6.92471e-05	77	0.240092
FA	FA 22:0	1-269352797	1	274043680	Zm00001d033797	274041149	274045067	-	alpha/beta-Hydrolases superfamily protein		0	0.0119851				6.23256e-05	3	0.0149903	1.12848e-05	21	0.0654797
FA	FA 22:0	1-285198900	1	290263294	Zm00001d034343	290260179	290264937	-	Histidinol dehydrogenase chloroplastic		0	0.00042257				0.00930939	235	1.17424	5.28944e-05	68	0.21203
FA	FA 22:0	1-285205487	1	290269881	Zm00001d034344	290267452	290271772	-	WPP domain-associated protein		0	0.0004755				0.00285328	80	0.39974	1.96868e-05	35	0.109133
FA	FA 22:0	6-98194204	6	100893322	Zm00001d036788	100889664	100893620	-	Subtilisin-like protease SBT4.4		0	0.000997346				0.00271538	71	0.354769	3.74249e-05	53	0.165258
FA	FA 22:0	6-114806034	6	118587932	Zm00001d037264	118537385	118544732	+	S-adenosyl-L-methionine-dependent methyltransferases superfamily protein		43200	0.00101207				0.00282816	79	0.394743	3.93963e-05	56	0.174613
FA	FA 22:0	3-30213287	3	29832297	Zm00001d040163	29846486	29852954	+	dxr1;deoxy xylulose reductoisomerase1: enzyme catalyzes the first committed step of the plastidial pathway to apocarotenoids during mycorrhizal establishment		-14189	0.000252736	3-153805886	155182113	125329159	0.000193199	11	0.0549643	8.70851e-07	9	0.0280627
FA	FA 22:0	3-152215671	3	153565562	Zm00001d042146	153564761	153570791	+	hex4;hexokinase4:		0	0.000112407	3-153805886	155182113	1611322	0.037974	877	4.38215	5.70459e-05	70	0.218266
FA	FA 22:0	3-152337907	3	153689561	Zm00001d042147	153590919	153598342	+	NA		91219	1.72737e-05	3-153805886	155182113	1583771	0.259543	5746	28.7113	5.96954e-05	71	0.221384
FA	FA 22:0	3-153805886	3	155182113	Zm00001d042178	155178699	155179705	-	Photosystem II reaction center psb28 protein		-2408	5.39694e-06	3-153805886	155182113	-2408	0.50576	10586	52.8956	3.76989e-05	54	0.168376	Group3
FA	FA 22:0	3-156475122	3	158055783	Zm00001d042266	158052163	158056995	+	eukaryotic initiation factor 3 gamma subunit family protein		0	3.1323e-05	3-153805886	155182113	-2870050	0.0297813	678	3.3878	1.38854e-05	27	0.0841882
FA	FA 22:0	3-156524290	3	158098573	Zm00001d042267	158098798	158103660	-	Auxin response factor 10		225	0.000950625	3-153805886	155182113	2916685	0.00243798	61	0.304802	3.23885e-05	44	0.137196
FA	FA 22:0	3-175635477	3	178149984	Zm00001d042720	178128930	178146833	-	Sterol 3-beta-glucosyltransferase		-3151	0.000409191	3-153805886	155182113	22946817	0.00272557	73	0.364763	1.64017e-05	31	0.0966605	Group3
FA	FA 22:0	3-179693126	3	182509049	Zm00001d042869	182508943	182514234	-	Aldose reductase		0	0.00520808	3-153805886	155182113	27326830	0.000781705	24	0.119922	5.46009e-05	69	0.215148	Group2
FA	FA 22:0	3-216353548	3	219835356	Zm00001d044121	219830826	219839227	+	auxin-like 1 protein		0	5.62869e-05	3-216609751	220104358	265131	0.0095875	238	1.18923	8.32808e-06	17	0.0530074
FA	FA 22:0	3-216609751	3	220104358	Zm00001d044136	220098352	220104557	-	Glycerol-3-phosphate acyltransferase 1		0	6.06541e-10	3-216609751	220104358	0	0.000137041	10	0.0499675	2.5866e-12	1	0.00311808	Group1
FA	FA 22:0	3-216674824	3	220166893	Zm00001d044138	220166617	220170536	-	sum1;siroheme uroporphyrinogen methyltransferase1:		0	9.2498e-10	3-216609751	220104358	62259	0.0622454	1362	6.80558	1.41509e-09	2	0.00623616
FA	FA 22:0	3-216928444	3	220431144	Zm00001d044144	220423612	220429992	-	CTD-phosphatase-like protein		-1152	1.64436e-07	3-216609751	220104358	319254	0.505507	10583	52.8806	1.43828e-06	11	0.0342989
FA	FA 22:0	3-216960593	3	220483474	Zm00001d044146	220480167	220482238	-	cytochrome P450 family 72 subfamily A polypeptide 8		-1236	7.66658e-09	3-216609751	220104358	375809	1			1.50927e-07	4	0.0124723
FA	FA 22:0	3-216961691	3	220484572	Zm00001d044147	220486447	220488730	-	cytochrome P450 family 72 subfamily A polypeptide 8		1875	1.11719e-06	3-216609751	220104358	382089	1			1.64279e-05	32	0.0997786
FA	FA 22:0	3-217068895	3	220579353	Zm00001d044153	220577774	220580963	-	cyp10;cytochrome P450 10: Unpublished DNA sequence submitted to GenBank		0	1.03505e-06	3-217445563	220971121	-390158	0.412099	8729	43.6166	6.6829e-06	15	0.0467712
FA	FA 22:0	3-217076193	3	220586729	Zm00001d044154	220592188	220594239	-	cytochrome P450 family 72 subfamily A polypeptide 8		5459	5.66372e-06	3-217445563	220971121	-376882	1			7.40896e-05	80	0.249447
FA	FA 22:0	3-217177895	3	220678728	Zm00001d044156	220678000	220680745	-	cytochrome P450 family 72 subfamily A polypeptide 8		0	1.11396e-06	3-217445563	220971121	-290376	1			1.63837e-05	30	0.0935425
FA	FA 22:0	3-217372168	3	220881621	Zm00001d044167	220883427	220884707	+	Ovate protein		-1806	8.7259e-06	3-217445563	220971121	86414	0.0550134	1212	6.05606	7.46436e-06	16	0.0498893
FA	FA 22:0	3-217445563	3	220971121	Zm00001d044168	220964949	220966074	-	Heat stress transcription factor C-1		-5047	7.6543e-07	3-217445563	220971121	-5047	1			1.15449e-05	22	0.0685978
FA	FA 22:0	3-217464155	3	220989710	Zm00001d044169	220990846	220991511	-	NA		1136	1.60374e-06	3-217445563	220971121	19725	1			2.30027e-05	39	0.121605
FA	FA 22:0	3-217645448	3	221173188	Zm00001d044175	221168477	221175604	+	Neutral/alkaline non-lysosomal ceramidase		0	5.87875e-06	3-217445563	220971121	-197356	0.591968	12372	61.8198	4.72187e-05	63	0.196439
FA	FA 22:0	9-140538062	9	142951506	Zm00001d047839	143011655	143016797	+	DUF3527 domain protein		-60149	0.000173622				0.000920629	28	0.139909	2.66121e-06	12	0.037417
FA	FA 22:0	9-140611369	9	143025424	Zm00001d047842	143025369	143032070	-	Putative leucine-rich repeat receptor-like protein kinase family protein		0	0.000201667				7.36096e-06	1	0.00499675	3.16609e-08	3	0.00935425
FA	FA 22:0	9-140849900	9	143273932	Zm00001d047849	143268467	143272885	-	Sulfoquinovosyl transferase SQD2		-1047	1.11459e-05				0.179576	4130	20.6366	2.8265e-05	41	0.127841
FA	FA 22:0	9-141039939	9	143472523	Zm00001d047853	143469550	143474545	-	Protein kinase superfamily protein		0	8.14113e-05				0.0177912	404	2.01869	2.09222e-05	36	0.112251
FA	FA 22:0	4-145568857	4	148898180	Zm00001d051214	148918694	148925044	+	nit2;nitrilase2:		-20514	0.000270117				0.0105789	262	1.30915	3.93357e-05	55	0.171494
FA	FA 22:0	4-158158102	4	161582621	Zm00001d051529	161594500	161598938	-	Putative AMP-dependent synthetase and ligase superfamily protein		11879	2.57092e-05				0.141747	3366	16.8191	4.92782e-05	65	0.202675
FA	FA 22:0	4-160374779	4	163370635	Zm00001d051584	163362907	163370485	-	Ethylene response protein		-150	9.52718e-05				0.0301786	689	3.44276	3.95606e-05	57	0.177731
FA	FA 22:0	4-161589472	4	164604445	Zm00001d051615	164594515	164602165	-	Putative lectin-domain receptor-like protein kinase family protein		-2280	0.00144707				0.00172374	47	0.234847	3.46754e-05	49	0.152786
FA	FA 22:0	4-174034236	4	177043606	Zm00001d052038	177039742	177043438	-	Putative HLH DNA-binding domain superfamily protein		-168	0.000201054				0.00483955	131	0.654575	1.44423e-05	28	0.0873063
FA	FA 22:0	4-196988126	4	201127042	Zm00001d052792	201124962	201130788	+	Putative O-Glycosyl hydrolase superfamily protein		0	8.61098e-05				0.00944934	237	1.18423	1.22229e-05	25	0.077952
FA	FA 22:0	4-234660540	4	239316887	Zm00001d053696	239308529	239315649	+	Glucomannan 4-beta-mannosyltransferase 2		1238	0.000265851				0.00225542	55	0.274821	9.19017e-06	19	0.0592436
FA	FA 24:0	2-178528046	2	183295448	Zm00001d005684	183288690	183291321	+	NA		4127	0.000305656	2-184906085	189796099	6504778	0.0036948	92	0.459701	1.65944e-05	23	0.0714774
FA	FA 24:0	2-184658876	2	189515616	Zm00001d005814	189518235	189520622	+	Photosystem I chlorophyll a/b-binding protein 6 chloroplastic		-2619	0.00021184	2-184906085	189796099	275477	3.92193e-05	2	0.0099935	1.62891e-07	2	0.00621543
FA	FA 24:0	2-184906085	2	189796099	Zm00001d005823	189797589	189799971	+	Flavonoid 3-monooxygenase		-1490	1.6051e-06	2-184906085	189796099	-1490	1			2.30209e-05	29	0.0901237
FA	FA 24:0	2-185043677	2	189870748	Zm00001d005824	189868857	189873743	+	Guanine nucleotide-binding protein subunit gamma 3		0	9.49959e-06	2-184906085	189796099	-72758	0.688046	13816	69.0351	8.45658e-05	76	0.236186
FA	FA 24:0	2-215753253	2	221914971	Zm00001d007084	221914642	221915449	+	Histone H2B		0	0.000534403	2-184906085	189796099	-32118543	0.00960397	201	1.00435	6.76445e-05	61	0.189571
FA	FA 24:0	2-225664516	2	231997531	Zm00001d007450	231999644	232003137	+	NA		-2113	0.000178097	2-184906085	189796099	-42203545	0.018389	381	1.90376	4.46358e-05	50	0.155386
FA	FA 24:0	2-225687793	2	232023391	Zm00001d007454	232021518	232025481	-	Maf-like protein CV_0124		0	0.0102377	2-184906085	189796099	42225419	0.000140751	6	0.0299805	2.08222e-05	27	0.0839083
FA	FA 24:0	2-225763160	2	232068899	Zm00001d007455	232059994	232068055	+	Probable protein S-acyltransferase 23		844	0.00134965	2-184906085	189796099	-42263895	0.000729392	16	0.079948	1.46002e-05	22	0.0683697
FA	FA 24:0	8-8272793	8	8609619	Zm00001d008430	8610981	8613957	-	NA		1362	3.83161e-05	8-104824279	107599650	-98985693	0.0360305	754	3.76755	2.00083e-05	25	0.0776928
FA	FA 24:0	8-23965622	8	24731768	Zm00001d008907	24731994	24736184	-	Polyadenylate-binding protein-interacting protein 9		226	0.000181653	8-104824279	107599650	-82863466	0.0114698	245	1.2242	2.93389e-05	38	0.118093
FA	FA 24:0	8-29125317	8	30067143	Zm00001d009010	30106964	30108529	-	Plasma membrane-associated cation-binding protein 1		39821	0.00245364	8-104824279	107599650	-77491121	0.000757547	17	0.0849448	2.63861e-05	34	0.105662
FA	FA 24:0	8-104181575	8	106962342	Zm00001d010274	106962806	106966802	-	ippi3;isopentenyl pyrophosphate isomerase3: part of multigene family encoding isopentenyl pyrophosphate isomerase		464	0.00525005	8-104824279	107599650	-632848	0.000187425	7	0.0349773	1.45942e-05	21	0.065262
FA	FA 24:0	8-104824279	8	107599650	Zm00001d010287	107618947	107621285	+	WAT1-related protein		-19297	7.40972e-06	8-104824279	107599650	-19297	0.731805	14656	73.2324	7.11697e-05	65	0.202001
FA	FA 24:0	8-131051345	8	135476163	Zm00001d010970	135473700	135484287	+	Isovaleryl-CoA dehydrogenase mitochondrial		0	0.000439067	8-104824279	107599650	-27874050	0.015114	312	1.55899	8.57576e-05	78	0.242402
FA	FA 24:0	8-155654792	8	160882985	Zm00001d011758	160885990	160890793	+	NA		-3005	9.51804e-05	8-104824279	107599650	-53286340	0.0159299	335	1.67391	2.18325e-05	28	0.087016	Group1
FA	FA 24:0	8-155708427	8	160998477	Zm00001d011762	161003849	161009679	-	Protein STICHEL-like 3		5372	0.00155287	8-104824279	107599650	53404199	0.00367194	91	0.454704	7.45524e-05	69	0.214432	Group3
FA	FA 24:0	8-172627693	8	178368312	Zm00001d012672	178360607	178372390	+	protein; Pentatricopeptide (PPR) repeat protein-like		0	2.32486e-05	8-104824279	107599650	-70760957	0.000704508	15	0.0749513	3.10007e-07	3	0.00932314
FA	FA 24:0	5-8360854	5	8700647	Zm00001d013327	8700391	8702512	+	Protein ACCELERATED CELL DEATH 6		0	0.00395547	5-25290905	25863567	17161055	0.000349852	9	0.0449708	2.00526e-05	26	0.0808005	Group2
FA	FA 24:0	5-8793137	5	9150733	Zm00001d013348	9182481	9191208	+	Thioredoxin superfamily protein		-31748	0.000997268	5-25290905	25863567	16672359	0.00228255	57	0.284815	3.18524e-05	40	0.124309	Group3
FA	FA 24:0	5-20133192	5	20589484	Zm00001d013798	20529397	20576095	-	Cycloartenol synthase	Yes	-13389	0.000950969	5-25290905	25863567	-5287472	0.00206932	52	0.259831	2.78226e-05	36	0.111878	Group1	Intra
FA	FA 24:0	5-25290905	5	25863567	Zm00001d013950	25864653	25865518	-	Plant basic secretory protein (BSP) family protein		1086	2.93712e-06	5-25290905	25863567	1086	1			4.03504e-05	45	0.139847
FA	FA 24:0	5-25764070	5	26361882	Zm00001d013960	26332091	26335998	+	ATP-binding cassette sub-family G member 2		25884	4.87878e-05	5-25290905	25863567	-468524	0.00568558	126	0.629591	4.46533e-06	9	0.0279694
FA	FA 24:0	5-25929612	5	26511784	Zm00001d013964	26495725	26501623	-	ALG2-interacting protein X		-10161	1.69908e-05	5-25290905	25863567	632158	0.398351	8260	41.2732	8.73331e-05	79	0.245509
FA	FA 24:0	5-30325484	5	31261254	Zm00001d014065	31254129	31259724	-	eif7;eucaryotic initiation factor7: belongs to a small gene family, and shares significant sequence homology with eif6.		-1530	4.50101e-06	5-30326567	31262337	-2613	0.35676	7443	37.1908	2.30299e-05	30	0.0932314
FA	FA 24:0	5-30326567	5	31262337	Zm00001d014066	31262944	31263321	-	NA		607	3.65808e-06	5-30326567	31262337	607	1			4.9452e-05	55	0.170924
FA	FA 24:0	5-30657643	5	31605233	Zm00001d014074	31566246	31569069	-	CCT motif family protein		-36164	8.40561e-06	5-30326567	31262337	303909	0.353018	7356	36.7561	4.07351e-05	46	0.142955
FA	FA 24:0	5-171011566	5	175018249	Zm00001d016755	175021336	175022553	+	BEST Arabidopsis thaliana protein match is: sequence-specific DNA binding transcription factors (TAIR:AT1G21200.1); Has 406 Blast hits to 351 proteins in 76 species: Archae - 0; Bacteria - 2; Metazoa - 137; Fungi - 14; Plants - 127; Viruses - 0; Oth /.../aryotes - 126 (source: NCBI BLink).		-3087	1.30606e-05	5-30326567	31262337	-143758999	0.0718625	1468	7.33523	1.39648e-05	20	0.0621543
FA	FA 24:0	5-171581648	5	175587238	Zm00001d016773	175596264	175597926	+	Zinc finger CCCH domain-containing protein 4		-9026	2.99942e-06	5-30326567	31262337	-144333927	1			4.11433e-05	47	0.146063
FA	FA 24:0	5-174055749	5	178089604	Zm00001d016840	178096482	178097375	+	RING-H2 finger protein ATL3		-6878	6.77479e-07	5-30326567	31262337	-146834145	1			1.0301e-05	13	0.0404003
FA	FA 24:0	5-175799197	5	179779599	Zm00001d016916	179759648	179775305	-	Nucleotide-sugar transporter/ sugar porter		-4294	6.57578e-05	5-30326567	31262337	148497311	0.00182688	46	0.229851	2.03439e-06	6	0.0186463
FA	FA 24:0	5-199417497	5	204679542	Zm00001d017703	204683247	204687276	+	survival motor neuron protein		-3705	1.72752e-05	5-30326567	31262337	-173420910	0.231916	4634	23.1549	5.37962e-05	56	0.174032
FA	FA 24:0	5-210808547	5	216616489	Zm00001d018209	216610165	216612671	-	Tyrosine specific protein phosphatase family protein		-3818	0.00656428	5-30326567	31262337	185347828	0.000504604	11	0.0549643	4.51072e-05	52	0.161601
FA	FA 24:0	7-97400190	7	100384922	Zm00001d020214	100369403	100370862	-	NA		-14060	0.000198583	7-162654696	168106852	-67735990	0.0295527	627	3.13296	7.65619e-05	71	0.220648
FA	FA 24:0	7-157498117	7	162866914	Zm00001d021777	162864817	162867072	-	ARM repeat superfamily protein		0	5.5709e-05	7-162654696	168106852	-5239780	0.0896207	1825	9.11907	6.5941e-05	60	0.186463
FA	FA 24:0	7-162481769	7	167945753	Zm00001d022010	167905818	167935328	-	Eukaryotic aspartyl protease family protein		-10425	0.000157987	7-162654696	168106852	-171524	0.00418017	102	0.509669	1.00584e-05	12	0.0372926	Group3
FA	FA 24:0	7-162654696	7	168106852	Zm00001d022016	168053130	168058705	-	FRIGIDA-like protein 3		-48147	7.98769e-06	7-162654696	168106852	-48147	0.35803	7470	37.3257	3.93649e-05	43	0.133632
FA	FA 24:0	7-162665909	7	168118064	Zm00001d022017	168160113	168162604	-	Probable indole-3-acetic acid-amido synthetase GH3.1		42049	1.22998e-05	7-162654696	168106852	53261	0.43173	8898	44.4611	6.98072e-05	64	0.198894
FA	FA 24:0	7-165834899	7	171368751	Zm00001d022153	171356492	171370857	+	Glycerophosphodiester phosphodiesterase GDPDL3		0	0.000136633	7-162654696	168106852	-3249640	0.00193641	48	0.239844	4.27164e-06	8	0.0248617	Group3
FA	FA 24:0	10-60954891	10	60171452	Zm00001d024268	60226179	60228837	+	NAC domain-containing protein 21/22		-54727	0.00596086	10-133394322	134615369	74386532	7.98524e-05	3	0.0149903	7.40538e-06	11	0.0341848
FA	FA 24:0	10-76057544	10	75318399	Zm00001d024514	75446562	75449964	+	Ent-kaur-16-ene synthase chloroplastic		-128163	0.000246596	10-133394322	134615369	59165405	0.00369601	93	0.464698	1.35877e-05	18	0.0559388
FA	FA 24:0	10-92793355	10	93008212	Zm00001d024889	93008811	93023608	+	Zn-finger%2C RanBP-type%2C containing protein		-599	3.7626e-05	10-133394322	134615369	41591761	0.00869754	182	0.909409	5.21398e-06	10	0.0310771
FA	FA 24:0	10-110905044	10	111764357	Zm00001d025263	111734229	111744673	+	hydroxyproline-rich glycoprotein family protein		19684	3.5331e-05	10-133394322	134615369	22870696	0.0955012	1936	9.67371	4.58864e-05	53	0.164709
FA	FA 24:0	10-110945654	10	111827214	Zm00001d025267	111824838	111828519	+	High chlorophyll fluorescence106c		0	0.00011155	10-133394322	134615369	22786850	0.00622599	137	0.684555	1.05426e-05	14	0.043508
FA	FA 24:0	10-111023386	10	111875167	Zm00001d025268	111867459	111872204	-	Protein AUXIN SIGNALING F-BOX 3		-2963	3.22972e-05	10-133394322	134615369	-22743165	0.0825199	1686	8.42452	3.68732e-05	42	0.130524
FA	FA 24:0	10-111195622	10	112054188	Zm00001d025271	112016686	112023339	+	Transport protein particle component%2C Bet3 containing protein		30849	4.08575e-05	10-133394322	134615369	22592030	0.0286171	606	3.02803	1.71398e-05	24	0.0745851
FA	FA 24:0	1-2800500	1	2828509	Zm00001d027318	2827035	2829836	-	btf3;BTF3 homolog: putative transcription factor, homology of mRNA to rice AY224525, identified by yeast two-hybrid assays as a gene for proteins interacting with cell cycling components (TIGR TC338706)		0	0.00128161	1-283672734	288722818	-285892982	8.32229e-05	5	0.0249838	1.81893e-06	5	0.0155386
FA	FA 24:0	1-8552877	1	8596423	Zm00001d027593	8596506	8599611	-	prc3;proteasome component3: cDNA sequence; SSR umc1727		83	0.00272662	1-283672734	288722818	-280123207	0.000652097	14	0.0699545	2.5319e-05	32	0.0994468	Group3
FA	FA 24:0	1-64257940	1	65091789	Zm00001d029293	65078005	65079230	-	myb156;MYB-transcription factor 156:		-12559	0.00014706	1-283672734	288722818	-223643588	0.0215768	455	2.27352	4.33468e-05	49	0.152278
FA	FA 24:0	1-110693524	1	113169611	Zm00001d030207	113121805	113124364	+	Pentatricopeptide repeat-containing protein		45247	0.000431088	1-283672734	288722818	175598454	0.000566292	12	0.059961	3.96102e-06	7	0.021754	Group3
FA	FA 24:0	1-122171881	1	124046358	Zm00001d030346	124047279	124048368	-	Hsp20/alpha crystallin family protein		921	0.000113107	1-283672734	288722818	-164674450	0.0291169	619	3.09299	4.48671e-05	51	0.158493
FA	FA 24:0	1-180369559	1	182339560	Zm00001d031211	182336147	182340221	-	ATP binding protein		0	9.09826e-05	1-283672734	288722818	-106382597	0.0569128	1178	5.88617	6.82008e-05	62	0.192678
FA	FA 24:0	1-180425198	1	182387429	Zm00001d031213	182385065	182386594	-	LigA		-835	2.64327e-05	1-283672734	288722818	-106336224	0.0350205	736	3.67761	1.3786e-05	19	0.0590466
FA	FA 24:0	1-182126814	1	184111301	Zm00001d031258	184110087	184113451	-	RNA-binding (RRM/RBD/RNP motifs) family protein		0	0.00759894	1-283672734	288722818	-104609367	0.000581461	13	0.0649578	5.88972e-05	57	0.17714
FA	FA 24:0	1-196459897	1	198834476	Zm00001d031700	198833249	198838390	-	NA		0	0.000972333	1-283672734	288722818	-89884428	3.24045e-05	1	0.00499675	5.75746e-07	4	0.0124309
FA	FA 24:0	1-235968313	1	239382506	Zm00001d032825	239383321	239384004	+	NA		-815	0.0682489	1-283672734	288722818	49338814	7.99423e-05	4	0.019987	7.15759e-05	67	0.208217
FA	FA 24:0	1-283672734	1	288722818	Zm00001d034298	288721311	288725239	-	Transcription factor PIF4		0	1.29487e-06	1-283672734	288722818	0	0.557104	11361	56.7681	1.09231e-05	15	0.0466157
FA	FA 24:0	6-143087838	6	146988038	Zm00001d038076	146985214	146990181	-	UDP-D-xylose:L-fucose alpha-13-D-xylosyltransferase MGP4		0	5.60936e-06	6-143087838	146988038	0	0.00112077	25	0.124919	1.25012e-07	1	0.00310771	Group1
FA	FA 24:0	6-161846432	6	165832737	Zm00001d038849	165819453	165832524	+	alpha/beta-Hydrolases superfamily protein		213	0.000306525	6-143087838	146988038	-18831415	0.0221084	471	2.35347	8.74342e-05	80	0.248617
FA	FA 24:0	3-2127557	3	1451405	Zm00001d039311	1451511	1456285	-	Proline-rich receptor-like protein kinase PERK1		106	0.000419893	3-155669660	157134374	-155678089	0.00178729	45	0.224854	1.1334e-05	16	0.0497234
FA	FA 24:0	3-29716610	3	29338574	Zm00001d040153	29316628	29318539	+	Importin subunit alpha-2		20035	0.000506204	3-155669660	157134374	127815835	0.00468171	113	0.564633	3.30664e-05	41	0.127416
FA	FA 24:0	3-152297524	3	153649184	Zm00001d042147	153590919	153598342	+	NA		50842	2.56759e-05	3-155669660	157134374	3536032	0.0750536	1537	7.68001	2.72864e-05	35	0.10877
FA	FA 24:0	3-155673804	3	157138518	Zm00001d042234	157121471	157126766	-	BTB/POZ domain-containing protein		-11752	1.38504e-05	3-155669660	157134374	-7608	0.128214	2612	13.0515	2.52899e-05	31	0.0963391
FA	FA 24:0	3-161411147	3	162992720	Zm00001d042355	162988222	162994268	-	Protein root UVB sensitive 1 chloroplastic		0	0.00521503	3-155669660	157134374	5853848	0.000909158	21	0.104932	6.28656e-05	58	0.180247
FA	FA 24:0	3-169664371	3	172233533	Zm00001d042569	172229147	172233523	-	SRP72 RNA-binding domain		-10	0.000121079	3-155669660	157134374	15094773	0.0489149	1018	5.08669	7.72107e-05	72	0.223755	Group3
FA	FA 24:0	3-202018329	3	205152497	Zm00001d043612	205152631	205154600	+	Protein MARD1		-134	0.00101911	3-155669660	157134374	-48018257	0.000772669	19	0.0949383	1.18544e-05	17	0.0528311
FA	FA 24:0	3-215253238	3	218790119	Zm00001d044089	218788117	218800295	+	NA		0	0.000229066	3-155669660	157134374	-61653743	0.0136007	284	1.41908	4.26167e-05	48	0.14917
FA	FA 24:0	3-215869310	3	219394382	Zm00001d044106	219392311	219393785	-	UDP-glycosyltransferase 73B3		-597	0.00201891	3-155669660	157134374	62257937	0.00178094	43	0.21486	4.86687e-05	54	0.167817
FA	FA 24:0	3-216253081	3	219736751	Zm00001d044116	219691690	219699173	-	Rae1-like protein		-37578	0.000437025	3-155669660	157134374	62557316	0.0142473	296	1.47904	8.08606e-05	75	0.233079
FA	FA 24:0	3-216609773	3	220104380	Zm00001d044136	220098352	220104557	-	Glycerol-3-phosphate acyltransferase 1		0	1.89854e-05	3-155669660	157134374	62963978	0.312291	6242	31.1897	7.7288e-05	73	0.226863	Group1
FA	FA 24:0	3-216811832	3	220309783	Zm00001d044142	220335813	220336259	+	NA		-26030	0.00030969	3-155669660	157134374	-63201439	0.00936616	197	0.98436	3.9885e-05	44	0.136739
FA	FA 24:0	3-225226789	3	228921587	Zm00001d044465	228903836	228918969	+	GDSL esterase/lipase		2618	5.40181e-05	3-155669660	157134374	-71769462	0.121825	2468	12.332	8.50978e-05	77	0.239294
FA	FA 24:0	3-225428641	3	229136098	Zm00001d044475	229134070	229137097	-	HXXXD-type acyl-transferase family protein		0	0.00141589	3-155669660	157134374	71999696	0.00131073	29	0.144906	2.63478e-05	33	0.102555	Group3	Both
FA	FA 24:0	9-6220562	9	5822411	Zm00001d044864	5827581	5828567	+	Protein EXORDIUM		-5170	0.00196563				0.00276564	67	0.334782	7.13365e-05	66	0.205109
FA	FA 24:0	9-24486646	9	24425641	Zm00001d045492	24420777	24426027	-	Pentatricopeptide repeat-containing protein		0	0.0047136				0.00118316	27	0.134912	7.30402e-05	68	0.211325
FA	FA 24:0	9-140471752	9	142884600	Zm00001d047837	142882570	142887070	+	Protein DA1-related 2		0	6.59464e-05				0.090533	1843	9.20901	7.77857e-05	74	0.229971
FA	FA 24:0	9-140599541	9	143013596	Zm00001d047839	143011655	143016797	+	DUF3527 domain protein		0	0.000216484				0.00950414	199	0.994354	2.89984e-05	37	0.114985
FA	FA 24:0	4-79480759	4	82311930	Zm00001d050340	82307002	82310302	+	NA		1628	0.0015066				0.0034719	83	0.41473	6.88418e-05	63	0.195786
FA	FA 24:0	4-171590522	4	174630055	Zm00001d051917	174623848	174629371	-	Phosphatidylinositol N-acetyglucosaminlytransferase subunit P-related		-684	0.000756341				0.00633318	139	0.694549	6.34631e-05	59	0.183355
FA	FA 24:0	4-215803055	4	219375532	Zm00001d053197	219370679	219377038	+	Nuclear speckle RNA-binding protein A		0	0.000271758				0.00818652	169	0.844451	3.11818e-05	39	0.121201
FA	FA 24:0	4-219564831	4	223319165	Zm00001d053268	223286478	223317315	-	Protein MICRORCHIDIA 7		-1850	0.00161622				0.00355166	86	0.429721	7.50139e-05	70	0.21754
FA	FA 26:0	2-31391782	2	32243792	Zm00001d003103	32308213	32309775	+	F-box protein		-64421	3.17005e-05				0.028934	586	2.9281	1.36684e-05	9	0.0285751		Intra
FA	FA 26:0	2-31468462	2	32337643	Zm00001d003104	32315043	32316371	-	Protein binding protein		-21272	0.000141931				0.0383879	808	4.03738	7.14841e-05	51	0.161925	Group3	Intra
FA	FA 26:0	2-59391431	2	60923339	Zm00001d003823	60927051	60928640	-	Cytochrome P450 77A4		3712	7.6989e-05				0.0684379	1775	8.86923	6.93062e-05	49	0.155575
FA	FA 26:0	2-141798608	2	145974314	Zm00001d004877	145962314	145989846	-	Coatomer subunit beta'-3		0	0.000109334				0.0465027	974	4.86684	6.70587e-05	45	0.142875
FA	FA 26:0	2-178671123	2	183442054	Zm00001d005688	183498578	183506789	+	UDP-glycosyltransferase 90A1		-56524	0.00435188				0.000555995	10	0.0499675	3.371e-05	24	0.0762002
FA	FA 26:0	2-184583286	2	189455690	Zm00001d005812	189451023	189467263	-	sterile alpha motif (SAM) domain-containing protein		0	1.24741e-05				0.625766	12639	63.1539	9.96077e-05	71	0.225425
FA	FA 26:0	2-186484582	2	191443590	Zm00001d005874	191436169	191438639	-	NA		-4951	0.00361975				0.00243835	43	0.21486	0.000111544	77	0.244475
FA	FA 26:0	2-187287465	2	192221303	Zm00001d005899	192214109	192221811	+	DNAJ heat shock N-terminal domain-containing protein		0	0.0187756				0.000201309	5	0.0249838	5.09725e-05	37	0.117475
FA	FA 26:0	8-10000954	8	10370897	Zm00001d008495	10370364	10374096	-	Glycosyltransferase family 61 protein		0	0.00070469	8-92646044	94948509	-84574413	0.00411748	77	0.38475	3.98971e-05	30	0.0952502
FA	FA 26:0	8-18602411	8	19222528	Zm00001d008758	19235296	19240387	+	Syntaxin-32		-12768	5.53879e-05	8-92646044	94948509	75708122	0.0225342	441	2.20357	1.82149e-05	12	0.0381001
FA	FA 26:0	8-94593455	8	96886431	Zm00001d010049	96929763	96933742	-	Patellin-5%3B Putative patellin family protein isoform 1%3B Putative patellin family protein isoform 2		43332	0.000399584	8-92646044	94948509	1981254	0.0142512	284	1.41908	7.44622e-05	53	0.168275
FA	FA 26:0	8-117481879	8	120875371	Zm00001d010583	120891791	120902147	+	SelT-like protein		-16420	0.000353038	8-92646044	94948509	-25943282	0.0168326	324	1.61895	7.74517e-05	55	0.174625
FA	FA 26:0	8-130267672	8	134641245	Zm00001d010946	134633259	134637535	+	Tetratricopeptide repeat (TPR)-like superfamily protein		3710	0.00403055	8-92646044	94948509	-39684750	0.00127707	24	0.119922	6.7826e-05	46	0.14605
FA	FA 26:0	8-155509769	8	160745402	Zm00001d011750	160744068	160748987	+	NADH:ubiquinone oxidoreductase intermediate-associated protein 30		0	0.00445488	8-92646044	94948509	-65795559	0.00116921	21	0.104932	6.85737e-05	48	0.1524	Group2
FA	FA 26:0	5-1538590	5	1578699	Zm00001d012882	1573806	1578947	+	Protein kinase protein with adenine nucleotide alpha hydrolases-like domain		0	0.00151676	5-171230369	175238189	173659242	0.00488381	93	0.464698	9.49133e-05	64	0.2032
FA	FA 26:0	5-8793050	5	9150646	Zm00001d013348	9182481	9191208	+	Thioredoxin superfamily protein		-31835	0.000655467	5-171230369	175238189	166046981	0.00197202	36	0.179883	1.88187e-05	13	0.0412751	Group3
FA	FA 26:0	5-52619977	5	54264671	Zm00001d014580	54176767	54180389	-	NA		-84282	0.00107066	5-171230369	175238189	-121057800	0.00767825	149	0.744516	0.000104477	73	0.231775
FA	FA 26:0	5-171011566	5	175018249	Zm00001d016755	175021336	175022553	+	BEST Arabidopsis thaliana protein match is: sequence-specific DNA binding transcription factors (TAIR:AT1G21200.1); Has 406 Blast hits to 351 proteins in 76 species: Archae - 0; Bacteria - 2; Metazoa - 137; Fungi - 14; Plants - 127; Viruses - 0; Oth /.../aryotes - 126 (source: NCBI BLink).		-3087	2.16514e-05	5-171230369	175238189	215636	0.354428	7368	36.8161	9.80544e-05	68	0.2159
FA	FA 26:0	5-171164738	5	175172693	Zm00001d016760	175170002	175170821	-	aasr6;abscisic acid stress ripening6:		-1872	5.38758e-06	5-171230369	175238189	-67368	1			7.07465e-05	50	0.15875
FA	FA 26:0	5-171230369	5	175238189	Zm00001d016764	175226979	175228235	-	Ubiquitin-protein ligase		-9954	2.57052e-06	5-171230369	175238189	-9954	1			3.56567e-05	26	0.0825502
FA	FA 26:0	5-171243395	5	175251215	Zm00001d016765	175250082	175253741	+	Protein kinase superfamily protein		0	9.73584e-06	5-171230369	175238189	-11893	0.247839	5310	26.5328	3.36233e-05	23	0.0730251	Group3
FA	FA 26:0	5-171530227	5	175560264	Zm00001d016772	175546931	175549078	-	Protein FAR1-RELATED SEQUENCE 5		-11186	5.62352e-05	5-171230369	175238189	308742	0.129963	2976	14.8703	9.37421e-05	62	0.19685
FA	FA 26:0	5-171581648	5	175587238	Zm00001d016773	175596264	175597926	+	Zinc finger CCCH domain-containing protein 4		-9026	4.43934e-06	5-171230369	175238189	-358075	1			5.91542e-05	42	0.13335
FA	FA 26:0	5-175226196	5	179233139	Zm00001d016877	179230689	179233975	+	RNA 2'-phosphotransferase Tpt1 / KptA family		0	1.03838e-05	5-175226196	179233139	0	0.0054986	108	0.539649	1.00938e-06	1	0.00317501
FA	FA 26:0	5-175493568	5	179469075	Zm00001d016892	179466496	179478619	-	Salt tolerant protein		0	0.000209448	5-175226196	179233139	233357	0.0177523	346	1.72888	5.02039e-05	36	0.1143
FA	FA 26:0	5-175637631	5	179616041	Zm00001d016897	179615636	179621420	+	Polyadenylate-binding protein RBP47B		0	0.000142991	5-175226196	179233139	-382497	0.00191668	34	0.16989	4.4152e-06	2	0.00635001
FA	FA 26:0	5-175670977	5	179650349	Zm00001d016902	179645061	179649671	-	Bifunctional riboflavin biosynthesis protein RIBA 1 chloroplastic		-678	8.64995e-06	5-175226196	179233139	411922	0.327365	6847	34.2128	3.90055e-05	29	0.0920752
FA	FA 26:0	5-175704831	5	179684203	Zm00001d016910	179685099	179686031	-	UDP-glycosyltransferase 85A7		896	7.45802e-05	5-175226196	179233139	451960	0.104576	2499	12.4869	9.95307e-05	70	0.22225
FA	FA 26:0	5-175781484	5	179761887	Zm00001d016916	179759648	179775305	-	Nucleotide-sugar transporter/ sugar porter		0	0.000279343	5-175226196	179233139	526509	0.0275831	557	2.78319	9.84225e-05	69	0.219075
FA	FA 26:0	5-176442194	5	180430065	Zm00001d016935	180421151	180425188	+	nfa104;nucleosome/chromatin assembly factor A104: similar to Homo sapiens SET domain protein; participates in silencing of MuDR (Woodhouse et al 2006)		4877	6.66118e-05	5-176595077	180574473	149285	0.0628996	1651	8.24964	5.60722e-05	41	0.130175
FA	FA 26:0	5-176538531	5	180477544	Zm00001d016938	180472917	180476181	+	sut5;sucrose transporter5:		1363	2.34839e-05	5-176595077	180574473	98292	0.141944	3211	16.0446	4.53725e-05	34	0.10795
FA	FA 26:0	5-176595077	5	180574473	Zm00001d016939	180575163	180575399	+	NA		-690	7.48056e-07	5-176595077	180574473	-690	1			1.13e-05	8	0.0254001
FA	FA 26:0	5-179292670	5	183570382	Zm00001d017045	183593377	183595334	+	OSJNBb0022F23.8 protein		-22995	5.42562e-05	5-176595077	180574473	-3018904	0.0933851	2283	11.4076	6.68443e-05	44	0.1397
FA	FA 26:0	5-179712260	5	184028492	Zm00001d017053	184023489	184029448	-	Calcineurin-like metallo-phosphoesterase superfamily protein		0	5.42001e-06	5-176595077	180574473	3449016	0.104935	2503	12.5069	8.74726e-06	5	0.015875
FA	FA 26:0	5-183419079	5	188033889	Zm00001d017176	188032923	188034708	+	CONSTANS-like protein CO5		0	9.11264e-06	5-183419079	188033889	0	0.173917	3868	19.3274	2.27504e-05	18	0.0571501
FA	FA 26:0	5-183534761	5	188142826	Zm00001d017179	188141861	188144082	+	tab2;translation chloroplast psaB mRNA2 homolog: Ortholog of ATAB2 in Arabidopsis and TAB2 in Chlamydomonas. Required for Photosystem I accumulation but is not necessary for synthesis of plastid-encoded PSI subunits in maize. (A. Barkan, 2015)required for photosystem I accumulation; ortholog of ATAB2 in Arabidopsis and TAB2 in Chlamydomonas where it activates translation of cp psaB RNA in Chlamyd…		0	4.01073e-05	5-183419079	188033889	-107972	0.0247746	498	2.48838	1.47276e-05	10	0.0317501	Group2
FA	FA 26:0	7-14334554	7	14735583	Zm00001d019061	14732512	14747395	-	Forkhead-associated (FHA) domain-containing protein		0	0.0011366	7-159476506	164850898	-150103503	0.0034053	63	0.314795	5.21049e-05	38	0.12065
FA	FA 26:0	7-106913472	7	110184754	Zm00001d020380	110164018	110167826	-	alpha/beta-Hydrolases superfamily protein		-16928	0.00235896	7-159476506	164850898	-54683072	0.0032472	60	0.299805	9.78913e-05	67	0.212725
FA	FA 26:0	7-133454088	7	137534424	Zm00001d020951	137493946	137514552	-	AT-hook motif nuclear-localized protein 10		-19872	8.6209e-05	7-159476506	164850898	-27336346	0.097606	2365	11.8173	0.000106743	74	0.23495	Group2
FA	FA 26:0	7-159004593	7	164349684	Zm00001d021844	164344371	164361391	+	Sodium/hydrogen exchanger 2		0	0.000600119	7-159476506	164850898	489507	0.00524698	100	0.499675	4.30395e-05	33	0.104775
FA	FA 26:0	7-160637026	7	166086878	Zm00001d021932	166087668	166091190	+	Protein indeterminate-domain 11		-790	6.97681e-05	7-159476506	164850898	-1236770	0.107971	2570	12.8417	9.63933e-05	65	0.206375
FA	FA 26:0	7-166096471	7	171629456	Zm00001d022169	171696582	171711112	+	DNA-directed RNA polymerase		-67126	5.45666e-06	7-159476506	164850898	-6845684	0.288516	6084	30.4002	2.26101e-05	17	0.0539751
FA	FA 26:0	7-166096471	7	171629456	Zm00001d022170	171705976	171708780	-	hAT transposon superfamily protein		76520	5.45666e-06	7-159476506	164850898	6855078	1			7.15841e-05	52	0.1651
FA	FA 26:0	7-166420925	7	171995057	Zm00001d022180	171990566	172003904	+	rps6;ribosomal proteinS6: mature mRNA stored in embryo axes		0	6.10072e-06	7-159476506	164850898	-7139668	0.8531	17069	85.2896	6.85227e-05	47	0.149225
FA	FA 26:0	7-171296652	7	176888551	Zm00001d022405	176865421	176884518	-	Protein CHROMATIN REMODELING 5		-4033	8.34841e-05	7-159476506	164850898	12014523	0.0973955	2362	11.8023	0.000103425	72	0.2286
FA	FA 26:0	10-10605545	10	10635729	Zm00001d023577	10635893	10636069	-	NA		164	0.00857723	10-133711077	134936254	-124300185	0.00105978	17	0.0849448	0.000114609	78	0.24765
FA	FA 26:0	10-22035746	10	22558480	Zm00001d023807	22622239	22629995	+	MIF4G domain-containing protein / MA3 domain-containing protein		-63759	0.000496009	10-133711077	134936254	112306259	0.0121396	242	1.20921	7.83989e-05	56	0.1778
FA	FA 26:0	10-23217219	10	23727458	Zm00001d023830	23731692	23733983	+	Fiber protein Fb19		-4234	0.000643265	10-133711077	134936254	111202271	0.00283644	50	0.249838	2.59349e-05	20	0.0635001
FA	FA 26:0	10-133711077	10	134936254	Zm00001d025962	134948589	134952020	+	NA		-12335	8.61036e-06	10-133711077	134936254	-12335	1			0.000109029	76	0.2413
FA	FA 26:0	10-137514589	10	138709032	Zm00001d026111	138699397	138708217	+	ago1b;argonaute1b: Ortholog of Arabidopsis ago1		815	0.00806158	10-134627298	135851671	-2847726	0.00016241	3	0.0149903	1.90449e-05	14	0.0444501
FA	FA 26:0	10-139263614	10	140544642	Zm00001d026187	140544510	140545281	-	NA		0	0.00031848	10-134627298	135851671	4692839	0.00941408	188	0.939389	4.11278e-05	31	0.0984252
FA	FA 26:0	10-142030108	10	143375488	Zm00001d026313	143375559	143380908	-	NA		71	0.000230243	10-134627298	135851671	7523888	0.0277982	562	2.80817	8.29431e-05	57	0.180975
FA	FA 26:0	1-3643500	1	3776106	Zm00001d027363	3775217	3778050	-	dpr1;dihydrodipicolinate reductase1:		0	9.86522e-06	1-3643500	3776106	0	0.101329	2435	12.1671	1.48105e-05	11	0.0349251	Group3
FA	FA 26:0	1-3728075	1	3846359	Zm00001d027369	3842248	3847295	+	Protein-ribulosamine 3-kinase chloroplastic		0	2.01214e-05	1-3643500	3776106	-66142	0.181421	4024	20.1069	4.93563e-05	35	0.111125
FA	FA 26:0	1-4720994	1	4844822	Zm00001d027416	4840100	4842684	-	Oxygen-independent coproporphyrinogen III oxidase-like protein sll1917		-2138	0.00227248	1-3643500	3776106	1063994	0.00378166	72	0.359766	0.000108835	75	0.238125
FA	FA 26:0	1-64257940	1	65091789	Zm00001d029293	65078005	65079230	-	myb156;MYB-transcription factor 156:		-12559	0.000129215	1-3643500	3776106	61301899	0.0106398	209	1.04432	1.9931e-05	15	0.0476251
FA	FA 26:0	1-165458553	1	167136645	Zm00001d030916	167088410	167093959	-	Extra-large guanine nucleotide-binding protein 1		-42686	8.91566e-06	1-165458553	167136645	-42686	0.300544	6330	31.6294	3.70578e-05	28	0.0889002	Group3	Intra
FA	FA 26:0	1-183471922	1	185471192	Zm00001d031291	185472894	185477491	+	Elongator complex protein 2		-1702	0.00951402	1-165458553	167136645	-18336249	0.000171392	4	0.019987	2.33612e-05	19	0.0603251
FA	FA 26:0	1-240174593	1	243639506	Zm00001d032932	243649592	243651383	+	IQ-domain 19		-10086	5.83542e-05	1-165458553	167136645	-76512947	0.0320481	660	3.29786	2.65364e-05	21	0.0666751
FA	FA 26:0	1-254362525	1	258597868	Zm00001d033312	258658935	258662151	+	NA		-61067	0.000219775	1-165458553	167136645	-91522290	0.00163414	31	0.154899	5.68865e-06	4	0.0127	Group3
FA	FA 26:0	6-107234488	6	111722083	Zm00001d037085	111709689	111715108	-	NA		-6975	3.35023e-05	6-107264807	111752399	-37291	0.227622	4921	24.589	9.74888e-05	66	0.20955
FA	FA 26:0	6-107264807	6	111752399	Zm00001d037086	111753580	111762127	+	Origin of replication complex subunit 1A		-1181	6.89003e-06	6-107264807	111752399	-1181	0.199721	4385	21.9108	1.9948e-05	16	0.0508001
FA	FA 26:0	6-121816643	6	125555247	Zm00001d037446	125606316	125619872	+	Protein decapping 5		-51069	9.74896e-05	6-107264807	111752399	-13853917	0.0426907	899	4.49208	5.57259e-05	40	0.127
FA	FA 26:0	6-126743136	6	130500108	Zm00001d037582	130519107	130523459	+	tubg2;gamma-tubulin2: full-length cDNA; deduced amino acid sequence shows high similarity to this tubulin of Arabidopsis and others		-18999	0.00114179	6-107264807	111752399	-18766708	0.00270054	47	0.234847	4.22109e-05	32	0.1016
FA	FA 26:0	6-127820005	6	131622329	Zm00001d037608	131624371	131625524	-	NA		2042	0.00220163	6-107264807	111752399	19871972	0.00115935	20	0.099935	3.54241e-05	25	0.0793752	Group2
FA	FA 26:0	6-154000348	6	157987467	Zm00001d038471	157965104	157967206	+	U-box domain-containing protein 16		20261	0.000179998	6-107264807	111752399	-46212705	0.0411372	868	4.33718	9.48781e-05	63	0.200025
FA	FA 26:0	6-154514186	6	158506902	Zm00001d038487	158506547	158512560	-	Putative leucine-rich repeat receptor-like protein kinase family protein		0	0.00175323	6-107264807	111752399	46754148	0.00149782	29	0.144906	3.63704e-05	27	0.0857252
FA	FA 26:0	6-155082784	6	159017671	Zm00001d038513	159016919	159021040	+	Transducin/WD40 repeat-like superfamily protein		0	0.000917168	6-107264807	111752399	-47264520	0.000347522	7	0.0349773	5.08667e-06	3	0.00952502
FA	FA 26:0	6-161752677	6	165739081	Zm00001d038847	165737562	165747422	-	Beta-galactosidase 17		0	2.82947e-05	6-107264807	111752399	53985163	0.227955	4925	24.609	8.35357e-05	58	0.18415
FA	FA 26:0	3-22438069	3	21959102	Zm00001d039989	21877778	21879721	-	NA		-79381	7.61615e-05	3-188843959	191678177	-169798456	0.0867976	2161	10.798	8.54546e-05	59	0.187325
FA	FA 26:0	3-130119320	3	130623384	Zm00001d041635	130621558	130626835	-	F-box family protein		0	0.00217397	3-188843959	191678177	-61051342	0.00310445	56	0.279818	8.71031e-05	60	0.1905
FA	FA 26:0	3-153961977	3	155336836	Zm00001d042183	155335236	155338925	+	alpha/beta-Hydrolases superfamily protein		0	0.00056897	3-188843959	191678177	36339252	0.00110974	19	0.0949383	9.64496e-06	6	0.01905	Group2
FA	FA 26:0	3-156981317	3	158533955	Zm00001d042274	158531434	158534266	-	Sec14p-like phosphatidylinositol transfer family protein		0	0.000111328	3-188843959	191678177	-33143911	0.0531309	1445	7.22031	7.71197e-05	54	0.17145
FA	FA 26:0	3-164349058	3	166969247	Zm00001d042427	166932057	166935803	-	Ribosomal protein S24/S35 mitochondrial		-33444	0.00158056	3-188843959	191678177	-24742374	0.00316558	59	0.294808	6.60718e-05	43	0.136525
FA	FA 26:0	3-216206724	3	219690673	Zm00001d044116	219691690	219699173	-	Rae1-like protein		1017	3.74772e-05	3-216206724	219690673	1017	0.0566076	1521	7.60006	2.98354e-05	22	0.0698501
FA	FA 26:0	9-45375003	9	46148985	Zm00001d045894	46154237	46159068	+	CDK5RAP3-like protein		-5252	0.000604473				0.00119086	22	0.109929	1.09015e-05	7	0.022225
FA	FA 26:0	4-131888073	4	134907182	Zm00001d050981	134987117	134991511	+	Actin-related protein 3		-79935	6.73924e-05	4-137464609	140481736	5490225	0.102475	2457	12.277	8.8971e-05	61	0.193675
FA	FA 26:0	4-153654639	4	157200454	Zm00001d051403	157200400	157203987	+	pip1d;plasma membrane intrinsic protein1: differs in nucleotide sequence from pip1c but encodes the same protein.		0	0.000741077	4-137464609	140481736	-16718664	0.00548916	107	0.534652	5.45601e-05	39	0.123825
FA	FA 28:0	2-1042165	2	1023448	Zm00001d001790	1019499	1023493	+	Cysteine protease ATG4a		0	0.00220082				0.00166868	55	0.274821	4.9632e-05	59	0.187397
FA	FA 28:0	2-1957990	2	1947160	Zm00001d001852	1946284	1947096	+	Gibberellin-regulated protein 2		64	0.00274932				0.00185464	59	0.294808	6.72377e-05	74	0.23504
FA	FA 28:0	2-9559545	2	9732860	Zm00001d002296	9726108	9730374	-	Imidazoleglycerol-phosphate dehydratase 1 chloroplastic		-2486	0.00109874				0.00330651	101	0.504672	4.91379e-05	58	0.184221
FA	FA 28:0	2-31669733	2	32538978	Zm00001d003109	32535157	32539571	+	Dol-P-Glc:Glc(2)Man(9)GlcNAc(2)-PP-Dol alpha-12-glucosyltransferase		0	0.00236462				0.00028896	14	0.0699545	1.03834e-05	17	0.0539957	Group3
FA	FA 28:0	2-59391431	2	60923339	Zm00001d003823	60927051	60928640	-	Cytochrome P450 77A4		3712	0.000100824				0.0481019	1160	5.79623	6.41952e-05	68	0.215983
FA	FA 28:0	2-62487385	2	63431613	Zm00001d003861	63431223	63436171	-	Potassium high-affinity transporter		0	0.0012806				6.72537e-05	5	0.0249838	1.48716e-06	6	0.0190573
FA	FA 28:0	2-65265653	2	66424948	Zm00001d003902	66394925	66403430	+	Polynucleotide adenylyltransferase family protein		21518	1.67866e-05				0.209985	4907	24.5191	4.77826e-05	56	0.177868
FA	FA 28:0	2-143855081	2	147697924	Zm00001d004898	147703036	147707778	-	ERAD-associated E3 ubiquitin-protein ligase HRD1A		5112	0.0017329				0.000395805	21	0.104932	1.04204e-05	18	0.0571719
FA	FA 28:0	2-186484582	2	191443590	Zm00001d005874	191436169	191438639	-	NA		-4951	0.00807932				3.36063e-05	3	0.0149903	4.37664e-06	11	0.0349384
FA	FA 28:0	2-187285332	2	192219170	Zm00001d005899	192214109	192221811	+	DNAJ heat shock N-terminal domain-containing protein		0	0.0260939				0.000108777	7	0.0349773	3.90915e-05	49	0.155635
FA	FA 28:0	2-225041355	2	231423747	Zm00001d007424	231425089	231430239	+	Long chain base biosynthesis protein 1		-1342	7.75457e-05				0.000645764	29	0.144906	8.91843e-07	2	0.00635243
FA	FA 28:0	8-16425653	8	16966977	Zm00001d008679	16965852	16973486	-	Nucleotide/sugar transporter family protein		0	0.00154308	8-155796514	161073052	-144099566	0.00333506	103	0.514665	6.78133e-05	75	0.238216
FA	FA 28:0	8-23065261	8	23793179	Zm00001d008883	23813842	23815357	+	Glyoxylate reductase		-20663	9.05769e-05	8-155796514	161073052	137257695	0.0499735	1210	6.04607	6.02269e-05	67	0.212807
FA	FA 28:0	8-92538498	8	94840802	Zm00001d010007	94844625	94845188	+	Lachrymatory factor synthase		-3823	0.000749965	8-155796514	161073052	66227864	0.00278733	87	0.434717	2.9429e-05	34	0.107991	Group2
FA	FA 28:0	8-93945853	8	96225604	Zm00001d010031	96226104	96230791	+	PIT1		-500	0.00492016	8-155796514	161073052	64842261	0.00037279	18	0.0899415	2.60618e-05	30	0.0952865
FA	FA 28:0	8-111674155	8	114839753	Zm00001d010431	114839778	114842051	-	Elongation factor 1-beta		25	0.00789983	8-155796514	161073052	-46231001	0.000121166	8	0.039974	1.42232e-05	21	0.0667005
FA	FA 28:0	8-129487843	8	133836371	Zm00001d010928	133839411	133861487	-	met6;DNA methyl transferase6:		3040	0.000113745	8-155796514	161073052	-27211565	0.0184954	485	2.42342	2.96037e-05	35	0.111168
FA	FA 28:0	8-152944553	8	158111761	Zm00001d011668	158113028	158118589	+	DNAJ heat shock N-terminal domain-containing protein		-1267	0.00909949	8-155796514	161073052	2954463	0.000295209	15	0.0749513	3.71438e-05	45	0.14293
FA	FA 28:0	8-155510551	8	160746184	Zm00001d011750	160744068	160748987	+	NADH:ubiquinone oxidoreductase intermediate-associated protein 30		0	0.000141707	8-155796514	161073052	324065	0.000521985	26	0.129916	1.28851e-06	4	0.0127049	Group2
FA	FA 28:0	8-155588026	8	160824376	Zm00001d011756	160818522	160825421	+	Protein VTE6 chloroplastic		0	0.000105177	8-155796514	161073052	247631	0.0267104	680	3.39779	3.87196e-05	48	0.152458	Group2
FA	FA 28:0	8-155654792	8	160882985	Zm00001d011758	160885990	160890793	+	NA		-3005	4.74889e-05	8-155796514	161073052	182259	0.0198015	511	2.55334	1.39896e-05	20	0.0635243	Group1
FA	FA 28:0	8-155743571	8	161011699	Zm00001d011762	161003849	161009679	-	Protein STICHEL-like 3		-2020	3.40068e-05	8-155796514	161073052	-63373	0.0580569	1402	7.00545	2.79077e-05	32	0.101639	Group3
FA	FA 28:0	8-155796514	8	161073052	Zm00001d011764	161071221	161074991	+	yuc8;yucca8:		0	1.53739e-05	8-155796514	161073052	0	0.0338263	829	4.14231	8.0447e-06	13	0.0412908
FA	FA 28:0	8-156271209	8	161556453	Zm00001d011787	161553753	161554910	-	Cysteine protease XCP1		-1543	0.000120335	8-155796514	161073052	480701	0.0411461	1000	4.99675	6.54359e-05	69	0.219159
FA	FA 28:0	8-165279703	8	170933282	Zm00001d012247	170932391	170938329	-	Serine hydroxymethyltransferase 7		0	3.03469e-05	8-156834045	162138207	8794184	0.0758748	1788	8.93419	3.21933e-05	37	0.11752
FA	FA 28:0	5-38032420	5	39364259	Zm00001d014282	39367918	39368265	+	NA		-3659	0.0167717	5-171230369	175238189	135869924	0.000156692	9	0.0449708	3.63958e-05	43	0.136577
FA	FA 28:0	5-92702681	5	95038487	Zm00001d015515	95183890	95185688	+	Probable WRKY transcription factor 40		-145403	0.000537682	5-171230369	175238189	80052501	0.0075818	226	1.12927	5.46681e-05	62	0.196925
FA	FA 28:0	5-171240134	5	175247954	Zm00001d016765	175250082	175253741	+	Protein kinase superfamily protein		-2128	3.6026e-05	5-171230369	175238189	-11893	0.0668308	1593	7.95983	3.3555e-05	39	0.123872	Group3
FA	FA 28:0	7-5042025	7	5299681	Zm00001d018791	5299802	5301758	+	Anther-specific proline-rich protein APG		-121	0.015976	7-123600359	127551786	122250028	9.78645e-05	6	0.0299805	2.24651e-05	25	0.0794054	Group3
FA	FA 28:0	7-6301783	7	6673322	Zm00001d018828	6673483	6680117	+	ubiquitin-specific protease 8		-161	8.8084e-05	7-123600359	127551786	120871669	0.0124017	336	1.67891	1.60878e-05	22	0.0698768
FA	FA 28:0	7-93539869	7	96477259	Zm00001d020160	96515023	96521470	+	Protein yippee-like		-37764	0.000121105	7-123600359	127551786	31030316	0.0129789	350	1.74886	2.25763e-05	27	0.0857578
FA	FA 28:0	7-166038833	7	171570925	Zm00001d022168	171557933	171559261	+	AT hook-containing MAR binding 1-like protein		11664	1.59897e-06	7-168452940	173964700	2405439	0.133592	3328	16.6292	3.49447e-06	9	0.0285859	Group3
FA	FA 28:0	7-166096471	7	171629456	Zm00001d022169	171696582	171711112	+	DNA-directed RNA polymerase		-67126	3.5357e-06	7-168452940	173964700	2253588	0.164725	3950	19.7372	8.94367e-06	14	0.044467
FA	FA 28:0	7-166096471	7	171629456	Zm00001d022170	171705976	171708780	-	hAT transposon superfamily protein		76520	3.5357e-06	7-168452940	173964700	-2255920	1			4.79179e-05	57	0.181044
FA	FA 28:0	7-166420925	7	171995057	Zm00001d022180	171990566	172003904	+	rps6;ribosomal proteinS6: mature mRNA stored in embryo axes		0	1.23725e-06	7-168452940	173964700	1960796	0.141775	3487	17.4237	2.90414e-06	8	0.0254097
FA	FA 28:0	7-166994092	7	172572690	Zm00001d022194	172576703	172579347	+	Pentatricopeptide repeat (PPR) superfamily protein		-4013	2.31449e-05	7-168452940	173964700	1385353	0.0869647	2355	11.7674	2.84125e-05	33	0.104815
FA	FA 28:0	7-168486409	7	173982796	Zm00001d022267	173985600	174005193	+	chromatin remodeling factor18		-2804	1.0507e-05	7-168452940	173964700	-20900	0.0618462	1490	7.44516	9.90748e-06	16	0.0508195		Inter
FA	FA 28:0	10-76435535	10	75780530	Zm00001d024519	75764386	75780299	-	rubredoxin family protein		-231	0.000778367				0.000483982	24	0.119922	5.94901e-06	12	0.0381146
FA	FA 28:0	10-77065368	10	76410360	Zm00001d024527	76461961	76464163	+	DNAJ heat shock family protein		-51601	0.00216241				0.00209275	64	0.319792	6.0214e-05	66	0.20963
FA	FA 28:0	10-79667931	10	79090169	Zm00001d024583	79175479	79184510	+	RNA polymerase II large subunit family protein		-85310	0.000173112				0.0299562	747	3.73257	6.82946e-05	76	0.241392
FA	FA 28:0	10-137514589	10	138709032	Zm00001d026111	138699397	138708217	+	ago1b;argonaute1b: Ortholog of Arabidopsis ago1		815	0.00276527				0.000234956	11	0.0549643	9.90605e-06	15	0.0476432
FA	FA 28:0	10-142208060	10	143558908	Zm00001d026319	143558820	143563786	-	NA		0	0.000938322				0.0055866	166	0.829461	6.89788e-05	78	0.247745
FA	FA 28:0	1-44796425	1	44987209	Zm00001d028742	44975070	44978277	+	fad8;fatty acid desaturase8: leaf cDNA and genomic clones with sequence similarity to Arabidopsis FAD7; unlike maize fad7, not expressed at cold; SSR umc1021		8932	0.000242067	1-110256807	112748971	67770694	0.00983738	284	1.41908	3.32141e-05	38	0.120696
FA	FA 28:0	1-74055120	1	75405781	Zm00001d029540	75404341	75406495	+	F-box protein		0	4.49044e-05	1-110256807	112748971	37342476	0.0358647	888	4.43712	2.30927e-05	28	0.0889341
FA	FA 28:0	1-82167075	1	83795088	Zm00001d029716	83791692	83792855	-	Heavy metal transport/detoxification superfamily protein		-2233	4.84954e-06	1-110256807	112748971	-28956116	0.262198	5955	29.7557	1.85331e-05	23	0.073053
FA	FA 28:0	1-95976578	1	98156871	Zm00001d029994	98229242	98231508	+	Tetratricopeptide repeat (TPR)-like superfamily protein		-72371	0.00709874	1-110256807	112748971	14517463	0.000532118	27	0.134912	5.09434e-05	60	0.190573
FA	FA 28:0	1-110256807	1	112748971	Zm00001d030197	112814381	112814454	+	NA		-65410	5.20043e-06	1-110256807	112748971	-65410	1			6.84728e-05	77	0.244569
FA	FA 28:0	1-138762111	1	140990566	Zm00001d030518	140875083	140886542	-	Calmodulin-binding transcription activator 2		-104024	0.00564914	1-110256807	112748971	28126112	4.3781e-05	4	0.019987	4.00977e-06	10	0.0317622
FA	FA 28:0	1-196462855	1	198837434	Zm00001d031700	198833249	198838390	-	NA		0	0.000822724	1-202801323	205441945	-6603555	0.00305733	92	0.459701	3.49459e-05	40	0.127049
FA	FA 28:0	1-202801323	1	205441945	Zm00001d031891	205429718	205442392	+	Peptidase M1 family protein		0	2.79128e-05	1-202801323	205441945	0	0.078984	1862	9.30395	3.09203e-05	36	0.114344
FA	FA 28:0	1-254420683	1	258638665	Zm00001d033312	258658935	258662151	+	NA		-20270	7.26485e-05	1-254624369	259071341	409190	0.0022028	70	0.349773	2.66416e-06	7	0.0222335	Group3
FA	FA 28:0	1-290173623	1	295584692	Zm00001d034517	295585610	295590106	+	Serine/threonine-protein phosphatase		-918	0.000825506	1-254624369	259071341	-36514269	0.00406334	120	0.59961	4.56363e-05	55	0.174692
FA	FA 28:0	6-139112573	6	143294277	Zm00001d037950	143301519	143339329	-	Serine/threonine-protein kinase TOR		7242	4.01432e-05	6-139238801	143423268	-83939	0.0691723	1654	8.26463	3.83038e-05	47	0.149282
FA	FA 28:0	6-156329913	6	160272435	Zm00001d038576	160345574	160353313	+	Calcium-transporting ATPase 4 plasma membrane-type		-73139	7.08858e-06	6-156329913	160272435	-73139	0.00542984	160	0.79948	6.95621e-07	1	0.00317622
FA	FA 28:0	6-161786476	6	165772793	Zm00001d038847	165737562	165747422	-	Beta-galactosidase 17		-25371	5.42614e-06	6-161813470	165799768	-52346	0.150618	3660	18.2881	1.22732e-05	19	0.0603481
FA	FA 28:0	6-161813470	6	165799768	Zm00001d038848	165799691	165801344	-	Beta-galactosidase		0	4.99917e-06	6-161813470	165799768	0	1			6.60202e-05	71	0.225511
FA	FA 28:0	6-163286800	6	167317245	Zm00001d038936	167317799	167323586	+	CDP-diacylglycerol--serine O-phosphatidyltransferase 1		-554	0.000300896	6-161813470	165799768	-1518031	0.00521215	149	0.744516	2.25296e-05	26	0.0825816
FA	FA 28:0	3-44654645	3	44206670	Zm00001d040456	44227038	44234125	-	Phospholipid-transporting ATPase 1		20368	0.0046955	3-48388923	48159822	-3925697	0.000275611	12	0.059961	1.88395e-05	24	0.0762292
FA	FA 28:0	3-48388923	3	48159822	Zm00001d040526	48128556	48131414	-	Os05g0140333 protein		-28408	1.15544e-05	3-48388923	48159822	-28408	0.375606	8111	40.5287	5.79277e-05	65	0.206454
FA	FA 28:0	3-48496053	3	48286920	Zm00001d040527	48286239	48288111	-	Transcription factor MYB86		0	3.73656e-05	3-48388923	48159822	126417	0.0690792	1651	8.24964	3.5794e-05	41	0.130225
FA	FA 28:0	3-138914177	3	139622313	Zm00001d041831	139605736	139609752	+	DNA binding protein		12561	0.00140483	3-149592903	150854882	11245130	0.00211926	67	0.334782	4.08605e-05	50	0.158811
FA	FA 28:0	3-169559128	3	172124216	Zm00001d042563	172127089	172127799	-	Mitogen-activated protein kinase kinase 9		2873	4.12813e-06	3-169559128	172124216	2873	1			5.53074e-05	63	0.200102		Inter
FA	FA 28:0	3-169620526	3	172184572	Zm00001d042567	172184190	172187136	+	RNA polymerase III RPC4		0	1.16604e-05	3-169559128	172124216	-59974	0.22673	5231	26.138	3.65985e-05	44	0.139754
FA	FA 28:0	3-169877149	3	172440452	Zm00001d042578	172481064	172485130	-	mlo5;barley mlo defense gene homolog5: one of 9 seven-transmembrane homologues to barley powdery mildew defense response gene		40612	0.000948634	3-169559128	172124216	356848	0.00272533	86	0.429721	3.58475e-05	42	0.133401	Group3
FA	FA 28:0	3-202212427	3	205362682	Zm00001d043619	205362761	205364091	-	NADH dehydrogenase [ubiquinone] iron-sulfur protein 7 mitochondrial		79	3.8512e-05	3-188859220	191693438	13669323	0.101774	2680	13.3913	5.27157e-05	61	0.193749
FA	FA 28:0	3-208983828	3	212452069	Zm00001d043863	212451956	212454856	-	THAP domain-containing protein 4		0	0.000112034	3-188859220	191693438	20758518	0.045042	1091	5.45146	6.65947e-05	73	0.231864
FA	FA 28:0	3-219489285	3	223080207	Zm00001d044253	223073135	223075832	-	IQ domain-containing protein IQM5		-4375	0.00388553	3-188859220	191693438	31379697	1.59912e-05	1	0.00499675	1.09319e-06	3	0.00952865	Group3
FA	FA 28:0	3-222634472	3	226292395	Zm00001d044365	226293999	226296387	+	MARD1		-1604	8.64415e-05	3-188859220	191693438	-34600561	0.0578514	1395	6.97047	6.60397e-05	72	0.228688
FA	FA 28:0	3-228001740	3	231817129	Zm00001d044566	231819259	231877498	+	Callose synthase 7		-2130	0.00277952	3-188859220	191693438	-40125821	0.00148971	48	0.239844	5.5463e-05	64	0.203278
FA	FA 28:0	9-40015173	9	40594380	Zm00001d045808	40484708	40494877	+	WW domain-containing protein		99503	0.0027584				2.91726e-05	2	0.0099935	1.39497e-06	5	0.0158811
FA	FA 28:0	4-6918327	4	7720222	Zm00001d048908	7747047	7753448	-	RING/FYVE/PHD zinc finger superfamily protein		26825	1.52769e-05	4-6918327	7720222	26825	0.218838	5074	25.3535	4.54959e-05	54	0.171516
FA	FA 28:0	4-164289749	4	167225453	Zm00001d051704	167226342	167230563	+	Putative U-box domain-containing protein 42		-889	8.13782e-06	4-164651723	167599935	369372	0.202918	4765	23.8095	2.36367e-05	29	0.0921103	Group3
FA	FA 28:0	4-164651723	4	167599935	Zm00001d051710	167619450	167620361	-	CGI-like protein		19515	2.71515e-06	4-164651723	167599935	19515	1			3.75143e-05	46	0.146106
FA	FA 28:0	4-167110216	4	170035710	Zm00001d051804	170036696	170039992	-	Glutamine synthetase root isozyme 4		986	0.000155169	4-164651723	167599935	2436761	0.0321957	791	3.95243	6.5979e-05	70	0.222335
FA	FA 28:0	4-171574731	4	174614264	Zm00001d051915	174610009	174614912	+	abc1;ABC(yeast) homolog1: endosperm cDNA 5C05H02(uaz263) similar to yeast ABC1 protein		0	1.53521e-05	4-164651723	167599935	-7010074	0.209931	4904	24.5041	4.3977e-05	51	0.161987
FA	FA 28:0	4-180800780	4	183696164	Zm00001d052223	183699276	183700289	-	NA		3112	3.75576e-05	4-164651723	167599935	16099341	0.0883074	2391	11.9472	4.51609e-05	53	0.168339
FA	FA 28:0	4-183384797	4	186588788	Zm00001d052307	186590729	186605159	-	RNA binding (RRM/RBD/RNP motifs) family protein		1941	3.58892e-05	4-164651723	167599935	18990794	0.0901345	2425	12.1171	4.41284e-05	52	0.165163
FA	FA 28:0	4-239767422	4	244607647	Zm00001d053986	244603430	244608318	-	Pentatricopeptide repeat-containing protein		0	5.60178e-05	4-164651723	167599935	77003495	0.0343786	846	4.22725	2.72699e-05	31	0.0984627
FA	FA 30:0	2-143902999	2	147703220	Zm00001d004898	147703036	147707778	-	ERAD-associated E3 ubiquitin-protein ligase HRD1A		0	0.00671533				0.000419935	19	0.0949383	3.88562e-05	43	0.138073
FA	FA 30:0	2-144323637	2	148177420	Zm00001d004913	148160530	148162597	-	Dual specificity protein phosphatase Diacylglycerol kinase catalytic region		-14823	0.000115245				0.0438463	1345	6.72063	6.66778e-05	67	0.215137
FA	FA 30:0	2-219258027	2	225336781	Zm00001d007234	225336968	225339744	-	apx2;ascorbate peroxidase2: leaf cDNA, similar to plant cytosolic ascorbate peroxidase; sequence distinct from apx1		187	0.000300806				0.00809139	209	1.04432	3.3895e-05	39	0.125229
FA	FA 30:0	2-230275911	2	236707768	Zm00001d007638	236708454	236714123	-	pls1;phospholipid synthesis1: endosperm cDNA complements E. coli temperature sensitive mutant in plsC		686	0.000276559				0.0014325	50	0.249838	6.23627e-06	10	0.0321099
FA	FA 30:0	2-234899397	2	242380074	Zm00001d007915	242378970	242381400	+	E3 ubiquitin-protein ligase RHF2A		0	0.000819532				0.00338872	107	0.534652	3.83084e-05	42	0.134862
FA	FA 30:0	8-3156396	8	3333065	Zm00001d008258	3332452	3335358	+	NA		0	1.05237e-05				0.554748	11398	56.953	7.61924e-05	74	0.237614
FA	FA 30:0	8-7673146	8	8013086	Zm00001d008409	8013677	8016415	+	Os12g0638500 protein		-591	0.0011264				0.000261975	10	0.0499675	4.73204e-06	8	0.025688
FA	FA 30:0	8-23083232	8	23811423	Zm00001d008883	23813842	23815357	+	Glyoxylate reductase		-2419	6.76871e-05				0.0201008	490	2.44841	1.97385e-05	29	0.0931188
FA	FA 30:0	8-73331361	8	75083759	Zm00001d009666	75117321	75122209	+	NAD(P)-binding Rossmann-fold superfamily protein		-33562	0.000153488				0.00293352	88	0.439714	7.03013e-06	13	0.0417429
FA	FA 30:0	8-86603029	8	88862117	Zm00001d009908	88820372	88824486	-	UDP-glucuronic acid decarboxylase 4		-37631	0.00077687				0.00473232	142	0.709539	4.96813e-05	55	0.176605
FA	FA 30:0	8-96140586	8	98423541	Zm00001d010075	98424998	98426575	-	Tetratricopeptide repeat (TPR)-like superfamily protein		1457	0.000981232				0.00107288	42	0.209864	1.55428e-05	27	0.0866969
FA	FA 30:0	8-111676026	8	114841624	Zm00001d010431	114839778	114842051	-	Elongation factor 1-beta		0	0.00524514				0.000168142	7	0.0349773	1.3177e-05	22	0.0706419
FA	FA 30:0	8-129908313	8	134281987	Zm00001d010940	134322252	134326104	+	NA		-40265	0.000116748				0.0269585	663	3.31285	4.3021e-05	48	0.154128
FA	FA 30:0	8-146090196	8	150932177	Zm00001d011454	150927227	150934087	+	cah6;carbonic anhydrase6: predicted beta carbonic anhydrase		0	5.25707e-06				0.00632846	177	0.884425	6.06118e-07	2	0.00642199
FA	FA 30:0	8-155511618	8	160747251	Zm00001d011750	160744068	160748987	+	NADH:ubiquinone oxidoreductase intermediate-associated protein 30		0	0.000574874				0.00576503	159	0.794484	4.513e-05	49	0.157339	Group2
FA	FA 30:0	8-155796514	8	161073052	Zm00001d011764	161071221	161074991	+	yuc8;yucca8:		0	2.77026e-06				0.186762	4337	21.6709	8.00618e-06	16	0.0513759
FA	FA 30:0	5-1087759	5	1126212	Zm00001d012855	1124569	1127670	-	SWIM zinc finger family protein		0	4.61189e-06				0.311164	6805	34.0029	2.07427e-05	30	0.0963298
FA	FA 30:0	5-1132493	5	1172515	Zm00001d012858	1169589	1180180	+	Protein prenylyltransferase superfamily protein		0	0.00387449				0.000255373	9	0.0449708	1.46696e-05	26	0.0834859	Group3
FA	FA 30:0	5-2252708	5	2332920	Zm00001d012953	2330281	2333027	-	Protein NRT1/ PTR FAMILY 5.6		0	0.00188315				0.00144598	52	0.259831	3.76148e-05	41	0.131651
FA	FA 30:0	5-11961178	5	12396012	Zm00001d013471	12395190	12400984	+	sdg130;set domain gene130:		0	0.00393201				0.00077941	30	0.149903	4.19721e-05	47	0.150917	Group3
FA	FA 30:0	5-202662101	5	208057101	Zm00001d017831	208057546	208063084	-	AT-rich interactive domain-containing protein 3		445	3.59719e-05				0.184434	4291	21.4411	8.57386e-05	77	0.247247
FA	FA 30:0	7-1980851	7	2107682	Zm00001d018664	2101851	2109738	+	Protein LEO1 homolog		0	0.000398892				0.00551811	158	0.789487	3.08743e-05	36	0.115596
FA	FA 30:0	7-6310419	7	6681958	Zm00001d018828	6673483	6680117	+	ubiquitin-specific protease 8		1841	1.83979e-05				0.124484	3125	15.6149	3.20333e-05	38	0.122018
FA	FA 30:0	7-146782731	7	151968272	Zm00001d021430	151968691	151992054	+	RAD3-like DNA-binding helicase protein		-419	0.000105451				0.0367426	892	4.4571	5.21558e-05	57	0.183027
FA	FA 30:0	7-153762525	7	159055283	Zm00001d021648	159047515	159052509	+	NA		2774	0.00353042				0.000980083	39	0.194873	4.69682e-05	51	0.163761
FA	FA 30:0	7-171400688	7	176991933	Zm00001d022407	176983783	176992719	-	UDP-N-acetylglucosamine--dolichyl-phosphate N-acetylglucosaminephosphotransferase		0	0.00608338				0.000367441	16	0.079948	3.13189e-05	37	0.118807
FA	FA 30:0	10-638428	10	138095	Zm00001d023208	131322	134730	+	Protein SMAX1-LIKE 7		3365	0.00014961				0.0415629	999	4.99176	8.07625e-05	75	0.240825
FA	FA 30:0	10-1152750	10	707057	Zm00001d023222	706724	712890	-	Ubiquitin-activating enzyme E1 2		0	5.25068e-05				0.056305	1639	8.18968	4.05958e-05	45	0.144495
FA	FA 30:0	10-2436820	10	2015505	Zm00001d023277	2014035	2017856	+	Protein DETOXIFICATION 21		0	3.55682e-06				0.270265	5947	29.7157	1.42799e-05	25	0.0802749
FA	FA 30:0	10-35617351	10	36554637	Zm00001d024009	36528738	36535462	+	Chaperone protein ClpC1 chloroplastic		19175	0.000364799				0.0114922	313	1.56398	5.61031e-05	59	0.189449
FA	FA 30:0	10-76464291	10	75807125	Zm00001d024519	75764386	75780299	-	rubredoxin family protein		-26826	0.000213067				0.000754103	28	0.139909	2.67424e-06	6	0.019266
FA	FA 30:0	10-76599838	10	75943498	Zm00001d024522	75943680	75945921	+	Putative HLH DNA-binding domain superfamily protein		-182	0.000713034				0.00604107	169	0.844451	5.75271e-05	61	0.195871
FA	FA 30:0	4-74808340	4	77546115	Zm00001d026837	77547477	77547887	+	NA		-1362	2.01658e-06	4-75113331	77876649	328762	1			2.84622e-05	35	0.112385
FA	FA 30:0	1-28963764	1	29165514	Zm00001d028284	29163500	29167598	-	Ternary complex factor MIP1		0	0.000476677				0.000552334	23	0.114925	4.25206e-06	7	0.022477
FA	FA 30:0	1-218468213	1	221629344	Zm00001d032310	221630345	221634888	-	Protein kinase superfamily protein		1001	0.00213771				0.00167096	59	0.294808	4.83737e-05	54	0.173394
FA	FA 30:0	1-267060495	1	271810403	Zm00001d033706	271804516	271808051	-	GEBP transcription factor		-2352	4.07917e-05				0.0868872	2341	11.6974	4.80255e-05	52	0.166972
FA	FA 30:0	1-267552385	1	272288227	Zm00001d033726	272329481	272346752	+	Probable serine/threonine protein kinase IREH1		-41254	0.0025065				0.000492449	21	0.104932	1.80273e-05	28	0.0899078
FA	FA 30:0	1-275759737	1	280610108	Zm00001d033995	280610045	280612130	-	NA		0	0.000506955				0.00927428	242	1.20921	6.23795e-05	64	0.205504
FA	FA 30:0	6-45542968	6	47091962	Zm00001d035772	46915644	46919621	-	Peroxisomal membrane protein PEX14		-172341	1.4343e-05				0.3228	7010	35.0272	6.14991e-05	63	0.202293
FA	FA 30:0	6-45905714	6	47455708	Zm00001d035774	47428911	47432469	+	Putative prolin-rich extensin-like receptor protein kinase family protein isoform 1%3B Putative prolin-rich extensin-like receptor protein kinase family protein isoform 2		23239	1.33464e-05				0.140113	3443	17.2038	2.65345e-05	33	0.105963
FA	FA 30:0	6-119319330	6	123053111	Zm00001d037367	123035723	123040543	+	O-fucosyltransferase family protein		12568	2.4549e-05				0.0736784	2049	10.2383	2.57254e-05	32	0.102752
FA	FA 30:0	6-137100215	6	141051775	Zm00001d037886	141049435	141052489	-	rps21a;40S ribosomal protein S21a: endosperm cDNA, similar to rice 40S ribosomal protein S21		0	0.00170748				0.00298524	89	0.444711	6.72164e-05	68	0.218348
FA	FA 30:0	6-156331189	6	160273711	Zm00001d038576	160345574	160353313	+	Calcium-transporting ATPase 4 plasma membrane-type		-71863	0.000794925				0.00615544	172	0.859441	6.47245e-05	65	0.208715
FA	FA 30:0	3-1967320	3	1290731	Zm00001d039299	1290583	1292589	+	40S ribosomal protein S15a-1		0	4.27844e-05				0.0451575	1407	7.03043	2.73517e-05	34	0.109174
FA	FA 30:0	3-9323125	3	8539153	Zm00001d039590	8533849	8540284	+	BEST Arabidopsis thaliana protein match is: TSL-kinase interacting protein 1 (TAIR:AT2G36960.3); Has 80 Blast hits to 74 proteins in 15 species: Archae - 0; Bacteria - 0; Metazoa - 0; Fungi - 0; Plants - 78; Viruses - 0; Other Eukaryotes - 2 (source /.../ BLink).		0	0.0186854				0.000239302	8	0.039974	5.95501e-05	62	0.199082
FA	FA 30:0	3-24298169	3	23788312	Zm00001d040034	23839256	23843414	-	Multicopper oxidase LPR2		50944	0.00221156				0.000349866	14	0.0699545	1.1662e-05	20	0.0642199
FA	FA 30:0	3-40963121	3	40573186	Zm00001d040372	40547924	40552973	-	NAD(P)-binding Rossmann-fold superfamily protein		-20213	0.000229823				0.0242626	590	2.94808	7.30304e-05	72	0.231192
FA	FA 30:0	3-44654645	3	44206670	Zm00001d040456	44227038	44234125	-	Phospholipid-transporting ATPase 1		20368	0.000149789				9.30816e-06	1	0.00499675	2.98244e-08	1	0.00321099
FA	FA 30:0	3-46126852	3	45710993	Zm00001d040475	45714344	45718276	+	Pentatricopeptide repeat-containing protein mitochondrial		-3351	0.000545681				0.000913235	37	0.18488	7.73017e-06	15	0.0481649	Group1
FA	FA 30:0	3-120391182	3	120577508	Zm00001d041450	120550732	120561987	-	Paired amphipathic helix protein Sin3-like 3		-15521	0.015527				0.000321452	13	0.0649578	6.59227e-05	66	0.211926
FA	FA 30:0	3-148594085	3	149864347	Zm00001d042078	149865745	149866748	-	F-box protein		1398	0.0104834				8.99712e-05	3	0.0149903	1.40293e-05	24	0.0770639	Group3
FA	FA 30:0	3-168855803	3	171390642	Zm00001d042541	171421717	171425401	+	lox2;lipoxygenase2:		-31075	1.05341e-05				0.27033	5948	29.7207	3.92098e-05	44	0.141284
FA	FA 30:0	3-175805902	3	178318290	Zm00001d042729	178333199	178338134	-	VAMP-like protein YKT61		14909	0.00180327				0.000403803	17	0.0849448	1.10191e-05	19	0.0610089
FA	FA 30:0	3-209158997	3	212670660	Zm00001d043875	212671355	212672086	-	Potassium/sodium hyperpolarization-activated cyclic nucleotide-gated channel 1		695	0.000410035				0.00167216	60	0.299805	1.04169e-05	18	0.0577979
FA	FA 30:0	3-220748516	3	224375477	Zm00001d044290	224362586	224370568	+	Beta-galactosidase 1		4909	0.00178029				0.00166206	58	0.289812	4.06285e-05	46	0.147706
FA	FA 30:0	3-225531093	3	229246630	Zm00001d044478	229247796	229256127	+	ARM repeat superfamily protein		-1166	0.00102945				0.00345443	108	0.539649	4.81749e-05	53	0.170183		Intra
FA	FA 30:0	3-229661687	3	233491976	Zm00001d044621	233490453	233491514	+	NA		462	4.17465e-05				0.039863	961	4.80188	2.38075e-05	31	0.0995408
FA	FA 30:0	9-31551357	9	31696909	Zm00001d045660	31624631	31625506	-	3-ketoacyl-CoA synthase	Yes	-71403	0.000439019				0.000123494	5	0.0249838	9.61268e-07	3	0.00963298	Group1
FA	FA 30:0	9-39904715	9	40477478	Zm00001d045808	40484708	40494877	+	WW domain-containing protein		-7230	0.00317625				3.68131e-05	2	0.0099935	1.98329e-06	5	0.016055
FA	FA 30:0	9-127577984	9	129498863	Zm00001d047420	129497163	129497949	-	DUF679 domain membrane protein 2		-914	0.00281104				0.00131234	44	0.219857	4.98396e-05	56	0.179816	Group3	Both
FA	FA 30:0	9-154911321	9	157814689	Zm00001d048526	157814109	157815955	+	Basic transcription factor 3		0	0.000836586				0.00610791	171	0.854445	6.73693e-05	69	0.221559
FA	FA 30:0	4-6918327	4	7720222	Zm00001d048908	7747047	7753448	-	RING/FYVE/PHD zinc finger superfamily protein		26825	2.08478e-05	4-75113331	77876649	-70123201	0.0418692	1012	5.05671	1.30508e-05	21	0.0674309
FA	FA 30:0	4-30988618	4	32416639	Zm00001d049496	32405197	32411219	-	MOB kinase activator-like 1B		-5420	2.37097e-05	4-75113331	77876649	-45465430	0.219601	4988	24.9238	6.85488e-05	70	0.22477
FA	FA 30:0	4-33730050	4	35302843	Zm00001d049563	35300551	35308212	-	Probable RNA polymerase II transcription factor B subunit 1-1		0	0.000127088	4-75113331	77876649	-42568437	0.0438393	1304	6.51576	7.29741e-05	71	0.227981
FA	FA 30:0	4-70997288	4	73656746	Zm00001d050208	73550491	73555374	-	Galactose mutarotase-like superfamily protein		-101372	0.000875809	4-75113331	77876649	-4321275	0.00481394	143	0.714536	5.6397e-05	60	0.19266
FA	FA 30:0	4-73785130	4	76541304	Zm00001d050253	76519506	76527273	+	Carrier protein CGI-69		14031	0.000279636	4-75113331	77876649	1349376	0.0032958	103	0.514665	1.37295e-05	23	0.0738529
FA	FA 30:0	4-74524559	4	77272872	Zm00001d050265	77232457	77236007	+	Hypersensitive-induced response protein 2		36865	0.000251016	4-75113331	77876649	640642	0.0225164	542	2.70824	7.39477e-05	73	0.234403
FA	FA 30:0	4-74724335	4	77464489	Zm00001d050269	77463528	77464649	+	Putative LOB domain-containing family protein		0	2.58711e-06	4-75113331	77876649	412000	1			3.58701e-05	40	0.12844
FA	FA 30:0	4-74800333	4	77537401	Zm00001d050270	77517801	77532919	-	Carboxylesterase SOBER1		-4482	3.3149e-06	4-75113331	77876649	-343730	1			4.51392e-05	50	0.16055
FA	FA 30:0	4-74897533	4	77643970	Zm00001d050271	77617238	77617588	-	NA		-26382	4.43976e-07	4-75113331	77876649	-259061	1			6.93824e-06	12	0.0385319		Inter
FA	FA 30:0	4-74950624	4	77696755	Zm00001d050272	77692886	77695103	-	UPF0503 protein chloroplastic		-1652	5.62702e-07	4-75113331	77876649	-181546	0.146283	3572	17.8484	1.42507e-06	4	0.012844		Inter
FA	FA 30:0	4-75011799	4	77756508	Zm00001d050273	77789524	77791626	+	Pentatricopeptide repeat-containing protein mitochondrial		-33016	4.65731e-07	4-75113331	77876649	85023	1			7.25592e-06	14	0.0449539		Inter
FA	FA 30:0	4-75113331	4	77876649	Zm00001d050274	77866649	77878557	-	RNA-binding (RRM/RBD/RNP motifs) family protein		0	4.08335e-07	4-75113331	77876649	0	1			6.41542e-06	11	0.0353209
FA	FA 30:0	4-75279038	4	78021457	Zm00001d050275	78019321	78022348	-	Encodes alpha-helical IF (intermediate filament)-like protein.		0	5.65502e-07	4-75113331	77876649	142672	1			8.70055e-06	17	0.0545869
FA	FA 30:0	4-77640495	4	80436602	Zm00001d050310	80432810	80437142	-	Homeodomain leucine zipper protein CPHB-5%3B Putative homeobox DNA-binding and leucine zipper domain family protein		0	0.00324784	4-75113331	77876649	2556161	0.00201152	71	0.354769	8.45291e-05	76	0.244036
FA	FA 30:0	4-87260203	4	90621689	Zm00001d050466	90620079	90620999	+	Wall-associated receptor kinase 3		690	6.93412e-05	4-75113331	77876649	-12743430	0.00534179	151	0.75451	5.85562e-06	9	0.028899
FA	FA 30:0	4-224260202	4	228052073	Zm00001d053372	228098294	228104444	+	NA		-46221	0.000989367	4-75113331	77876649	-150221645	0.00416466	126	0.629591	5.52113e-05	58	0.186238
FA	FA 32:0	2-6188998	2	6141894	Zm00001d002120	6140381	6141278	-	DEAD-box ATP-dependent RNA helicase 30		-616	2.80295e-06	2-223404325	229783239	-223641961	1			3.86382e-05	36	0.113265
FA	FA 32:0	2-9445479	2	9615621	Zm00001d002288	9618257	9621258	-	Protein SPATULA		2636	0.000744666	2-223404325	229783239	-220161981	0.000183666	4	0.019987	2.29841e-06	4	0.0125849
FA	FA 32:0	2-24460588	2	25137110	Zm00001d002869	25137332	25139634	+	OSJNBa0074L08.7 protein		-222	0.00288913	2-223404325	229783239	204643605	0.0012026	27	0.134912	4.71487e-05	41	0.128996
FA	FA 32:0	2-37112780	2	37984238	Zm00001d003252	37956894	37965162	-	gpdh1;glucose-6-phosphate dehydrogenase1: leaf cDNA csu350, 5' sequence similar to plant glucose-6-phosphate dehydrogenase		-19076	0.00027514	2-223404325	229783239	-191818077	0.00752976	141	0.704542	2.91848e-05	28	0.0880946
FA	FA 32:0	2-37537897	2	38418885	Zm00001d003268	38416096	38418903	+	Ku70-binding family protein		0	0.00323873	2-223404325	229783239	191364336	0.00214935	47	0.234847	8.96262e-05	65	0.204505
FA	FA 32:0	2-62553768	2	63488197	Zm00001d003861	63431223	63436171	-	Potassium high-affinity transporter		-52026	0.000693775	2-223404325	229783239	-166347068	0.00938277	175	0.874432	8.42479e-05	61	0.19192
FA	FA 32:0	2-145459189	2	149377727	Zm00001d004931	149353232	149355845	-	Heavy metal transport/detoxification superfamily protein		-21882	0.00121602	2-223404325	229783239	-80427394	0.00161124	36	0.179883	2.77102e-05	26	0.0818022
FA	FA 32:0	2-223406371	2	229785285	Zm00001d007366	229771464	229779665	-	Haloacid dehalogenase-like hydrolase domain-containing protein		-5620	2.02224e-05	2-223404325	229783239	-3574	0.0191175	342	1.70889	6.09513e-06	9	0.0283161
FA	FA 32:0	2-234408581	2	241879974	Zm00001d007889	241874596	241880785	-	ATP binding protein		0	0.00894759	2-223404325	229783239	12091357	0.000537206	14	0.0699545	6.36671e-05	50	0.157312	Group3
FA	FA 32:0	8-92527585	8	94829896	Zm00001d010007	94844625	94845188	+	Lachrymatory factor synthase		-14729	0.000864413				0.00761071	142	0.709539	8.50747e-05	62	0.195067	Group2
FA	FA 32:0	8-163723243	8	169169122	Zm00001d012159	169165307	169173792	-	Beta-glucosidase 42		0	0.00171535				0.00109601	22	0.109929	2.66669e-05	23	0.0723635
FA	FA 32:0	8-170320254	8	176008756	Zm00001d012518	176004430	176009389	-	2%2C3-bisphosphoglycerate-independent phosphoglycerate mutase		0	4.39508e-06				0.427692	8736	43.6516	2.6663e-05	22	0.0692172
FA	FA 32:0	5-23897464	5	24411992	Zm00001d013908	24406779	24412871	-	Myosin heavy chain-related protein		0	0.00602314	5-77642530	79904835	-55491964	1.66186e-05	2	0.0099935	1.71336e-06	3	0.00943871
FA	FA 32:0	5-77642530	5	79904835	Zm00001d015216	79871178	79872762	+	Salicylate/benzoate carboxyl methyltransferase		32073	6.25858e-06	5-77642530	79904835	32073	1			8.12461e-05	57	0.179336
FA	FA 32:0	5-77786905	5	80072045	Zm00001d015228	80071631	80077888	-	Protein arginine N-methyltransferase 1.5		0	0.000185722	5-77642530	79904835	166796	0.0254768	476	2.37845	6.27469e-05	48	0.151019
FA	FA 32:0	5-215523235	5	221331352	Zm00001d018464	221328025	221329116	+	NA		2236	0.000205439	5-77642530	79904835	-141423190	0.00441897	80	0.39974	1.35377e-05	13	0.0409011
FA	FA 32:0	5-215523235	5	221331352	Zm00001d018465	221328960	221335180	-	mybr51;MYB-related-transcription factor 51:		0	0.000205439	5-77642530	79904835	141424125	0.00325184	65	0.324789	1.0167e-05	10	0.0314624
FA	FA 32:0	5-217071146	5	222965294	Zm00001d018554	222950274	222956077	-	NA		-9217	0.0030396	5-77642530	79904835	143045439	0.00171747	39	0.194873	6.87159e-05	51	0.160458
FA	FA 32:0	7-16544060	7	17101017	Zm00001d019108	17216464	17235345	+	rps1;Ribosomal protein S1-like1: cDNA		-115447	7.08252e-05	7-16438998	16996065	-220399	0.0359411	679	3.39279	3.5335e-05	34	0.106972
FA	FA 32:0	7-94268939	7	97259113	Zm00001d020172	97251945	97256687	+	Probable LRR receptor-like serine/threonine-protein kinase		2426	4.60444e-05	7-100710876	103857786	6601099	0.200385	3893	19.4524	0.000116195	77	0.24226
FA	FA 32:0	7-127177719	7	131100206	Zm00001d020748	131101945	131106713	+	Polyadenylate-binding protein RBP47B		-1739	0.000375959	7-100710876	103857786	-27244159	0.00767642	145	0.724529	3.96991e-05	38	0.119557
FA	FA 32:0	7-134046988	7	138123571	Zm00001d020965	138116641	138122918	+	Proton pump-interactor 1		653	1.66034e-05	7-100710876	103857786	-34258855	0.06707	1286	6.42582	1.63786e-05	17	0.053486
FA	FA 32:0	7-145676136	7	150591615	Zm00001d021384	150583860	150593396	-	Mediator of RNA polymerase II transcription subunit 8		0	0.00143173	7-100710876	103857786	46726074	0.0015698	34	0.16989	3.14783e-05	31	0.0975334	Group3
FA	FA 32:0	1-179747017	1	181714915	Zm00001d022868	181715187	181715842	+	NA		-272	6.47786e-06	1-179736359	181704260	-10927	1			8.38696e-05	59	0.185628
FA	FA 32:0	10-62840323	10	62064451	Zm00001d023113	62081995	62082821	+	NA		-17544	7.04381e-06	10-62840323	62064451	-17544	1			9.06071e-05	66	0.207652
FA	FA 32:0	10-2436820	10	2015505	Zm00001d023277	2014035	2017856	+	Protein DETOXIFICATION 21		0	5.08072e-05	10-2436820	2015505	0	0.175685	3398	16.979	0.000112705	75	0.235968
FA	FA 32:0	10-2770738	10	2351220	Zm00001d023299	2352030	2356262	+	Zinc finger CCCH domain-containing protein 46		-810	0.000915179	10-2436820	2015505	-336525	0.000357287	8	0.039974	5.20992e-06	8	0.0251699
FA	FA 32:0	10-25790124	10	26421522	Zm00001d023888	26416953	26419954	+	NA		1568	2.68646e-05	10-25578551	26207922	-209031	0.287267	5590	27.9318	9.85657e-05	70	0.220237
FA	FA 32:0	10-26099857	10	26724454	Zm00001d023895	26718145	26724047	+	Mitochondrial substrate carrier family protein		407	5.33213e-05	10-25578551	26207922	-510223	0.0757945	1455	7.27027	5.4232e-05	45	0.141581
FA	FA 32:0	10-75683470	10	74931166	Zm00001d024510	74930192	74935116	-	MOB kinase activator-like 1B		0	0.00118962	10-62840323	62064451	12865741	0.007785	147	0.734523	0.000116596	78	0.245406
FA	FA 32:0	10-75709677	10	74956097	Zm00001d024511	74955857	74958288	+	rps3;ribosomal protein S3: cDNA clone contains SSR umc1179		0	0.000907564	10-62840323	62064451	-12891406	0.00214486	46	0.229851	2.75433e-05	25	0.0786559
FA	FA 32:0	10-95138578	10	95365571	Zm00001d024927	95363430	95366568	-	RING/U-box superfamily protein		0	0.000311469	10-119979049	121011251	-25644683	0.030445	562	2.80817	0.00011916	79	0.248553
FA	FA 32:0	10-119979049	10	121011251	Zm00001d025517	121027429	121032089	+	Small nuclear ribonucleoprotein LSM1		-16178	6.97215e-06	10-119979049	121011251	-16178	0.517324	10441	52.1711	4.88105e-05	43	0.135288
FA	FA 32:0	1-11401175	1	11595484	Zm00001d027707	11591119	11595660	-	Cell division control protein 48 homolog D		0	7.99218e-05	1-42023936	42290302	-30694642	0.000516474	12	0.059961	7.43118e-07	2	0.00629247	Group3
FA	FA 32:0	1-42019312	1	42285678	Zm00001d028664	42281902	42284171	-	Transcription factor bHLH112		-1507	6.14783e-05	1-42023936	42290302	-6131	0.121637	2320	11.5925	9.5745e-05	68	0.213944
FA	FA 32:0	1-46580565	1	46852609	Zm00001d028803	46852702	46858687	-	Protein SCAR2		93	7.71642e-05	1-45752603	45987686	865016	0.0969828	1830	9.14406	9.5811e-05	69	0.21709
FA	FA 32:0	1-60266786	1	61044945	Zm00001d029177	61041496	61045956	+	Nuclear/nucleolar GTPase 2		0	0.000148457	1-45752603	45987686	-15053810	0.0235868	437	2.18358	4.74899e-05	42	0.132142
FA	FA 32:0	1-62230791	1	63024943	Zm00001d029223	63025344	63042076	-	Protein HUA2-LIKE 3		401	0.000963219	1-45752603	45987686	17037658	0.00684319	127	0.634588	8.52263e-05	63	0.198213
FA	FA 32:0	1-62891644	1	63709275	Zm00001d029248	63708680	63711620	+	NA		0	0.000133241	1-45752603	45987686	-17720994	0.0521111	985	4.9218	8.94142e-05	64	0.201359
FA	FA 32:0	1-62929515	1	63753815	Zm00001d029249	63744994	63752712	+	protein; Uncharacterised protein family containing protein expressed		1103	0.0011356	1-45752603	45987686	-17757308	0.00205015	45	0.224854	3.25253e-05	32	0.10068
FA	FA 32:0	1-63014988	1	63837785	Zm00001d029251	63834316	63858602	-	NA		0	0.000810456	1-45752603	45987686	17846630	0.00153962	33	0.164893	1.82105e-05	19	0.0597785
FA	FA 32:0	1-63105674	1	63932280	Zm00001d029258	63928318	63930254	+	Protein kinase superfamily protein		2026	0.000133241	1-45752603	45987686	-17940632	0.00724666	134	0.669565	1.4339e-05	14	0.0440473
FA	FA 32:0	1-63630300	1	64492191	Zm00001d029272	64438231	64479765	+	Peptidyl-prolyl cis-trans isomerase PASTICCINO1		12426	5.8528e-05	1-80873502	82471626	17991861	0.00492714	90	0.449708	4.63102e-06	6	0.0188774
FA	FA 32:0	1-64013337	1	64846874	Zm00001d029285	64841576	64846984	+	pdlk1;pyruvate dehydrogenase (lipoamide) kinase1:		0	4.89138e-05	1-80873502	82471626	17624642	0.0695438	1334	6.66567	4.62328e-05	40	0.125849
FA	FA 32:0	1-73297411	1	74696530	Zm00001d029525	74653797	74658730	-	Probable 6-phosphogluconolactonase 1		-37800	0.000684579	1-80873502	82471626	-7812896	0.0066274	117	0.58462	6.03566e-05	47	0.147873
FA	FA 32:0	1-98469943	1	100754218	Zm00001d030031	100836103	100840993	+	ADP-ribosylation factor GTPase-activating protein AGD10		-81885	0.00627288	1-82196239	83820709	-17015394	0.000983772	18	0.0899415	8.01972e-05	56	0.176189
FA	FA 32:0	1-141934328	1	144144647	Zm00001d030561	144149596	144156576	-	Bifunctional nuclease 1		4949	0.000146967	1-159964389	161362298	-17205722	0.0299218	551	2.75321	5.86388e-05	46	0.144727
FA	FA 32:0	1-159964389	1	161362298	Zm00001d030813	161365968	161384996	-	Cycloartenol synthase		3670	2.87251e-06	1-159964389	161362298	3670	1			3.95267e-05	37	0.116411
FA	FA 32:0	1-165468683	1	167166816	Zm00001d030916	167088410	167093959	-	Extra-large guanine nucleotide-binding protein 1		-72857	0.000224313	1-162010879	163530070	3558340	0.00577625	105	0.524659	1.88607e-05	20	0.0629247	Group3	Intra
FA	FA 32:0	1-178496621	1	180440017	Zm00001d031168	180447018	180448137	-	Glycine-rich RNA-binding protein 2		7001	0.00295539	1-179736359	181704260	-1256123	0.000693358	15	0.0749513	2.8889e-05	27	0.0849484
FA	FA 32:0	1-179736359	1	181704260	Zm00001d031188	181707376	181713746	-	Calcium-dependent protein kinase 7		3116	6.09856e-06	1-179736359	181704260	3116	1			7.93267e-05	55	0.173043
FA	FA 32:0	1-179747017	1	181714915	Zm00001d031189	181715320	181715703	+	VQ motif family protein		-405	6.47786e-06	1-179736359	181704260	-11060	1			8.38696e-05	60	0.188774
FA	FA 32:0	1-180690050	1	182633997	Zm00001d031223	182657007	182661933	+	Beta-glucuronosyltransferase GlcAT14B		-23010	0.000352462	1-180538692	182479762	-177245	0.000522977	13	0.0649578	3.04264e-06	5	0.0157312	Group1
FA	FA 32:0	1-241791804	1	245389892	Zm00001d032978	245437954	245453257	+	INVOLVED IN: chromosome segregation cell division; LOCATED IN: chromosome centromeric region nucleus; EXPRESSED IN: 23 plant structures; EXPRESSED DURING: 13 growth stages; CONTAINS InterPro DOMAIN/s: Centromere protein Cenp-O (InterPro:IPR018464 /.../ 43 Blast hits to 43 proteins in 15 species: Archae - 0; Bacteria - 0; Metazoa - 11; Fungi - 0; Plants - 31; Viruses - 0; Other Eukaryotes - 1 (sou…		-48062	4.3222e-05	1-245751740	249337197	3883940	0.130686	2517	12.5768	7.39059e-05	53	0.166751
FA	FA 32:0	6-40188970	6	41751585	Zm00001d035702	41777881	41783123	-	V-type proton ATPase subunit c4		26296	3.41338e-05	6-121140162	124711481	-82928358	0.170224	3298	16.4793	7.58598e-05	54	0.169897
FA	FA 32:0	6-90938972	6	93335452	Zm00001d036575	93371896	93375751	+	Putative ribosomal protein S4 (RPS4A) family protein		-36444	0.000222083	6-121140162	124711481	31335730	0.0130515	237	1.18423	3.98584e-05	39	0.122703
FA	FA 32:0	6-107136472	6	111624454	Zm00001d037079	111618610	111623602	+	Glutathione peroxidase		852	5.78971e-05	6-121140162	124711481	13087879	0.0177487	322	1.60895	1.51964e-05	16	0.0503398
FA	FA 32:0	6-128066671	6	131885649	Zm00001d037615	131885556	131892995	-	FACT complex subunit SSRP1		0	0.00418057	6-121140162	124711481	7174075	0.000295023	6	0.0299805	1.80142e-05	18	0.0566323	Group1
FA	FA 32:0	6-154517596	6	158510311	Zm00001d038487	158506547	158512560	-	Putative leucine-rich repeat receptor-like protein kinase family protein		0	0.000135968	6-121140162	124711481	33795066	0.0154382	281	1.40409	2.95427e-05	29	0.0912409
FA	FA 32:0	6-157704860	6	161622423	Zm00001d038644	161622743	161636125	+	Protein RNA-directed DNA methylation 3		-320	9.72552e-06	6-121140162	124711481	-36911262	0.883595	17559	87.738	0.000108832	73	0.229675
FA	FA 32:0	6-165487077	6	169434317	Zm00001d039061	169431270	169449026	+	Probable sodium/metabolite cotransporter BASS4 chloroplastic		0	0.000355898	6-121140162	124711481	-44719789	0.0149672	278	1.3891	7.0009e-05	52	0.163604
FA	FA 32:0	6-167091238	6	171040147	Zm00001d039147	171041056	171048997	+	Phox-associated domain;Phox-like;Sorting nexin C-terminal		-909	0.000178726	6-121140162	124711481	-46329575	0.049298	938	4.68695	0.000111365	74	0.232822
FA	FA 32:0	6-167326709	6	171252444	Zm00001d039157	171239022	171243031	-	V-type proton ATPase subunit C		-9413	0.000415029	6-121140162	124711481	46527541	0.0114094	206	1.02933	6.27913e-05	49	0.154166
FA	FA 32:0	3-6802182	3	6010170	Zm00001d039499	6010215	6014021	-	ATP-dependent 6-phosphofructokinase 4 chloroplastic		45	0.00279183	3-179668814	182486204	-176472183	0.00324895	64	0.319792	0.000114384	76	0.239114
FA	FA 32:0	3-176456363	3	178979465	Zm00001d042755	178989961	179001319	+	NA		-10496	0.000126058	3-179668814	182486204	3484885	0.00667442	119	0.594614	1.26106e-05	12	0.0377548
FA	FA 32:0	3-212073537	3	215661763	Zm00001d043986	215646672	215656976	+	Pyruvate kinase		4787	3.71156e-05	3-212073537	215661763	4787	0.0522194	989	4.94179	2.74322e-05	24	0.0755097
FA	FA 32:0	3-219915813	3	223523306	Zm00001d044272	223519903	223525403	+	Putative transcription factor bHLH041		0	0.000575096	3-212073537	215661763	-7858140	0.0129945	236	1.17923	9.5687e-05	67	0.210798
FA	FA 32:0	3-220734800	3	224361761	Zm00001d044290	224362586	224370568	+	Beta-galactosidase 1		-825	0.000542291	3-212073537	215661763	-8700823	5.37075e-06	1	0.00499675	6.01557e-08	1	0.00314624
FA	FA 32:0	9-7661504	9	7208916	Zm00001d044917	7205759	7209035	+	Zinc finger protein ZOP1		0	0.00059601				0.00167646	38	0.189877	1.48042e-05	15	0.0471936
FA	FA 32:0	9-24612077	9	24602489	Zm00001d045499	24598570	24601963	-	E3 ubiquitin-protein ligase XBAT33		-526	0.00737447				0.000108363	3	0.0149903	1.20186e-05	11	0.0346086
FA	FA 32:0	9-105488888	9	107923980	Zm00001d046835	107924548	107935828	+	rpo2;RNA polymerase2: single copy, isolated by sequence homology and function confirmed by antibodies		-568	6.76216e-05				0.0314319	583	2.91311	2.98874e-05	30	0.0943871
FA	FA 32:0	9-105816091	9	108157734	Zm00001d046838	108226063	108230008	+	Putative receptor-like protein kinase family protein		-68329	3.94028e-05				0.0663457	1273	6.36087	3.62187e-05	35	0.110118
FA	FA 32:0	9-136803286	9	139127797	Zm00001d047679	139129905	139133566	+	csu634;<e5><ca>: protein phosphatase 2C-like (Alexandrov et al.)		-2108	0.000329812				0.0190899	341	1.70389	8.16952e-05	58	0.182482
FA	FA 32:0	9-149513227	9	152376859	Zm00001d048202	152376010	152377305	+	Putative bifunctional inhibitor/LTP/seed storage protein family		0	0.00162445				0.0001971	5	0.0249838	5.10828e-06	7	0.0220237
FA	FA 32:0	9-155052704	9	157943421	Zm00001d048532	157944066	157946367	-	Probable glucuronoxylan glucuronosyltransferase IRX7		645	0.000186679				0.0428742	802	4.0074	0.000101932	72	0.226529
FA	FA 32:0	4-36476253	4	38101600	Zm00001d049628	38071061	38075846	+	Electron carrier/ iron ion binding protein		25754	0.000294923				0.0135504	246	1.2292	5.36709e-05	44	0.138434
FA	FA 32:0	4-36549367	4	38171184	Zm00001d049632	38171001	38172440	-	F-box/kelch-repeat protein		0	0.000102167				0.0138524	255	1.27417	2.04762e-05	21	0.066071
FA	FA 32:0	4-70279920	4	73017548	Zm00001d050199	73083855	73085463	-	60S ribosomal protein L18a-2		66307	0.000223503				0.0357209	672	3.35782	0.000101698	71	0.223383
FA	FA 32:0	4-171764489	4	174804631	Zm00001d051932	174800177	174804263	+	Protein ECERIFERUM 1		368	4.29428e-05				0.0587745	1120	5.59636	3.50568e-05	33	0.103826
FA	FA 34:0	8-174058132	8	179768838	Zm00001d012751	179755488	179769766	+	Putative homeodomain-like transcription factor superfamily protein		0	3.99181e-05				0.00107002	159	0.794484	7.67503e-07	40	0.128655
FA	FA 34:0	7-154562297	7	159845667	Zm00001d021681	159846172	159847233	+	NA		-505	1.22019e-06				0.202955	4844	24.2043	4.01461e-06	77	0.24766
FA	FA 34:0	9-31983928	9	32187377	Zm00001d027076	32184485	32187244	-	NA		-133	2.64783e-09	9-31399196	31526859	657626	1			5.49413e-08	15	0.0482455
FA	FA 34:0	9-39035530	9	39606788	Zm00001d027082	39541111	39541465	+	NA		65323	1.16697e-09	9-31399196	31526859	-8014252	1			2.51702e-08	8	0.0257309
FA	FA 34:0	9-39118933	9	39762426	Zm00001d027083	39800792	39801123	+	NA		-38366	3.54874e-08	9-31399196	31526859	-8273933	1			6.44241e-07	38	0.122222
FA	FA 34:0	6-128067262	6	131886240	Zm00001d037615	131885556	131892995	-	FACT complex subunit SSRP1		0	0.000451615				0.00030052	23	0.114925	2.28181e-06	61	0.196198	Group1
FA	FA 34:0	9-21929445	9	21722785	Zm00001d045425	21679274	21695076	+	Armadillo repeat-containing kinesin-like protein 3		27709	2.41796e-05	9-31399196	31526859	9831783	0.00107021	180	0.899415	4.77952e-07	36	0.115789
FA	FA 34:0	9-24494054	9	24432991	Zm00001d045494	24432148	24433452	+	BEST Arabidopsis thaliana protein match is: BTB/POZ domain-containing protein (TAIR:AT3G05675.1); Has 1807 Blast hits to 1807 proteins in 277 species: Archae - 0; Bacteria - 0; Metazoa - 736; Fungi - 347; Plants - 385; Viruses - 0; Other Eukaryotes /.../(source: NCBI BLink).		0	0.000213849	9-31399196	31526859	7093407	0.00107028	189	0.944386	3.72847e-06	75	0.241227
FA	FA 34:0	9-24612077	9	24602489	Zm00001d045499	24598570	24601963	-	E3 ubiquitin-protein ligase XBAT33		-526	1.93821e-06	9-31399196	31526859	-6924896	9.60009e-05	9	0.0449708	4.35495e-09	5	0.0160818
FA	FA 34:0	9-24803902	9	24746006	Zm00001d045503	24756980	24761831	-	Probable prolyl 4-hydroxylase 3		10974	4.13585e-09	9-31399196	31526859	-6765028	0.848638	17043	85.1596	7.18382e-08	18	0.0578946
FA	FA 34:0	9-25085442	9	25070867	Zm00001d045513	25067414	25069714	-	BAG family molecular chaperone regulator 1		-1153	6.36421e-08	9-31399196	31526859	-6457145	0.0315069	1243	6.21096	4.21636e-08	12	0.0385964
FA	FA 34:0	9-25121710	9	25101436	Zm00001d045515	25084738	25087293	+	Putative receptor-like protein kinase family protein		14143	7.88143e-08	9-31399196	31526859	6439566	1			1.36791e-06	51	0.164035
FA	FA 34:0	9-25191258	9	25170978	Zm00001d045516	25240624	25249861	+	Probable transcriptional regulator SLK2		-69646	2.08325e-07	9-31399196	31526859	6276998	0.412452	8825	44.0963	1.48389e-06	52	0.167251
FA	FA 34:0	9-25191258	9	25170978	Zm00001d045517	25249729	25252528	-	RING/U-box superfamily protein		78751	2.08325e-07	9-31399196	31526859	-6274331	0.943724	18852	94.1988	3.23254e-06	73	0.234795
FA	FA 34:0	9-25535777	9	25547882	Zm00001d045528	25547201	25549419	-	Multiple organellar RNA editing factor 2 chloroplastic		0	3.01055e-06	9-31399196	31526859	-5977440	0.0245916	1060	5.29656	1.28958e-06	49	0.157602
FA	FA 34:0	9-25579090	9	25675881	Zm00001d045533	25739313	25742304	+	Growth-regulating factor 6		-63432	2.13905e-05	9-31399196	31526859	5784555	0.00107107	312	1.55899	4.25947e-07	33	0.10614
FA	FA 34:0	9-25833092	9	25850808	Zm00001d045539	25849763	25850871	+	Acyl-CoA-binding protein		0	7.18931e-07	9-31399196	31526859	5675988	0.241369	5575	27.8569	2.87482e-06	69	0.221929
FA	FA 34:0	9-25835852	9	25853568	Zm00001d045540	25852225	25855075	+	NA		0	5.62571e-07	9-31399196	31526859	5671784	0.029431	1199	5.99111	3.13201e-07	28	0.0900582
FA	FA 34:0	9-25868516	9	25884505	Zm00001d045543	25887252	25887915	-	NADPH-dependent pterin aldehyde reductase		2747	1.69542e-07	9-31399196	31526859	-5638944	1			2.81274e-06	66	0.21228
FA	FA 34:0	9-26622348	9	26663308	Zm00001d045557	26655928	26661244	-	Putative cellulose synthase-like family protein		-2064	1.27258e-07	9-31399196	31526859	-4865615	0.0236536	1036	5.17664	6.20725e-08	16	0.0514618
FA	FA 34:0	9-26622514	9	26663474	Zm00001d045558	26665481	26667528	-	Phosphorylase superfamily protein		2007	3.00078e-08	9-31399196	31526859	-4859331	0.522558	10888	54.4046	2.97478e-07	27	0.0868419
FA	FA 34:0	9-26670102	9	26718570	Zm00001d045560	26696309	26697439	+	Putative MYB DNA-binding domain superfamily protein		21131	1.71135e-07	9-31399196	31526859	4829420	0.348961	7641	38.1802	1.05307e-06	44	0.14152
FA	FA 34:0	9-26729299	9	26822617	Zm00001d045563	26822040	26825680	-	d3;dwarf plant3: like d1, plant short and compact; "d2" mutation(s) are allelic (d2 is lapsed)		0	1.36406e-07	9-31399196	31526859	-4701179	0.202133	4826	24.1143	5.07506e-07	37	0.119005
FA	FA 34:0	9-26831218	9	26890880	Zm00001d045564	26890757	26893061	+	Haloacid dehalogenase-like hydrolase domain-containing protein Sgpp		0	5.24753e-07	9-31399196	31526859	4633798	0.000357086	27	0.134912	4.38434e-09	6	0.0192982
FA	FA 34:0	9-26839473	9	26899133	Zm00001d045567	26899323	26905529	-	WAT1-related protein		190	2.38801e-07	9-31399196	31526859	-4621330	0.103423	2782	13.901	4.57314e-07	35	0.112573
FA	FA 34:0	9-26929952	9	26989733	Zm00001d045568	27006615	27007079	+	brassinosteroid-responsive RING-H2		-16882	5.80174e-08	9-31399196	31526859	4519780	1			1.02473e-06	43	0.138304
FA	FA 34:0	9-26955659	9	27015439	Zm00001d045570	27013429	27015031	+	Glycerolphosphate mutase		408	2.83058e-08	9-31399196	31526859	4511828	0.748568	15193	75.9157	3.9559e-07	31	0.0997073
FA	FA 34:0	9-26983196	9	27034154	Zm00001d045573	27025371	27031020	+	Sec14p-like phosphatidylinositol transfer family protein		3134	4.49871e-05	9-31399196	31526859	4495839	0.0019746	446	2.22855	1.53115e-06	53	0.170467
FA	FA 34:0	9-27010883	9	27068429	Zm00001d045574	27069810	27084108	+	Sec14p-like phosphatidylinositol transfer family protein		-1381	7.80266e-05	9-31399196	31526859	4442751	2.88398e-05	4	0.019987	4.70582e-08	14	0.0450291
FA	FA 34:0	9-27184692	9	27258234	Zm00001d045581	27258563	27264640	+	Putative MYB DNA-binding domain superfamily protein		-329	9.38242e-05	9-31399196	31526859	4262219	0.00137785	417	2.08365	2.17976e-06	58	0.186549
FA	FA 34:0	9-28225192	9	28249474	Zm00001d045600	28126449	28127152	+	NAC domain-containing protein 26		122322	2.43145e-07	9-31399196	31526859	3399707	1			3.94615e-06	76	0.244444
FA	FA 34:0	9-28958966	9	29007843	Zm00001d045620	29037559	29038026	+	Plastocyanin major isoform chloroplastic		-29716	3.86797e-06	9-31399196	31526859	2488833	0.0421961	1474	7.36521	2.71395e-06	65	0.209064
FA	FA 34:0	9-31221885	9	31349838	Zm00001d045657	31347213	31347725	-	Nudix hydrolase 4		-2113	5.98795e-08	9-31399196	31526859	-179134	1			1.05573e-06	45	0.144736
FA	FA 34:0	9-31399196	9	31526859	Zm00001d045659	31474090	31474843	+	10A19I.15		52016	5.94972e-10	9-31399196	31526859	52016	1			1.32337e-08	7	0.0225146
FA	FA 34:0	9-31550108	9	31695660	Zm00001d045660	31624631	31625506	-	3-ketoacyl-CoA synthase	Yes	-70154	6.30489e-10	9-31399196	31526859	97772	9.2338e-08	1	0.00499675	2.23455e-15	1	0.00321636	Group1
FA	FA 34:0	9-31722605	9	31905721	Zm00001d045661	32056769	32058471	+	Zinc finger protein CONSTANS-LIKE 16		-151048	2.35383e-09	9-31399196	31526859	-529910	0.842944	16927	84.58	4.17426e-08	11	0.03538
FA	FA 34:0	9-31908377	9	32105106	Zm00001d045663	32136528	32137595	+	Helicase-like transcription factor CHR27		-31422	1.19417e-08	9-31399196	31526859	-609669	1			2.29796e-07	26	0.0836255
FA	FA 34:0	9-32080245	9	32285814	Zm00001d045665	32284202	32295054	+	Ubiquitin receptor RAD23c		0	1.21919e-08	9-31399196	31526859	-757343	0.110594	2928	14.6305	2.88878e-08	9	0.0289473
FA	FA 34:0	9-32199061	9	32398110	Zm00001d045666	32367563	32368775	-	NA		-29335	1.21871e-07	9-31399196	31526859	840704	1			2.0621e-06	57	0.183333
FA	FA 34:0	9-32280587	9	32515035	Zm00001d045667	32539610	32542534	+	Protein NRT1/ PTR FAMILY 3.1		-24575	8.56676e-09	9-31399196	31526859	-1012751	0.603233	12412	62.0197	1.03773e-07	20	0.0643273
FA	FA 34:0	9-32418620	9	32624188	Zm00001d045673	32620544	32634122	-	Carbon catabolite repressor protein 4 homolog 3		0	1.53196e-07	9-31399196	31526859	1093685	0.0141592	814	4.06736	4.54409e-08	13	0.0418127
FA	FA 34:0	9-32418620	9	32624188	Zm00001d045674	32623206	32624055	+	NA		133	1.53196e-07	9-31399196	31526859	-1096347	1			2.55708e-06	63	0.202631
FA	FA 34:0	9-32477540	9	32690802	Zm00001d045675	32681291	32690688	-	asn1;asparagine synthetase1: cDNA sequence 70% identical to asparagine synthetase from Pisum sativum		-114	1.54478e-08	9-31399196	31526859	1154432	0.222309	5228	26.123	7.03645e-08	17	0.0546782
FA	FA 34:0	9-32544944	9	32754215	Zm00001d045677	32739636	32741541	+	NA		12674	1.74593e-08	9-31399196	31526859	-1212777	1			3.29342e-07	29	0.0932746
FA	FA 34:0	9-32544944	9	32754215	Zm00001d045678	32740463	32742908	-	BAG family molecular chaperone regulator 6		-11307	1.74593e-08	9-31399196	31526859	1213604	1			3.29342e-07	30	0.0964909
FA	FA 34:0	9-32610560	9	32883766	Zm00001d045679	32796228	32798400	-	Probable acyl-activating enzyme 5 peroxisomal		-85366	9.97576e-09	9-31399196	31526859	1269369	1			1.9376e-07	24	0.0771928
FA	FA 34:0	9-32675159	9	32956477	Zm00001d045680	32981795	32982757	-	Basic blue protein		25318	6.55293e-09	9-31399196	31526859	1454936	1			1.30032e-07	23	0.0739764
FA	FA 34:0	9-32817542	9	33110856	Zm00001d045683	33180343	33186293	+	NA		-69487	2.21082e-08	9-31399196	31526859	-1653484	1			4.11816e-07	32	0.102924
FA	FA 34:0	9-32913396	9	33209967	Zm00001d045685	33208139	33209281	-	NA		-686	2.37876e-08	9-31399196	31526859	1681280	0.00179643	442	2.20856	1.06303e-09	4	0.0128655
FA	FA 34:0	9-32928850	9	33225421	Zm00001d045686	33211948	33213968	+	NA		11453	1.17357e-08	9-31399196	31526859	-1685089	1			2.26036e-07	25	0.0804091
FA	FA 34:0	9-33119328	9	33415777	Zm00001d045689	33451858	33451930	+	NA		-36081	2.37876e-08	9-31399196	31526859	-1924999	1			4.41358e-07	34	0.109356
FA	FA 34:0	9-33218722	9	33616236	Zm00001d045692	33551041	33565514	+	autophagy 2		50722	5.56823e-08	9-31399196	31526859	-2024182	0.0300004	1211	6.05107	3.54313e-08	10	0.0321636
FA	FA 34:0	9-33287967	9	33696003	Zm00001d045695	33746028	33749898	+	Aspartyl protease APCB1		-50025	1.78936e-08	9-31399196	31526859	-2219169	0.000538155	34	0.16989	2.53894e-10	2	0.00643273
FA	FA 34:0	9-34148519	9	34514412	Zm00001d045706	34496670	34509714	+	Restorer of fertility2		4698	9.71872e-07	9-31399196	31526859	-2969811	1.84939e-05	2	0.0099935	4.6268e-10	3	0.00964909
FA	FA 34:0	9-35776611	9	36229924	Zm00001d045740	36283444	36288609	+	Transmembrane amino acid transporter family protein		-53520	9.73121e-07	9-31399196	31526859	-4756585	0.0520566	1697	8.47949	9.01609e-07	41	0.131871
FA	FA 34:0	9-35810337	9	36350768	Zm00001d045742	36335126	36335716	+	NA		15052	9.73121e-07	9-31399196	31526859	-4808267	0.221658	5212	26.0431	3.52657e-06	74	0.238011
FA	FA 34:0	9-36834464	9	37309730	Zm00001d045755	37242832	37245915	+	PHD-finger family protein		63815	1.48554e-06	9-31399196	31526859	-5715973	0.0600789	1886	9.42387	1.53793e-06	54	0.173684	Group3
FA	FA 34:0	9-37064522	9	37529065	Zm00001d045763	37487738	37493402	-	O-fucosyltransferase family protein		-35663	3.60933e-06	9-31399196	31526859	5960879	0.0401577	1422	7.10538	2.42734e-06	62	0.199415
FA	FA 34:0	9-37346170	9	37833398	Zm00001d045764	37789526	37793105	+	movement protein binding protein 2C		40293	5.66098e-07	9-31399196	31526859	-6262667	0.328601	7262	36.2864	3.06885e-06	71	0.228362
FA	FA 34:0	9-38285310	9	38786137	Zm00001d045782	38771710	38792930	+	DNA oxidative demethylase ALKBH2		0	3.67111e-07	9-31399196	31526859	-7244851	0.166477	4096	20.4667	1.07627e-06	46	0.147953
FA	FA 34:0	9-38355108	9	38855950	Zm00001d045783	38793950	38813591	-	binding		-42359	5.71435e-07	9-31399196	31526859	7267091	0.066047	2013	10.0585	6.82839e-07	39	0.125438
FA	FA 34:0	9-38445999	9	38974502	Zm00001d045784	38914713	38917486	+	RPM1-interacting protein 4 (RIN4) family protein		57016	1.43139e-07	9-31399196	31526859	-7387854	0.697456	14229	71.0988	1.70912e-06	56	0.180116
FA	FA 34:0	9-38494487	9	39016039	Zm00001d045785	39079819	39081294	-	Leucine-rich repeat receptor-like serine/threonine/tyrosine-protein kinase SOBIR1		63780	7.51543e-08	9-31399196	31526859	7552960	1			1.30796e-06	50	0.160818
FA	FA 34:0	9-38662240	9	39176085	Zm00001d045787	39200667	39206036	+	NA		-24582	7.17727e-08	9-31399196	31526859	-7673808	1			1.25242e-06	48	0.154386
FA	FA 34:0	9-39329812	9	39899138	Zm00001d045798	39858290	39862142	+	NA		36996	9.16984e-07	9-31399196	31526859	-8331431	0.188171	4552	22.7452	2.85959e-06	68	0.218713
FA	FA 34:0	9-39780517	9	40352301	Zm00001d045807	40453062	40453568	+	NA		-100761	1.31887e-07	9-31399196	31526859	-8926203	1			2.22115e-06	59	0.189766
FA	FA 34:0	9-39941254	9	40514014	Zm00001d045808	40484708	40494877	+	WW domain-containing protein		19137	3.39149e-07	9-31399196	31526859	-8957849	0.559545	11594	57.9323	3.12691e-06	72	0.231578
FA	FA 34:0	9-40345067	9	40925757	Zm00001d045812	40934716	40939528	-	CONTAINS InterPro DOMAIN/s: SEC-C motif (InterPro:IPR004027); Has 583 Blast hits to 583 proteins in 248 species: Archae - 0; Bacteria - 488; Metazoa - 0; Fungi - 0; Plants - 34; Viruses - 0; Other Eukaryotes - 61 (source: NCBI BLink).		8959	3.39149e-07	9-31399196	31526859	9407857	0.202117	4825	24.1093	1.1993e-06	47	0.151169
FA	FA 34:0	9-46178919	9	47070285	Zm00001d045911	47084953	47100503	+	Uncharacterised conserved protein (UCP030210)		-14668	9.30718e-06	9-31399196	31526859	-15558094	0.00589436	574	2.86814	9.72035e-07	42	0.135087
FA	FA 34:0	9-54971301	9	56182331	Zm00001d046026	56173352	56177249	+	NA		5082	2.00023e-05	9-31399196	31526859	-24646493	0.00767955	633	3.16294	2.56356e-06	64	0.205847
FA	FA 34:0	9-63962466	9	67105294	Zm00001d046148	67133375	67134121	+	Putative RING zinc finger domain superfamily protein		-28081	5.01163e-06	9-31399196	31526859	-35606516	0.00107142	369	1.8438	1.07619e-07	21	0.0675437
FA	FA 34:0	9-60284210	9	70896543	Zm00001d046190	71025635	71032249	-	RNA-binding (RRM/RBD/RNP motifs) family protein		129092	5.58072e-06	9-31399196	31526859	39498776	0.0241362	1047	5.2316	2.26564e-06	60	0.192982
FA	FA 34:0	9-59123520	9	72093441	Zm00001d046210	72063250	72066048	+	Beta-glucosidase 11		27393	2.71001e-06	9-31399196	31526859	-40536391	0.0670433	2041	10.1984	3.00167e-06	70	0.225146
FA	FA 34:0	9-58804297	9	72419981	Zm00001d046214	72368059	72391811	-	Serine/threonine protein phosphatase 2A 55 kDa regulatory subunit B beta isoform		-28170	2.24948e-06	9-31399196	31526859	40841200	0.0763223	2242	11.2027	2.84613e-06	67	0.215496
FA	FA 34:0	9-58611320	9	72618787	Zm00001d046218	72602369	72613367	+	NA		5420	2.53792e-07	9-31399196	31526859	-41075510	0.020011	953	4.7619	1.02071e-07	19	0.0611109
FA	FA 34:0	9-58319775	9	72915318	Zm00001d046221	72853602	72875469	+	ATP/GTP-binding protein family		39849	5.38681e-06	9-31399196	31526859	-41326743	0.00106907	106	0.529656	1.1502e-07	22	0.07076
FA	FA 34:0	4-6541258	4	7340511	Zm00001d048898	7335645	7336952	+	F-box/kelch-repeat protein SKIP11		3559	8.72487e-05				0.00107096	294	1.46905	1.60585e-06	55	0.1769
FA	FA 36:0	2-19699101	2	20317848	Zm00001d002716	20247253	20251280	-	pre-mRNA processing ribonucleoprotein binding region-containing protein		-66568	0.0291207	2-148272109	152210592	-131959312	1.81759e-05	2	0.0099935	8.17851e-06	21	0.0670519
FA	FA 36:0	2-63682511	2	64639627	Zm00001d003879	64586567	64598584	-	Glycine--tRNA ligase mitochondrial 1		-41043	0.000818181	2-148272109	152210592	-87612008	2.55589e-05	3	0.0149903	3.90694e-07	2	0.0063859
FA	FA 36:0	2-71744175	2	72989371	Zm00001d003974	72986095	72986979	+	Phosphoenolpyruvate carboxylase family protein		2392	0.00111842	2-148272109	152210592	79223613	0.00108361	354	1.76885	1.77225e-05	36	0.114946
FA	FA 36:0	2-197522385	2	203283927	Zm00001d006267	203274963	203284292	+	Serine/threonine-protein kinase STY46		0	0.011053	2-148272109	152210592	-51064371	0.000219724	10	0.0499675	3.38261e-05	60	0.191577
FA	FA 36:0	2-226798464	2	233154127	Zm00001d007495	233067372	233071109	-	Disease resistance protein RPS2		-83018	0.00109187	2-148272109	152210592	80856780	0.00166572	412	2.05866	2.58579e-05	50	0.159647
FA	FA 36:0	8-33915892	8	34842244	Zm00001d009075	34795467	34807548	+	pld16;phospholipase D16:		34696	0.00192426				0.001083	256	1.27917	2.93448e-05	55	0.175612
FA	FA 36:0	8-82515584	8	84603020	Zm00001d009840	84651735	84665315	+	Kinesin-like protein KIN-13A		-48715	0.000354685				0.00108356	352	1.75886	6.06147e-06	16	0.0510872
FA	FA 36:0	8-118386576	8	121825916	Zm00001d010610	121822415	121825887	+	Putative DUF827 domain containing family protein		29	0.000379845				0.000477974	25	0.124919	2.99962e-06	9	0.0287365
FA	FA 36:0	8-120784993	8	124214910	Zm00001d010684	124240535	124284136	+	Nuclear pore complex protein NUP205		-25625	0.00281332				0.00108215	119	0.594614	4.17154e-05	74	0.236278
FA	FA 36:0	8-152291792	8	157443236	Zm00001d011648	157442417	157443844	-	Nuclear pore complex protein NUP50A		0	0.00291936				0.00108277	209	1.04432	4.31937e-05	78	0.24905
FA	FA 36:0	8-166077227	8	171774042	Zm00001d012277	171775071	171778423	-	Actin-7		1029	0.00296245				1.35858e-05	1	0.00499675	7.25586e-07	3	0.00957885
FA	FA 36:0	5-7251939	5	7507635	Zm00001d013268	7504215	7508052	-	Glycosyl hydrolase family protein		0	1.41334e-05	5-7251939	7507635	0	0.0560056	1732	8.65437	1.19123e-05	28	0.0894026	Group2
FA	FA 36:0	5-7784083	5	8068551	Zm00001d013301	8064917	8072039	-	Sec23/Sec24 protein transport family protein	Yes	0	0.0015133	5-7251939	7507635	557282	0.000820272	43	0.21486	1.81224e-05	37	0.118139	Group3
FA	FA 36:0	5-39438471	5	40644697	Zm00001d014316	40644981	40646957	-	Armadillo/beta-catenin-like repeat family protein		284	0.00144046	5-7251939	7507635	33137346	0.00108362	356	1.77884	2.24307e-05	47	0.150069
FA	FA 36:0	5-64086477	5	65970290	Zm00001d014861	66011375	66012556	+	NA		-41085	0.00228817	5-7251939	7507635	-58503740	0.00108265	186	0.929396	3.44551e-05	63	0.201156
FA	FA 36:0	5-68897943	5	70818151	Zm00001d014974	70809087	70817325	+	Retrovirus-related Pol polyprotein LINE-1		826	0.000807916	5-7251939	7507635	-63301452	0.000667929	33	0.164893	8.32779e-06	22	0.0702449
FA	FA 36:0	5-145530881	5	148923505	Zm00001d016181	148921887	148924910	+	NA		0	0.00134396	5-7251939	7507635	-141414252	0.00108327	313	1.56398	2.10226e-05	45	0.143683
FA	FA 36:0	5-178293061	5	182326272	Zm00001d016998	182322273	182328409	-	18S pre-ribosomal assembly protein gar2-related		0	8.89011e-05	5-7251939	7507635	174814638	0.00835159	628	3.13796	1.12211e-05	26	0.0830167
FA	FA 36:0	5-187519086	5	192510069	Zm00001d017317	192510272	192511687	+	Pentatricopeptide repeat-containing protein mitochondrial		-203	0.00407584	5-7251939	7507635	-185002637	0.000627046	31	0.154899	3.54664e-05	65	0.207542
FA	FA 36:0	5-187646074	5	192636934	Zm00001d017320	192612135	192613292	-	Surfeit locus protein 6		-23642	0.000316109	5-7251939	7507635	185104500	0.0010827	196	0.979363	5.43761e-06	14	0.0447013
FA	FA 36:0	7-6300153	7	6671692	Zm00001d018828	6673483	6680117	+	ubiquitin-specific protease 8		-1791	0.000545862	7-158174161	163542374	156862257	0.000161221	8	0.039974	1.51771e-06	5	0.0159647
FA	FA 36:0	7-118348446	7	122019954	Zm00001d020552	122015312	122017367	+	Tetraspanin-7		2587	0.00143752	7-158174161	163542374	41525007	0.00101938	56	0.279818	2.11504e-05	46	0.146876
FA	FA 36:0	7-165513319	7	171068724	Zm00001d022142	171061547	171066128	+	Protein FAR1-RELATED SEQUENCE 5		2596	0.000960753	7-158174161	163542374	-7519173	0.00108237	140	0.699545	1.53658e-05	32	0.102174
FA	FA 36:0	10-139651291	10	140900908	Zm00001d026206	140895681	140899119	-	Putative RNA recognition motif containing family protein		-1789	0.000409436				0.00662398	577	2.88313	3.74752e-05	67	0.213928
FA	FA 36:0	10-146744529	10	148112088	Zm00001d026557	148112845	148114736	+	F-box/kelch-repeat protein		-757	0.00129504				0.00108312	276	1.3791	2.03067e-05	43	0.137297
FA	FA 36:0	1-18462215	1	18788461	Zm00001d027971	18761417	18771095	+	transducin family protein / WD-40 repeat family protein		17366	0.00099463	1-252977941	257121812	238350717	0.000994693	54	0.269825	1.46683e-05	31	0.0989814
FA	FA 36:0	1-47461986	1	47731435	Zm00001d028824	47729285	47730406	+	Probable galacturonosyltransferase-like 7		1029	0.00277992	1-252977941	257121812	209391406	0.00108264	183	0.914406	4.12735e-05	73	0.233085
FA	FA 36:0	1-50714461	1	51165022	Zm00001d028915	51076671	51160417	+	Chloroplast protein HCF243		4605	3.44368e-05	1-252977941	257121812	205961395	0.0313656	1159	5.79124	1.59194e-05	34	0.10856
FA	FA 36:0	1-62347142	1	63142213	Zm00001d029227	63131993	63142494	-	alpha/beta-Hydrolases superfamily protein		0	0.00207089	1-252977941	257121812	-193979318	0.00113119	389	1.94374	3.27123e-05	57	0.181998
FA	FA 36:0	1-77249395	1	78752673	Zm00001d029603	78752783	78763899	-	interferon-related developmental regulator family protein / IFRD protein family		110	0.00068137	1-252977941	257121812	-178357913	0.00191064	425	2.12362	1.89442e-05	40	0.127718
FA	FA 36:0	1-230527954	1	234000116	Zm00001d032681	234066734	234078059	-	Homeobox-leucine zipper protein REVOLUTA		66618	0.000697143	1-252977941	257121812	-23043753	0.00130889	400	1.9987	1.36024e-05	30	0.0957885
FA	FA 36:0	1-262269774	1	267007743	Zm00001d033554	267003826	267007846	+	sudh12;succinate dehydrogenase12:		0	0.00312366	1-252977941	257121812	-9882014	0.000421916	24	0.119922	1.91619e-05	41	0.130911
FA	FA 36:0	1-263187779	1	267977965	Zm00001d033589	267976400	267977244	-	Ribosomal protein S21 family protein		-721	0.000634987	1-252977941	257121812	10854588	0.00108288	232	1.15925	1.04449e-05	25	0.0798237
FA	FA 36:0	6-8110273	6	8533479	Zm00001d035183	8514154	8561029	-	rxo1;reaction to X. oryzae1: necrotic or hypersensitive reaction to inoculant		0	0.00228379	6-127900739	131707786	-123146757	0.00108279	215	1.0743	3.43979e-05	61	0.19477
FA	FA 36:0	6-120869685	6	124577983	Zm00001d037401	124532947	124584221	-	proteasome activating protein 200		0	0.000397376	6-127900739	131707786	-7123565	0.00108163	84	0.419727	6.73086e-06	18	0.0574731
FA	FA 36:0	6-127878822	6	131686300	Zm00001d037610	131677734	131679156	+	NA		7144	3.24721e-06	6-127900739	131707786	28630	0.0150055	796	3.97741	8.69127e-07	4	0.0127718
FA	FA 36:0	6-127900739	6	131707786	Zm00001d037611	131705178	131706515	-	HXXXD-type acyl-transferase family protein		-1271	6.20729e-07	6-127900739	131707786	-1271	1			9.49242e-06	23	0.0734378
FA	FA 36:0	6-127945971	6	131753691	Zm00001d037612	131757384	131761129	-	NA		3693	1.81444e-06	6-127900739	131707786	49598	0.586718	12147	60.6955	1.57054e-05	33	0.105367
FA	FA 36:0	6-128041669	6	131803755	Zm00001d037613	131765061	131777860	-	NA		-25895	3.09929e-06	6-127900739	131707786	57275	0.816893	16430	82.0966	3.51579e-05	64	0.204349
FA	FA 36:0	6-128041669	6	131803755	Zm00001d037614	131770680	131775175	+	Ankyrin repeat family protein		28580	3.09929e-06	6-127900739	131707786	-62894	1			4.24117e-05	75	0.239471
FA	FA 36:0	6-128072584	6	131891562	Zm00001d037615	131885556	131892995	-	FACT complex subunit SSRP1		0	0.000427775	6-127900739	131707786	177770	0.000275836	14	0.0699545	2.00034e-06	6	0.0191577	Group1
FA	FA 36:0	6-128340451	6	132160021	Zm00001d037624	132162188	132165945	-	Protein binding protein%3B Putative RING zinc finger domain superfamily protein isoform 1%3B Putative RING zinc finger domain superfamily protein isoform 2%3B Putative RING zinc finger domain superfamily protein isoform 3		2167	0.000397265	6-127900739	131707786	454402	0.00733789	597	2.98306	4.00696e-05	72	0.229892
FA	FA 36:0	6-130138114	6	134038209	Zm00001d037688	134047638	134049666	-	IQ-domain 25		9429	1.28529e-05	6-130138114	134038209	9429	0.139176	3435	17.1638	2.5462e-05	49	0.156455
FA	FA 36:0	6-159597949	6	163562988	Zm00001d038737	163553024	163560354	+	Serine acetyltransferase 5		2634	0.00150685	6-165445593	169391277	5830923	0.00108348	338	1.6889	2.33881e-05	48	0.153262
FA	FA 36:0	6-168283875	6	172254520	Zm00001d039193	172245214	172254138	-	Pentatricopeptide repeat-containing protein mitochondrial		-382	0.00178539	6-165445593	169391277	2853937	0.0017412	415	2.07365	4.25312e-05	77	0.245857
FA	FA 36:0	3-113101961	3	99072541	Zm00001d041124	99054552	99065304	-	proline-rich family protein		-7237	0.00261037				0.00108185	95	0.474691	3.89075e-05	70	0.223506
FA	FA 36:0	3-160123987	3	161692077	Zm00001d042335	161682436	161698180	-	Mannosyl-oligosaccharide glucosidase GCS1		0	7.07223e-05				0.00231596	446	2.22855	2.72296e-06	8	0.0255436
FA	FA 36:0	3-162780830	3	164418590	Zm00001d042395	164412499	164415646	-	Mitochondrial import inner membrane translocase subunit TIM16		-2944	0.00450088				5.26361e-05	4	0.019987	3.85109e-06	10	0.0319295
FA	FA 36:0	3-164279644	3	166901001	Zm00001d042427	166932057	166935803	-	Ribosomal protein S24/S35 mitochondrial		31056	0.0105605				0.000270293	13	0.0649578	3.92959e-05	71	0.226699
FA	FA 36:0	9-21929572	9	21722912	Zm00001d045425	21679274	21695076	+	Armadillo repeat-containing kinesin-like protein 3		27836	0.000470162	9-32610560	32883766	11188690	0.00108272	200	0.99935	7.88561e-06	20	0.063859
FA	FA 36:0	9-24612077	9	24602489	Zm00001d045499	24598570	24601963	-	E3 ubiquitin-protein ligase XBAT33		-526	0.00145773	9-32610560	32883766	-8281803	0.000105199	5	0.0249838	2.55952e-06	7	0.0223506
FA	FA 36:0	9-25833992	9	25851708	Zm00001d045540	25852225	25855075	+	NA		-517	0.000264853	9-32610560	32883766	7028691	0.00999641	670	3.34782	3.66475e-05	66	0.210735
FA	FA 36:0	9-31431351	9	31560625	Zm00001d045660	31624631	31625506	-	3-ketoacyl-CoA synthase	Yes	64006	1.21797e-05	9-32610560	32883766	-1258260	0.00163693	411	2.05367	3.73439e-07	1	0.00319295	Group1
FA	FA 36:0	9-32418548	9	32624260	Zm00001d045673	32620544	32634122	-	Carbon catabolite repressor protein 4 homolog 3		0	9.01464e-05	9-32610560	32883766	-249644	0.0274574	1072	5.35652	3.44278e-05	62	0.197963
FA	FA 36:0	9-35891343	9	36340034	Zm00001d045742	36335126	36335716	+	NA		4318	6.05339e-05	9-32610560	32883766	-3451360	0.0390267	1345	6.72063	3.29698e-05	58	0.185191
FA	FA 36:0	9-36408896	9	36869229	Zm00001d045746	36869712	36880178	+	DNA topoisomerase		-483	5.28616e-05	9-32610560	32883766	-3985946	0.0238943	986	4.9268	1.84183e-05	38	0.121332
FA	FA 36:0	9-48241097	9	49194071	Zm00001d045951	49190547	49194078	-	NA		0	0.000112539	9-32610560	32883766	16306781	0.0123741	728	3.63764	2.01704e-05	42	0.134104
FA	FA 36:0	9-48521865	9	49499327	Zm00001d045954	49569626	49596960	+	G patch domain-containing protein TGH		-70299	0.000307394	9-32610560	32883766	-16685860	0.00108185	94	0.469695	5.29307e-06	13	0.0415083
FA	FA 36:0	9-63962466	9	67105294	Zm00001d046148	67133375	67134121	+	Putative RING zinc finger domain superfamily protein		-28081	0.00118098	9-58631944	72598182	5464061	0.00108294	248	1.23919	1.86334e-05	39	0.124525
FA	FA 36:0	9-60150660	9	71045358	Zm00001d046190	71025635	71032249	-	RNA-binding (RRM/RBD/RNP motifs) family protein		-13109	0.000303212	9-58631944	72598182	-1565933	0.00468588	527	2.63329	2.0551e-05	44	0.14049
FA	FA 36:0	9-59123520	9	72093441	Zm00001d046210	72063250	72066048	+	Beta-glucosidase 11		27393	9.95825e-05	9-58631944	72598182	532134	0.00875589	641	3.20292	1.30376e-05	29	0.0925955
FA	FA 36:0	9-58631944	9	72598182	Zm00001d046218	72602369	72613367	+	NA		-4187	2.19254e-05	9-58631944	72598182	-4187	0.0200054	908	4.53705	6.85996e-06	19	0.060666
FA	FA 36:0	9-58331546	9	72903550	Zm00001d046221	72853602	72875469	+	ATP/GTP-binding protein family		28081	0.000369363	9-58631944	72598182	-255420	0.00108167	85	0.424724	6.28578e-06	17	0.0542801
FA	FA 36:0	9-90820811	9	93177513	Zm00001d046510	93175886	93176939	-	NA		-574	0.000894346	9-97726135	100133760	-6956821	0.00071748	38	0.189877	9.79144e-06	24	0.0766308
FA	FA 36:0	9-97254600	9	99667546	Zm00001d046630	99658915	99668677	-	Zinc finger C-x8-C-x5-C-x3-H type family protein		0	0.00257424	9-97726135	100133760	-465083	0.00108185	96	0.479688	3.84079e-05	69	0.220314
FA	FA 36:0	9-97726135	9	100133760	Zm00001d046642	100126399	100131680	+	GDSL esterase/lipase	Yes	2080	4.68397e-06	9-97726135	100133760	2080	0.661983	13594	67.9258	4.24297e-05	76	0.242664	Group2
FA	FA 36:0	9-97726135	9	100133760	Zm00001d046643	100131621	100133689	-	Protein kinase superfamily protein		-71	4.68397e-06	9-97726135	100133760	-71	0.415806	8926	44.601	2.75567e-05	52	0.166033
FA	FA 36:0	9-110534640	9	113448040	Zm00001d046967	113422355	113423101	+	Nuclear transcription factor Y subunit C-2		24939	0.00192084	9-97726135	100133760	-13288595	0.00108256	169	0.844451	2.92855e-05	54	0.172419
FA	FA 36:0	4-6541258	4	7340511	Zm00001d048898	7335645	7336952	+	F-box/kelch-repeat protein SKIP11		3559	0.000340454	4-196719982	200819407	193482455	0.00108298	255	1.27417	5.83045e-06	15	0.0478942
FA	FA 36:0	4-6614998	4	7414315	Zm00001d048902	7406497	7414671	-	Vacuole membrane protein KMS1		0	3.46004e-05	4-196719982	200819407	-193404736	0.0687385	2001	9.9985	3.31762e-05	59	0.188384
FA	FA 36:0	4-33731762	4	35304555	Zm00001d049563	35300551	35308212	-	Probable RNA polymerase II transcription factor B subunit 1-1		0	0.00175864	4-196719982	200819407	-165511195	0.00108381	372	1.85879	2.70094e-05	51	0.16284
FA	FA 36:0	4-137425122	4	140539544	Zm00001d051069	140513011	140519548	+	calcium-binding EF hand family protein		19996	0.00329169	4-196719982	200819407	60299859	0.00083206	44	0.219857	3.78184e-05	68	0.217121	Group2
FA	FA 36:0	4-153159450	4	156708582	Zm00001d051387	156767880	156770006	+	Scarecrow-like protein 6		-59298	0.0002691	4-196719982	200819407	44049401	0.00108298	254	1.26918	4.677e-06	12	0.0383154
FA	FA 36:0	4-169998805	4	172959024	Zm00001d051871	172954176	172960946	-	RING/U-box superfamily protein		0	0.00103999	4-196719982	200819407	-27858461	0.00108374	364	1.81882	1.65635e-05	35	0.111753
FA	FA 36:0	4-178324655	4	181261899	Zm00001d052149	181208677	181231288	-	Putative PHD-finger domain containing protein family		-30611	0.000693537	4-196719982	200819407	-19588119	0.00108275	203	1.01434	1.13405e-05	27	0.0862096
FA	FA 36:0	4-196755171	4	200885179	Zm00001d052788	200896697	200897657	+	WW domain containing protein		-11518	1.1727e-05	4-196719982	200819407	-77290	0.177241	4218	21.0763	2.92734e-05	53	0.169226
FA	FA 36:0	4-235812283	4	240497734	Zm00001d053753	240492305	240500796	+	cbp2;calmodulin binding protein2: partial root tip cDNA; fusion protein binds calmodulin; wind-induced; 1-2 copies		0	0.000886691	4-196719982	200819407	-39672898	0.00256328	461	2.3035	3.18072e-05	56	0.178805
FA	FA 36:0	4-235876725	4	240558717	Zm00001d053759	240555075	240556819	+	NA		1898	0.000411283	4-196719982	200819407	-39735668	0.000587836	29	0.144906	3.92516e-06	11	0.0351224
FA	Total FA	2-62479473	2	63439612	Zm00001d003861	63431223	63436171	-	Potassium high-affinity transporter		-3441	0.00986216				3.99627e-05	1	0.00499675	6.20603e-06	5	0.0155627
FA	Total FA	2-171518777	2	175603849	Zm00001d005484	175599089	175605258	-	pld12;phospholipase D12:		0	0.000343056				0.00527178	172	0.859441	2.57225e-05	23	0.0715886
FA	Total FA	2-186483505	2	191442513	Zm00001d005874	191436169	191438639	-	NA		-3874	0.00147586				0.000593576	18	0.0899415	1.30949e-05	10	0.0311255
FA	Total FA	2-225041355	2	231423747	Zm00001d007424	231425089	231430239	+	Long chain base biosynthesis protein 1		-1342	0.000437373				0.0101243	302	1.50902	5.90154e-05	56	0.174303
FA	Total FA	8-4234047	8	4447621	Zm00001d008295	4446923	4452996	+	ADP-ribosylation factor A1B		0	1.91426e-05	8-170320254	176008756	171555760	0.245994	5710	28.5315	6.24693e-05	58	0.180528
FA	Total FA	8-92538498	8	94840802	Zm00001d010007	94844625	94845188	+	Lachrymatory factor synthase		-3823	0.00134726	8-170320254	176008756	81163568	9.378e-05	3	0.0149903	2.13325e-06	2	0.0062251	Group2
FA	Total FA	8-111676327	8	114841925	Zm00001d010431	114839778	114842051	-	Elongation factor 1-beta		0	0.00271224	8-170320254	176008756	-61166705	0.00113223	36	0.179883	4.20512e-05	34	0.105827
FA	Total FA	8-119170804	8	122680204	Zm00001d010635	122679613	122680551	-	RING/U-box superfamily protein		0	0.000164707	8-170320254	176008756	-53328205	0.0062267	190	0.949383	1.51686e-05	11	0.034238
FA	Total FA	8-142354501	8	147089318	Zm00001d011331	147057186	147058121	-	NA		-31197	0.00113575	8-170320254	176008756	-28950635	0.00208591	65	0.324789	3.30558e-05	27	0.0840388
FA	Total FA	8-146090072	8	150932053	Zm00001d011454	150927227	150934087	+	cah6;carbonic anhydrase6: predicted beta carbonic anhydrase		0	0.000289434	8-170320254	176008756	25074669	0.00939857	284	1.41908	3.75798e-05	31	0.096489
FA	Total FA	8-155511618	8	160747251	Zm00001d011750	160744068	160748987	+	NADH:ubiquinone oxidoreductase intermediate-associated protein 30		0	0.00101452	8-170320254	176008756	15259769	0.00145874	46	0.229851	2.13456e-05	15	0.0466882	Group2
FA	Total FA	8-159880250	8	165238152	Zm00001d011959	165240608	165244472	+	Secondary cell wall glycosyltransferase family 47		-2456	0.000160464	8-170320254	176008756	10764284	0.0310095	968	4.83686	6.57361e-05	63	0.196091
FA	Total FA	8-170320254	8	176008756	Zm00001d012518	176004430	176009389	-	2%2C3-bisphosphoglycerate-independent phosphoglycerate mutase		0	6.01523e-06	8-170320254	176008756	0	0.135619	3425	17.1139	1.22523e-05	9	0.0280129
FA	Total FA	8-170778342	8	176446371	Zm00001d012546	176436045	176440104	-	Proteasome subunit alpha type-3		-6267	0.00366079	8-170320254	176008756	427289	0.00164252	52	0.259831	7.82977e-05	69	0.214766
FA	Total FA	8-173400035	8	179084609	Zm00001d012712	179086672	179088998	-	ga2ox10;gibberellin 2-oxidase10:		2063	0.000413996	8-170320254	176008756	3077916	0.0149211	407	2.03368	8.02715e-05	72	0.224104
FA	Total FA	5-4037840	5	4146083	Zm00001d013066	4147202	4148651	+	Histone H1		-1119	8.49959e-05	5-19698187	20162959	16014308	0.0762632	2210	11.0428	8.39198e-05	76	0.236554	Group3
FA	Total FA	5-7293094	5	7548789	Zm00001d013274	7548071	7559215	-	Probable helicase MAGATAMA 3		0	0.000679678	5-19698187	20162959	-12603744	0.00262887	86	0.429721	2.54351e-05	22	0.0684761
FA	Total FA	5-9662579	5	10009637	Zm00001d013376	10004194	10008482	-	Probable LRR receptor-like serine/threonine-protein kinase		-1155	0.00150585	5-19698187	20162959	-10154477	0.00220455	70	0.349773	4.52002e-05	39	0.121389
FA	Total FA	5-11961178	5	12396012	Zm00001d013471	12395190	12400984	+	sdg130;set domain gene130:		0	0.0199118	5-19698187	20162959	7761975	0.000206426	7	0.0349773	5.50864e-05	48	0.149402	Group3
FA	Total FA	5-25466585	5	26064690	Zm00001d013953	26058379	26059046	-	NA		-5644	1.18323e-06	5-25466585	26064690	-5644	1			1.73311e-05	12	0.0373506
FA	Total FA	5-25510873	5	26108978	Zm00001d013955	26101030	26108463	+	Plant basic secretory protein (BSP) family protein		515	5.75199e-06	5-25466585	26064690	-36340	1			7.51553e-05	68	0.211653
FA	Total FA	5-167510053	5	171397468	Zm00001d016653	171349333	171350583	-	myb3;<e5><ca>: single copy; encodes WD-repeat protein		-46885	0.000123239	5-169604213	173508529	-2157946	0.0310099	970	4.84685	5.14959e-05	43	0.13384
FA	Total FA	5-171011566	5	175018249	Zm00001d016755	175021336	175022553	+	BEST Arabidopsis thaliana protein match is: sequence-specific DNA binding transcription factors (TAIR:AT1G21200.1); Has 406 Blast hits to 351 proteins in 76 species: Archae - 0; Bacteria - 2; Metazoa - 137; Fungi - 14; Plants - 127; Viruses - 0; Oth /.../aryotes - 126 (source: NCBI BLink).		-3087	3.60744e-06	5-171011566	175018249	-3087	0.944254	18849	94.1838	4.62918e-05	40	0.124502
FA	Total FA	5-171243395	5	175251215	Zm00001d016765	175250082	175253741	+	Protein kinase superfamily protein		0	2.22712e-05	5-171011566	175018249	-231833	0.0640466	1954	9.76365	2.06262e-05	13	0.0404631	Group3
FA	Total FA	5-171530227	5	175560264	Zm00001d016772	175546931	175549078	-	Protein FAR1-RELATED SEQUENCE 5		-11186	9.62841e-06	5-171011566	175018249	528682	0.229229	5358	26.7726	3.09522e-05	25	0.0778137
FA	Total FA	5-171715235	5	175749124	Zm00001d016783	175764979	175770061	-	spk1;stress-induced protein kinase1:		15855	1.36499e-05	5-171011566	175018249	746730	0.47025	10054	50.2373	8.31645e-05	75	0.233441
FA	Total FA	5-179712260	5	184028492	Zm00001d017053	184023489	184029448	-	Calcineurin-like metallo-phosphoesterase superfamily protein		0	3.85124e-06	5-171011566	175018249	9005240	0.660014	13638	68.1457	3.52878e-05	30	0.0933765
FA	Total FA	5-198084085	5	203303677	Zm00001d017656	203295312	203302352	+	Uncharacterized enzyme involved in pigment biosynthesis		1325	0.00388831	5-171011566	175018249	-28277063	0.00160336	51	0.254834	8.09557e-05	73	0.227216	Group3
FA	Total FA	7-6310419	7	6681958	Zm00001d018828	6673483	6680117	+	ubiquitin-specific protease 8		1841	5.83538e-05	7-168452940	173964700	167284583	0.0129368	361	1.80383	1.13966e-05	8	0.0249004
FA	Total FA	7-152858818	7	158168883	Zm00001d021617	158166110	158171728	-	Protein FAR1-RELATED SEQUENCE 5		0	0.000877392	7-168452940	173964700	-15792972	0.00495257	161	0.804477	5.79948e-05	54	0.168078
FA	Total FA	7-153166681	7	158483121	Zm00001d021626	158451731	158454481	+	Reactive Intermediate Deaminase A chloroplastic		28640	0.000507329	7-168452940	173964700	15510219	0.00542483	177	0.884425	3.79886e-05	32	0.0996016
FA	Total FA	7-153620901	7	158971359	Zm00001d021646	158960253	158969690	-	Phospholipase A I		-1669	0.000594785	7-168452940	173964700	-14995010	0.0101633	306	1.52901	7.86828e-05	70	0.217878	Group3
FA	Total FA	7-153759994	7	159052907	Zm00001d021648	159047515	159052509	+	NA		398	0.00408441	7-168452940	173964700	14912191	0.000455047	15	0.0749513	2.63841e-05	24	0.0747012
FA	Total FA	7-175289689	7	180792221	Zm00001d022599	180824817	180834362	+	ptac2;plastid transcriptionally active chromosome 2 homolog: Maize ortholog of Arabidopsis PTAC2. Chloroplast PPR-SMR protein. Associates with Plastid Encoded RNA polymerase (PEP). Required for PEP-mediated transcription. (A. Barkan, 2015)orthologous to At1g74850		-32596	0.00140139	7-173868922	179357611	-1467206	0.00382607	114	0.56963	7.04338e-05	66	0.205428
FA	Total FA	10-2436820	10	2015505	Zm00001d023277	2014035	2017856	+	Protein DETOXIFICATION 21		0	7.82639e-05	10-16531792	16734493	14716637	0.0492264	1622	8.10473	5.18826e-05	44	0.136952
FA	Total FA	10-10605538	10	10635722	Zm00001d023577	10635893	10636069	-	NA		171	0.0107325	10-16531792	16734493	-6098424	0.000387822	13	0.0649578	5.57308e-05	49	0.152515
FA	Total FA	10-79642792	10	79062060	Zm00001d024583	79175479	79184510	+	RNA polymerase II large subunit family protein		-113419	0.000295703	10-134076471	135301507	56116997	0.00249641	83	0.41473	1.11608e-05	7	0.0217878
FA	Total FA	1-5316538	1	5408957	Zm00001d027439	5412144	5413568	+	NA		-3187	0.0028735	1-82196224	83820694	78407126	0.00264279	88	0.439714	9.71139e-05	80	0.249004
FA	Total FA	1-8022965	1	8043727	Zm00001d027548	8046302	8047417	+	smt2;sterol methyl transferase2: cDNA sequences, SSR umc1547		-2575	7.31224e-05	1-82196224	83820694	75773277	0.0310104	979	4.89182	3.17385e-05	26	0.0809263
FA	Total FA	1-39850486	1	40251192	Zm00001d028596	40240031	40250055	+	NA		1137	0.00187973	1-82196224	83820694	43570639	0.00227961	76	0.379753	5.725e-05	52	0.161853
FA	Total FA	1-64269995	1	65103844	Zm00001d029293	65078005	65079230	-	myb156;MYB-transcription factor 156:		-24614	0.00143796	1-82196224	83820694	-18741464	0.00378764	112	0.559636	7.14607e-05	67	0.208541
FA	Total FA	1-82196224	1	83820694	Zm00001d029718	83823527	83824309	+	Transcription repressor OFP6		-2833	5.07789e-06	1-82196224	83820694	-2833	1			6.69805e-05	65	0.202316
FA	Total FA	1-138676579	1	140905251	Zm00001d030518	140875083	140886542	-	Calmodulin-binding transcription activator 2		-18709	0.0219352	1-82196224	83820694	57054389	0.000214946	8	0.039974	6.25421e-05	59	0.18364
FA	Total FA	1-230684452	1	234152974	Zm00001d032681	234066734	234078059	-	Homeobox-leucine zipper protein REVOLUTA		-74915	0.00845795	1-227318909	230870712	3196022	0.000805416	24	0.119922	8.78551e-05	78	0.242779
[truncated: 2,713 more rows]
