# Supplementary material for: Integrative multiomic analysis identifies genes associated with cuticular wax biogenesis in adult maize leaves
Source: G3 (Bethesda). 2024 Oct 10;14(12):jkae241. doi: 10.1093/g3journal/jkae241 (PMC11631437; doi:10.1093/g3journal/jkae241)
Supplement: jkae241_Supplementary_Data [file jkae241_supplementary_data.zip › Table_S14_G3-2024-405336.xlsx]

## Sheet: Table S14
Table S14. Number of candidate genes identified from a genome-wide association study (GWAS), transcriptome-wide association analysis (TWAS), and Fisher's combined test (FCT) of adult maize leaf cuticular waxes (PA: primary alcohol; FA: fatty acid; HC: hydrocarbon; AD: aldehyde; WE: wax ester; AC: alicyclic).
Trait	Number of candidate genes in GWAS	Number of candidate genes in TWAS	Number of candidate genes in FCT	Number of candidate genes across all three tests	Number of unique candidate genes across all three tests
PA 24:0	211	50	79	340	296
PA 26:0	133	50	78	261	215
PA 28:0	205	50	78	333	296
PA 30:0	162	50	79	291	244
PA 32:0	197	50	79	326	275
PA 34:0	99	50	78	227	191
PA 36:0	191	50	78	319	287
FA 16:0	192	50	79	321	293
FA 18:0	288	50	78	416	380
FA 20:0	230	50	79	359	313
FA 22:0	47	50	80	177	143
FA 24:0	102	50	80	232	196
FA 26:0	171	50	78	299	265
FA 28:0	187	50	78	315	278
FA 30:0	4	50	77	131	105
FA 32:0	282	50	79	411	376
FA 34:0	4	50	77	131	121
FA 36:0	131	50	78	259	230
HC 23:0	14	50	76	140	109
HC 25:0	252	50	79	381	341
HC 27:0	291	50	79	420	378
HC 29:0	218	50	78	346	309
HC 31:0	276	50	79	405	370
HC 33:0	8	50	77	135	121
HC 35:0	28	50	76	154	128
HC 37:0	185	50	79	314	288
HC 39:0	94	50	77	221	181
AD 26:0	94	50	78	222	186
AD 28:0	287	50	78	415	373
AD 30:0	313	50	79	442	398
AD 32:0	131	50	78	259	223
WE 40:0	224	50	78	352	312
WE 41:0	218	50	78	346	312
WE 42:0	225	50	77	352	314
WE 43:0	136	50	80	266	218
WE 44:0	156	50	78	284	245
WE 45:0	292	50	80	422	383
WE 46:0	189	50	80	319	280
WE 47:0	260	50	80	390	352
WE 48:0	245	50	80	375	333
WE 49:0	251	50	80	381	343
WE 50:0	276	50	80	406	370
WE 52:0	67	50	80	197	162
WE 54:0	48	50	80	178	147
WE 56:0	220	50	79	349	309
AC β-Amyrin	9	50	76	135	103
AC α-Amyrin	9	50	77	136	103
AC Friedelin	10	50	79	139	112
AC Unk1	6	50	79	135	114
AC Unk3	20	50	78	148	116
AC Unk4	48	50	77	175	141
AC Unk7	8	50	79	137	110
AC Unk8	3	50	77	130	113
Total PA	114	50	78	242	211
Total FA	226	50	80	356	322
Total HC	136	50	79	265	234
Total AD	125	50	78	253	222
Total WE	242	50	80	372	329
Total AC	9	50	78	137	109
Total wax	87	50	79	216	179
