# Supplementary material for: Integrative multiomic analysis identifies genes associated with cuticular wax biogenesis in adult maize leaves
Source: G3 (Bethesda). 2024 Oct 10;14(12):jkae241. doi: 10.1093/g3journal/jkae241 (PMC11631437; doi:10.1093/g3journal/jkae241)
Supplement: jkae241_Supplementary_Data [file jkae241_supplementary_data.zip › Table_S15_G3-2024-405336.xlsx]

## Sheet: Table S15
Table S15. Higher confidence candidate genes associated with adult maize leaf cuticular waxes in all three methods (GWAS, TWAS and FCT) and their grouping based on whether they were identified for the same trait or wax class.
Gene ID	Annotated maize gene function	Trait associated in GWAS	Number of traits associated in GWAS	Trait associated and gene rank in TWASa	Number of traits associated in TWAS	Trait associated and gene rank in FCT	Number of traits associated in FCT	Number of unique traits associated in GWAS, TWAS and FCT	Groupb	Plausible candidate gene in Table 1	Hotspot gene
Zm00001d001829	OSJNBa0064G10.17 protein; protein	AD 26:0	1	AD 26:0(38)	1	AD 26:0(33)	1	1	Group1
Zm00001d001830	Mediator of RNA polymerase II transcription subunit 9	AD 26:0	1	Total HC(19)	1	HC 37:0(13);Total HC(11)	2	3	Group3
Zm00001d002272	SIT4 phosphatase-associated family protein	WE 40:0	1	WE 41:0(6)	1	WE 41:0(2)	1	2	Group2
Zm00001d002455	26S proteasome non-ATPase regulatory subunit 13 homolog A	WE 49:0;WE 50:0;PA 28:0	3	PA 24:0(12)	1	PA 24:0(29);PA 26:0(42);PA 28:0(76);PA 30:0(74);Total PA(15)	5	7	Group2
Zm00001d002462	Peroxisome biogenesis protein 6	WE 49:0;WE 50:0;PA 28:0	3	WE 48:0(44);WE 50:0(41);WE 52:0(19);WE 54:0(11);WE 56:0(3);Total WE(45)	6	WE 48:0(49);WE 50:0(18);WE 52:0(64);WE 54:0(40);WE 56:0(62);Total WE(63)	6	8	Group1
Zm00001d002964	Probable sphingolipid transporter spinster homolog 2	HC 25:0	1	WE 40:0(9)	1	WE 40:0(2)	1	2	Group3
Zm00001d003104	Protein binding protein	WE 56:0;WE 46:0;Total WE;WE 48:0	4	HC 23:0(47);Total FA(50)	2	FA 26:0(51);WE 44:0(27);WE 46:0(28);Total WE(11)	4	8	Group3		Yes
Zm00001d003109	Dol-P-Glc:Glc(2)Man(9)GlcNAc(2)-PP-Dol alpha-12-glucosyltransferase	WE 56:0	1	FA 28:0(14);HC 27:0(32);AD 26:0(25)	3	FA 28:0(17)	1	4	Group3
Zm00001d003176	Protein NLP8	FA 18:0	1	AC Friedelin(8);AC Unk7(5)	2	AC Friedelin(40);AC Unk7(35)	2	3	Group3
Zm00001d006098	Cyclopropane fatty acid synthase	WE 56:0	1	PA 28:0(20);PA 30:0(49);FA 28:0(37);AD 26:0(15);AD 28:0(1);AD 30:0(1);Total AD(1)	7	AD 28:0(1);AD 30:0(3);WE 54:0(41);WE 56:0(67)	4	9	Group3
Zm00001d006100	60S ribosomal protein L7a-1	WE 56:0	1	AC β-Amyrin(27);AC α-Amyrin(38)	2	WE 56:0(65); AC β-Amyrin(70)	2	3	Group3
Zm00001d006797	GUP1	WE 40:0	1	WE 40:0(8);WE 41:0(1)	2	WE 40:0(3);WE 41:0(3)	2	2	Group1
Zm00001d007156	P-loop containing nucleoside triphosphate hydrolases superfamily protein	WE 47:0	1	PA 36:0(35)	1	PA 36:0(9);WE 48:0(28)	2	3	Group3
Zm00001d007157	NA	WE 47:0	1	AC Friedelin(46)	1	AC Friedelin(64)	1	2	Group3
Zm00001d007382	Transcription factor ICE1	WE 48:0	1	HC 27:0(38);HC 29:0(12)	2	HC 29:0(12);WE 46:0(37)	2	4	Group3
Zm00001d007391	aminopeptidases	Total HC	1	WE 42:0(12);WE 44:0(13);WE 46:0(11);Total WE(23)	4	WE 46:0(26);Total HC(53);Total WE(75)	3	5	Group3
Zm00001d007889	ATP binding protein	HC 31:0	1	FA 32:0(14)	1	FA 32:0(50)	1	2	Group3
Zm00001d007975	BTB/POZ domain-containing protein	FA 20:0	1	FA 20:0(43)	1	FA 20:0(12)	1	1	Group1
Zm00001d008612	Putative homeobox DNA-binding domain superfamily protein	WE 41:0;WE 44:0	2	WE 47:0(41)	1	HC 31:0(46);WE 49:0(72)	2	5	Group2
Zm00001d008663	NA	FA 18:0;Total wax;AC α-Amyrin; AC β-Amyrin;Total AC	5	FA 16:0(18);FA 18:0(6)	2	FA 16:0(5);FA 18:0(3)	2	6	Group1
Zm00001d008669	Histone H4	AD 32:0;Total wax;AC α-Amyrin; AC β-Amyrin;Total AC	5	PA 32:0(36);PA 36:0(10);AD 32:0(6); AC β-Amyrin(2);AC α-Amyrin(2);Total AC(1);Total wax(7)	7	PA 32:0(69);PA 36:0(25);AD 32:0(1); AC β-Amyrin(1);AC α-Amyrin(1);Total AD(28);Total AC(1);Total wax(1)	8	9	Group1		Yes
Zm00001d008749	bif1;barren inflorescence1: dominant Bif1 plants have ear and tassel with many fewer spikelets, bare rachis appendages	WE 49:0;WE 50:0	2	WE 52:0(42)	1	WE 52:0(32)	1	3	Group2
Zm00001d008846	Glutaminyl-tRNA synthetase	WE 41:0;WE 42:0;WE 44:0	3	WE 41:0(25)	1	HC 23:0(69);WE 41:0(55)	2	4	Group1		Yes
Zm00001d009000	40S ribosomal protein S15a-1	Total HC;HC 31:0	2	HC 29:0(1);HC 31:0(1);AD 32:0(17);Total HC(1);Total AD(40);Total wax(21)	6	HC 29:0(1);HC 31:0(1);AD 32:0(29);Total HC(1);Total wax(47)	5	7	Group1
Zm00001d010007	Lachrymatory factor synthase	FA 26:0	1	Total FA(3)	1	FA 28:0(34);FA 32:0(62);Total FA(2)	3	4	Group2
Zm00001d010754	NA	HC 27:0	1	AC Unk3(5)	1	HC 27:0(8);AC Unk3(14)	2	2	Group3
Zm00001d011750	NADH:ubiquinone oxidoreductase intermediate-associated protein 30	WE 46:0	1	FA 26:0(21);FA 28:0(26);AD 26:0(5);WE 50:0(47);Total FA(46);Total AD(29)	6	FA 26:0(48);FA 28:0(4);FA 30:0(49);AD 26:0(1);AD 28:0(70);WE 46:0(77);WE 50:0(71);Total FA(15);Total AD(64);Total WE(36)	10	10	Group2
Zm00001d011753	HVA22-like protein f	WE 46:0	1	HC 29:0(40)	1	AD 26:0(54)	1	3	Group3
Zm00001d011756	Protein VTE6 chloroplastic	HC 27:0;WE 46:0;AD 26:0	3	WE 43:0(47)	1	FA 28:0(48);AD 26:0(64);WE 43:0(76);WE 44:0(28);WE 45:0(11);WE 46:0(5);WE 47:0(43);Total WE(9)	8	9	Group2
Zm00001d011758	NA	HC 27:0;WE 46:0;FA 28:0;AD 26:0	4	HC 27:0(6)	1	FA 24:0(28);FA 28:0(20);HC 27:0(3);HC 29:0(53);AD 26:0(8)	5	6	Group1
Zm00001d011762	Protein STICHEL-like 3	HC 27:0;FA 28:0;AD 26:0	3	WE 40:0(48)	1	FA 24:0(69);FA 28:0(32);HC 27:0(10);AD 26:0(2);WE 40:0(75)	5	5	Group3
Zm00001d011816	40S ribosomal protein S10-1	AD 28:0;FA 28:0	2	PA 24:0(28)	1	PA 24:0(54);AD 28:0(61)	2	3	Group3
Zm00001d012170	Calreticulin-3	Total HC;HC 29:0	2	HC 29:0(47)	1	HC 29:0(43)	1	2	Group1
Zm00001d012527	NAC domain-containing protein 2	Total FA	1	WE 40:0(1);WE 42:0(2)	2	WE 40:0(14);WE 42:0(7)	2	3	Group3
Zm00001d012693	Solute carrier family 23 member 2	AD 30:0	1	AD 28:0(20)	1	HC 33:0(13);HC 35:0(67)	2	4	Group3
Zm00001d012710	SGS domain-containing protein	Total AD	1	AD 26:0(37)	1	AD 26:0(17)	1	2	Group2
Zm00001d012718	NA	Total AD	1	WE 44:0(24)	1	WE 44:0(59)	1	2	Group3
Zm00001d012808	NA	FA 16:0	1	HC 35:0(32)	1	HC 35:0(32)	1	2	Group3
Zm00001d012826	Exosome complex exonuclease RRP46 homolog	PA 32:0;AD 30:0;FA 20:0;PA 28:0;PA 34:0	5	PA 28:0(9);PA 32:0(28);Total PA(12)	3	PA 28:0(4);PA 30:0(24);PA 32:0(7);PA 34:0(18);FA 16:0(27);Total PA(5)	6	8	Group1		Yes
Zm00001d012854	Actin-related protein 2/3 complex subunit 4	WE 50:0;AD 30:0;FA 20:0	3	WE 47:0(22)	1	WE 50:0(9)	1	4	Group2
Zm00001d012858	Protein prenylyltransferase superfamily protein	WE 50:0;AD 30:0	2	FA 30:0(9);HC 27:0(40)	2	FA 30:0(26);HC 27:0(13);WE 56:0(46);Total wax(27)	4	6	Group3
Zm00001d013066	Histone H1	WE 49:0;WE 48:0	2	FA 22:0(36)	1	FA 22:0(76);WE 49:0(21);Total FA(76)	3	4	Group3
Zm00001d013268	Glycosyl hydrolase family protein	FA 36:0	1	FA 16:0(26);Total HC(4)	2	FA 36:0(28);HC 31:0(7);Total HC(2)	3	4	Group2
Zm00001d013295	psa3;photosystemI3: Mutants have a pale green seedling phenotype; lacks photosystem I core complex polypeptides	Total HC	1	FA 18:0(27)	1	FA 18:0(23)	1	2	Group3
Zm00001d013301	Sec23/Sec24 protein transport family protein	Total HC	1	FA 36:0(43)	1	FA 36:0(37);HC 33:0(48);HC 35:0(54);Total HC(15)	4	4	Group3	Yes
Zm00001d013302	Auxin-responsive protein IAA14	Total HC	1	HC 23:0(34)	1	HC 33:0(76);Total HC(23)	2	3	Group2
Zm00001d013317	Haloacid dehalogenase-like hydrolase (HAD) superfamily protein	WE 48:0	1	AC Friedelin(25);AC Unk7(38)	2	AC Friedelin(32);AC Unk7(68)	2	3	Group3
Zm00001d013320	methyltransferases	WE 48:0	1	PA 24:0(23)	1	PA 24:0(21);WE 48:0(13)	2	2	Group3
Zm00001d013327	Protein ACCELERATED CELL DEATH 6	WE 48:0	1	FA 24:0(9);WE 48:0(25)	2	FA 24:0(26);WE 49:0(42)	2	3	Group2
Zm00001d013348	Thioredoxin superfamily protein	WE 49:0	1	FA 22:0(18);FA 26:0(36);HC 25:0(16)	3	FA 22:0(34);FA 24:0(40);FA 26:0(13);WE 49:0(41);WE 50:0(28);WE 52:0(43)	6	7	Group3
Zm00001d013471	sdg130;set domain gene130:	WE 48:0	1	FA 30:0(30);HC 27:0(8);HC 29:0(4);HC 31:0(2);HC 33:0(31);HC 37:0(50);AD 28:0(8);AD 30:0(18);Total FA(7);Total HC(2);Total AD(30);Total wax(1)	12	FA 30:0(47);HC 27:0(59);HC 29:0(4);HC 31:0(4);Total FA(48);Total HC(3);Total wax(3)	7	14	Group3
Zm00001d013786	transferases;folic acid binding	Total FA	1	AC Unk1(41)	1	AC Friedelin(9);AC Unk1(18);AC Unk3(19);AC Unk4(23);AC Unk7(31)	5	6	Group3
Zm00001d013787	Secretory carrier-associated membrane protein 3	Total FA	1	AC Unk1(15)	1	AC Friedelin(37);AC Unk1(16);AC Unk7(14)	3	4	Group3
Zm00001d013796	dcl105;dicer-like 105:	AC Unk7;AC Unk3	2	AC Friedelin(2);AC Unk1(3);AC Unk3(18);AC Unk4(50);AC Unk7(2)	5	AC Friedelin(3);AC Unk1(3);AC Unk3(2);AC Unk4(4);AC Unk7(3);Total AC(46)	6	6	Group1
Zm00001d013798	Cycloartenol synthase	AC Unk4;AC Unk7;AC Unk3;AC Friedelin;AC Unk1	5	FA 22:0(21); AC β-Amyrin(1);AC α-Amyrin(1);AC Friedelin(1);AC Unk1(1);AC Unk3(1);AC Unk4(1);AC Unk7(1);AC Unk8(3)	9	FA 22:0(43);FA 24:0(36); AC β-Amyrin(2);AC α-Amyrin(2);AC Friedelin(1);AC Unk1(1);AC Unk3(1);AC Unk4(1);AC Unk7(1);AC Unk8(14);Total AC(63)	11	11	Group1	Yes	Yes
Zm00001d013799	Membrane metalloprotease ARASP chloroplastic	AC Unk4;AC Unk7;AC Unk3;AC Friedelin;AC Unk1	5	AC Friedelin(3);AC Unk1(4);AC Unk7(3)	3	AC β-Amyrin(12);AC α-Amyrin(27);AC Friedelin(2);AC Unk1(2);AC Unk3(10);AC Unk4(2);AC Unk7(2)	7	7	Group1		Yes
Zm00001d013862	Cytochrome P450 84A1	AC Unk3	1	AC Unk1(9);AC Unk7(16)	2	PA 26:0(50);AC Friedelin(13);AC Unk1(14);AC Unk3(5);AC Unk7(9)	5	5	Group2
Zm00001d013868	CDPK-related kinase 3	PA 28:0;AC Unk3	2	WE 48:0(40);WE 49:0(18);AC Unk1(25);AC Unk3(48)	4	AD 28:0(8);WE 48:0(58);WE 49:0(35);AC Friedelin(15);AC Unk1(11);AC Unk3(15);AC Unk7(13);Total AD(9)	8	9	Group1
Zm00001d013967	Myosin-3	AD 30:0	1	PA 28:0(44);Total PA(27)	2	PA 28:0(10);PA 30:0(19);AD 30:0(50);Total PA(12)	4	4	Group3
Zm00001d014063	MDIS1-interacting receptor like kinase 2	AD 28:0;FA 24:0	2	FA 22:0(15)	1	FA 22:0(20)	1	3	Group2
Zm00001d014948	Protein prenylyltransferase superfamily protein	WE 46:0	1	AC Unk4(11)	1	AC Unk4(35)	1	2	Group3
Zm00001d014952	Probable receptor-like protein kinase	WE 46:0	1	PA 32:0(13)	1	PA 30:0(53)	1	3	Group3
Zm00001d016165	Ubiquitin carboxyl-terminal hydrolase 15	AD 30:0	1	Total AD(31)	1	AD 30:0(2);Total AD(4)	2	2	Group2
Zm00001d016479	Importin beta-like SAD2	AD 28:0	1	PA 28:0(19);Total PA(29)	2	PA 28:0(20);Total PA(33)	2	3	Group3
Zm00001d016765	Protein kinase superfamily protein	FA 26:0;FA 28:0	2	HC 29:0(29)	1	FA 26:0(23);FA 28:0(39);HC 27:0(26);Total FA(13)	4	5	Group3
Zm00001d016767	Tetratricopeptide repeat (TPR)-like superfamily protein	FA 26:0;FA 28:0	2	AC Unk4(4)	1	AC Unk4(26)	1	3	Group3
Zm00001d016768	Alkaline/neutral invertase CINV2	FA 26:0;FA 28:0	2	FA 20:0(44)	1	FA 20:0(10)	1	3	Group2
Zm00001d016972	Plasma-membrane choline transporter family protein	WE 43:0	1	WE 41:0(30)	1	WE 43:0(39)	1	2	Group2
Zm00001d016979	phb3;prohibitin3: cDNA sequence	WE 43:0;PA 36:0	2	HC 37:0(38);WE 43:0(9)	2	HC 35:0(39);HC 37:0(8);WE 41:0(63);WE 43:0(3)	4	5	Group1
Zm00001d017179	tab2;translation chloroplast psaB mRNA2 homolog: Ortholog of ATAB2 in Arabidopsis and TAB2 in Chlamydomonas. Required for Photosystem I accumulation but is not necessary for synthesis of plastid-encoded PSI subunits in maize. (A. Barkan, 2015)required for photosystem I accumulation; ortholog of ATAB2 in Arabidopsis and TAB2 in Chlamydomonas where it activates translation of cp psaB RNA in Chlamyd…	FA 26:0	1	FA 30:0(22)	1	FA 26:0(10)	1	2	Group2
Zm00001d017197	LOCATED IN: cytosol chloroplast; EXPRESSED IN: 24 plant structures; EXPRESSED DURING: 14 growth stages; BEST Arabidopsis thaliana protein match is: Tudor/PWWP/MBT superfamily protein (TAIR:AT1G15940.1); Has 137162 Blast hits to 70781 proteins in 29 /.../cies: Archae - 289; Bacteria - 24182; Metazoa - 56725; Fungi - 20130; Plants - 6559; Viruses - 758; Other Eukaryotes - 28519 (source: NCBI BLink).	FA 18:0	1	WE 40:0(6)	1	WE 40:0(8)	1	2	Group3
Zm00001d017201	calcium-binding EF hand family protein	FA 18:0	1	WE 54:0(29);WE 56:0(25)	2	AD 26:0(43);WE 54:0(20);WE 56:0(57);Total AD(38)	4	5	Group3
Zm00001d017206	Gb:AAD25142.1-like protein	FA 18:0	1	PA 24:0(24)	1	PA 24:0(49)	1	2	Group3
Zm00001d017643	Catalytic/ protein phosphatase type 2C	PA 24:0	1	AC Unk7(23)	1	PA 24:0(20)	1	2	Group3
Zm00001d017895	Cellulose synthase-like protein E1	PA 24:0	1	PA 28:0(18);PA 30:0(27)	2	PA 28:0(6);PA 30:0(13);PA 32:0(40);Total PA(39)	4	5	Group2
Zm00001d017897	NA	PA 24:0	1	HC 27:0(50)	1	HC 27:0(4)	1	2	Group3
Zm00001d017941	3-ketoacyl-CoA synthase 5	WE 46:0	1	FA 24:0(24);WE 44:0(37);WE 45:0(35);WE 46:0(1);WE 48:0(31);Total WE(3)	6	WE 46:0(2);Total WE(48)	2	6	Group1	Yes
Zm00001d018080	Probable beta-D-xylosidase 7	WE 40:0;WE 45:0;Total WE	3	AC Unk3(49)	1	WE 41:0(9);WE 42:0(33);WE 44:0(48);WE 45:0(50);Total WE(19)	5	7	Group3		Yes
Zm00001d018474	GDSL esterase/lipase LTL1	WE 49:0;WE 56:0	2	HC 27:0(13)	1	HC 27:0(18)	1	3	Group3	Yes
Zm00001d018791	Anther-specific proline-rich protein APG	Total wax	1	FA 28:0(6);HC 29:0(25);HC 31:0(48);AD 26:0(11);AD 28:0(45);Total FA(39);Total HC(29)	7	FA 28:0(25)	1	8	Group3
Zm00001d019104	Exocyst complex component EXO84B	FA 32:0	1	HC 39:0(16)	1	HC 39:0(27)	1	2	Group3	Yes
Zm00001d020185	Probable LRR receptor-like serine/threonine-protein kinase	WE 42:0	1	AC Unk8(47)	1	WE 42:0(53);AC Unk8(33)	2	2	Group3
Zm00001d020951	AT-hook motif nuclear-localized protein 10	WE 49:0	1	WE 41:0(8);WE 46:0(33)	2	FA 26:0(74);WE 46:0(21);Total WE(22)	3	5	Group2
Zm00001d020961	NAD(P)-binding Rossmann-fold superfamily protein	HC 31:0	1	PA 30:0(44);PA 34:0(32);AD 30:0(50)	3	PA 34:0(37)	1	4	Group3
Zm00001d020973	Chaperone protein dnaJ 10	HC 31:0	1	FA 16:0(13)	1	FA 16:0(19)	1	2	Group3
Zm00001d021137	U11/U12 small nuclear ribonucleoprotein 35 kDa protein	PA 34:0	1	Total AC(38)	1	PA 34:0(27);Total AC(70)	2	2	Group3
Zm00001d021329	Agmatine coumaroyltransferase	WE 45:0;WE 47:0	2	WE 43:0(38)	1	WE 45:0(75)	1	3	Group2
Zm00001d021376	Mitochondrial transcription termination factor family protein	WE 45:0	1	Total WE(42)	1	WE 43:0(59);WE 44:0(46);WE 45:0(8);WE 46:0(23);Total WE(16)	5	5	Group2
Zm00001d021384	Mediator of RNA polymerase II transcription subunit 8	WE 45:0	1	FA 32:0(34); AC β-Amyrin(7);AC α-Amyrin(45)	3	FA 32:0(31); AC β-Amyrin(11);AC α-Amyrin(37)	3	4	Group3
Zm00001d021454	SAUR55-auxin-responsive SAUR family member	FA 18:0	1	AD 32:0(29)	1	AD 32:0(34)	1	2	Group3
Zm00001d021636	binding;calmodulin binding	HC 25:0;FA 20:0	2	FA 20:0(29)	1	FA 20:0(4)	1	2	Group1
Zm00001d021646	Phospholipase A I	HC 25:0	1	AD 28:0(5);WE 47:0(25);WE 48:0(8);WE 49:0(15);WE 50:0(25);Total AD(39)	6	AD 26:0(41);AD 28:0(16);WE 47:0(20);WE 48:0(18);WE 49:0(15);WE 50:0(48);Total FA(70)	7	9	Group3
Zm00001d021810	Protein STRUBBELIG-RECEPTOR FAMILY 1	HC 37:0;FA 36:0	2	WE 50:0(35)	1	HC 35:0(57);WE 50:0(64)	2	4	Group3
Zm00001d021815	eif2;elongation initiation factor2: etiolated leaf cDNA 6C02E11(uaz224) similar to eIF-2 gamma chain	HC 37:0;FA 36:0	2	WE 48:0(30);WE 49:0(46);WE 50:0(43);AC α-Amyrin(33)	4	HC 37:0(24);WE 40:0(67);WE 48:0(55);WE 49:0(70);WE 50:0(39);Total WE(57);Total AC(38)	7	9	Group3
Zm00001d022010	Eukaryotic aspartyl protease family protein	FA 24:0	1	WE 42:0(23);WE 44:0(15)	2	FA 24:0(12);WE 42:0(61);WE 44:0(17)	3	3	Group3
Zm00001d022085	UDP-arabinopyranose mutase 3	AD 30:0	1	AC Unk3(9)	1	AD 30:0(64)	1	2	Group3
Zm00001d022153	Glycerophosphodiester phosphodiesterase GDPDL3	AD 32:0;PA 24:0;Total AD	3	FA 24:0(48)	1	FA 24:0(8);AD 32:0(62);Total AD(16)	3	4	Group3
Zm00001d022168	AT hook-containing MAR binding 1-like protein	PA 24:0;Total AD	2	HC 29:0(10);HC 31:0(5)	2	FA 28:0(9);HC 29:0(15);HC 31:0(47)	3	5	Group3
Zm00001d022188	Copper-transporting atpase paa1	HC 25:0	1	PA 28:0(35)	1	AC α-Amyrin(43)	1	3	Group3
Zm00001d022337	Peptide deformylase 1A chloroplastic/mitochondrial	HC 25:0	1	AD 30:0(44)	1	AD 28:0(21);Total AD(52)	2	4	Group3
Zm00001d022525	Dof-type zinc finger DNA-binding family protein	HC 29:0;Total FA	2	Total AD(50)	1	PA 24:0(53)	1	4	Group3
Zm00001d023429	Diaminopimelate decarboxylase 2 chloroplastic	PA 32:0;PA 30:0	2	PA 30:0(3);PA 32:0(2);Total PA(15)	3	PA 28:0(33);PA 30:0(2);PA 32:0(1);Total PA(4)	4	4	Group1
Zm00001d024723	Long chain acyl-CoA synthetase 1 (CER8)	PA 32:0	1	HC 37:0(43)	1	HC 37:0(66)	1	2	Group3	Yes
Zm00001d024788	Agenet domain-containing protein	WE 40:0	1	WE 40:0(35)	1	WE 40:0(5);WE 42:0(77);WE 44:0(47)	3	3	Group1
Zm00001d025953	Putative GATA transcription factor family protein	WE 47:0;FA 24:0	2	AD 32:0(3)	1	WE 50:0(72)	1	4	Group3
Zm00001d025977	Metal-nicotianamine transporter YSL2	FA 26:0;AD 28:0	2	AD 32:0(22); AC β-Amyrin(4);AC α-Amyrin(4);Total AC(12)	4	AC β-Amyrin(20);AC α-Amyrin(35)	2	6	Group3
Zm00001d025981	RNA-binding (RRM/RBD/RNP motifs) family protein	Total FA	1	WE 40:0(19);WE 42:0(41)	2	WE 40:0(28)	1	3	Group3
Zm00001d025992	OSJNBb0038F03.15 protein	FA 32:0	1	HC 25:0(17);HC 27:0(1)	2	HC 27:0(11)	1	3	Group3
Zm00001d026257	Mannosyl-oligosaccharide 12-alpha-mannosidase MNS1	WE 54:0	1	FA 22:0(20)	1	FA 22:0(50)	1	2	Group3
Zm00001d026352	Cytochrome c biogenesis ATP-binding export protein ccmA-like%3B Cytochrome c biogenesis ATP-binding export protein ccmA-like protein	FA 16:0	1	AC Unk4(2);Total AC(24)	2	AC Unk4(28)	1	3	Group3
Zm00001d026392	LSM7-like%3B LSM7-like protein	WE 45:0;Total wax	2	WE 45:0(9);WE 47:0(7);WE 49:0(12);WE 52:0(50)	4	WE 43:0(78);WE 45:0(1);WE 47:0(3);WE 49:0(50);Total wax(24)	5	6	Group1
Zm00001d026441	NA	FA 16:0	1	AD 26:0(50)	1	AD 26:0(46)	1	2	Group3
Zm00001d026593	Putative homeodomain-like transcription factor superfamily protein	Total PA;PA 26:0;PA 28:0	3	FA 20:0(14);FA 22:0(6)	2	FA 22:0(66)	1	5	Group3		Yes
Zm00001d026600	Protein S-acyltransferase 11 (PAT38)	Total PA;PA 26:0;PA 28:0	3	PA 24:0(1);PA 26:0(1);PA 28:0(2);PA 30:0(41);Total PA(7)	5	PA 24:0(1);PA 26:0(1);PA 28:0(1);PA 30:0(7);PA 32:0(12);AD 28:0(54);WE 48:0(79);Total PA(1)	8	8	Group1	Yes	Yes
Zm00001d027363	dpr1;dihydrodipicolinate reductase1:	FA 26:0	1	WE 44:0(16);WE 45:0(2);WE 46:0(16);WE 47:0(40);Total WE(31)	5	FA 26:0(11);WE 44:0(12);WE 45:0(7);WE 46:0(7);WE 47:0(11);Total WE(38)	6	6	Group3
Zm00001d027370	NA	FA 26:0	1	AD 32:0(18)	1	AD 32:0(8)	1	2	Group3
Zm00001d027376	Cyclin-T1-5	FA 26:0;WE 40:0	2	HC 23:0(21)	1	HC 23:0(26)	1	3	Group3
Zm00001d027512	60S ribosomal protein L5-1	WE 49:0;WE 41:0	2	Total wax(44)	1	WE 41:0(76)	1	3	Group3
Zm00001d027558	Aconitate hydratase 1	WE 43:0	1	WE 46:0(21)	1	WE 46:0(22)	1	2	Group2
Zm00001d027593	prc3;proteasome component3: cDNA sequence; SSR umc1727	WE 41:0;WE 43:0	2	FA 24:0(14)	1	FA 24:0(32);WE 43:0(16)	2	3	Group3
Zm00001d027596	DUF3527 domain protein	WE 41:0;WE 43:0	2	WE 44:0(8);WE 45:0(5);WE 46:0(3);WE 47:0(4);WE 48:0(18);WE 50:0(49);Total WE(1)	7	WE 44:0(7);WE 45:0(32);WE 46:0(6);WE 47:0(19);WE 48:0(15);WE 50:0(32);WE 52:0(56);Total WE(15);Total wax(53)	9	11	Group2
Zm00001d027707	Cell division control protein 48 homolog D	WE 41:0	1	FA 32:0(12)	1	FA 32:0(2);WE 41:0(4)	2	2	Group3
Zm00001d027732	Subtilisin-like serine endopeptidase family protein	PA 32:0	1	PA 32:0(37)	1	PA 32:0(26)	1	1	Group1
Zm00001d027842	O-fucosyltransferase family protein	PA 36:0	1	AC Friedelin(33);AC Unk3(8)	2	AC Unk3(57)	1	3	Group3
Zm00001d027987	Transcription factor bHLH99	HC 37:0	1	WE 45:0(42)	1	WE 45:0(58);WE 54:0(78);WE 56:0(28)	3	4	Group3
Zm00001d028140	Noc2p family	AD 32:0	1	AD 32:0(25)	1	HC 31:0(50);AD 32:0(14)	2	2	Group1
Zm00001d028151	Putative polyol transporter 1	HC 29:0	1	PA 36:0(43)	1	PA 36:0(59)	1	2	Group3
Zm00001d028369	hydroxyproline-rich glycoprotein family protein	FA 18:0	1	PA 32:0(34);Total wax(36)	2	PA 32:0(15);Total wax(16)	2	4	Group3
Zm00001d028575	AY110052;<e5><ca>:	WE 50:0;WE 54:0;WE 52:0	3	AC Unk1(43)	1	WE 49:0(74)	1	5	Group3		Yes
Zm00001d028810	LL-diaminopimelate aminotransferase chloroplastic	AD 30:0	1	AC β-Amyrin(6);AC α-Amyrin(13)	2	AC β-Amyrin(30);AC α-Amyrin(22)	2	3	Group3
Zm00001d029328	RNA-binding KH domain-containing protein	HC 27:0;HC 25:0	2	FA 22:0(40);FA 26:0(26)	2	FA 22:0(72)	1	4	Group3
Zm00001d029336	Probable methyltransferase PMT2	HC 27:0;HC 25:0	2	HC 31:0(34);Total HC(16)	2	HC 27:0(35);WE 42:0(13);WE 44:0(40);Total HC(17)	4	6	Group2
Zm00001d029559	EID1-like F-box protein 2	FA 20:0	1	HC 25:0(26);HC 37:0(32)	2	FA 16:0(65)	1	4	Group3
Zm00001d029747	Peroxidase 64	HC 39:0	1	WE 44:0(22);WE 45:0(3)	2	WE 44:0(44);WE 45:0(16);Total HC(48)	3	4	Group3
Zm00001d030011	Eukaryotic translation initiation factor 3 subunit B	Total HC;HC 31:0	2	FA 22:0(38)	1	FA 22:0(62)	1	3	Group3
Zm00001d030158	Protein NRT1/ PTR FAMILY 8.3	HC 27:0	1	AC β-Amyrin(18);AC α-Amyrin(28)	2	HC 27:0(45)	1	3	Group3
Zm00001d030191	Homeobox-leucine zipper protein HAT3	AD 28:0	1	WE 45:0(26)	1	WE 45:0(14)	1	2	Group3
Zm00001d030207	Pentatricopeptide repeat-containing protein	WE 50:0	1	FA 24:0(12)	1	FA 24:0(7)	1	2	Group3
Zm00001d030742	NA	AC Unk4	1	FA 18:0(42)	1	AC Unk8(20)	1	3	Group3
Zm00001d030760	Asparagine synthase family protein	WE 44:0	1	FA 34:0(33)	1	HC 35:0(38);AC Unk8(18)	2	4	Group3
Zm00001d030832	Probable polyamine transporter	PA 36:0	1	HC 35:0(3);AC Unk4(3);AC Unk8(8)	3	HC 35:0(5);AC Unk4(5);AC Unk8(2)	3	4	Group3
Zm00001d030837	NA	PA 36:0	1	PA 24:0(5);PA 34:0(16);HC 23:0(26);HC 27:0(4);Total wax(19)	5	PA 24:0(7);PA 26:0(24);PA 34:0(17);PA 36:0(7);HC 23:0(68);HC 27:0(2);AD 26:0(22);AC Unk4(21);AC Unk8(49);Total PA(34);Total AD(34);Total wax(9)	12	13	Group2
Zm00001d030916	Extra-large guanine nucleotide-binding protein 1	FA 26:0;WE 49:0;WE 47:0;WE 48:0;WE 50:0	5	WE 41:0(31)	1	FA 26:0(28);FA 32:0(20);Total HC(55)	3	8	Group3		Yes
Zm00001d031223	Beta-glucuronosyltransferase GlcAT14B	FA 32:0	1	FA 32:0(13)	1	FA 32:0(5)	1	1	Group1
Zm00001d031589	GDT1-like protein 3	Total WE	1	AC Unk3(3)	1	AC Unk3(37);Total WE(60)	2	2	Group3
Zm00001d031934	Chlorophyllase-1	HC 23:0	1	HC 23:0(41)	1	FA 20:0(27);HC 23:0(3);HC 25:0(7)	3	3	Group1
Zm00001d032188	Probable mannan synthase 7	Total HC	1	HC 39:0(17)	1	HC 39:0(2)	1	2	Group2
Zm00001d032692	MATH domain containing protein; Os10g0478500 protein	WE 50:0;AD 26:0	2	WE 40:0(33)	1	WE 40:0(20)	1	3	Group2
Zm00001d033228	Ornithine aminotransferase mitochondrial	FA 16:0	1	AD 32:0(44)	1	AD 32:0(20);Total AC(34)	2	3	Group3
Zm00001d033312	NA	AD 30:0	1	FA 26:0(31)	1	FA 26:0(4);FA 28:0(7);AD 26:0(34);AD 30:0(38);Total FA(17)	5	5	Group3
Zm00001d033315	B3 domain-containing protein	AD 30:0	1	WE 46:0(50)	1	WE 46:0(45)	1	2	Group3
Zm00001d033619	Adenylosuccinate synthetase%2C chloroplastic	PA 24:0	1	PA 26:0(46)	1	PA 26:0(59)	1	2	Group2
Zm00001d033635	Cytidine/deoxycytidylate deaminase family protein	PA 24:0	1	PA 24:0(22)	1	PA 24:0(37)	1	1	Group1
Zm00001d034063	Expressed protein; Expressed protein (Having alternative splicing); protein	FA 16:0	1	Total AD(45)	1	FA 16:0(66)	1	2	Group3
Zm00001d034823	ALBINO3-like protein 1 chloroplastic	FA 16:0	1	HC 23:0(6)	1	FA 16:0(8);HC 23:0(19)	2	2	Group3
Zm00001d034834	Serine/threonine-protein kinase MHK	AD 30:0	1	WE 50:0(18)	1	WE 50:0(76);Total AD(36)	2	3	Group3
Zm00001d036668	Core-2/I-branching beta-16-N-acetylglucosaminyltransferase family protein	FA 18:0	1	PA 26:0(25);AD 28:0(2);AD 30:0(7);WE 46:0(48);Total AD(23);Total WE(39)	6	AD 28:0(2);AD 30:0(77);WE 45:0(80)	3	8	Group3
Zm00001d037045	Haloacid dehalogenase-like hydrolase domain-containing protein 1A isoform 1%3B Haloacid dehalogenase-like hydrolase domain-containing protein 1A isoform 2	AD 32:0	1	PA 32:0(18)	1	PA 30:0(25);PA 32:0(3);Total PA(72)	3	4	Group3
Zm00001d037274	E2F transcription factor-like E2FE	WE 40:0;WE 41:0;AD 32:0	3	PA 24:0(46);PA 26:0(6);PA 28:0(12);PA 30:0(6);PA 32:0(3);PA 34:0(21);WE 52:0(13);WE 54:0(5);WE 56:0(7);Total PA(4)	10	PA 26:0(56);PA 30:0(46);PA 32:0(50);PA 34:0(51);Total PA(26)	5	13	Group3
Zm00001d037608	NA	FA 36:0	1	FA 26:0(20)	1	FA 26:0(25)	1	2	Group2
Zm00001d037615	FACT complex subunit SSRP1	FA 36:0	1	FA 32:0(6);FA 34:0(23);FA 36:0(14)	3	FA 32:0(18);FA 34:0(61);FA 36:0(6);HC 37:0(33)	4	4	Group1
Zm00001d037626	Serine/threonine protein phosphatase 2A 57 kDa regulatory subunit B' iota isoform	WE 56:0	1	WE 45:0(41)	1	WE 45:0(59);WE 54:0(51);WE 56:0(2)	3	3	Group2
Zm00001d038076	UDP-D-xylose:L-fucose alpha-13-D-xylosyltransferase MGP4	FA 24:0	1	FA 24:0(25)	1	FA 24:0(1);AD 28:0(12)	2	2	Group1
Zm00001d038126	NA	WE 42:0	1	PA 26:0(43)	1	PA 24:0(11);PA 26:0(41)	2	3	Group3
Zm00001d038404	Ypt/Rab-GAP domain of gyp1p superfamily protein	PA 36:0	1	AD 30:0(3);WE 45:0(29);WE 49:0(14);WE 50:0(23);WE 52:0(9);WE 54:0(1);WE 56:0(1);Total WE(10)	8	WE 54:0(11);WE 56:0(3)	2	9	Group3	Yes
Zm00001d038860	AT5g56980/MHM17_10	WE 50:0;FA 28:0	2	PA 34:0(29)	1	PA 34:0(59)	1	3	Group3
Zm00001d039066	Galactose mutarotase-like superfamily protein	FA 36:0	1	AD 32:0(47);WE 42:0(38);WE 44:0(25);WE 54:0(24);Total WE(25);Total wax(4)	6	WE 42:0(25);WE 44:0(10);WE 54:0(77);AC α-Amyrin(44);Total WE(51);Total wax(4)	6	9	Group3
Zm00001d039837	Spermidine hydroxycinnamoyl transferase	HC 27:0	1	PA 24:0(48);PA 26:0(14);PA 36:0(26)	3	PA 24:0(12);PA 26:0(10);PA 28:0(72)	3	5	Group3
Zm00001d040475	Pentatricopeptide repeat-containing protein mitochondrial	Total FA	1	FA 30:0(37);Total FA(41)	2	PA 28:0(61);FA 30:0(15);HC 39:0(29);Total FA(4)	4	4	Group1
Zm00001d041374	UDP-glycosyltransferase 88A1	PA 26:0	1	PA 26:0(4);PA 28:0(13);PA 30:0(5);PA 32:0(14);AD 28:0(44);WE 47:0(16);WE 48:0(12);WE 50:0(38);Total PA(6)	9	PA 26:0(2);PA 28:0(12);PA 30:0(18);PA 32:0(52);WE 47:0(26);WE 48:0(7);WE 49:0(45);WE 50:0(14);Total PA(6)	9	10	Group1
Zm00001d042078	F-box protein	WE 41:0	1	FA 30:0(3);Total FA(23)	2	FA 30:0(24)	1	3	Group3
Zm00001d042178	Photosystem II reaction center psb28 protein	FA 22:0	1	AC Unk8(31)	1	FA 22:0(54)	1	2	Group3
Zm00001d042183	alpha/beta-Hydrolases superfamily protein	FA 22:0	1	FA 26:0(19);AD 32:0(43);Total FA(12);Total AD(27)	4	FA 26:0(6);Total FA(21)	2	5	Group2
Zm00001d042184	6-phosphogluconate dehydrogenase%2C decarboxylating	FA 22:0	1	HC 23:0(17)	1	HC 23:0(52)	1	2	Group3
Zm00001d042569	SRP72 RNA-binding domain	HC 29:0;Total FA;AD 28:0;FA 28:0	4	PA 28:0(11);PA 30:0(13);Total PA(45)	3	PA 28:0(8);PA 30:0(10);FA 24:0(72);HC 29:0(41);AD 28:0(48);Total PA(68);Total AD(51);Total wax(52)	8	10	Group3
Zm00001d042578	mlo5;barley mlo defense gene homolog5: one of 9 seven-transmembrane homologues to barley powdery mildew defense response gene	Total FA	1	Total AD(49)	1	FA 28:0(42)	1	3	Group3
Zm00001d042718	Protein LIKE COV 2	WE 48:0	1	AC Unk1(39)	1	WE 48:0(41)	1	2	Group3
Zm00001d042720	Sterol 3-beta-glucosyltransferase	WE 48:0	1	HC 25:0(10)	1	FA 22:0(31);HC 25:0(14)	2	3	Group3
Zm00001d042869	Aldose reductase	FA 32:0	1	FA 22:0(24)	1	FA 22:0(69)	1	2	Group2
Zm00001d042901	L-ascorbate oxidase	PA 30:0	1	FA 16:0(9)	1	FA 16:0(13)	1	2	Group3
Zm00001d042954	Histone H4	WE 46:0	1	WE 52:0(14);WE 54:0(43)	2	WE 52:0(38)	1	3	Group2
Zm00001d043742	Mitogen-activated protein kinase kinase kinase YODA	FA 32:0	1	WE 56:0(6)	1	WE 56:0(40)	1	2	Group3
Zm00001d044136	Glycerol-3-phosphate acyltransferase 1	FA 22:0	1	FA 22:0(10)	1	FA 20:0(60);FA 22:0(1);FA 24:0(73)	3	3	Group1
Zm00001d044246	Histone H2A	WE 45:0	1	AD 26:0(6)	1	AD 26:0(6)	1	2	Group3
Zm00001d044253	IQ domain-containing protein IQM5	WE 45:0	1	FA 28:0(1)	1	FA 20:0(75);FA 28:0(3);WE 47:0(51);WE 48:0(50);WE 49:0(12);WE 50:0(65)	6	7	Group3
Zm00001d044467	NA	AD 30:0;AD 28:0;Total AD;PA 30:0	4	AC Unk3(17)	1	AC Unk3(61)	1	5	Group3		Yes
Zm00001d044475	HXXXD-type acyl-transferase family protein	AD 30:0;AD 28:0;Total AD;PA 30:0	4	FA 24:0(29)	1	FA 24:0(33); AC β-Amyrin(50)	2	6	Group3		Yes
Zm00001d044552	Cleavage and polyadenylation specificity factor subunit 2	PA 36:0	1	FA 18:0(26);WE 40:0(38)	2	WE 40:0(25)	1	3	Group3
Zm00001d044646	gfa1;glucosamine fructose-6-phosphate aminotransferase1: endosperm cDNA 5C01G05 (uaz309) similar to rate limiting enzyme of hexosamine synthesis	FA 20:0	1	FA 20:0(3)	1	FA 20:0(1)	1	1	Group1
Zm00001d044650	Mitochondrial import inner membrane translocase subunit Tim8	FA 20:0	1	WE 41:0(29)	1	AC Unk4(71)	1	3	Group3
Zm00001d045050	Haloacid dehalogenase-like hydrolase (HAD) superfamily protein	HC 29:0;HC 31:0;Total wax	3	HC 33:0(12);Total HC(9)	2	Total HC(64)	1	5	Group2
Zm00001d045484	glycosyl hydrolase family 81 protein	PA 30:0	1	WE 50:0(45)	1	WE 50:0(70);WE 52:0(41)	2	3	Group3
Zm00001d045660	3-ketoacyl-CoA synthase	HC 35:0;PA 30:0;HC 33:0;FA 34:0	4	PA 26:0(23);PA 28:0(15);PA 30:0(2);PA 32:0(22);PA 36:0(46);FA 28:0(32);FA 30:0(5);FA 34:0(1);HC 23:0(3);HC 25:0(11);HC 27:0(21);HC 29:0(2);HC 31:0(7);HC 33:0(1);HC 35:0(1);AD 30:0(41);WE 48:0(7);WE 49:0(20);WE 50:0(2);WE 52:0(2);WE 54:0(13);Total PA(20);Total WE(2)	23	PA 26:0(31);PA 28:0(11);PA 30:0(1);PA 32:0(5);PA 34:0(71);PA 36:0(55);FA 30:0(3);FA 34:0(1);FA 36:0(1);HC 23:0(8);HC 25:0(15);HC 27:0(15);HC 29:0(2);HC 31:0(5);HC 33:0(1);HC 35:0(1);AD 30:0(32);WE 48:0(2);WE 49:0(8);WE 50:0(1);WE 52:0(1);WE 54:0(12);Total PA(10);Total AD(3);Total WE(4)	25	26	Group1	Yes
Zm00001d045755	PHD-finger family protein	HC 27:0	1	PA 34:0(3);PA 36:0(42)	2	PA 34:0(3);PA 36:0(35);FA 34:0(54);HC 25:0(55)	4	5	Group3
Zm00001d045756	Calcium/calmodulin-regulated receptor-like kinase 2	HC 27:0	1	HC 25:0(46);HC 27:0(46)	2	HC 25:0(6);HC 27:0(12)	2	2	Group1
Zm00001d046489	NA	PA 36:0	1	FA 34:0(45)	1	PA 36:0(29)	1	2	Group3
Zm00001d046642	GDSL esterase/lipase	HC 35:0;FA 36:0	2	FA 24:0(10)	1	FA 36:0(76);HC 35:0(70)	2	3	Group2	Yes
Zm00001d047329	Transcriptional regulatory protein algP	WE 45:0	1	HC 39:0(32)	1	PA 36:0(67);HC 39:0(54)	2	3	Group3
Zm00001d047340	Allene oxide cyclase 3 chloroplastic	WE 45:0	1	HC 37:0(8);WE 46:0(12)	2	HC 37:0(64);WE 46:0(20);WE 47:0(30);WE 56:0(30)	4	5	Group2
Zm00001d047420	DUF679 domain membrane protein 2	HC 27:0;PA 32:0;Total PA;Total AD;PA 28:0;PA 30:0	6	FA 30:0(44)	1	FA 30:0(56)	1	7	Group3		Yes
Zm00001d047574	NA	HC 29:0	1	AC Unk4(38)	1	AC Unk4(41)	1	2	Group3
Zm00001d047638	Calcium-dependent phosphotriesterase superfamily protein	WE 49:0	1	Total wax(26)	1	Total wax(45)	1	3	Group3
Zm00001d048574	Probable amino-acid acetyltransferase NAGS1 chloroplastic	PA 32:0;WE 56:0;WE 54:0;WE 52:0;PA 28:0	5	PA 30:0(8)	1	PA 28:0(3);PA 30:0(3);PA 32:0(21);AD 30:0(31);WE 52:0(5);WE 54:0(4);WE 56:0(10);Total PA(2)	8	8	Group2		Yes
Zm00001d048577	Transmembrane amino acid transporter family protein	AD 30:0;Total PA;PA 30:0	3	FA 36:0(37)	1	PA 28:0(22);PA 30:0(8);PA 32:0(37);WE 52:0(60);WE 54:0(59);Total PA(11)	6	8	Group3
Zm00001d048611	Metallothionein-like protein 1B	WE 44:0	1	WE 41:0(5);WE 42:0(27)	2	WE 41:0(28);WE 42:0(22)	2	3	Group2
Zm00001d048625	O-methyltransferase ZRP4	WE 44:0	1	WE 43:0(32);WE 44:0(3);WE 46:0(22);Total WE(35)	4	WE 44:0(2);WE 45:0(17);WE 46:0(3);Total WE(8)	4	5	Group1
Zm00001d049018	Trypsin family protein with PDZ domain	PA 28:0;PA 30:0	2	AC Unk1(42);AC Unk7(49)	2	Total PA(51)	1	5	Group3
Zm00001d049083	F-box protein SKIP16	HC 29:0	1	HC 27:0(42)	1	HC 27:0(5);HC 29:0(28)	2	2	Group2
Zm00001d049091	NA	WE 49:0;WE 47:0;PA 26:0;PA 28:0;PA 30:0	5	WE 47:0(19);WE 48:0(3);WE 49:0(13);WE 50:0(15)	4	PA 30:0(67);WE 47:0(9);WE 48:0(1);WE 49:0(7);WE 50:0(2);WE 52:0(31)	6	8	Group1		Yes
Zm00001d049093	NA	WE 49:0;WE 47:0;PA 26:0;PA 28:0;PA 30:0	5	HC 39:0(3)	1	HC 39:0(12)	1	6	Group3		Yes
Zm00001d049097	saposin B domain-containing protein	WE 49:0;WE 45:0;WE 47:0;WE 50:0;WE 52:0;AD 30:0;Total PA;PA 26:0;PA 28:0;PA 30:0	10	PA 26:0(5);PA 30:0(47)	2	PA 26:0(4);PA 28:0(21);PA 30:0(23);Total PA(31)	4	10	Group1		Yes
Zm00001d049100	Target of Myb protein 1	WE 49:0;WE 45:0;WE 47:0;WE 50:0;WE 52:0;AD 30:0;Total PA;PA 28:0;PA 30:0	9	PA 28:0(47);PA 30:0(10)	2	PA 28:0(2);PA 30:0(4);AD 28:0(14);AD 30:0(1);WE 50:0(19);WE 52:0(4);Total PA(3);Total AD(35)	8	11	Group1	Yes	Yes
Zm00001d049163	SUMO-activating enzyme subunit 1B-2	PA 32:0	1	HC 35:0(13);AC Unk8(48)	2	PA 30:0(73)	1	4	Group3
Zm00001d049197	ELMO/CED-12 family protein	Total PA;PA 28:0;PA 30:0	3	AD 32:0(31)	1	PA 32:0(55);Total PA(41)	2	5	Group3		Yes
Zm00001d051069	calcium-binding EF hand family protein	FA 26:0	1	FA 36:0(44)	1	FA 36:0(68)	1	2	Group2
Zm00001d051439	Dof zinc finger protein DOF2.5	Total WE	1	WE 46:0(14);WE 47:0(1);WE 48:0(6);WE 49:0(7);WE 50:0(44);Total WE(4)	6	WE 44:0(20);WE 45:0(76);WE 46:0(1);WE 47:0(2);WE 48:0(4);WE 49:0(1);WE 52:0(51);Total WE(1)	8	9	Group1
Zm00001d051532	Pentatricopeptide repeat-containing protein	WE 49:0	1	AD 30:0(27)	1	AD 30:0(6);Total AD(72)	2	3	Group3
Zm00001d051704	Putative U-box domain-containing protein 42	WE 47:0;AD 28:0	2	PA 26:0(32)	1	PA 26:0(72);FA 28:0(29);AD 28:0(3);AD 30:0(28);Total AD(26)	5	6	Group3
Zm00001d051916	NA	HC 29:0;AD 28:0	2	PA 28:0(49)	1	WE 47:0(31);WE 50:0(55)	2	5	Group3
Zm00001d052379	Vacuolar protein sorting-associated protein 32 homolog 1	FA 20:0	1	HC 33:0(14);HC 39:0(6);AC Friedelin(30);AC Unk7(29)	4	HC 39:0(7);AC Unk4(58);AC Unk7(29)	3	6	Group3
Zm00001d052407	ENTH/VHS family protein	HC 37:0	1	AC Unk4(26)	1	HC 37:0(44);AC Unk4(40)	2	2	Group3
Zm00001d052964	Bax inhibitor-1 family protein	Total WE	1	FA 20:0(32);FA 26:0(18);FA 28:0(35);HC 27:0(43);WE 41:0(40);WE 43:0(6);Total FA(2)	7	FA 20:0(55);Total FA(60)	2	8	Group3
Zm00001d053559	Nuclear poly(A) polymerase 2	WE 45:0;WE 47:0;WE 48:0	3	FA 30:0(26)	1	WE 45:0(42);WE 47:0(10)	2	4	Group3		Yes
Zm00001d053589	Serine/threonine-protein phosphatase	WE 45:0	1	AD 32:0(23);Total AD(26)	2	AD 32:0(33); AC β-Amyrin(28);AC α-Amyrin(76);Total AD(46);Total AC(12)	5	6	Group3
Zm00001d053707	Putative AP2/EREBP transcription factor superfamily protein	WE 47:0	1	HC 31:0(30)	1	FA 16:0(72)	1	3	Group3
Zm00001d053868	NA	AD 30:0	1	AD 30:0(23);Total AD(25)	2	AD 30:0(20);Total AD(12)	2	2	Group1
Zm00001d053977	NA	HC 27:0;HC 31:0	2	AC Unk3(30)	1	AC Unk3(47)	1	3	Group3
Zm00001d053985	CONTAINS InterPro DOMAIN/s: Ubiquitin-conjugating enzyme E2C-binding protein (InterPro:IPR019193); Has 26 Blast hits to 25 proteins in 9 species: Archae - 0; Bacteria - 0; Metazoa - 0; Fungi - 0; Plants - 26; Viruses - 0; Other Eukaryotes - 0 (sourc /.../I BLink).	HC 27:0;HC 31:0	2	HC 25:0(22)	1	HC 25:0(58)	1	3	Group2
Zm00001d053989	RING/U-box protein	HC 27:0	1	PA 36:0(45)	1	WE 45:0(77)	1	3	Group3
Zm00001d054014	Probable serine/threonine-protein kinase Cx32 chloroplastic	Total WE	1	AC Unk1(27)	1	AC Unk1(71)	1	2	Group3
Zm00001d054016	Glutamate receptor 3.3	Total WE	1	PA 26:0(41)	1	PA 26:0(11)	1	2	Group3
aThe rank of a gene is denoted by the number inside the parentheses.
bGroup1, genes identified by FCT, TWAS, and GWAS for the same trait; Group2, genes not meeting criteria of group 1 but identified by FCT, TWAS, and GWAS when collectively considering all traits within a wax class; Group3, genes not meeting any of the criteria for groups 1 and 2.
