# Supplementary material for: Integrative multiomic analysis identifies genes associated with cuticular wax biogenesis in adult maize leaves
Source: G3 (Bethesda). 2024 Oct 10;14(12):jkae241. doi: 10.1093/g3journal/jkae241 (PMC11631437; doi:10.1093/g3journal/jkae241)
Supplement: jkae241_Supplementary_Data [file jkae241_supplementary_data.zip › Table_S16_G3-2024-405336.xlsx]

## Sheet: Table S16
Table S16. Rice and Arabidopsis homologs of plausible candidate genes identified for adult maize leaf cuticular waxes via a genome-wide association study (GWAS), transcriptome-wide association study (TWAS), Fisher's combined test (FCT), and GWAS hotspot analysis in the maize Wisconsin diversity panel.
Maize gene ID	Annotated maize gene function	Chromosome	Gene start	Gene end	Gene strand	Trait associated in GWAS	Trait associated in TWASa	Trait associated in FCT	Higher confidence candidate gene	GWAS hotspot candidate gene	GWAS hotspot trait	GWAS hotspot ID	GWAS hotspot class	Query length (amino acids)	Species	Rice/Arabidopsis homolog gene IDb	Rice/Arabidopsis homolog gene descriptionc	Ortholog to maize gene (www.maizegdb.org; www.gramene.org)	Syntenic ortholog to maize gened	Rice/Arabidopsis homolog sequence ID	Subject length (amino acids)	Identities	Positives	Gaps	BLASTP bit score	BLASTP E-value
Zm00001d049100	Target of Myb protein 1 like, TOL	4	16064591	16085676	-	WE 49:0;WE 45:0;WE 47:0;WE 50:0;WE 52:0;AD 30:0;Total PA;PA 28:0;PA 30:0	PA 28:0(47);PA 30:0(10)	PA 28:0(2);PA 30:0(4);AD 28:0(14);AD 30:0(1);WE 50:0(19);WE 52:0(4);Total PA(3);Total AD(35)	Yes	Yes	PA 26:0;PA 28:0;PA 30:0;Total PA;AD 30:0;WE 45:0;WE 47:0;WE 49:0;WE 50:0;WE 52:0	7, 39	Intra & Inter	584	Rice	Os11g0199700/LOC_Os11g09329	Similar to Seed protein B32E (Fragment).	Yes	Yes	Os11t0199700-02	589	496/591 (83%)	532/591 (90%)	10/591 (1%)	956	0
																Os02g0273700/LOC_Os02g17350	VHS domain containing protein.	No	No	Os02t0273700-01	635	170/278 (61%)	208/278 (74%)	24/278 (8%)	342	4e-94
																Os06g0332400/LOC_Os06g22650	VHS domain containing protein.	No	No	Os06t0332400-02	684	160/271 (59%)	200/271 (73%)	5/271 (1%)	313	2e-85
															Arabidopsis	AT1G21380	TOM1-LIKE 3	Yes	-	AT1G21380.1	395	263/575 (46%)	337/575 (59%)	98/575 (17%)	506	6e-132
																AT1G76970	TOM1-LIKE 4	Yes	-	AT1G76970.6	446	202/376 (54%)	254/376 (68%)	54/376 (14%)	341	1e-111
																AT4G32760	TOM1-LIKE 9	No	-	AT4G32760.3	500	153/271 (56%)	198/271 (73%)	3/271 (1%)	305	4e-97
Zm00001d013301	Salt-tolerance-associated-gene4, SAG4; Sec23/Sec24 protein transport family protein	5	8064917	8072039	-	Total HC	FA 36:0(43)	FA 36:0(37);HC 33:0(48);HC 35:0(54);Total HC(15)	Yes					753	Rice	Os03g0742800/LOC_Os03g53140	Similar to Auxin-responsive protein IAA14 (Indoleacetic acid-induced protein 14) (SOLITARY-ROOT protein).	Yes	Yes	Os03t0742800-02	758	678/758 (89%)	706/758 (93%)	6/758 (0%)	1331	0
																Os08g0474700/LOC_Os08g36994	Similar to COPII subunit Sec23 (Fragment).	No	No	Os08t0474700-01	764	352/777 (45%)	480/777 (61%)	42/777 (5%)	627	6e-180
																Os11g0433500/LOC_Os11g24560	Similar to Protein transport protein Sec23A (SEC23-related protein A).	No	No	Os11t0433500-01	352	176/351 (50%)	238/351 (67%)	8/351 (2%)	372	4e-103
															Arabidopsis	AT5G43670	ATSEC23G; Sec23/Sec24 protein transport family protein	Yes	-	AT5G43670.1	794	440/800 (55%)	560/800 (70%)	53/800 (7%)	850	0
																AT1G05520	ATSEC23B; Sec23/Sec24 protein transport family protein	No	-	AT1G05520.1	783	341/781 (44%)	466/781 (60%)	43/781 (6%)	615	0
																AT3G23660	ATSEC23E; Sec23/Sec24 protein transport family protein	No	-	AT3G23660.1	765	345/765 (45%)	473/765 (62%)	25/765 (3%)	613	0
Zm00001d013798	Cycloartenol synthase	5	20529397	20576095	-	AC Unk4;AC Unk7;AC Unk3;AC Friedelin;AC Unk1	FA 22:0(21);AC β-Amyrin(1);AC α-Amyrin(1);AC Friedelin(1);AC Unk1(1);AC Unk3(1);AC Unk4(1);AC Unk7(1);AC Unk8(3)	FA 22:0(43);FA 24:0(36);AC β-Amyrin(2);AC α-Amyrin(2);AC Friedelin(1);AC Unk1(1);AC Unk3(1);AC Unk4(1);AC Unk7(1);AC Unk8(14);Total AC(63)	Yes	Yes	AC Friedelin;AC Unk1;AC Unk3;AC Unk4;AC Unk7	1	Intra	753	Rice	Os11g0286800/LOC_Os11g18366	Squalene cyclase domain containing protein.	Yes	No	Os11t0286800-01	757	558/794 (70%)	632/794 (79%)	79/794 (9%)	1160	0
																Os11g0285000/LOC_Os11g18194	Similar to Beta-amyrin synthase.	No	No	Os11t0285000-01	761	489/798 (61%)	582/798 (72%)	85/798 (10%)	1005	0
																Os11g0562100/LOC_Os11g35710	Squalene cyclase domain containing protein.	No	No	Os11t0562100-01	763	443/801 (55%)	563/801 (70%)	90/801 (11%)	899	0
															Arabidopsis	AT2G07050	CAS1; cycloartenol synthase 1	No	-	AT2G07050.1	759	389/797 (49%)	528/797 (66%)	83/797 (10%)	808	0
																AT3G45130	LAS1; lanosterol synthase 1	No	-	AT3G45130.5	756	372/796 (47%)	489/796 (61%)	87/796 (11%)	699	0
																AT1G78960	ATLUP2; lupeol synthase 2	No	-	AT1G78960.3	763	352/796 (44%)	489/796 (61%)	84/796 (11%)	693	0
Zm00001d017941	GL4B; 3-ketoacyl-CoA synthase	5	210498173	210500108	+	WE 46:0	FA 24:0(24);WE 44:0(37);WE 45:0(35);WE 46:0(1);WE 48:0(31);Total WE(3)	WE 46:0(2);Total WE(48)	Yes					493	Rice	Os02g0731900/LOC_Os02g49920	Similar to 3-ketoacyl-CoA synthase.	Yes	Yes	Os02t0731900-01	502	436/492 (88%)	461/492 (93%)	5/492 (1%)	846	0
																Os06g0262800/LOC_Os06g15170	Similar to Very-long-chain fatty acid condensing enzyme CUT1.	No	No	Os06t0262800-01	495	367/497 (73%)	411/497 (82%)	18/497 (3%)	743	0
																Os06g0260500/LOC_Os06g14810	Similar to 3-ketoacyl-CoA synthase.	No	No	Os06t0260500-00	528	309/375 (82%)	338/375 (90%)	0/375 (0%)	644	0
															Arabidopsis	AT1G68530	CER6/KCS6	Yes	-	AT1G68530.1	497	297/498 (60%)	384/498 (77%)	13/498 (3%)	609	0
																AT1G25450	CER60/KCS5	Yes	-	AT1G25450.1	492	291/489 (60%)	380/489 (78%)	11/489 (2%)	608	0
																AT1G19440	KCS4	No	-	AT1G19440.1	516	247/423 (58%)	328/423 (78%)	10/423 (2%)	531	0
Zm00001d018474	GDSL esterase/lipase LTL1; ZmGELP2	5	221423120	221424916	-	WE 49:0;WE 56:0	HC 27:0(13)	HC 27:0(18)	Yes					376	Rice	Os02g0816200/LOC_Os02g57110	Lipase, GDSL domain containing protein.	Yes	Yes	Os02t0816200-02	370 aa	280/363 (77%)	321/363 (88%)	9/363 (2%)	586	1e-167
																Os08g0565900/LOC_Os08g45150	Lipase, GDSL domain containing protein.	No	No	Os08t0565900-01	388 aa	241/335 (71%)	273/335 (81%)	2/335 (0%)	497	5e-141
																Os10g0463200/LOC_Os10g32580	Esterase, SGNH hydrolase-type domain containing protein.	No	No	Os10t0463200-01	391 aa	232/336 (69%)	275/336 (81%)	2/336 (0%)	491	2e-139
															Arabidopsis	AT5G33370	CUS2, CUTIN SYNTHASE2, GDSL-motif esterase/acyltransferase/lipase	No	-	AT5G33370.1	367	217/336 (65%)	270/336 (80%)	3/336 (1%)	468	2e-165
																AT3G04290	LTL1, ATLTL1, Li-tolerant lipase 1	No	-	AT3G04290.1	367	210/339 (62%)	265/339 (78%)	3/339 (1%)	449	3e-158
																AT5G18430	GGL26, GDSL-motif esterase/acyltransferase/lipase	No	-	AT5G18430.1	363	208/337 (62%)	265/337 (79%)	5/337 (1%)	444	4e-156
Zm00001d038404/Zm00001d038405e	Ypt/Rab-GAP domain of gyp1p superfamily protein	6	156,394,901/156,409,880	156,403,240/156,412,505	-	PA 36:0	AD 30:0(3);WE 45:0(29);WE 49:0(14);WE 50:0(23);WE 52:0(9);WE 54:0(1);WE 56:0(1);Total WE(10)	WE 54:0(11);WE 56:0(3)	Yes					465	Rice	Os05g0465100/LOC_Os05g38950	RabGAP/TBC domain containing protein.	Yes	Yes	Os05t0465100-01	831	351/457 (76%)	390/457 (85%)	16/457 (3%)	669	0
																Os01g0835000/LOC_Os01g61860	Similar to predicted protein.	No	No	Os01t0835000-01	825	318/442 (71%)	361/442 (81%)	21/442 (4%)	572	2e-163
																Os08g0337700/LOC_Os08g25010	RabGAP/TBC domain containing protein.	No	No	Os08t0337700-01	420	36/117 (30%)	64/117 (54%)	7/117 (5%)	47.4	2e-05
															Arabidopsis	AT3G55020	Ypt/Rab-GAP domain of gyp1p superfamily protein	Yes	-	AT3G55020.1	819	247/386 (64%)	289/386 (75%)	26/386 (7%)	407	3e-134
																AT2G39280	Ypt/Rab-GAP domain of gyp1p superfamily protein	Yes	-	AT2G39280.1	749	211/323 (65%)	250/323 (77%)	16/323 (5%)	365	5e-119
																AT2G37290	Ypt/Rab-GAP domain of gyp1p superfamily protein	Yes	-	AT2G37290.1	882	208/396 (53%)	270/396 (68%)	21/396 (5%)	358	1e-114
Zm00001d019104	Exocyst complex component, EXO84B	7	16823188	16835309	+	FA 32:0	HC 39:0(16)	HC 39:0(27)	Yes					781	Rice	Os07g0200000/LOC_Os07g10110	Vps51/Vps67 domain containing protein.	Yes	Yes	Os07t0200000-01	789	721/788 (91%)	756/788 (95%)	7/788 (0%)	1408	0
																Os03g0804400/LOC_Os03g58970	Vps51/Vps67 domain containing protein.	No	No	Os03t0804400-01	642	491/621 (79%)	558/621 (89%)	12/621 (1%)	1010	0
																Os07g0568000/LOC_Os07g38060	Apolipophorin III-like domain containing protein.	No	No	Os07t0568000-04	774	245/699 (35%)	388/699 (55%)	24/699 (3%)	391	9e-109
															Arabidopsis	AT5G49830	EXO84B; exocyst complex component 84B	No	-	AT5G49830.1	752	461/721 (64%)	580/721 (80%)	13/721 (2%)	852	0
																AT1G10385	Vps51/Vps67 family	Yes	-	AT1G10385.1	754	437/722 (61%)	556/722 (77%)	11/722 (2%)	818	0
																AT1G10180	EXO84C; exocyst complex component 84C	No	-	AT1G10180.1	769	245/707 (35%)	384/707 (54%)	35/707 (5%)	342	5e-106
Zm00001d045660	3-ketoacyl-CoA synthase22, KCS22	9	31624631	31625506	-	HC 35:0;PA 30:0;HC 33:0;FA 34:0	PA 26:0(23);PA 28:0(15);PA 30:0(2);PA 32:0(22);PA 36:0(46);FA 28:0(32);FA 30:0(5);FA 34:0(1);HC 23:0(3);HC 25:0(11);HC 27:0(21);HC 29:0(2);HC 31:0(7);HC 33:0(1);HC 35:0(1);AD 30:0(41);WE 48:0(7);WE 49:0(20);WE 50:0(2);WE 52:0(2);WE 54:0(13);Total PA(20);Total WE(2)	PA 26:0(31);PA 28:0(11);PA 30:0(1);PA 32:0(5);PA 34:0(71);PA 36:0(55);FA 30:0(3);FA 34:0(1);FA 36:0(1);HC 23:0(8);HC 25:0(15);HC 27:0(15);HC 29:0(2);HC 31:0(5);HC 33:0(1);HC 35:0(1);AD 30:0(32);WE 48:0(2);WE 49:0(8);WE 50:0(1);WE 52:0(1);WE 54:0(12);Total PA(10);Total AD(3);Total WE(4)	Yes					291	Rice	Os06g0262800/LOC_Os06g15170	Similar to Very-long-chain fatty acid condensing enzyme CUT1.	Yes	No	Os06t0262800-01	495	252/291 (86%)	274/291 (94%)	0/291 (0%)	539	7e-154
																Os02g0731900/LOC_Os02g49920	Similar to 3-ketoacyl-CoA synthase.	No	No	Os02t0731900-01	502	255/291 (87%)	271/291 (93%)	0/291 (0%)	537	3e-153
																Os06g0260500/LOC_Os06g14810	Similar to 3-ketoacyl-CoA synthase.	No	Yes	Os06t0260500-00	528	246/291 (84%)	266/291 (91%)	0/291 (0%)	514	3e-146
															Arabidopsis	AT1G25450	CER60/KCS5	No	-	AT1G25450.1	492	203/296 (69%)	243/296 (82%)	9/296 (3%)	422	6e-147
																AT1G68530	CER6/KCS6	No	-	AT1G68530.1	497	202/296 (68%)	243/296 (82%)	9/296 (3%)	421	1e-146
																AT2G16280	KCS9; 3-ketoacyl-CoA synthase 9	No	-	AT2G16280.1	512	176/291 (60%)	230/291 (79%)	9/291 (3%)	383	1e-131
Zm00001d046642	GDSL esterase/lipase	9	100126399	100131680	+	HC 35:0;FA 36:0	FA 24:0(10)	FA 36:0(76);HC 35:0(70)	Yes					389	Rice	Os06g0636700/LOC_Os06g43044	Esterase, SGNH hydrolase-type domain containing protein.	No	Yes	Os06t0636700-01	383	257/342 (75%)	282/342 (82%)	23/342 (6%)	492	2e-139
																Os02g0189300/LOC_Os02g09620	Esterase, SGNH hydrolase-type domain containing protein.	No	No	Os02t0189300-01	365	240/351 (68%)	275/351 (78%)	24/351 (6%)	450	6e-127
																Os02g0189200/LOC_Os02g09610	Lipase, GDSL domain containing protein.	No	No	Os02t0189200-01	378	173/364 (47%)	224/364 (61%)	42/364 (11%)	318	4e-87
															Arabidopsis	AT4G26790	GGL23; GDSL-motif esterase/acyltransferase/lipase	No	-	AT4G26790.2	352	181/340 (53%)	232/340 (68%)	23/340 (7%)	366	1e-125
																AT2G42990	GDSL-motif esterase/acyltransferase/lipase	No	-	AT2G42990.1	351	169/333 (51%)	226/333 (68%)	23/333 (7%)	351	1e-119
																AT2G04570	GGL14, GUARD-CELL-ENRICHED GDSL LIPASE 14	No	-	AT2G04570.1	351	165/348 (47%)	227/348 (65%)	23/348 (7%)	350	3e-119
Zm00001d024723	Eceriferum8, CER8; long chain acyl-CoA synthetase 1	10	85128123	85133157	-	PA 32:0	HC 37:0(43)	HC 37:0(66)	Yes					670	Rice	Os05g0132100/LOC_Os05g04170	AMP-dependent synthetase and ligase domain containing protein.	Yes	Yes	Os05t0132100-02	670	555/670 (82%)	619/670 (92%)	1/670 (0%)	1189	0
																Os01g0681200/LOC_Os01g48910	Similar to Acyl-CoA synthetase (EC 6.2.1.3).	No	No	Os01t0681200-02	666	322/650 (49%)	446/650 (68%)	7/650 (1%)	679	0
																Os11g0558300/LOC_Os11g35400	Similar to Acyl CoA synthetase (EC 6.2.1.3).	No	No	Os11t0558300-01	662	313/653 (47%)	428/653 (65%)	1/653 (0%)	659	0
															Arabidopsis	AT2G47240	LACS1/CER8	Yes	-	AT2G47240.3	660	408/657 (62%)	527/657 (80%)	0/657 (0%)	871	0
																AT4G23850	LACS4; long-chain acyl-CoA synthetase 4	No	-	AT4G23850.1	666	331/664 (50%)	468/664 (70%)	1/664 (0%)	697	0
																AT1G64400	LACS3; long-chain acyl-CoA synthetase 3	No	-	AT1G64400.1	665	324/652 (50%)	457/652 (70%)	1/652 (0%)	667	0
Zm00001d026600	Protein S-acyltransferase38, PAT38	10	148722106	148724784	+	Total PA;PA 26:0;PA 28:0	PA 24:0(1);PA 26:0(1);PA 28:0(2);PA 30:0(41);Total PA(7)	PA 24:0(1);PA 26:0(1);PA 28:0(1);PA 30:0(7);PA 32:0(12);AD 28:0(54);WE 48:0(79);Total PA(1)	Yes	Yes	PA 26:0;PA 28:0;Total PA	13	Intra	360	Rice	Os04g0674450/LOC_Os04g57819	Similar to DHHC zinc finger domain containing protein.	Yes	Yes	Os04t0674450-00	300	230/304 (75%)	258/304 (84%)	5/304 (1%)	476	8e-135
																Os06g0308900/LOC_Os06g20400	Similar to DHHC zinc finger domain containing protein.	No	No	Os06t0308900-01	95	69/87 (79%)	78/87 (89%)	1/87 (1%)	153	2e-37
																Os01g0844400/LOC_Os01g62620	Zinc finger, DHHC-type domain containing protein.	No	No	Os01t0844400-02	285	38/82 (46%)	51/82 (62%)	3/82 (3%)	81.3	8e-16
															Arabidopsis	AT3G18620	DHHC-type zinc finger family protein	Yes	-	AT3G18620.1	345	181/333 (54%)	230/333 (69%)	11/333 (3%)	317	7e-107
																AT3G09320	DHHC-type zinc finger family protein	No	-	AT3G09320.1	286	42/91 (46%)	57/91 (63%)	4/91 (4%)	71.2	1e-13
																AT4G00840	DHHC-type zinc finger family protein	No	-	AT4G00840.1	291	47/135 (35%)	72/135 (53%)	10/135 (7%)	69.7	3e-13
aThe rank of a gene is denoted by the number inside the parentheses.
bThe top three unique best hits of plausible candidate genes in Arabidopsis (Columbia-0 ecotype) and rice (O. sativa L. ssp. Japonica cv. “Nipponbare”) with E-values <1 identified by BLASTP with default parameters at TAIR (https://www.arabidopsis.org) and RAP-DB (https://rapdb.dna.affrc.go.jp) databases, respectively
cRice gene description is from https://rapdb.dna.affrc.go.jp, and Arabidopsis gene description is from https://www.arabidopsis.org
dhttps://doi.org/10.6084/m9.figshare.7926674.v1
eIn B73 RefGen_v4, this gene was erroneously split into the two gene models as indicated, but in B73 RefGen_v5 they have been correctly merged into a single gene model with identifier Zm00001eb289920
