# Supplementary material for: Integrative multiomic analysis identifies genes associated with cuticular wax biogenesis in adult maize leaves
Source: G3 (Bethesda). 2024 Oct 10;14(12):jkae241. doi: 10.1093/g3journal/jkae241 (PMC11631437; doi:10.1093/g3journal/jkae241)
Supplement: jkae241_Supplementary_Data [file jkae241_supplementary_data.zip › Table_S17_G3-2024-405336.xlsx]

## Sheet: Table S17
Table S17. Overlapping candidate genes for maize leaf cuticle biosynthesis and development regulation (Qiao et al. 2020) and adult maize leaf cuticular waxes.
Maize gene ID	Annotated maize gene function	Trait associated in GWAS	Trait associated in TWAS	Trait associated in FCT	Groupinga	GWAS hotspot class	Pathway
Zm00001d002843	P-type R2R3 Myb protein	FA 20:0					Regulation
Zm00001d003823	Cytochrome P450 77A4			FA 26:0; FA 28:0			Cutin Synthesis
Zm00001d004614	Protease inhibitor/seed storage/LTP family protein			FA 20:0			Cuticular Wax Synthesis
Zm00001d008622	enoyl-CoA reductase; gl26; CER10	WE 43:0		AD 28:0			Fatty Acid Elongation and Cuticular Wax Synthesis
Zm00001d008623	Very-long-chain (3R)-3-hydroxyacyl-CoA dehydratase PASTICCINO 2	WE 43:0		FA 16:0			Fatty Acid Elongation and Cuticular Wax Synthesis
Zm00001d010078	Glycerol-3-phosphate 2-O-acyltransferase 6; GPAT20		WE 56:0; WE 54:0	WE 56:0; WE 47:0; WE 54:0			Cutin Synthesis
Zm00001d013960	ATP-binding cassette sub-family G member 2	AD 30:0		FA 24:0; AD 30:0; Total AC			Cuticular Wax Synthesis
Zm00001d014055	Protein ECERIFERUM 1		FA 32:0				Cuticular Wax Synthesis
Zm00001d014315	Lipid binding protein		FA 20:0				Cuticular Wax Synthesis
Zm00001d014487	GDSL esterase/lipase	PA 24:0					Cutin Synthesis
Zm00001d015759	Ethylene responsive element		FA 30:0				Regulation
Zm00001d018455	3-ketoacyl-CoA synthase 12; KCS24	WE 49:0; WE 56:0					Fatty Acid Elongation and Cuticular Wax Synthesis
Zm00001d018474	GDSL esterase/lipase LTL1; GELP2	WE 49:0; WE 56:0	HC 27:0	HC 27:0	Group3		Cutin Synthesis
Zm00001d020457	Transcription factor MYB30; MYB162		WE 49:0; WE 43:0	WE 43:0			Regulation
Zm00001d023282	Putative MYB DNA-binding domain superfamily protein	FA 32:0					Regulation
Zm00001d023343	Non-specific lipid-transfer protein; PLT1		WE 47:0				Cuticular Wax Synthesis
Zm00001d024723	Long chain acyl-CoA synthetase 1; CER8	PA 32:0	HC 37:0	HC 37:0	Group3		Cutin Synthesis
Zm00001d025930	myb domain protein 17	WE 43:0					Regulation
Zm00001d026282	Bifunctional inhibitor/lipid-transfer protein/seed storage 2S albumin superfamily protein		HC 35:0	HC 35:0			Cuticular Wax Synthesis
Zm00001d027766	3-ketoacyl-CoA synthase 2	WE 41:0					Fatty Acid Elongation and Cuticular Wax Synthesis
Zm00001d027904	3-ketoacyl-CoA synthase	WE 56:0					Fatty Acid Elongation and Cuticular Wax Synthesis
Zm00001d028406	3-ketoacyl-CoA synthase 1	AC Unk4					Fatty Acid Elongation and Cuticular Wax Synthesis
Zm00001d032206	myb domain protein 106	WE 43:0					Regulation
Zm00001d032973	Glycerol-3-phosphate acyltransferase 5		AD 28:0				Cutin Synthesis
Zm00001d034758	Acyl-CoA binding protein			PA 36:0			Eukaryotic Phospholipid Synthesis
Zm00001d036770	GDSL esterase/lipase			PA 36:0			Cutin Synthesis
Zm00001d036889	Putative AP2/EREBP transcription factor superfamily protein	HC 25:0					Regulation
Zm00001d037328	3-ketoacyl-CoA synthase	Total FA; HC 37:0		HC 37:0; Total FA			Fatty Acid Elongation and Cuticular Wax Synthesis
Zm00001d039856	Geranylgeranyl transferase type-1 subunit beta	PA 24:0					Fatty Acid Elongation and Cuticular Wax Synthesis
Zm00001d042813	gpat1;glycerol-3-phosphosphate acyltransferase1:	WE 44:0		WE 41:0			Cutin Synthesis
Zm00001d043049	plt3;phospholipid transfer protein homolog3:	Total FA					Cuticular Wax Synthesis
Zm00001d044686	Non-specific lipid-transfer protein; PLT2		WE 54:0				Cuticular Wax Synthesis
Zm00001d045660	3-ketoacyl-CoA synthase; KCS22	HC 33:0; HC 35:0; PA 30:0; FA 34:0	FA 34:0; HC 33:0; HC 35:0; PA 30:0; HC 29:0; Total WE; WE 50:0; WE 52:0; HC 23:0; FA 30:0; HC 31:0; WE 48:0; HC 25:0; WE 54:0; PA 28:0; Total PA; WE 49:0; HC 27:0; PA 32:0; PA 26:0; FA 28:0; AD 30:0; PA 36:0	WE 52:0; WE 50:0; PA 30:0; FA 36:0; FA 34:0; HC 33:0; HC 35:0; WE 48:0; HC 29:0; Total AD; FA 30:0; Total WE; PA 32:0; HC 31:0; WE 49:0; HC 23:0; Total PA; PA 28:0; WE 54:0; HC 27:0; HC 25:0; PA 26:0; AD 30:0; PA 36:0; PA 34:0	Group1		Fatty Acid Elongation and Cuticular Wax Synthesis
Zm00001d046254	Anther-specific proline-rich protein APG		Total wax; AC Unk4; Total WE; WE 46:0; WE 44:0	Total WE; WE 46:0; AC Unk4; WE 44:0; Total wax; AD 26:0; WE 43:0; HC 39:0			Cutin Synthesis
Zm00001d046642	GDSL esterase/lipase	HC 35:0; FA 36:0	FA 24:0	HC 35:0; FA 36:0	Group2		Cutin Synthesis
Zm00001d048621	ABC transporter G family member 11	WE 44:0					Cuticular Wax Synthesis
Zm00001d049834	Lipid transfer protein%3B Putative bifunctional inhibitor/LTP/seed storage protein family		FA 30:0				Cuticular Wax Synthesis
Zm00001d050185	Putative MYB DNA-binding domain superfamily protein		HC 35:0	HC 31:0; Total HC			Regulation
Zm00001d051130	Long-chain-alcohol oxidase FAO4B	HC 29:0; HC 31:0; Total HC; Total FA		Total FA; Total HC; Total wax; HC 37:0; HC 29:0; HC 31:0		Both	Cuticular Wax Synthesis
aGroup1, genes identified by FCT, TWAS, and GWAS for the same trait; Group2, genes not meeting criteria of group 1 but identified by FCT, TWAS, and GWAS when collectively considering all traits within a wax class; Group3, genes not meeting any of the criteria for groups 1 and 2. The wax classes associated with all three methods are shown.
