# Supplementary material for: Integrative multiomic analysis identifies genes associated with cuticular wax biogenesis in adult maize leaves
Source: G3 (Bethesda). 2024 Oct 10;14(12):jkae241. doi: 10.1093/g3journal/jkae241 (PMC11631437; doi:10.1093/g3journal/jkae241)
Supplement: jkae241_Supplementary_Data [file jkae241_supplementary_data.zip › Table_S18_G3-2024-405336.xlsx]

## Sheet: Table S18
Table S18. Genomic hotspots and loci (peak SNPs) associated with adult maize leaf cuticular waxes in a genome-wide association study in the Wisconsin diversity panel.
Hotspot ID	Chromosome	Hotspot start position (bp)	Hotspot end position (bp)	Hotspot class	Maximum number of SNPs in a 200kb window within a hotspot	SNP	Position (bp)	P-value	Trait	Wax classa	Coincident
1	5	20440000	20800000	Intra	5	5-20157639	20613927	1.19e-16	AC Friedelin	AC
1	5	20440000	20800000	Intra	5	5-20157791	20614079	3.54744e-19	AC Unk1	AC
1	5	20440000	20800000	Intra	5	5-20033344	20490746	4.70396e-08	AC Unk3	AC
1	5	20440000	20800000	Intra	5	5-20158844	20615132	2.9839e-08	AC Unk4	AC
1	5	20440000	20800000	Intra	5	5-20008343	20465746	1.49129e-16	AC Unk7	AC
2	8	16440000	16800000	Intra	3	8-16191259	16611223	3.71277e-12	AC α-Amyrin	AC	47
2	8	16440000	16800000	Intra	3	8-16191259	16611223	3.08249e-11	AC β-Amyrin	AC	47
2	8	16440000	16800000	Intra	3	8-16191259	16611223	6.51369e-16	Total AC	AC	47
3	3	228960000	229320000	Intra	3	3-225418990	229126447	1.04485e-05	AD 28:0	AD	38
3	3	228960000	229320000	Intra	3	3-225417850	229125307	4.53668e-06	AD 30:0	AD	38
3	3	228960000	229320000	Intra	3	3-225418990	229126447	1.4461e-05	Total AD	AD	38
4	1	235840000	236200000	Intra	3	1-232494985	236030202	1.50659e-07	PA 24:0	PA
4	1	235840000	236200000	Intra	3	1-232494985	236030202	4.23263e-07	PA 26:0	PA
4	1	235840000	236200000	Intra	3	1-232494985	236030202	7.3727e-06	Total PA	PA
5	2	15560000	15920000	Intra	4	2-15355524	15741673	4.77304e-06	PA 28:0	PA
5	2	15560000	15920000	Intra	4	2-15484994	15873401	1.22e-05	PA 30:0	PA
5	2	15560000	15920000	Intra	4	2-15355509	15741658	1.05e-06	PA 32:0	PA
5	2	15560000	15920000	Intra	4	2-15355509	15741658	4.5531e-06	Total PA	PA
6	4	15600000	15920000	Intra	3	4-14674383	15773378	2.20561e-05	PA 26:0	PA	39
6	4	15600000	15920000	Intra	3	4-14694849	15793092	2.79794e-06	PA 28:0	PA	39
6	4	15600000	15920000	Intra	3	4-14652851	15751922	7.31e-06	PA 30:0	PA	39
7	4	15920000	16240000	Intra	3	4-14980302	16092574	4.4243e-06	PA 28:0	PA	39
7	4	15920000	16240000	Intra	3	4-14954003	16065211	7.22e-06	PA 30:0	PA	39
7	4	15920000	16240000	Intra	3	4-14955237	16066445	8.26082e-06	Total PA	PA	39
8	4	18000000	18360000	Intra	3	4-17059342	18176216	1.06808e-05	PA 28:0	PA
8	4	18000000	18360000	Intra	3	4-17059342	18176216	3.93e-06	PA 30:0	PA
8	4	18000000	18360000	Intra	3	4-17059342	18176216	5.03356e-06	Total PA	PA
9	4	19920000	20280000	Intra	3	4-18941584	20101757	1.04055e-05	PA 28:0	PA
9	4	19920000	20280000	Intra	3	4-18934501	20094674	1.31e-05	PA 30:0	PA
9	4	19920000	20280000	Intra	3	4-18941584	20101757	6.58972e-06	Total PA	PA
10	5	680000	960000	Intra	3	5-761090	795655	8.57983e-06	PA 28:0	PA	42
10	5	680000	960000	Intra	3	5-813197	845273	3.37e-05	PA 32:0	PA	42
10	5	680000	960000	Intra	3	5-808881	840233	1.47512e-05	PA 34:0	PA	42
11	9	129280000	129640000	Intra	4	9-127544707	129465937	2.40943e-06	PA 28:0	PA	48
11	9	129280000	129640000	Intra	4	9-127544707	129465937	1.32e-06	PA 30:0	PA	48
11	9	129280000	129640000	Intra	4	9-127544707	129465937	1.18e-06	PA 32:0	PA	48
11	9	129280000	129640000	Intra	4	9-127544707	129465937	3.8238e-06	Total PA	PA	48
12	9	159440000	159640000	Intra	4	9-156660759	159456192	3.23118e-06	PA 28:0	PA	49
12	9	159440000	159640000	Intra	4	9-156786496	159610459	1.22e-06	PA 30:0	PA	49
12	9	159440000	159640000	Intra	4	9-156660759	159456192	2.19e-05	PA 32:0	PA	49
12	9	159440000	159640000	Intra	4	9-156786496	159610459	1.37458e-06	Total PA	PA	49
13	10	148560000	148920000	Intra	3	10-147334798	148724787	4.81402e-06	PA 26:0	PA
13	10	148560000	148920000	Intra	3	10-147334798	148724787	1.01713e-06	PA 28:0	PA
13	10	148560000	148920000	Intra	3	10-147334616	148724605	7.24414e-06	Total PA	PA
14	4	145080000	145440000	Intra	3	4-142038135	145243073	2.58083e-06	HC 29:0	HC	41
14	4	145080000	145440000	Intra	3	4-142038135	145243073	1.14237e-05	HC 31:0	HC	41
14	4	145080000	145440000	Intra	3	4-142038135	145243073	1.88594e-06	Total HC	HC	41
15	1	8880000	9160000	Intra	3	1-9000403	9041994	7.15307e-07	WE 43:0	WE
15	1	8880000	9160000	Intra	3	1-8930283	8971899	3.07993e-05	WE 45:0	WE
15	1	8880000	9160000	Intra	3	1-8929043	8970660	2.42454e-05	WE 49:0	WE
16	1	16560000	16920000	Intra	4	1-16378881	16753688	5.12924e-06	WE 46:0	WE
16	1	16560000	16920000	Intra	4	1-16434757	16809675	1.61698e-05	WE 48:0	WE
16	1	16560000	16920000	Intra	4	1-16378093	16752900	3.95783e-06	WE 56:0	WE
16	1	16560000	16920000	Intra	4	1-16378881	16753688	7.57566e-06	Total WE	WE
17	1	32760000	33120000	Intra	4	1-32653560	32929875	3.31e-06	WE 44:0	WE
17	1	32760000	33120000	Intra	4	1-32674424	32950576	1.28215e-05	WE 46:0	WE
17	1	32760000	33120000	Intra	4	1-32588455	32863271	3.20232e-05	WE 48:0	WE
17	1	32760000	33120000	Intra	4	1-32674424	32950576	4.6968e-06	Total WE	WE
18	1	39400000	39760000	Intra	3	1-39251534	39591282	3.81126e-05	WE 50:0	WE
18	1	39400000	39760000	Intra	3	1-39259491	39599238	7.32923e-06	WE 52:0	WE
18	1	39400000	39760000	Intra	3	1-39259438	39599185	6.06228e-06	WE 54:0	WE
19	1	166760000	167120000	Intra	4	1-165277110	166936986	2.67517e-05	WE 47:0	WE
19	1	166760000	167120000	Intra	4	1-165274036	166933912	6.85281e-06	WE 48:0	WE
19	1	166760000	167120000	Intra	4	1-165277110	166936986	1.83582e-05	WE 49:0	WE
19	1	166760000	167120000	Intra	4	1-165281626	166941501	3.15616e-05	WE 50:0	WE
20	1	234480000	234680000	Intra	3	1-230989683	234481394	9.58e-06	WE 44:0	WE	35
20	1	234480000	234680000	Intra	3	1-231152457	234643735	6.34381e-06	WE 50:0	WE	35
20	1	234480000	234680000	Intra	3	1-230991477	234483188	1.39604e-05	Total WE	WE	35
21	2	12680000	13040000	Intra	3	2-12608493	12874941	2.94772e-05	WE 47:0	WE
21	2	12680000	13040000	Intra	3	2-12608493	12874941	4.98329e-05	WE 48:0	WE
21	2	12680000	13040000	Intra	3	2-12607802	12874250	6.49033e-06	WE 49:0	WE
22	2	32160000	32520000	Intra	4	2-31460685	32329866	3.06781e-05	WE 46:0	WE
22	2	32160000	32520000	Intra	4	2-31316941	32170407	2.29709e-05	WE 48:0	WE
22	2	32160000	32520000	Intra	4	2-31468462	32337643	2.7851e-05	WE 56:0	WE
22	2	32160000	32520000	Intra	4	2-31460685	32329866	1.32789e-05	Total WE	WE
23	3	3640000	4000000	Intra	4	3-4549063	3819871	6.69955e-06	WE 46:0	WE
23	3	3640000	4000000	Intra	4	3-4533324	3804129	6.74565e-06	WE 48:0	WE
23	3	3640000	4000000	Intra	4	3-4533324	3804129	1.77459e-05	WE 50:0	WE
23	3	3640000	4000000	Intra	4	3-4549063	3819871	5.50372e-06	Total WE	WE
24	3	190800000	191040000	Intra	3	3-188127349	190963965	3.53382e-06	WE 48:0	WE
24	3	190800000	191040000	Intra	3	3-188039541	190866379	4.13479e-05	WE 49:0	WE
24	3	190800000	191040000	Intra	3	3-188080366	190907534	4.91994e-06	WE 52:0	WE
25	4	15920000	16280000	Intra	5	4-14980401	16092673	1.82134e-05	WE 45:0	WE	39
25	4	15920000	16280000	Intra	5	4-14843410	15940024	9.60852e-07	WE 47:0	WE	39
25	4	15920000	16280000	Intra	5	4-14843410	15940024	1.04809e-06	WE 49:0	WE	39
25	4	15920000	16280000	Intra	5	4-14980302	16092574	7.81667e-07	WE 50:0	WE	39
25	4	15920000	16280000	Intra	5	4-14980302	16092574	4.76189e-07	WE 52:0	WE	39
26	4	212520000	212880000	Intra	4	4-209431751	212689087	5.85179e-06	WE 45:0	WE
26	4	212520000	212880000	Intra	4	4-209431751	212689087	7.45944e-06	WE 46:0	WE
26	4	212520000	212880000	Intra	4	4-209355604	212610979	1.23348e-05	WE 47:0	WE
26	4	212520000	212880000	Intra	4	4-209431751	212689087	7.61025e-06	Total WE	WE
27	4	233960000	234320000	Intra	3	4-229642903	234121714	2.20911e-05	WE 45:0	WE
27	4	233960000	234320000	Intra	3	4-229642903	234121714	4.86311e-06	WE 47:0	WE
27	4	233960000	234320000	Intra	3	4-229643021	234121832	3.39811e-05	WE 48:0	WE
28	5	207480000	207840000	Intra	3	5-202257296	207645631	2.29279e-05	WE 46:0	WE	43
28	5	207480000	207840000	Intra	3	5-202258782	207647117	8.4107e-06	WE 48:0	WE	43
28	5	207480000	207840000	Intra	3	5-202247903	207666718	3.81657e-05	Total WE	WE	43
29	5	213680000	214040000	Intra	3	5-208148489	213849816	1.98262e-05	WE 40:0	WE
29	5	213680000	214040000	Intra	3	5-208149449	213850776	3.10542e-05	WE 45:0	WE
29	5	213680000	214040000	Intra	3	5-208149159	213850486	2.77816e-06	Total WE	WE
30	7	130280000	130640000	Intra	3	7-126552049	130462511	4.20198e-05	WE 45:0	WE
30	7	130280000	130640000	Intra	3	7-126552049	130462511	2.03999e-05	WE 47:0	WE
30	7	130280000	130640000	Intra	3	7-126552049	130462511	5.28776e-06	Total WE	WE
31	8	22240000	22600000	Intra	3	8-21771216	22407728	1.97e-05	WE 41:0	WE
31	8	22240000	22600000	Intra	3	8-21786951	22423463	8.54e-07	WE 42:0	WE
31	8	22240000	22600000	Intra	3	8-21786951	22423463	1.08e-06	WE 44:0	WE
32	8	160200000	160560000	Intra	6	8-155181117	160439032	3.23e-05	WE 44:0	WE
32	8	160200000	160560000	Intra	6	8-155167246	160394070	4.32299e-06	WE 46:0	WE
32	8	160200000	160560000	Intra	6	8-155075866	160333626	1.97894e-05	WE 48:0	WE
32	8	160200000	160560000	Intra	6	8-155167517	160394341	5.24994e-06	WE 49:0	WE
32	8	160200000	160560000	Intra	6	8-155167517	160394341	3.08836e-05	WE 50:0	WE
32	8	160200000	160560000	Intra	6	8-155167246	160394070	7.87287e-06	Total WE	WE
33	9	159240000	159600000	Intra	3	9-156625980	159428171	8.62393e-07	WE 52:0	WE	49
33	9	159240000	159600000	Intra	3	9-156625980	159428171	2.61563e-07	WE 54:0	WE	49
33	9	159240000	159600000	Intra	3	9-156625980	159428171	3.41733e-06	WE 56:0	WE	49
34	10	90080000	90440000	Intra	3	10-90069354	90249297	1.37319e-05	WE 40:0	WE
34	10	90080000	90440000	Intra	3	10-90069354	90249297	5.37e-06	WE 42:0	WE
34	10	90080000	90440000	Intra	3	10-90099566	90278525	2.64e-05	WE 44:0	WE
35	1	234480000	234680000	Inter	4	1-231153117	234644395	1.90484e-05	AD 26:0	AD	20
35	1	234480000	234680000	Inter	4	1-230989683	234481394	9.58e-06	WE 44:0	WE	20
35	1	234480000	234680000	Inter	4	1-231152457	234643735	6.34381e-06	WE 50:0	WE	20
35	1	234480000	234680000	Inter	4	1-230991477	234483188	1.39604e-05	Total WE	WE	20
36	3	171960000	172160000	Inter	4	3-169559128	172124216	3.95069e-06	AD 28:0	AD
36	3	171960000	172160000	Inter	4	3-169425035	171986111	5.8289e-06	AD 30:0	AD
36	3	171960000	172160000	Inter	4	3-169559128	172124216	4.12813e-06	FA 28:0	FA
36	3	171960000	172160000	Inter	4	3-169582350	172146403	4.65963e-06	HC 29:0	HC
37	3	191520000	191760000	Inter	4	3-188843959	191678177	5.76442e-05	FA 26:0	FA
37	3	191520000	191760000	Inter	4	3-188859220	191693438	6.74306e-06	FA 28:0	FA
37	3	191520000	191760000	Inter	4	3-188728713	191580282	2.68545e-05	WE 47:0	WE
37	3	191520000	191760000	Inter	4	3-188728686	191580255	1.82759e-05	Total WE	WE
38	3	228960000	229240000	Inter	4	3-225418990	229126447	1.04485e-05	AD 28:0	AD	3
38	3	228960000	229240000	Inter	4	3-225417850	229125307	4.53668e-06	AD 30:0	AD	3
38	3	228960000	229240000	Inter	4	3-225418990	229126447	1.4461e-05	Total AD	AD	3
38	3	228960000	229240000	Inter	4	3-225351507	229053486	2.38e-06	PA 30:0	PA	3
39	4	15760000	16280000	Inter	11	4-14674383	15773378	2.20561e-05	PA 26:0	PA	6 & 7 & 25
39	4	15760000	16280000	Inter	11	4-14694849	15793092	2.79794e-06	PA 28:0	PA	6 & 7 & 25
39	4	15760000	16280000	Inter	11	4-14980302	16092574	4.1624e-06	AD 30:0	AD	6 & 7 & 25
39	4	15760000	16280000	Inter	11	4-14980302	16092574	4.4243e-06	PA 28:0	PA	6 & 7 & 25
39	4	15760000	16280000	Inter	11	4-14954003	16065211	7.22e-06	PA 30:0	PA	6 & 7 & 25
39	4	15760000	16280000	Inter	11	4-14955237	16066445	8.26082e-06	Total PA	PA	6 & 7 & 25
39	4	15760000	16280000	Inter	11	4-14980401	16092673	1.82134e-05	WE 45:0	WE	6 & 7 & 25
39	4	15760000	16280000	Inter	11	4-14843410	15940024	9.60852e-07	WE 47:0	WE	6 & 7 & 25
39	4	15760000	16280000	Inter	11	4-14843410	15940024	1.04809e-06	WE 49:0	WE	6 & 7 & 25
39	4	15760000	16280000	Inter	11	4-14980302	16092574	7.81667e-07	WE 50:0	WE	6 & 7 & 25
39	4	15760000	16280000	Inter	11	4-14980302	16092574	4.76189e-07	WE 52:0	WE	6 & 7 & 25
40	4	77560000	77800000	Inter	4	4-74892213	77638649	1.92034e-05	AD 30:0	AD
40	4	77560000	77800000	Inter	4	4-74941455	77687586	1.83123e-06	Total AD	AD
40	4	77560000	77800000	Inter	4	4-74987755	77753000	8.70321e-06	FA 28:0	FA
40	4	77560000	77800000	Inter	4	4-74922957	77668449	2.23244e-05	Total FA	FA
41	4	145080000	145320000	Inter	4	4-141916449	145125922	1.80902e-06	Total FA	FA	14
41	4	145080000	145320000	Inter	4	4-142038135	145243073	2.58083e-06	HC 29:0	HC	14
41	4	145080000	145320000	Inter	4	4-142038135	145243073	1.14237e-05	HC 31:0	HC	14
41	4	145080000	145320000	Inter	4	4-142038135	145243073	1.88594e-06	Total HC	HC	14
42	5	680000	880000	Inter	4	5-761090	795655	8.57983e-06	PA 28:0	PA	10
42	5	680000	880000	Inter	4	5-813197	845273	3.37e-05	PA 32:0	PA	10
42	5	680000	880000	Inter	4	5-808881	840233	1.47512e-05	PA 34:0	PA	10
42	5	680000	880000	Inter	4	5-650030	687417	2.15059e-05	FA 16:0	FA	10
43	5	207560000	207840000	Inter	4	5-202345737	207737164	1.23391e-05	PA 24:0	PA	28
43	5	207560000	207840000	Inter	4	5-202257296	207645631	2.29279e-05	WE 46:0	WE	28
43	5	207560000	207840000	Inter	4	5-202258782	207647117	8.4107e-06	WE 48:0	WE	28
43	5	207560000	207840000	Inter	4	5-202247903	207666718	3.81657e-05	Total WE	WE	28
44	6	72080000	72400000	Inter	4	6-69426699	72203460	1.09944e-05	AD 28:0	AD
44	6	72080000	72400000	Inter	4	6-69426699	72203460	5.77313e-06	AD 30:0	AD
44	6	72080000	72400000	Inter	4	6-69490567	72267329	2.12002e-06	PA 34:0	PA
44	6	72080000	72400000	Inter	4	6-69480170	72256932	2.65338e-05	PA 36:0	PA
45	6	124600000	124880000	Inter	4	6-121104840	124798934	2.00519e-05	AD 30:0	AD
45	6	124600000	124880000	Inter	4	6-121140162	124711481	2.90564e-05	FA 32:0	FA
45	6	124600000	124880000	Inter	4	6-120996319	124704117	3.56713e-05	HC 29:0	HC
45	6	124600000	124880000	Inter	4	6-120996319	124704117	1.49921e-05	HC 31:0	HC
46	7	173840000	174160000	Inter	4	7-168452940	173964700	6.01845e-06	FA 28:0	FA
46	7	173840000	174160000	Inter	4	7-168452940	173964700	1.93209e-05	Total FA	FA
46	7	173840000	174160000	Inter	4	7-168487858	173984245	2.8836e-05	HC 29:0	HC
46	7	173840000	174160000	Inter	4	7-168526228	174022700	2.35e-05	WE 42:0	WE
47	8	16440000	16800000	Inter	4	8-16191259	16611223	3.71277e-12	AC α-Amyrin	AC	2
47	8	16440000	16800000	Inter	4	8-16191259	16611223	3.08249e-11	AC β-Amyrin	AC	2
47	8	16440000	16800000	Inter	4	8-16191259	16611223	6.51369e-16	Total AC	AC	2
47	8	16440000	16800000	Inter	4	8-16209571	16630093	1.97e-07	AD 32:0	AD	2
48	9	129280000	129640000	Inter	6	9-127510182	129431415	1.69015e-05	Total AD	AD	11
48	9	129280000	129640000	Inter	6	9-127544707	129465937	2.40943e-06	PA 28:0	PA	11
48	9	129280000	129640000	Inter	6	9-127544707	129465937	1.32e-06	PA 30:0	PA	11
48	9	129280000	129640000	Inter	6	9-127544707	129465937	1.18e-06	PA 32:0	PA	11
48	9	129280000	129640000	Inter	6	9-127544707	129465937	3.8238e-06	Total PA	PA	11
48	9	129280000	129640000	Inter	6	9-127553670	129474948	1.0986e-05	HC 27:0	HC	11
49	9	159280000	159640000	Inter	8	9-156764160	159589276	4.18704e-05	AD 30:0	AD	12 & 33
49	9	159280000	159640000	Inter	8	9-156660759	159456192	3.23118e-06	PA 28:0	PA	12 & 33
49	9	159280000	159640000	Inter	8	9-156786496	159610459	1.22e-06	PA 30:0	PA	12 & 33
49	9	159280000	159640000	Inter	8	9-156660759	159456192	2.19e-05	PA 32:0	PA	12 & 33
49	9	159280000	159640000	Inter	8	9-156786496	159610459	1.37458e-06	Total PA	PA	12 & 33
49	9	159280000	159640000	Inter	8	9-156625980	159428171	8.62393e-07	WE 52:0	WE	12 & 33
49	9	159280000	159640000	Inter	8	9-156625980	159428171	2.61563e-07	WE 54:0	WE	12 & 33
49	9	159280000	159640000	Inter	8	9-156625980	159428171	3.41733e-06	WE 56:0	WE	12 & 33
aPA, primary alcohol; FA, fatty acid; HC, hydrocarbon; AD, aldehyde; WE, wax ester; AC, alicyclic
