# Supplementary material for: Integrative multiomic analysis identifies genes associated with cuticular wax biogenesis in adult maize leaves
Source: G3 (Bethesda). 2024 Oct 10;14(12):jkae241. doi: 10.1093/g3journal/jkae241 (PMC11631437; doi:10.1093/g3journal/jkae241)
Supplement: jkae241_Supplementary_Data [file jkae241_supplementary_data.zip › Table_S19_G3-2024-405336.xlsx]

## Sheet: Table S19
Table S19. Candidate genes associated with adult maize leaf cuticular waxes by GWAS hotspot analysis and their associated traits in TWAS and FCT.
Gene ID	Chromosome	Higher confidence candidate gene	Groupa	Plausible candidate gene in Table 1	Hotspot ID	Hotspot class	Trait associated in GWAS hotspot	Number of traits associated in GWAS hotspot	Trait associated and gene rank in TWASb	Number of traits associated in TWAS	Trait associated and gene rank in FCTb	Number of traits associated in FCT	Gene start	Gene end	Gene strand	Maize gene annotation	Rice gene ID	Rice gene annotation	Arabidopsis gene ID	Arabidopsis gene Type	Arabidopsis gene family	Arabidopsis gene annotation	Arabidopsis gene description
ENSRNA049450472	9				11;48	Both	PA 28:0;PA 30:0;PA 32:0;Total PA;Total AD;HC 27:0	6					129430125	129430195	-	NA	NA	NA	NA	NA	NA	NA	NA
ENSRNA049474713	10				13	Intra	PA 26:0;PA 28:0;Total PA	3					148727704	148727947	+	NA	NA	NA	NA	NA	NA	NA	NA
ENSRNA049474986	8				31	Intra	WE 41:0;WE 42:0;WE 44:0	3					22520709	22520810	-	NA	NA	NA	NA	NA	NA	NA	NA
ENSRNA049477136	5				29	Intra	WE 40:0;WE 45:0;Total WE	3					213693607	213693767	+	NA	NA	NA	NA	NA	NA	NA	NA
ENSRNA049478445	9				11;48	Both	PA 28:0;PA 30:0;PA 32:0;Total PA;Total AD;HC 27:0	6					129384277	129384394	+	NA	NA	NA	NA	NA	NA	NA	NA
Zm00001d000466	3				23	Intra	WE 46:0;WE 48:0;WE 50:0;Total WE	4					3985419	3985673	+	NA	NA	NA	NA	NA	NA	NA	NA
Zm00001d000675	3				37	Inter	FA 26:0;FA 28:0;WE 47:0;Total WE	4					191575039	191575825	+	NA	NA	NA	NA	NA	NA	NA	NA
Zm00001d000721	3				3;38	Both	AD 28:0;AD 30:0;Total AD;PA 30:0	4					228983443	228984145	-	NA	NA	NA	NA	NA	NA	NA	NA
Zm00001d000722	3				3	Intra	AD 28:0;AD 30:0;Total AD	3					229259378	229259627	+	NA	NA	NA	NA	NA	NA	NA	NA
Zm00001d001223	7				30	Intra	WE 45:0;WE 47:0;Total WE	3					130589999	130591899	+	NA	NA	NA	NA	NA	NA	NA	NA
Zm00001d001374	6				44	Inter	AD 28:0;AD 30:0;PA 34:0;PA 36:0	4					72182476	72182884	+	NA	NA	NA	NA	NA	NA	NA	NA
Zm00001d001738	5				29	Intra	WE 40:0;WE 45:0;Total WE	3					213830675	213831533	+	NA	NA	NA	NA	NA	NA	NA	NA
Zm00001d001739	5				29	Intra	WE 40:0;WE 45:0;Total WE	3					213836923	213837406	+	NA	NA	NA	NA	NA	NA	NA	NA
Zm00001d002441	2				21	Intra	WE 47:0;WE 48:0;WE 49:0	3					12745249	12759139	-	P-loop containing nucleoside triphosphate hydrolases superfamily protein	Os04g0599650	Note=DNA helicase%2C UvrD/REP type domain containing protein. (Os04t0599650-00);Transcript variants=Os04t0599650-00	NA	NA	NA	NA	NA
Zm00001d002444	2				21	Intra	WE 47:0;WE 48:0;WE 49:0	3					12838775	12841594	-	scramblase-related	Os02g0238500	Note=Similar to scramblase family protein. (Os02t0238500-01);Transcript variants=Os02t0238500-01	AT2G04940	protein_coding	scramblase-related	NA	scramblase-related; FUNCTIONS IN: molecular_function unknown; INVOLVED IN: biological_process unknown; LOCATED IN: mitochondrion, plastid; EXPRESSED IN: 24 plant structures; EXPRESSED DURING: 15 growth stages; CONTAINS InterPro DOMAIN/s: Scramblase (InterPro:IPR005552); Has 427 Blast hits to 416 proteins in 142 species: Archae - 0; Bacteria - 29; Metazoa - 228; Fungi - 113; Plants - 38; Viruses -…
Zm00001d002446	2				21	Intra	WE 47:0;WE 48:0;WE 49:0	3			WE 47:0(14);WE 48:0(43);WE 49:0(11);WE 50:0(22)	4	12874323	12877241	+	WAK53a-OsWAK receptor-like protein kinase	Os04g0599000	Note=Similar to WAK53a - OsWAK receptor-like protein kinase. (Os04t0599000-01)%3BSerine/threonine protein kinase-related domain containing protein. (Os04t0599000-02);Transcript variants=Os04t0599000-01,Os04t0599000-02;CGSNL Gene Symbol=WAK53;CGSNL Gene Name=WALL-ASSOCIATED KINASE GENE 53;Oryzabase Gene Symbol Synonym(s)=OsWAK53%2C OsWAK53a	NA	NA	NA	NA	NA
Zm00001d002447	2				21	Intra	WE 47:0;WE 48:0;WE 49:0	3					12900552	12905101	-	Wall-associated receptor kinase 2	Os04g0598600	Note=Protein kinase%2C catalytic domain domain containing protein. (Os04t0598600-00);Transcript variants=Os04t0598600-00	NA	NA	NA	NA	NA
Zm00001d002448	2				21	Intra	WE 47:0;WE 48:0;WE 49:0	3					12907235	12908021	-	NA	NA	NA	NA	NA	NA	NA	NA
Zm00001d002449	2				21	Intra	WE 47:0;WE 48:0;WE 49:0	3					12914091	12917068	-	Floricaula/leafy-like 2	Os04g0598300	Note=Probable transcription factor%2C Control of inflorescence%2C Flower development (Os04t0598300-01);Transcript variants=Os04t0598300-01;RAP-DB Gene Symbol Synonym(s)=RFL%2C RFL%2C OSL%2C FL%2C APO2%2C APO2/RFL;RAP-DB Gene Name Synonym(s)=FLO-LFY HOMOLOG OF RICE%2C Rice LFY-like gene%2C Probable transcription factor FL%2C RICE FLORICAULA%2C ABERRANT PANICLE ORGANIZATION 2;CGSNL Gene Symbol=RFL;…	AT5G61850	protein_coding	floral meristem identity control protein LEAFY (LFY)	Encodes transcriptional regulator that promotes the transition to flowering.Involved in floral meristem development. LFY is involved in the regulation of AP3 expression, and appears to bring the F-box protein UFO to the AP3 promoter. Amino acids 46-120 define a protein domain that mediates self-interaction.	LEAFY (LFY); CONTAINS InterPro DOMAIN/s: Floricaula/leafy protein (InterPro:IPR002910); Has 1807 Blast hits to 1807 proteins in 277 species: Archae - 0; Bacteria - 0; Metazoa - 736; Fungi - 347; Plants - 385; Viruses - 0; Other Eukaryotes - 339 (source: NCBI BLink).
Zm00001d002450	2				21	Intra	WE 47:0;WE 48:0;WE 49:0	3					12952260	12954772	-	60S ribosomal protein L12-3	Os04g0598200	Note=Similar to 60S ribosomal protein L12. (Os04t0598200-00);Transcript variants=Os04t0598200-00;Oryzabase Gene Name Synonym(s)=Ribosomal protein L12	AT2G37190	protein_coding	Ribosomal protein L11 family protein	NA	Ribosomal protein L11 family protein; FUNCTIONS IN: structural constituent of ribosome, zinc ion binding; INVOLVED IN: response to cold, ribosome biogenesis; LOCATED IN: in 7 components; EXPRESSED IN: 25 plant structures; EXPRESSED DURING: 15 growth stages; CONTAINS InterPro DOMAIN/s: Ribosomal protein L11, C-terminal domain (InterPro:IPR020783), Ribosomal protein L11, N-terminal domain (InterPro…
Zm00001d002451	2				21	Intra	WE 47:0;WE 48:0;WE 49:0	3					12958512	12961105	+	Hydrogen peroxide-induced 1	Os04g0598000	Note=Similar to OSJNba0093F12.14 protein. (Os04t0598000-01);Transcript variants=Os04t0598000-01	AT3G03150	protein_coding	NA	NA	unknown protein; FUNCTIONS IN: molecular_function unknown; INVOLVED IN: biological_process unknown; LOCATED IN: mitochondrion; EXPRESSED IN: 22 plant structures; EXPRESSED DURING: 13 growth stages; BEST Arabidopsis thaliana protein match is: unknown protein (TAIR:AT5G17165.1); Has 39 Blast hits to 39 proteins in 11 species: Archae - 0; Bacteria - 0; Metazoa - 0; Fungi - 0; Plants - 39; Viruses - …
Zm00001d002566	2				5	Intra	PA 28:0;PA 32:0;Total PA	3					15558677	15560080	+	NA	NA	NA	NA	NA	NA	NA	NA
Zm00001d002567	2				5	Intra	PA 28:0;PA 32:0;Total PA	3					15580529	15581290	+	DEAD-box ATP-dependent RNA helicase 30	NA	NA	NA	NA	NA	NA	NA
Zm00001d002568	2				5	Intra	PA 28:0;PA 32:0;Total PA	3					15589097	15589561	+	RING-H2 finger protein ATL2L	Os04g0580800	Note=Zinc finger%2C RING/FYVE/PHD-type domain containing protein. (Os04t0580800-01);Transcript variants=Os04t0580800-01;Oryzabase Gene Symbol Synonym(s)=OsRFPH2-6;Oryzabase Gene Name Synonym(s)=RING finger protein OsRFPH2-6%2C RING-H2 protein 6	NA	NA	NA	NA	NA
Zm00001d002569	2				5	Intra	PA 28:0;PA 32:0;Total PA	3					15639474	15640553	+	OSJNBa0064M23.10 protein; protein	Os04g0580500	Note=Protein of unknown function DUF1191 domain containing protein. (Os04t0580500-01);Transcript variants=Os04t0580500-01	AT1G62981	protein_coding	Protein of unknown function (DUF1191)	NA	Protein of unknown function (DUF1191); FUNCTIONS IN: molecular_function unknown; INVOLVED IN: biological_process unknown; LOCATED IN: endomembrane system; CONTAINS InterPro DOMAIN/s: Protein of unknown function DUF1191 (InterPro:IPR010605); BEST Arabidopsis thaliana protein match is: Protein of unknown function (DUF1191) (TAIR:AT4G22900.1); Has 30201 Blast hits to 17322 proteins in 780 species: A…
Zm00001d002570	2				5	Intra	PA 28:0;PA 32:0;Total PA	3					15641587	15643396	+	SUMO-conjugating enzyme SCE1	Os04g0580400	Note=Similar to Ubiquitin-conjugating enzyme E2 I (EC 6.3.2.19) (Ubiquitin-protein ligase I) (Ubiquitin carrier protein I) (SUMO-1-protein ligase) (SUMO- 1 conjugating enzyme) (Ubiquitin carrier protein 9) (p18). (Os04t0580400-01);Transcript variants=Os04t0580400-01;CGSNL Gene Symbol=UBC3;CGSNL Gene Name=UBIQUITIN-CONJUGATING ENZYME 3;Oryzabase Gene Symbol Synonym(s)=OsUBC3;Oryzabase Gene Name Sy…	NA	NA	NA	NA	NA
Zm00001d002571	2				5	Intra	PA 28:0;PA 32:0;Total PA	3					15662382	15663170	+	NA	NA	NA	NA	NA	NA	NA	NA
Zm00001d002572	2				5	Intra	PA 28:0;PA 32:0;Total PA	3					15665826	15669829	+	Ubiquitin-conjugating enzyme E2 I	Os04g0580400	Note=Similar to Ubiquitin-conjugating enzyme E2 I (EC 6.3.2.19) (Ubiquitin-protein ligase I) (Ubiquitin carrier protein I) (SUMO-1-protein ligase) (SUMO- 1 conjugating enzyme) (Ubiquitin carrier protein 9) (p18). (Os04t0580400-01);Transcript variants=Os04t0580400-01;CGSNL Gene Symbol=UBC3;CGSNL Gene Name=UBIQUITIN-CONJUGATING ENZYME 3;Oryzabase Gene Symbol Synonym(s)=OsUBC3;Oryzabase Gene Name Sy…	NA	NA	NA	NA	NA
Zm00001d002573	2				5	Intra	PA 28:0;PA 30:0;PA 32:0;Total PA	4			PA 28:0(66);PA 32:0(23);Total PA(56)	3	15738092	15739963	+	NA	Os04g0580300	Note=GRAS transcription factor domain containing protein. (Os04t0580300-01);Transcript variants=Os04t0580300-01	AT5G52510	protein_coding	SCARECROW-like 8	NA	SCARECROW-like 8 (SCL8); CONTAINS InterPro DOMAIN/s: Transcription factor GRAS (InterPro:IPR005202); BEST Arabidopsis thaliana protein match is: SCARECROW-like 1 (TAIR:AT1G21450.1); Has 2327 Blast hits to 2305 proteins in 315 species: Archae - 0; Bacteria - 4; Metazoa - 13; Fungi - 36; Plants - 2242; Viruses - 0; Other Eukaryotes - 32 (source: NCBI BLink).
Zm00001d002576	2				5	Intra	PA 28:0;PA 30:0;PA 32:0;Total PA	4					15881659	15882300	+	RING zinc finger protein-like	Os04g0579200	Note=Zinc finger%2C RING/FYVE/PHD-type domain containing protein. (Os04t0579200-01);Transcript variants=Os04t0579200-01	AT1G63840	protein_coding	RING/U-box superfamily protein	NA	RING/U-box superfamily protein; FUNCTIONS IN: zinc ion binding; INVOLVED IN: response to abscisic acid stimulus; LOCATED IN: endomembrane system; EXPRESSED IN: 22 plant structures; EXPRESSED DURING: 13 growth stages; CONTAINS InterPro DOMAIN/s: Zinc finger, RING-type (InterPro:IPR001841), Zinc finger, C3HC4 RING-type (InterPro:IPR018957); BEST Arabidopsis thaliana protein match is: RING/U-box sup…
Zm00001d003103	2				22	Intra	WE 46:0;WE 48:0;WE 56:0;Total WE	4			FA 26:0(9);WE 48:0(73);WE 56:0(39)	3	32308213	32309775	+	F-box protein	NA	NA	AT1G47056	protein_coding	VIER F-box proteine 1	Encodes an F-box protein. Based on genetic analysis appears to be functionally redundant with VFB2,3, and 4. When expression of all 4 genes is reduced plants show defects in growth and reduced expression of auxin response genes.	VIER F-box proteine 1 (VFB1); FUNCTIONS IN: ubiquitin-protein ligase activity; INVOLVED IN: N-terminal protein myristoylation; EXPRESSED IN: stomatal complex, sepal, root, leaf; EXPRESSED DURING: seedling growth; CONTAINS InterPro DOMAIN/s: F-box domain, cyclin-like (InterPro:IPR001810), F-box domain, Skp2-like (InterPro:IPR022364); BEST Arabidopsis thaliana protein match is: VIER F-box proteine …
Zm00001d003104	2	Yes	Group3		22	Intra	WE 46:0;WE 48:0;WE 56:0;Total WE	4	Total FA(50);HC 23:0(47)	2	FA 26:0(51);Total WE(11);WE 44:0(27);WE 46:0(28)	4	32315043	32316371	-	Protein binding protein	Os04g0505200	Note=Similar to Protein binding protein. (Os04t0505200-01)%3BLeucine-rich repeat%2C plant specific containing protein. (Os04t0505200-02)%3BSimilar to Protein binding protein. (Os04t0505200-03);Transcript variants=Os04t0505200-01,Os04t0505200-02,Os04t0505200-03	AT1G49750	protein_coding	Leucine-rich repeat (LRR) family protein	NA	Leucine-rich repeat (LRR) family protein; LOCATED IN: chloroplast; EXPRESSED IN: 22 plant structures; EXPRESSED DURING: 13 growth stages; CONTAINS InterPro DOMAIN/s: Leucine-rich repeat (InterPro:IPR001611); BEST Arabidopsis thaliana protein match is: Leucine-rich repeat (LRR) family protein (TAIR:AT3G19320.1); Has 196117 Blast hits to 67164 proteins in 2660 species: Archae - 391; Bacteria - 3519…
Zm00001d003106	2				22	Intra	WE 46:0;WE 56:0;Total WE	3					32427063	32432492	+	AY103944;<e5><ca>: similar to Arabidopsis poly(A) binding protein 8	Os04g0504800	Note=Similar to Poly(A)-binding protein. (Os04t0504800-01)%3BSimilar to polyadenylate-binding protein 2. (Os04t0504800-02)%3BSimilar to polyadenylate-binding protein 2. (Os04t0504800-03);Transcript variants=Os04t0504800-01,Os04t0504800-02,Os04t0504800-03;Oryzabase Gene Symbol Synonym(s)=OsPABPC3%2C PABPC3	AT1G49760	protein_coding	poly(A) binding protein 8	polyadenylate-binding protein, putative / PABP, putative, similar to poly(A)-binding protein GB:AAF66825 GI:7673359 from (Nicotiana tabacum). Highly and ubiquitously expressed. Member of the class II PABP family.	poly(A) binding protein 8 (PAB8); FUNCTIONS IN: RNA binding, translation initiation factor activity; INVOLVED IN: response to cadmium ion; EXPRESSED IN: 24 plant structures; EXPRESSED DURING: 15 growth stages; CONTAINS InterPro DOMAIN/s: Polyadenylate-binding protein/Hyperplastic disc protein (InterPro:IPR002004), RNA recognition motif, RNP-1 (InterPro:IPR000504), Polyadenylate binding protein, h…
Zm00001d003107	2				22	Intra	WE 46:0;WE 56:0;Total WE	3					32462211	32463192	+	NA	Os04g0504200	Note=Conserved hypothetical protein. (Os04t0504200-01);Transcript variants=Os04t0504200-01	AT4G15140	protein_coding	NA	NA	unknown protein; Has 26 Blast hits to 26 proteins in 10 species: Archae - 0; Bacteria - 0; Metazoa - 0; Fungi - 0; Plants - 26; Viruses - 0; Other Eukaryotes - 0 (source: NCBI BLink).
Zm00001d003108	2				22	Intra	WE 46:0;WE 56:0;Total WE	3			AD 32:0(71)	1	32464010	32470101	-	aprt1;adenine phosphoribosyltransferase1:	Os04g0504000	Note=Similar to Adenine phosphoribosyltransferase form 2. (Os04t0504000-01);Transcript variants=Os04t0504000-01;CGSNL Gene Symbol=APT2;CGSNL Gene Name=ADENINE PHOSPHORIBOSYL TRANSFERASE 2;Oryzabase Gene Symbol Synonym(s)=OsAPT2%2C APRT;Oryzabase Gene Name Synonym(s)=adenine phosphoribosyl transferase%2C adenine phosphoribosyltransferase	AT1G80050	protein_coding	adenine phosphoribosyl transferase 2	Encodes an adenosine phosphoribosyl transferase(E.C:2.4.2.7), a constitutively expressed enzyme involved in the one-step salvage of adenine to AMP. This isozyme has high affinity for cytokinins and is likely to be localized to the cytosol.	adenine phosphoribosyl transferase 2 (APT2); FUNCTIONS IN: phosphate transmembrane transporter activity, adenine phosphoribosyltransferase activity; INVOLVED IN: adenine salvage; LOCATED IN: cytosol, plasma membrane; EXPRESSED IN: 21 plant structures; EXPRESSED DURING: 13 growth stages; CONTAINS InterPro DOMAIN/s: Adenine phosphoribosyl transferase (InterPro:IPR005764), Phosphoribosyltransferase …
Zm00001d007997	8				2;47	Both	AC α-Amyrin;AC β-Amyrin;Total AC;AD 32:0	4			AC α-Amyrin(5);AC β-Amyrin(5);Total AC(5)	3	16470428	16470965	+	NA	NA	NA	NA	NA	NA	NA	NA
Zm00001d008003	8				31	Intra	WE 41:0;WE 42:0;WE 44:0	3					22354733	22355817	+	NA	NA	NA	NA	NA	NA	NA	NA
Zm00001d008668	8				2;47	Both	AC α-Amyrin;AC β-Amyrin;Total AC;AD 32:0	4			AC α-Amyrin(3);AC β-Amyrin(3);Total AC(3);Total wax(8)	4	16496333	16497172	-	NA	NA	NA	NA	NA	NA	NA	NA
Zm00001d008669	8	Yes	Group1		2;47	Both	AC α-Amyrin;AC β-Amyrin;Total AC;AD 32:0	4	AC α-Amyrin(2);AC β-Amyrin(2);Total AC(1);AD 32:0(6);PA 32:0(36);PA 36:0(10);Total wax(7)	7	AC α-Amyrin(1);AC β-Amyrin(1);Total AC(1);AD 32:0(1);Total AD(28);PA 32:0(69);PA 36:0(25);Total wax(1)	8	16558205	16558516	+	Histone H4	Os05g0466600	Note=Similar to Histone H4. (Os05t0466600-01);Transcript variants=Os05t0466600-01	NA	NA	NA	NA	NA
Zm00001d008671	8				2;47	Both	AC α-Amyrin;AC β-Amyrin;Total AC;AD 32:0	4			AC α-Amyrin(4);AC β-Amyrin(4);Total AC(2);Total wax(10)	4	16753262	16778656	+	Cycloartenol synthase	NA	NA	AT2G07050	protein_coding	cycloartenol synthase 1	Involved in the biosynthesis of brassinosteroids. Catalyzes the reaction from epoxysqualene to cycloartenol.	cycloartenol synthase 1 (CAS1); FUNCTIONS IN: cycloartenol synthase activity; INVOLVED IN: pentacyclic triterpenoid biosynthetic process, thylakoid membrane organization, pollen development; LOCATED IN: vacuole; EXPRESSED IN: 24 plant structures; EXPRESSED DURING: 13 growth stages; CONTAINS InterPro DOMAIN/s: Terpene synthase, conserved site (InterPro:IPR002365), Terpenoid cylases/protein prenylt…
Zm00001d008672	8				2;47	Both	AC α-Amyrin;AC β-Amyrin;Total AC;AD 32:0	4			Total AC(8)	1	16791141	16796019	+	Cycloartenol synthase	NA	NA	AT2G07050	protein_coding	cycloartenol synthase 1	Involved in the biosynthesis of brassinosteroids. Catalyzes the reaction from epoxysqualene to cycloartenol.	cycloartenol synthase 1 (CAS1); FUNCTIONS IN: cycloartenol synthase activity; INVOLVED IN: pentacyclic triterpenoid biosynthetic process, thylakoid membrane organization, pollen development; LOCATED IN: vacuole; EXPRESSED IN: 24 plant structures; EXPRESSED DURING: 13 growth stages; CONTAINS InterPro DOMAIN/s: Terpene synthase, conserved site (InterPro:IPR002365), Terpenoid cylases/protein prenylt…
Zm00001d008840	8				31	Intra	WE 41:0;WE 42:0;WE 44:0	3					22302991	22303302	-	NA	NA	NA	NA	NA	NA	NA	NA
Zm00001d008841	8				31	Intra	WE 41:0;WE 42:0;WE 44:0	3					22307488	22307982	-	17.8 kDa class II heat shock protein	Os01g0184100	Note=Similar to 17.5 kDa class II heat shock protein. (Os01t0184100-01);Transcript variants=Os01t0184100-01;CGSNL Gene Symbol=HSP18.0-CII;CGSNL Gene Name=18.0 KDA CLASS II HEAT SHOCK PROTEIN;Oryzabase Gene Symbol Synonym(s)=OsHSP18.0-CII%2C Oshsp18.0-CII%2C OsHSP18.0%2C OsHSP18.2;Oryzabase Gene Name Synonym(s)=18.0 kDa class II heat shock protein	AT5G12020	protein_coding	17.6 kDa class II heat shock protein	NA	17.6 kDa class II heat shock protein (HSP17.6II); CONTAINS InterPro DOMAIN/s: Heat shock protein Hsp20 (InterPro:IPR002068), HSP20-like chaperone (InterPro:IPR008978); BEST Arabidopsis thaliana protein match is: heat shock protein 17.6A (TAIR:AT5G12030.1); Has 1807 Blast hits to 1807 proteins in 277 species: Archae - 0; Bacteria - 0; Metazoa - 736; Fungi - 347; Plants - 385; Viruses - 0; Other Eu…
Zm00001d008842	8				31	Intra	WE 41:0;WE 42:0;WE 44:0	3			WE 42:0(9);WE 44:0(14)	2	22389776	22391675	-	Protein indeterminate-domain 11	Os01g0195000	Note=Zinc finger%2C C2H2-type domain containing protein. (Os01t0195000-01);Transcript variants=Os01t0195000-01;Oryzabase Gene Symbol Synonym(s)=OsIDD2;Oryzabase Gene Name Synonym(s)=indeterminate domain 2	NA	NA	NA	NA	NA
Zm00001d008843	8				31	Intra	WE 41:0;WE 42:0;WE 44:0	3					22462215	22462577	-	Grx_A2-glutaredoxin subgroup III	Os05g0198200	Note=Thioredoxin fold domain containing protein. (Os05t0198200-00);Transcript variants=Os05t0198200-00;CGSNL Gene Symbol=GRX16;CGSNL Gene Name=GLUTAREDOXIN 16;Oryzabase Gene Symbol Synonym(s)=OsGRX16;Oryzabase Gene Name Synonym(s)=glutaredoxin 16	AT4G33040	protein_coding	Thioredoxin superfamily protein	NA	Thioredoxin superfamily protein; FUNCTIONS IN: electron carrier activity, protein disulfide oxidoreductase activity; INVOLVED IN: cell redox homeostasis; LOCATED IN: cellular_component unknown; EXPRESSED IN: 23 plant structures; EXPRESSED DURING: 13 growth stages; CONTAINS InterPro DOMAIN/s: Glutaredoxin-like, plant II (InterPro:IPR011905), Thioredoxin fold (InterPro:IPR012335), Glutaredoxin (Int…
Zm00001d008844	8				31	Intra	WE 41:0;WE 42:0;WE 44:0	3					22463844	22465698	+	NA	NA	NA	NA	NA	NA	NA	NA
Zm00001d008845	8				31	Intra	WE 41:0;WE 42:0;WE 44:0	3					22488359	22489932	-	Pre-mRNA-processing-splicing factor 8A	NA	NA	NA	NA	NA	NA	NA
Zm00001d008846	8	Yes	Group1		31	Intra	WE 41:0;WE 42:0;WE 44:0	3	WE 41:0(25)	1	HC 23:0(69);WE 41:0(55)	2	22494318	22500453	+	Glutaminyl-tRNA synthetase	Os01g0185200	Note=Similar to glutaminyl-tRNA synthetase. (Os01t0185200-01)%3BSimilar to glutaminyl-tRNA synthetase. (Os01t0185200-02)%3BGlutaminyl-tRNA synthetase%2C class Ic domain containing protein. (Os01t0185200-03);Transcript variants=Os01t0185200-01,Os01t0185200-02,Os01t0185200-03	AT1G25350	protein_coding	glutamine-tRNA ligase, putative / glutaminyl-tRNA synthetase, putative / GlnRS, putative	NA	ovule abortion 9 (OVA9); FUNCTIONS IN: glutamine-tRNA ligase activity; INVOLVED IN: glutamyl-tRNA aminoacylation, translation, ovule development; LOCATED IN: cytosol; EXPRESSED IN: 25 plant structures; EXPRESSED DURING: 13 growth stages; CONTAINS InterPro DOMAIN/s: Aminoacyl-tRNA synthetase, class I, conserved site (InterPro:IPR001412), Glutamyl/glutaminyl-tRNA synthetase, class Ic, alpha-bundle …
Zm00001d008847	8				31	Intra	WE 41:0;WE 42:0;WE 44:0	3					22501898	22508623	-	nfd110;nucleosome/chromatin assembly factor D110:	Os01g0184900	Note=Similar to SSRP1 protein. (Os01t0184900-01)%3BSimilar to SSRP1 protein. (Os01t0184900-02);Transcript variants=Os01t0184900-01,Os01t0184900-02;Oryzabase Gene Symbol Synonym(s)=BIP104;Oryzabase Gene Name Synonym(s)=brassinosteroid receptor kinase (BRI1)-interacting protein 104%2C BRI1-interacting protein 104%2C brassinosteroid receptor kinase-interacting protein 104	AT3G28730	protein_coding	high mobility group	encodes a component of the FAcilitates Chromatin Transcription (FACT) complex, SSRP1. Along with STP16 binds to the promoter of FLC.	high mobility group (HMG); CONTAINS InterPro DOMAIN/s: Structure-specific recognition protein (InterPro:IPR000969), High mobility group, superfamily (InterPro:IPR009071), High mobility group, HMG1/HMG2 (InterPro:IPR000910); BEST Arabidopsis thaliana protein match is: high mobility group B1 (TAIR:AT3G51880.2); Has 8066 Blast hits to 7188 proteins in 653 species: Archae - 0; Bacteria - 14; Metazoa …
Zm00001d008849	8				31	Intra	WE 41:0;WE 42:0;WE 44:0	3					22523652	22525826	+	OSJNBa0089E12.13 protein; protein	NA	NA	NA	NA	NA	NA	NA
Zm00001d008850	8				31	Intra	WE 41:0;WE 42:0;WE 44:0	3					22545576	22546424	-	Late embryogenesis abundant (LEA) hydroxyproline-rich glycoprotein family	Os01g0195400	Note=Harpin-induced 1 domain containing protein. (Os01t0195400-00);Transcript variants=Os01t0195400-00	AT1G17620	protein_coding	Late embryogenesis abundant (LEA) hydroxyproline-rich glycoprotein family	NA	Late embryogenesis abundant (LEA) hydroxyproline-rich glycoprotein family; FUNCTIONS IN: molecular_function unknown; INVOLVED IN: biological_process unknown; LOCATED IN: plasma membrane; EXPRESSED IN: 23 plant structures; EXPRESSED DURING: 13 growth stages; CONTAINS InterPro DOMAIN/s: Late embryogenesis abundant protein, group 2 (InterPro:IPR004864); BEST Arabidopsis thaliana protein match is: un…
Zm00001d008851	8				31	Intra	WE 41:0;WE 42:0;WE 44:0	3					22553593	22556240	+	Density-regulated protein	Os01g0195500	Note=Translation initiation factor SUI1 domain containing protein. (Os01t0195500-01);Transcript variants=Os01t0195500-01	AT5G11900	protein_coding	Translation initiation factor SUI1 family protein	NA	Translation initiation factor SUI1 family protein; FUNCTIONS IN: translation initiation factor activity; INVOLVED IN: translational initiation; LOCATED IN: cellular_component unknown; EXPRESSED IN: 23 plant structures; EXPRESSED DURING: 13 growth stages; CONTAINS InterPro DOMAIN/s: Translation initiation factor SUI1 (InterPro:IPR001950), Density-regulated protein DRP1 (InterPro:IPR005873); Has 30…
Zm00001d008852	8				31	Intra	WE 41:0;WE 42:0;WE 44:0	3					22556673	22558403	-	NA	NA	NA	NA	NA	NA	NA	NA
Zm00001d008853	8				31	Intra	WE 41:0;WE 42:0;WE 44:0	3					22586868	22590558	-	Putative HLH DNA-binding domain superfamily protein	Os01g0196300	Note=Basic helix-loop-helix (bHLH) transcription factor%2C Diterpenoid phytoalexin factor%2C Biosynthesis of diterpenoid phytoalexins%2C Stress response (Os01t0196300-01);Transcript variants=Os01t0196300-01;RAP-DB Gene Symbol Synonym(s)=DPF%2C OsbHLH025;RAP-DB Gene Name Synonym(s)=DITERPENOID PHYTOALEXIN FACTOR%2C basic helix-loop-helix protein 025;Oryzabase Gene Symbol Synonym(s)=OsbHLH025;Oryza…	AT5G56960	protein_coding	basic helix-loop-helix (bHLH) DNA-binding family protein	NA	basic helix-loop-helix (bHLH) DNA-binding family protein; FUNCTIONS IN: DNA binding, sequence-specific DNA binding transcription factor activity; INVOLVED IN: response to chitin, regulation of transcription; LOCATED IN: nucleus; CONTAINS InterPro DOMAIN/s: Helix-loop-helix DNA-binding domain (InterPro:IPR001092), Helix-loop-helix DNA-binding (InterPro:IPR011598); BEST Arabidopsis thaliana protein…
Zm00001d011732	8				32	Intra	WE 46:0;WE 48:0;WE 49:0;WE 50:0;Total WE	5					160220321	160223281	-	nad2;NADH dehydrogenase2: vegetative meristem cDNA 7C02A11	Os01g0720300	Note=NADH-ubiquinone oxidoreductase 20 kDa subunit%2C mitochondrial precursor (EC 1.6.5.3) (EC 1.6.99.3) (Complex I-20KD) (CI-20KD). (Os01t0720300-00);Transcript variants=Os01t0720300-00	NA	NA	NA	NA	NA
Zm00001d011733	8				32	Intra	WE 46:0;WE 48:0;WE 49:0;WE 50:0;Total WE	5					160221097	160221168	-	NA	NA	NA	NA	NA	NA	NA	NA
Zm00001d011734	8				32	Intra	WE 46:0;WE 48:0;WE 49:0;WE 50:0;Total WE	5					160235115	160235972	-	Inorganic pyrophosphatase 1	Os01g0720400	Note=HAD-superfamily subfamily IB hydrolase%2C hypothetical 1 protein. (Os01t0720400-01);Transcript variants=Os01t0720400-01;Oryzabase Gene Symbol Synonym(s)=OsACP1;Oryzabase Gene Name Synonym(s)=acid phosphatase 1	AT1G17710	protein_coding	Pyridoxal phosphate phosphatase-related protein	Encodes a phosphoethanolamine/phosphocholine phosphatase. It is likely to be involved in the liberation of inorganic phosphate from intracellular sources. Expression is upregulated in the shoot of cax1/cax3 mutant.	Pyridoxal phosphate phosphatase-related protein; FUNCTIONS IN: phosphatase activity; INVOLVED IN: metabolic process; EXPRESSED IN: 9 plant structures; EXPRESSED DURING: L mature pollen stage, M germinated pollen stage, 4 anthesis, petal differentiation and expansion stage; CONTAINS InterPro DOMAIN/s: Pyridoxal phosphate phosphatase, PHOSPHO2 (InterPro:IPR016965), HAD-superfamily hydrolase, subfam…
Zm00001d011735	8				32	Intra	WE 44:0;WE 46:0;WE 48:0;WE 49:0;WE 50:0;Total WE	6					160278127	160279059	+	sat1;serine acetyltransferase1:	NA	NA	AT5G56760	protein_coding	serine acetyltransferase 1;1	Encodes a cytosolic serine O-acetyltransferase involved in sulfur assimilation and cysteine biosynthesis. Expressed in the vascular system.	serine acetyltransferase 1;1 (SERAT1;1); FUNCTIONS IN: serine O-acetyltransferase activity; INVOLVED IN: cysteine biosynthetic process from serine; LOCATED IN: cytosol; EXPRESSED IN: 26 plant structures; EXPRESSED DURING: 15 growth stages; CONTAINS InterPro DOMAIN/s: Hexapeptide transferase, conserved site (InterPro:IPR018357), Serine O-acetyltransferase (InterPro:IPR005881), Trimeric LpxA-like (…
Zm00001d011736	8				32	Intra	WE 44:0;WE 46:0;WE 48:0;WE 49:0;WE 50:0;Total WE	6					160338061	160339605	+	NA	Os01g0721800	Note=Protein kinase-like domain containing protein. (Os01t0721800-01);Transcript variants=Os01t0721800-01	NA	NA	NA	NA	NA
Zm00001d011737	8				32	Intra	WE 44:0;WE 46:0;WE 48:0;WE 49:0;WE 50:0;Total WE	6					160377553	160379112	-	NA	Os01g0721800	Note=Protein kinase-like domain containing protein. (Os01t0721800-01);Transcript variants=Os01t0721800-01	NA	NA	NA	NA	NA
Zm00001d011738	8				32	Intra	WE 44:0;WE 46:0;WE 48:0;WE 49:0;WE 50:0;Total WE	6			Total WE(59);WE 46:0(29);WE 49:0(59)	3	160386965	160392640	+	Probable acyl-[acyl-carrier-protein]--UDP-N-acetylglucosamine O-acyltransferase mitochondrial	Os01g0722100	Note=Bacterial transferase hexapeptide repeat domain containing protein. (Os01t0722100-01);Transcript variants=Os01t0722100-01	AT4G29540	protein_coding	bacterial transferase hexapeptide repeat-containing protein	Encodes a UDP-N-acetylglucosamine acyltransferase.	bacterial transferase hexapeptide repeat-containing protein; FUNCTIONS IN: acyl-[acyl-carrier-protein]-UDP-N-acetylglucosamine O-acyltransferase activity, transferase activity; INVOLVED IN: lipid biosynthetic process; EXPRESSED IN: 7 plant structures; EXPRESSED DURING: 6 growth stages; CONTAINS InterPro DOMAIN/s: Trimeric LpxA-like (InterPro:IPR011004), Bacterial transferase hexapeptide repeat (I…
Zm00001d011739	8				32	Intra	WE 44:0;WE 46:0;WE 48:0;WE 49:0;WE 50:0;Total WE	6					160432796	160433990	+	Putative MYB DNA-binding domain superfamily protein	Os01g0722300	Note=Myb transcription factor domain containing protein. (Os01t0722300-01);Transcript variants=Os01t0722300-01	NA	NA	NA	NA	NA
Zm00001d011740	8				32	Intra	WE 44:0;WE 46:0;WE 48:0;WE 49:0;WE 50:0;Total WE	6			Total AD(74);Total WE(10);WE 44:0(8);WE 46:0(8);WE 47:0(78);WE 48:0(38);WE 49:0(66)	7	160440621	160442292	+	Senescence-associated protein 12	Os01g0723100	Note=Senescence-associated family protein. (Os01t0723100-01);Transcript variants=Os01t0723100-01	AT3G21590	protein_coding	Senescence/dehydration-associated protein-related	NA	Senescence/dehydration-associated protein-related; CONTAINS InterPro DOMAIN/s: Senescence/spartin-associated (InterPro:IPR009686); BEST Arabidopsis thaliana protein match is: Senescence/dehydration-associated protein-related (TAIR:AT4G15450.1); Has 120 Blast hits to 120 proteins in 17 species: Archae - 0; Bacteria - 0; Metazoa - 0; Fungi - 0; Plants - 120; Viruses - 0; Other Eukaryotes - 0 (sourc…
Zm00001d011741	8				32	Intra	WE 44:0;WE 46:0;WE 48:0;WE 49:0;WE 50:0;Total WE	6					160442324	160444345	-	40S ribosomal protein S24	Os01g0723200	Note=Similar to 40S ribosomal protein S19-like. (Os01t0723200-01);Transcript variants=Os01t0723200-01;Oryzabase Gene Name Synonym(s)=Ribosomal protein S24	AT3G04920	protein_coding	Ribosomal protein S24e family protein	NA	Ribosomal protein S24e family protein; FUNCTIONS IN: structural constituent of ribosome, nucleotide binding; INVOLVED IN: translation, ribosome biogenesis; LOCATED IN: in 7 components; EXPRESSED IN: 26 plant structures; EXPRESSED DURING: 13 growth stages; CONTAINS InterPro DOMAIN/s: Ribosomal protein S24e (InterPro:IPR001976), Nucleotide-binding, alpha-beta plait (InterPro:IPR012677), Ribosomal S…
Zm00001d011742	8				32	Intra	WE 44:0;WE 46:0;WE 48:0;WE 49:0;WE 50:0;Total WE	6					160445596	160459263	-	SUPPRESSOR OF ABI3-5	Os02g0167500	Note=RNA recognition motif domain domain containing protein. (Os02t0167500-01);Transcript variants=Os02t0167500-01	AT3G54230	protein_coding	suppressor of abi3-5	Encodes a splicing factor SUA (suppressor of abi3-5), homologous to the human protein RBM5. Controls alternative splicing of the developmental regulator ABI3.	suppressor of abi3-5 (SUA); FUNCTIONS IN: zinc ion binding, nucleotide binding, nucleic acid binding; INVOLVED IN: nuclear mRNA splicing, via spliceosome; LOCATED IN: nucleus; EXPRESSED IN: 23 plant structures; EXPRESSED DURING: 14 growth stages; CONTAINS InterPro DOMAIN/s: RNA recognition motif, RNP-1 (InterPro:IPR000504), Nucleotide-binding, alpha-beta plait (InterPro:IPR012677), D111/G-patch (…
Zm00001d012810	5				10;42	Both	PA 28:0;PA 32:0;PA 34:0;FA 16:0	4			FA 16:0(12)	1	684894	687528	+	sig6;sigma-like factor6:	Os08g0242800	Note=Similar to Sigma factor SIG6. (Os08t0242800-01)%3BSimilar to Sigma factor SIG6. (Os08t0242800-02);Transcript variants=Os08t0242800-01,Os08t0242800-02;CGSNL Gene Symbol=SIG6;CGSNL Gene Name=SIGMA FACTOR 6;Oryzabase Gene Symbol Synonym(s)=OsSIG6%2C OsSig6;Oryzabase Gene Name Synonym(s)=Sigma factor SIG6	AT2G36990	protein_coding	RNApolymerase sigma-subunit F	Encodes a general sigma factor in chloroplasts and is probably responsible for the recognition of sigma 70 type standard bacteria-type multi-subunit RNA polymerase (PEP) promoters in young cotyledons. It is a substrate for regulatory phosphorylation by cpCK2, a nuclear-coded plastid-targeted casein kinase 2, that has been implicated as a key component in plant sigma factor phosphorylation and tra…	RNApolymerase sigma-subunit F (SIGF); CONTAINS InterPro DOMAIN/s: RNA polymerase sigma factor, region 2 (InterPro:IPR013325), Winged helix-turn-helix transcription repressor DNA-binding (InterPro:IPR011991), RNA polymerase sigma-70 region 3 (InterPro:IPR007624), RNA polymerase sigma-70 (InterPro:IPR014284), RNA polymerase sigma factor, region 3/4 (InterPro:IPR013324), RNA polymerase sigma factor,…
Zm00001d012811	5				10;42	Both	PA 28:0;PA 32:0;PA 34:0;FA 16:0	4					688154	696271	+	La-related protein 1C	Os03g0859300	Note=Similar to La domain containing protein%2C expressed. (Os03t0859300-01)%3BWinged helix repressor DNA-binding domain containing protein. (Os03t0859300-02);Transcript variants=Os03t0859300-01,Os03t0859300-02	AT4G35890	protein_coding	winged-helix DNA-binding transcription factor family protein	Encodes a cytoplasmic LAM domain containing protein that is involved in leaf senescence.	winged-helix DNA-binding transcription factor family protein; LOCATED IN: chloroplast; EXPRESSED IN: 25 plant structures; EXPRESSED DURING: 15 growth stages; CONTAINS InterPro DOMAIN/s: Winged helix-turn-helix transcription repressor DNA-binding (InterPro:IPR011991), RNA-binding protein Lupus La (InterPro:IPR006630); BEST Arabidopsis thaliana protein match is: winged-helix DNA-binding transcripti…
Zm00001d012812	5				10;42	Both	PA 28:0;PA 32:0;PA 34:0;FA 16:0	4					696779	701482	+	Pentatricopeptide repeat-containing protein	Os02g0625100	Note=Hypothetical conserved gene. (Os02t0625100-00);Transcript variants=Os02t0625100-00	NA	NA	NA	NA	NA
Zm00001d012813	5				10;42	Both	PA 28:0;PA 32:0;PA 34:0;FA 16:0	4					703106	704530	+	DUF3475 domain protein	Os03g0858600	Note=Protein of unknown function DUF668 family protein. (Os03t0858600-01);Transcript variants=Os03t0858600-01	AT5G51670	protein_coding	Protein of unknown function (DUF668)	NA	Protein of unknown function (DUF668); INVOLVED IN: biological_process unknown; LOCATED IN: chloroplast; EXPRESSED IN: inflorescence meristem, hypocotyl, root, flower; EXPRESSED DURING: petal differentiation and expansion stage; CONTAINS InterPro DOMAIN/s: Protein of unknown function DUF668 (InterPro:IPR007700), Protein of unknown function DUF3475 (InterPro:IPR021864); BEST Arabidopsis thaliana pr…
Zm00001d012814	5				10;42	Both	PA 28:0;PA 32:0;PA 34:0;FA 16:0	4					720146	720610	+	NA	Os03g0858200	Note=Conserved hypothetical protein. (Os03t0858200-01);Transcript variants=Os03t0858200-01	NA	NA	NA	NA	NA
Zm00001d012815	5				10;42	Both	PA 28:0;PA 32:0;PA 34:0;FA 16:0	4			Total PA(47)	1	776419	787466	+	Protein EXPORTIN 1A	Os03g0858100	Note=Similar to CRM1 protein (Fragment). (Os03t0858100-01)%3BSimilar to predicted protein. (Os03t0858100-02);Transcript variants=Os03t0858100-01,Os03t0858100-02	AT3G03110	protein_coding	exportin 1B	Encodes a member of the exportin family (XPO1B)which function as receptors for nuclear transport.Along with XPO1A involved in the development of male and female gametophytes.	exportin 1B (XPO1B); FUNCTIONS IN: protein transporter activity, binding; INVOLVED IN: pollen germination, protein import into nucleus, docking, pollen tube growth, embryo sac development, pollen development; LOCATED IN: nucleus, nuclear pore, cytoplasm; EXPRESSED IN: 24 plant structures; EXPRESSED DURING: 14 growth stages; CONTAINS InterPro DOMAIN/s: Importin-beta, N-terminal (InterPro:IPR001494…
Zm00001d012816	5				10;42	Both	PA 28:0;PA 32:0;PA 34:0;FA 16:0	4			PA 26:0(46);PA 28:0(9);PA 30:0(56);PA 32:0(16);PA 34:0(63);Total PA(21)	6	789953	792448	+	Probable carbohydrate esterase	Os03g0857500	Note=Protein of unknown function DUF303%2C acetylesterase putative domain containing protein. (Os03t0857500-01)%3BSimilar to H0201G08.9 protein. (Os03t0857500-02);Transcript variants=Os03t0857500-01,Os03t0857500-02	AT4G34215	protein_coding	Domain of unknown function (DUF303)	Encodes a member of the SGNH-hydrolase superfamily of enzymes. The enzymes of the SGNH-hydrolase superfamily facilitate the hydrolysis of ester, thioester and amide bonds in a range of substrates including complex polysaccharides, lysophospholipids, acyl-CoA esters and other compounds.	Domain of unknown function (DUF303) ; CONTAINS InterPro DOMAIN/s: Protein of unknown function DUF303, acetylesterase putative (InterPro:IPR005181); BEST Arabidopsis thaliana protein match is: Domain of unknown function (DUF303) (TAIR:AT3G53010.1); Has 345 Blast hits to 345 proteins in 104 species: Archae - 2; Bacteria - 231; Metazoa - 0; Fungi - 0; Plants - 88; Viruses - 0; Other Eukaryotes - 24 …
Zm00001d012817	5				10;42	Both	PA 28:0;PA 32:0;PA 34:0;FA 16:0	4			PA 34:0(49)	1	834692	841621	-	Sucrose nonfermenting 4-like protein	Os03g0856400	Note=Similar to Protein kinase AKINbetagamma-2. (Os03t0856400-01)%3BSimilar to Protein kinase AKINbetagamma-2. (Os03t0856400-02);Transcript variants=Os03t0856400-01,Os03t0856400-02;Oryzabase Gene Symbol Synonym(s)=OsCBSX8;Oryzabase Gene Name Synonym(s)=cystathionine b-synthase domain containing protein OsCBSX8%2C CBS domain containing protein OsCBSX8	AT1G09020	protein_coding	homolog of yeast sucrose nonfermenting 4	putative activator subunit of SNF1-related protein kinase	homolog of yeast sucrose nonfermenting 4 (SNF4); CONTAINS InterPro DOMAIN/s: Cystathionine beta-synthase, core (InterPro:IPR000644); BEST Arabidopsis thaliana protein match is: 5'-AMP-activated protein kinase-related (TAIR:AT1G27070.1); Has 1379 Blast hits to 1368 proteins in 272 species: Archae - 14; Bacteria - 104; Metazoa - 613; Fungi - 295; Plants - 229; Viruses - 0; Other Eukaryotes - 124 (s…
Zm00001d012818	5				10;42	Both	PA 28:0;PA 32:0;PA 34:0;FA 16:0	4					845040	846051	+	Acyl carrier protein 3	Os03g0856300	Note=Similar to Acyl carrier protein III%2C chloroplast precursor (ACP III). (Os03t0856300-01);Transcript variants=Os03t0856300-01	AT1G54580	protein_coding	acyl carrier protein 2	encodes an acyl carrier protein expressed in leaves, roots, and dry seeds. Gene expression is not regulated by light but downregulated by starvation and upregulated by increased level of exogenous sucrose.	acyl carrier protein 2 (ACP2); FUNCTIONS IN: acyl carrier activity; INVOLVED IN: fatty acid biosynthetic process; LOCATED IN: chloroplast; EXPRESSED DURING: seedling growth; CONTAINS InterPro DOMAIN/s: Phosphopantetheine-binding (InterPro:IPR006163), Acyl carrier protein (ACP) (InterPro:IPR003231), Acyl carrier protein-like (InterPro:IPR009081), Phosphopantetheine attachment site (InterPro:IPR006…
Zm00001d012819	5				10;42	Both	PA 28:0;PA 32:0;PA 34:0;FA 16:0	4					846193	847287	-	Protein SRG1	Os03g0856000	Note=2OG-Fe(II) oxygenase domain containing protein. (Os03t0856000-01);Transcript variants=Os03t0856000-01	NA	NA	NA	NA	NA
Zm00001d012820	5				10;42	Both	PA 28:0;PA 32:0;PA 34:0;FA 16:0	4			PA 28:0(49);PA 32:0(63)	2	848901	851867	-	Outer envelope pore protein 24A chloroplastic	Os03g0855600	Note=Similar to DANA2. (Os03t0855600-01)%3BSimilar to DANA2. (Os03t0855600-02);Transcript variants=Os03t0855600-01,Os03t0855600-02	AT1G45170	protein_coding	NA	NA	unknown protein; BEST Arabidopsis thaliana protein match is: unknown protein (TAIR:AT5G42960.1); Has 62 Blast hits to 62 proteins in 18 species: Archae - 0; Bacteria - 0; Metazoa - 0; Fungi - 0; Plants - 62; Viruses - 0; Other Eukaryotes - 0 (source: NCBI BLink).
Zm00001d012821	5				10	Intra	PA 28:0;PA 32:0;PA 34:0	3					898964	904115	+	Probable inactive poly [ADP-ribose] polymerase SRO1	Os03g0854800	Note=Similar to Poly polymerase catalytic domain containing protein%2C expressed. (Os03t0854800-01)%3BHypothetical conserved gene. (Os03t0854800-02)%3BSimilar to Poly polymerase catalytic domain containing protein%2C expressed. (Os03t0854800-03);Transcript variants=Os03t0854800-01,Os03t0854800-02,Os03t0854800-03	AT1G32230	protein_coding	WWE protein-protein interaction domain protein family	Encodes a protein belonging to the (ADP-ribosyl)transferase domain-containing subfamily of WWE protein-protein interaction domain protein family. Superoxide radicals are necessary and sufficient to propagate cell death or lesion formation in rcd1 mutants. Without stress treatment, RCD1 is localized in the nucleus. Under high salt or oxidative stress, RCD1 is found not only in the nucleus but also…	RADICAL-INDUCED CELL DEATH1 (RCD1); CONTAINS InterPro DOMAIN/s: WWE domain (InterPro:IPR004170), Poly(ADP-ribose) polymerase, catalytic domain (InterPro:IPR012317), RST domain of plant C-terminal (InterPro:IPR022003); BEST Arabidopsis thaliana protein match is: similar to RCD one 1 (TAIR:AT2G35510.1); Has 179 Blast hits to 178 proteins in 19 species: Archae - 0; Bacteria - 0; Metazoa - 7; Fungi -…
Zm00001d012822	5				10	Intra	PA 28:0;PA 32:0;PA 34:0	3					919123	924671	+	TRF-like 10	Os11g0482500	Note=Zinc finger%2C RING/FYVE/PHD-type domain containing protein. (Os11t0482500-01)%3BZinc finger%2C RING/FYVE/PHD-type domain containing protein. (Os11t0482500-02);Transcript variants=Os11t0482500-01,Os11t0482500-02	AT1G01150	protein_coding	Homeodomain-like protein with RING/FYVE/PHD-type zinc finger domain	NA	Homeodomain-like protein with RING/FYVE/PHD-type zinc finger domain; FUNCTIONS IN: DNA binding, zinc ion binding; INVOLVED IN: regulation of transcription; EXPRESSED IN: 8 plant structures; EXPRESSED DURING: 4 anthesis, petal differentiation and expansion stage, E expanded cotyledon stage, D bilateral stage; CONTAINS InterPro DOMAIN/s: Homeodomain-like (InterPro:IPR009057), Zinc finger, PHD-type,…
Zm00001d012823	5				10	Intra	PA 28:0;PA 32:0;PA 34:0	3					925235	928518	-	Heat stress transcription factor A-1a	Os03g0854500	Note=Similar to Heat shock transcription factor 31 (Fragment). (Os03t0854500-01)%3BSimilar to Heat shock transcription factor 31 (Fragment). (Os03t0854500-02);Transcript variants=Os03t0854500-01,Os03t0854500-02;CGSNL Gene Symbol=HSFA1;CGSNL Gene Name=HEAT STRESS TRANSCRIPTION FACTOR A1;Oryzabase Gene Symbol Synonym(s)=OsHsfA1%2C HSFA1%2C HSF13%2C OsHsf-13%2C HSF3%2C rHsf3%2C OsHsfA1a;Oryzabase Ge…	AT1G32330	protein_coding	heat shock transcription factor A1D	Member of Heat Stress Transcription Factor (Hsf) family. Negatively regulated by HSP90.2.	heat shock transcription factor A1D (HSFA1D); FUNCTIONS IN: protein binding, DNA binding, sequence-specific DNA binding transcription factor activity; INVOLVED IN: response to heat; LOCATED IN: nucleus; EXPRESSED IN: 24 plant structures; EXPRESSED DURING: 15 growth stages; CONTAINS InterPro DOMAIN/s: Winged helix-turn-helix transcription repressor DNA-binding (InterPro:IPR011991), Heat shock fact…
Zm00001d012824	5				10	Intra	PA 28:0;PA 32:0;PA 34:0	3					928945	929484	+	RNA binding protein	Os03g0854400	Note=Ribonuclease III domain containing protein. (Os03t0854400-01);Transcript variants=Os03t0854400-01	AT1G24450	protein_coding	Ribonuclease III family protein	NA	NUCLEAR FUSION DEFECTIVE 2 (NFD2); FUNCTIONS IN: RNA binding, ribonuclease III activity; INVOLVED IN: RNA processing; LOCATED IN: vacuole; EXPRESSED IN: 23 plant structures; EXPRESSED DURING: 13 growth stages; CONTAINS InterPro DOMAIN/s: Ribonuclease III (InterPro:IPR000999); Has 2124 Blast hits to 2124 proteins in 820 species: Archae - 3; Bacteria - 1583; Metazoa - 2; Fungi - 0; Plants - 27; Vir…
Zm00001d012825	5				10	Intra	PA 28:0;PA 32:0;PA 34:0	3					930687	933796	-	RNA-binding (RRM/RBD/RNP motifs) family protein	Os03g0854300	Note=Nucleotide-binding%2C alpha-beta plait domain containing protein. (Os03t0854300-01)%3BHypothetical conserved gene. (Os03t0854300-02);Transcript variants=Os03t0854300-01,Os03t0854300-02	AT5G46840	protein_coding	RNA-binding (RRM/RBD/RNP motifs) family protein	NA	RNA-binding (RRM/RBD/RNP motifs) family protein; FUNCTIONS IN: RNA binding, nucleotide binding, nucleic acid binding; EXPRESSED IN: 24 plant structures; EXPRESSED DURING: 15 growth stages; CONTAINS InterPro DOMAIN/s: RNA recognition motif, RNP-1 (InterPro:IPR000504), Nucleotide-binding, alpha-beta plait (InterPro:IPR012677); BEST Arabidopsis thaliana protein match is: RNA-binding (RRM/RBD/RNP mot…
Zm00001d012826	5	Yes	Group1		10	Intra	PA 28:0;PA 32:0;PA 34:0	3	PA 28:0(9);PA 32:0(28);Total PA(12)	3	FA 16:0(27);PA 28:0(4);PA 30:0(24);PA 32:0(7);PA 34:0(18);Total PA(5)	6	933935	937151	+	Exosome complex exonuclease RRP46 homolog	Os03g0854200	Note=Exoribonuclease domain containing protein. (Os03t0854200-01);Transcript variants=Os03t0854200-01	AT3G46210	protein_coding	Ribosomal protein S5 domain 2-like superfamily protein	NA	Ribosomal protein S5 domain 2-like superfamily protein; FUNCTIONS IN: 3'-5'-exoribonuclease activity, RNA binding; INVOLVED IN: RNA processing; LOCATED IN: cellular_component unknown; EXPRESSED IN: 20 plant structures; EXPRESSED DURING: 13 growth stages; CONTAINS InterPro DOMAIN/s: Exoribonuclease, phosphorolytic domain 1 (InterPro:IPR001247), Ribosomal protein S5 domain 2-type fold (InterPro:IPR…
Zm00001d012827	5				10	Intra	PA 28:0;PA 32:0;PA 34:0	3			PA 34:0(55)	1	939545	943194	+	ADP-ribosylation factor GTPase-activating protein AGD10	Os03g0854100	Note=Similar to ARF GAP-like zinc finger-containing protein ZIGA2 (Fragment). (Os03t0854100-01)%3BSimilar to predicted protein. (Os03t0854100-02);Transcript variants=Os03t0854100-01,Os03t0854100-02;Oryzabase Gene Name Synonym(s)=GTPase-activating protein	AT2G35210	protein_coding	root and pollen arfgap	A member of ARF GAP domain (AGD), A thaliana has 15 members, grouped into four classes.	root and pollen arfgap (RPA); FUNCTIONS IN: ARF GTPase activator activity, DNA binding, zinc ion binding; INVOLVED IN: embryo development ending in seed dormancy, pollen development; LOCATED IN: nucleus; EXPRESSED IN: 9 plant structures; EXPRESSED DURING: L mature pollen stage, M germinated pollen stage, 4 anthesis, petal differentiation and expansion stage; CONTAINS InterPro DOMAIN/s: Arf GTPase…
Zm00001d012828	5				10	Intra	PA 28:0;PA 32:0;PA 34:0	3					943747	944581	-	NA	NA	NA	NA	NA	NA	NA	NA
Zm00001d012829	5				10	Intra	PA 28:0;PA 32:0;PA 34:0	3					945584	946022	-	Probable nicotianamine synthase 4	Os07g0689600	Note=Nicotianamine synthase 3 (EC 2.5.1.43) (S-adenosyl-L-methionine:S- adenosyl-L-methionine:S-adenosyl-methionine 3-amino-3- carboxypropyltransferase 3) (OsNAS3). (Os07t0689600-01);Transcript variants=Os07t0689600-01;CGSNL Gene Symbol=NAS3;CGSNL Gene Name=NICOTIANAMINE SYNTHASE 3;Oryzabase Gene Symbol Synonym(s)=OsNAS3;Oryzabase Gene Name Synonym(s)=rice nicotianamine synthase3%2C NA synthase g…	AT1G09240	protein_coding	nicotianamine synthase 3	Encodes a nicotianamine synthase.	nicotianamine synthase 3 (NAS3); CONTAINS InterPro DOMAIN/s: Nicotianamine synthase (InterPro:IPR004298); BEST Arabidopsis thaliana protein match is: nicotianamine synthase 4 (TAIR:AT1G56430.1); Has 198 Blast hits to 195 proteins in 46 species: Archae - 20; Bacteria - 10; Metazoa - 0; Fungi - 20; Plants - 147; Viruses - 0; Other Eukaryotes - 1 (source: NCBI BLink).
Zm00001d012830	5				10	Intra	PA 28:0;PA 32:0;PA 34:0	3					949750	951996	+	Protein BCCIP homolog	Os03g0853900	Note=Similar to p21Cip1-binding protein-related. (Os03t0853900-01);Transcript variants=Os03t0853900-01	AT2G44510	protein_coding	CDK inhibitor P21 binding protein	NA	CDK inhibitor P21 binding protein; FUNCTIONS IN: molecular_function unknown; INVOLVED IN: biological_process unknown; LOCATED IN: nucleolus; EXPRESSED IN: 22 plant structures; EXPRESSED DURING: 12 growth stages; BEST Arabidopsis thaliana protein match is: CDK inhibitor P21 binding protein (TAIR:AT5G03830.1); Has 392 Blast hits to 392 proteins in 191 species: Archae - 0; Bacteria - 0; Metazoa - 15…
Zm00001d012831	5				10	Intra	PA 28:0;PA 32:0;PA 34:0	3					953000	956110	+	Cleavage and polyadenylation specificity factor subunit 3-I	Os03g0852900	Note=Similar to Cleavage and polyadenylation specificity factor%2C 73 kDa subunit (CPSF 73 kDa subunit). (Os03t0852900-01);Transcript variants=Os03t0852900-01	AT1G61010	protein_coding	cleavage and polyadenylation specificity factor 73-I	NA	cleavage and polyadenylation specificity factor 73-I (CPSF73-I); CONTAINS InterPro DOMAIN/s: Beta-Casp domain (InterPro:IPR022712), RNA-metabolising metallo-beta-lactamase (InterPro:IPR011108), Beta-lactamase-like (InterPro:IPR001279), Pre-mRNA 3&apos;-end-processing endonuclease polyadenylation factor C-term (InterPro:IPR021718); BEST Arabidopsis thaliana protein match is: cleavage and polyadeny…
Zm00001d012832	5				10	Intra	PA 28:0;PA 32:0;PA 34:0	3					956683	958210	-	Ycf20-like protein	Os03g0852600	Note=Protein of unknown function DUF565 family protein. (Os03t0852600-01);Transcript variants=Os03t0852600-01	AT3G56830	protein_coding	Protein of unknown function (DUF565)	Similar in sequence to NPQ6 and NPQ7, but loss of function mutant does not exhibit a nonphotochemical quenching phenotype.	Protein of unknown function (DUF565); CONTAINS InterPro DOMAIN/s: Protein of unknown function DUF565 (InterPro:IPR007572); BEST Arabidopsis thaliana protein match is: Protein of unknown function (DUF565) (TAIR:AT1G65420.1); Has 35333 Blast hits to 34131 proteins in 2444 species: Archae - 798; Bacteria - 22429; Metazoa - 974; Fungi - 991; Plants - 531; Viruses - 0; Other Eukaryotes - 9610 (source:…
Zm00001d012833	5				10	Intra	PA 28:0;PA 32:0;PA 34:0	3					958243	960125	+	NA	Os03g0852500	Note=Similar to NIR3. (Os03t0852500-01);Transcript variants=Os03t0852500-01	AT1G73940	protein_coding	NA	NA	unknown protein; BEST Arabidopsis thaliana protein match is: unknown protein (TAIR:AT5G49410.2); Has 54 Blast hits to 54 proteins in 11 species: Archae - 0; Bacteria - 0; Metazoa - 0; Fungi - 0; Plants - 54; Viruses - 0; Other Eukaryotes - 0 (source: NCBI BLink).
Zm00001d012834	5				10	Intra	PA 28:0;PA 32:0;PA 34:0	3					958297	964764	+	der2;derlin2:	Os03g0852200	Note=Der1-like domain containing protein. (Os03t0852200-01);Transcript variants=Os03t0852200-01;Oryzabase Gene Name Synonym(s)=Derlin	AT4G04860	protein_coding	DERLIN-2.2	NA	DERLIN-2.2 (DER2.2); CONTAINS InterPro DOMAIN/s: Der1-like (InterPro:IPR007599); BEST Arabidopsis thaliana protein match is: DERLIN-2.1 (TAIR:AT4G21810.1); Has 863 Blast hits to 862 proteins in 227 species: Archae - 0; Bacteria - 0; Metazoa - 343; Fungi - 190; Plants - 145; Viruses - 0; Other Eukaryotes - 185 (source: NCBI BLink).
Zm00001d013798	5	Yes	Group1	Yes	1	Intra	AC Unk1;AC Unk3;AC Unk4;AC Unk7	4	AC Friedelin(1);AC Unk1(1);AC Unk3(1);AC Unk4(1);AC Unk7(1);AC Unk8(3);AC α-Amyrin(1);AC β-Amyrin(1);FA 22:0(21)	9	AC Friedelin(1);AC Unk1(1);AC Unk3(1);AC Unk4(1);AC Unk7(1);AC Unk8(14);AC α-Amyrin(2);AC β-Amyrin(2);Total AC(63);FA 22:0(43);FA 24:0(36)	11	20529397	20576095	-	Cycloartenol synthase	Os11g0286800	Note=Squalene cyclase domain containing protein. (Os11t0286800-01)%3BSimilar to Cycloartenol synthase. (Os11t0286800-02)%3BSimilar to Cycloartenol synthase. (Os11t0286800-03)%3BSimilar to Cycloartenol synthase. (Os11t0286800-04);Transcript variants=Os11t0286800-01,Os11t0286800-02,Os11t0286800-03,Os11t0286800-04;Oryzabase Gene Symbol Synonym(s)=OsOSC10;Oryzabase Gene Name Synonym(s)=oxidosqualene …	NA	NA	NA	NA	NA
Zm00001d013799	5	Yes	Group1		1	Intra	AC Unk1;AC Unk3;AC Unk4;AC Unk7	4	AC Friedelin(3);AC Unk1(4);AC Unk7(3)	3	AC Friedelin(2);AC Unk1(2);AC Unk3(10);AC Unk4(2);AC Unk7(2);AC α-Amyrin(27);AC β-Amyrin(12)	7	20611347	20612617	+	Membrane metalloprotease ARASP chloroplastic	Os03g0579000	Note=Peptidase M50 domain containing protein. (Os03t0579000-01)%3BPeptidase M50 domain containing protein. (Os03t0579000-02);Transcript variants=Os03t0579000-01,Os03t0579000-02	AT1G05140	protein_coding	Peptidase M50 family protein	NA	Peptidase M50 family protein; FUNCTIONS IN: metalloendopeptidase activity; INVOLVED IN: proteolysis; LOCATED IN: chloroplast, plastid; EXPRESSED IN: 22 plant structures; EXPRESSED DURING: 13 growth stages; CONTAINS InterPro DOMAIN/s: Peptidase M50 (InterPro:IPR008915), PDZ/DHR/GLGF (InterPro:IPR001478), Peptidase M50, putative membrane-associated zinc metallopeptidase (InterPro:IPR004387); BEST A…
Zm00001d013800	5				1	Intra	AC Unk1;AC Unk3;AC Unk4	3			AC Friedelin(5);AC Unk1(5);AC Unk3(8);AC Unk4(12);AC Unk7(5)	5	20668631	20670944	-	NA	NA	NA	NA	NA	NA	NA	NA
Zm00001d013801	5				1	Intra	AC Unk1;AC Unk3;AC Unk4	3			AC Friedelin(6);AC Unk1(7);AC Unk3(24);AC Unk4(31);AC Unk7(7)	5	20673284	20676096	-	myb domain protein 101	Os03g0578900	Note=Similar to MYB1. (Os03t0578900-00);Transcript variants=Os03t0578900-00;CGSNL Gene Symbol=GAMYBL2;CGSNL Gene Name=GAMYB-LIKE 2;Oryzabase Gene Symbol Synonym(s)=OsGAMYBL2	AT2G32460	protein_coding	myb domain protein 101	Member of the R2R3 factor gene family.	myb domain protein 101 (MYB101); CONTAINS InterPro DOMAIN/s: SANT, DNA-binding (InterPro:IPR001005), Homeodomain-like (InterPro:IPR009057), Myb, DNA-binding (InterPro:IPR014778), HTH transcriptional regulator, Myb-type, DNA-binding (InterPro:IPR017930), Homeodomain-related (InterPro:IPR012287), Myb transcription factor (InterPro:IPR015495); BEST Arabidopsis thaliana protein match is: myb domain p…
Zm00001d017809	5				28	Intra	WE 46:0;WE 48:0;Total WE	3	HC 33:0(9);Total HC(13)	2			207482554	207491210	+	Heat shock 70 kDa protein 17	Os02g0710900	Note=Heat shock protein Hsp70 family protein. (Os02t0710900-01);Transcript variants=Os02t0710900-01	AT4G16660	protein_coding	heat shock protein 70 (Hsp 70) family protein	NA	heat shock protein 70 (Hsp 70) family protein; FUNCTIONS IN: ATP binding; LOCATED IN: plasma membrane, chloroplast; EXPRESSED IN: 24 plant structures; EXPRESSED DURING: 13 growth stages; CONTAINS InterPro DOMAIN/s: Heat shock protein 70, conserved site (InterPro:IPR018181), Heat shock protein Hsp70 (InterPro:IPR001023), Heat shock protein 70 (InterPro:IPR013126); BEST Arabidopsis thaliana protein…
Zm00001d017810	5				28	Intra	WE 46:0;WE 48:0;Total WE	3					207491705	207497156	-	NA	NA	NA	AT1G02960	protein_coding	NA	NA	unknown protein; BEST Arabidopsis thaliana protein match is: unknown protein (TAIR:AT1G02965.1); Has 100 Blast hits to 99 proteins in 48 species: Archae - 0; Bacteria - 4; Metazoa - 26; Fungi - 13; Plants - 29; Viruses - 0; Other Eukaryotes - 28 (source: NCBI BLink).
Zm00001d017811	5				28	Intra	WE 46:0;WE 48:0;Total WE	3					207513991	207515469	-	Pentatricopeptide repeat (PPR) superfamily protein	Os02g0711100	Note=Pentatricopeptide repeat domain containing protein. (Os02t0711100-01);Transcript variants=Os02t0711100-01	NA	NA	NA	NA	NA
Zm00001d017812	5				28	Intra	WE 46:0;WE 48:0;Total WE	3					207515530	207524652	+	P-loop containing nucleoside triphosphate hydrolases superfamily protein	Os02g0711200	Note=Anion-transporting ATPase family protein. (Os02t0711200-01);Transcript variants=Os02t0711200-01	AT1G26090	protein_coding	P-loop containing nucleoside triphosphate hydrolases superfamily protein	NA	P-loop containing nucleoside triphosphate hydrolases superfamily protein; LOCATED IN: chloroplast, plastoglobule; EXPRESSED IN: 22 plant structures; EXPRESSED DURING: 13 growth stages; Has 1161 Blast hits to 1150 proteins in 416 species: Archae - 94; Bacteria - 665; Metazoa - 113; Fungi - 156; Plants - 46; Viruses - 0; Other Eukaryotes - 87 (source: NCBI BLink).
Zm00001d017813	5				28	Intra	WE 46:0;WE 48:0;Total WE	3					207525809	207526282	+	17.4 kDa class I heat shock protein 3	Os02g0711300	Note=Heat shock protein Hsp20 domain containing protein. (Os02t0711300-01);Transcript variants=Os02t0711300-01	NA	NA	NA	NA	NA
Zm00001d017814	5				28;43	Both	WE 46:0;WE 48:0;Total WE;PA 24:0	4					207564435	207564833	-	NA	Os02g0711400	Note=Conserved hypothetical protein. (Os02t0711400-01);Transcript variants=Os02t0711400-01	AT1G49000	protein_coding	NA	NA	unknown protein; FUNCTIONS IN: molecular_function unknown; INVOLVED IN: biological_process unknown; LOCATED IN: chloroplast; EXPRESSED IN: stem; BEST Arabidopsis thaliana protein match is: unknown protein (TAIR:AT3G18560.1); Has 105 Blast hits to 105 proteins in 13 species: Archae - 0; Bacteria - 0; Metazoa - 0; Fungi - 0; Plants - 105; Viruses - 0; Other Eukaryotes - 0 (source: NCBI BLink).
Zm00001d017815	5				28;43	Both	WE 46:0;WE 48:0;Total WE;PA 24:0	4					207623963	207624036	+	NA	NA	NA	NA	NA	NA	NA	NA
Zm00001d017816	5				28;43	Both	WE 46:0;WE 48:0;Total WE;PA 24:0	4					207625368	207625439	-	NA	NA	NA	NA	NA	NA	NA	NA
Zm00001d017817	5				28;43	Both	WE 46:0;WE 48:0;Total WE;PA 24:0	4					207626509	207626934	-	NA	Os02g0711400	Note=Conserved hypothetical protein. (Os02t0711400-01);Transcript variants=Os02t0711400-01	AT1G49000	protein_coding	NA	NA	unknown protein; FUNCTIONS IN: molecular_function unknown; INVOLVED IN: biological_process unknown; LOCATED IN: chloroplast; EXPRESSED IN: stem; BEST Arabidopsis thaliana protein match is: unknown protein (TAIR:AT3G18560.1); Has 105 Blast hits to 105 proteins in 13 species: Archae - 0; Bacteria - 0; Metazoa - 0; Fungi - 0; Plants - 105; Viruses - 0; Other Eukaryotes - 0 (source: NCBI BLink).
Zm00001d017818	5				28;43	Both	WE 46:0;WE 48:0;Total WE;PA 24:0	4			Total PA(69);Total WE(20);WE 46:0(27);WE 48:0(19);WE 50:0(38);WE 52:0(58);WE 54:0(30);WE 56:0(26)	8	207638868	207671710	-	Protease Do-like 7	Os02g0712000	Note=Similar to DegP7 (DegP protease 7)%3B catalytic/ protein binding / serine-type endopeptidase/ serine-type peptidase. (Os02t0712000-01);Transcript variants=Os02t0712000-01;Oryzabase Gene Symbol Synonym(s)=OsDegp2%2C DEGP2%2C OsDeg7;Oryzabase Gene Name Synonym(s)=Deg protease 2%2C DEG PROTEASE 2	AT3G03380	protein_coding	DegP protease 7	Encodes a putative DegP protease.	DegP protease 7 (DegP7); CONTAINS InterPro DOMAIN/s: Serine/cysteine peptidase, trypsin-like (InterPro:IPR009003), Peptidase S1C, HrtA/DegP2/Q/S (InterPro:IPR001940), PDZ/DHR/GLGF (InterPro:IPR001478); BEST Arabidopsis thaliana protein match is: unknown protein (TAIR:AT3G03370.1); Has 8327 Blast hits to 7895 proteins in 2064 species: Archae - 65; Bacteria - 6254; Metazoa - 235; Fungi - 503; Plant…
Zm00001d017820	5				28;43	Both	WE 46:0;WE 48:0;Total WE;PA 24:0	4			PA 24:0(42)	1	207733647	207736615	-	Galactan beta-14-galactosyltransferase GALS1	Os02g0712500	Note=Protein of unknown function DUF23 family protein. (Os02t0712500-01);Transcript variants=Os02t0712500-01	AT2G33570	protein_coding	Domain of unknown function (DUF23)	NA	Domain of unknown function (DUF23); CONTAINS InterPro DOMAIN/s: Protein of unknown function DUF23 (InterPro:IPR008166); BEST Arabidopsis thaliana protein match is: Domain of unknown function (DUF23) (TAIR:AT5G44670.1); Has 195 Blast hits to 195 proteins in 24 species: Archae - 2; Bacteria - 7; Metazoa - 43; Fungi - 0; Plants - 139; Viruses - 0; Other Eukaryotes - 4 (source: NCBI BLink).
Zm00001d017821	5				28;43	Both	WE 46:0;WE 48:0;Total WE;PA 24:0	4					207742585	207746674	-	Probable L-type lectin-domain containing receptor kinase S.5	Os02g0712700	Note=Concanavalin A-like lectin/glucanase domain containing protein. (Os02t0712700-01);Transcript variants=Os02t0712700-01	NA	NA	NA	NA	NA
Zm00001d017822	5				28;43	Both	WE 46:0;WE 48:0;Total WE;PA 24:0	4					207752591	207753046	+	NA	Os02g0713250	Note=Hypothetical conserved gene. (Os02t0713250-00);Transcript variants=Os02t0713250-00	NA	NA	NA	NA	NA
Zm00001d017823	5				28;43	Both	WE 46:0;WE 48:0;Total WE;PA 24:0	4					207755678	207763540	-	Thioredoxin reductase	Os02g0713400	Note=Similar to Thioredoxin reductase 1 (EC 1.8.1.9) (NADPH-dependent thioredoxin reductase 1) (NTR 1). (Os02t0713400-01);Transcript variants=Os02t0713400-01;CGSNL Gene Symbol=NTRB;CGSNL Gene Name=NADPH-DEPENDENT THIOREDOXIN REDUCTASE B;Oryzabase Gene Symbol Synonym(s)=OsNTRB%2C NtrB;Oryzabase Gene Name Synonym(s)=NADPH-dependent thioredoxin reductase B%2C NADP-thioredoxin reductase B	AT2G17420	protein_coding	NADPH-dependent thioredoxin reductase A	NADPH-dependent thioredoxin reductase, major cytosolic isoform	NADPH-dependent thioredoxin reductase A (NTRA); FUNCTIONS IN: thioredoxin-disulfide reductase activity; INVOLVED IN: in 6 processes; LOCATED IN: cytosol, mitochondrial matrix; EXPRESSED IN: male gametophyte, guard cell, cultured cell, pollen tube, leaf; EXPRESSED DURING: L mature pollen stage, M germinated pollen stage, seedling growth, seed development stages; CONTAINS InterPro DOMAIN/s: Pyridin…
Zm00001d017824	5				28;43	Both	WE 46:0;WE 48:0;Total WE;PA 24:0	4					207760602	207760673	-	NA	NA	NA	NA	NA	NA	NA	NA
Zm00001d017825	5				28;43	Both	WE 46:0;WE 48:0;Total WE;PA 24:0	4					207839207	207840181	-	AT-hook motif nuclear-localized protein 29	Os02g0713700	Note=Protein of unknown function DUF296 domain containing protein. (Os02t0713700-01);Transcript variants=Os02t0713700-01	AT1G20900	protein_coding	Predicted AT-hook DNA-binding family protein	Encodes an AT hook domain containing protein that acts redundantly with SOB3 to modulate hypocotyl growth inhibition in response to light.	ESCAROLA (ESC); CONTAINS InterPro DOMAIN/s: Protein of unknown function DUF296 (InterPro:IPR005175), Predicted AT-hook DNA-binding (InterPro:IPR014476); BEST Arabidopsis thaliana protein match is: Predicted AT-hook DNA-binding family protein (TAIR:AT1G76500.1); Has 2335 Blast hits to 2120 proteins in 205 species: Archae - 0; Bacteria - 577; Metazoa - 531; Fungi - 95; Plants - 869; Viruses - 15; O…
Zm00001d018064	5				29	Intra	WE 40:0;WE 45:0;Total WE	3					213687810	213690534	-	Laccase-14	Os11g0696900	Note=Laccase (EC 1.10.3.2). (Os11t0696900-01);Transcript variants=Os11t0696900-01;CGSNL Gene Symbol=LAC25;CGSNL Gene Name=LACCASE 25;Oryzabase Gene Symbol Synonym(s)=OsLAC25;Oryzabase Gene Name Synonym(s)=laccase 25	AT5G48100	protein_coding	Laccase/Diphenol oxidase family protein	Encodes a protein that is similar to laccase-like polyphenol oxidases. Involved in lignin and flavonoids biosynthesis. It has four conserved copper binding domains. Expressed in developing testa, where it colocalizes with the flavonoid end products proanthocyanidins and flavonols. Mutant plants exhibited a delay in developmentally determined browning of the testa, characterized by the pale brown …	TRANSPARENT TESTA 10 (TT10); FUNCTIONS IN: copper ion binding, laccase activity; INVOLVED IN: lignin biosynthetic process, response to copper ion, flavonoid biosynthetic process; LOCATED IN: endomembrane system, apoplast; EXPRESSED IN: 8 plant structures; EXPRESSED DURING: L mature pollen stage, M germinated pollen stage, 4 anthesis, seedling growth, seed development stages; CONTAINS InterPro DOM…
Zm00001d018065	5				29	Intra	WE 40:0;WE 45:0;Total WE	3					213694436	213695611	+	mTERF family protein	Os01g0374501	Note=Similar to mTERF family protein. (Os01t0374501-01);Transcript variants=Os01t0374501-01	NA	NA	NA	NA	NA
Zm00001d018066	5				29	Intra	WE 40:0;WE 45:0;Total WE	3					213696372	213697544	+	Mitochondrial transcription termination factor family protein	Os02g0749800	Note=Mitochodrial transcription termination factor-related family protein. (Os02t0749800-01)%3BMitochodrial transcription termination factor-related family protein. (Os02t0749800-02);Transcript variants=Os02t0749800-01,Os02t0749800-02	NA	NA	NA	NA	NA
Zm00001d018069	5				29	Intra	WE 40:0;WE 45:0;Total WE	3	FA 20:0(48);FA 22:0(33)	2			213760677	213761423	+	atpc1;ATP synthase chloroplast subunit1: N-terminal amino acid sequence, cDNA sequence from clone selected using anti-delta-CF1 serumGamma subunit of chloroplast ATP synthase (ATPC1). (A. Barkan, 2015)	Os02g0750100	Note=Similar to ATP synthase. (Os02t0750100-00);Transcript variants=Os02t0750100-00	AT4G09650	protein_coding	ATP synthase delta-subunit gene	Encodes the chloroplast ATPase delta-subunit.	ATP synthase delta-subunit gene (ATPD); FUNCTIONS IN: hydrogen ion transporting ATP synthase activity, rotational mechanism; INVOLVED IN: response to cold, defense response to bacterium, photosynthetic electron transport in photosystem I, photosynthetic electron transport in photosystem II, photosynthesis; LOCATED IN: in 7 components; EXPRESSED IN: 24 plant structures; EXPRESSED DURING: 14 growth…
Zm00001d018070	5				29	Intra	WE 40:0;WE 45:0;Total WE	3					213768773	213771405	-	S-adenosyl-L-methionine-dependent methyltransferases superfamily protein	Os02g0750500	Note=Methyltransferase type 11 domain containing protein. (Os02t0750500-01);Transcript variants=Os02t0750500-01	AT1G36310	protein_coding	S-adenosyl-L-methionine-dependent methyltransferases superfamily protein	NA	S-adenosyl-L-methionine-dependent methyltransferases superfamily protein; FUNCTIONS IN: methyltransferase activity; INVOLVED IN: metabolic process; EXPRESSED IN: 24 plant structures; EXPRESSED DURING: 13 growth stages; CONTAINS InterPro DOMAIN/s: Methyltransferase type 11 (InterPro:IPR013216); Has 35333 Blast hits to 34131 proteins in 2444 species: Archae - 798; Bacteria - 22429; Metazoa - 974; F…
Zm00001d018072	5				29	Intra	WE 40:0;WE 45:0;Total WE	3					213774589	213779282	-	Membrane-anchored ubiquitin-fold protein 6	Os12g0141900	Note=Similar to Membrane-anchored ubiquitin-fold protein 3. (Os12t0141900-01);Transcript variants=Os12t0141900-01	AT1G22050	protein_coding	membrane-anchored ubiquitin-fold protein 6 precursor	NA	membrane-anchored ubiquitin-fold protein 6 precursor (MUB6); CONTAINS InterPro DOMAIN/s: Membrane-anchored ubiquitin-fold protein, HCG-1 (InterPro:IPR017000), Ubiquitin supergroup (InterPro:IPR019955); BEST Arabidopsis thaliana protein match is: membrane-anchored ubiquitin-fold protein 5 precursor (TAIR:AT1G77870.1); Has 161 Blast hits to 161 proteins in 22 species: Archae - 0; Bacteria - 0; Meta…
Zm00001d018073	5				29	Intra	WE 40:0;WE 45:0;Total WE	3					213785656	213786336	+	NA	Os02g0750800	Note=Protein of unknown function DUF3049 domain containing protein. (Os02t0750800-00);Transcript variants=Os02t0750800-00	NA	NA	NA	NA	NA
Zm00001d018074	5				29	Intra	WE 40:0;WE 45:0;Total WE	3					213809766	213814190	+	Aspartic proteinase-like protein 1	Os02g0751100	Note=Peptidase A1 domain containing protein. (Os02t0751100-01)%3BHypothetical conserved gene. (Os02t0751100-02);Transcript variants=Os02t0751100-01,Os02t0751100-02	AT5G10080	protein_coding	Eukaryotic aspartyl protease family protein	NA	Eukaryotic aspartyl protease family protein; FUNCTIONS IN: aspartic-type endopeptidase activity; INVOLVED IN: proteolysis; LOCATED IN: anchored to plasma membrane, anchored to membrane; EXPRESSED IN: cultured cell; CONTAINS InterPro DOMAIN/s: Peptidase aspartic (InterPro:IPR021109), Peptidase aspartic, catalytic (InterPro:IPR009007), Peptidase A1 (InterPro:IPR001461), Peptidase aspartic, active s…
Zm00001d018075	5				29	Intra	WE 40:0;WE 45:0;Total WE	3					213815299	213816720	+	Copper ion binding protein	NA	NA	AT4G08570	protein_coding	Heavy metal transport/detoxification superfamily protein	NA	Heavy metal transport/detoxification superfamily protein ; FUNCTIONS IN: metal ion binding; INVOLVED IN: metal ion transport; LOCATED IN: cellular_component unknown; CONTAINS InterPro DOMAIN/s: Heavy metal transport/detoxification protein (InterPro:IPR006121), Heavy-metal-associated, conserved site (InterPro:IPR017969); BEST Arabidopsis thaliana protein match is: Heavy metal transport/detoxificat…
Zm00001d018076	5				29	Intra	WE 40:0;WE 45:0;Total WE	3	HC 39:0(20)	1			213819658	213821136	+	NA	Os02g0751300	Note=Protein of unknown function DUF581 family protein. (Os02t0751300-01);Transcript variants=Os02t0751300-01	AT1G22160	protein_coding	Protein of unknown function (DUF581)	NA	Protein of unknown function (DUF581); CONTAINS InterPro DOMAIN/s: Protein of unknown function DUF581 (InterPro:IPR007650); BEST Arabidopsis thaliana protein match is: Protein of unknown function (DUF581) (TAIR:AT1G78020.1); Has 511 Blast hits to 511 proteins in 19 species: Archae - 0; Bacteria - 0; Metazoa - 0; Fungi - 0; Plants - 511; Viruses - 0; Other Eukaryotes - 0 (source: NCBI BLink).
Zm00001d018077	5				29	Intra	WE 40:0;WE 45:0;Total WE	3			HC 27:0(37)	1	213824475	213826162	+	Photosynthetic NDH subunit of lumenal location 4 chloroplastic	Os02g0751600	Note=Peptidyl-prolyl cis-trans isomerase%2C FKBP-type domain containing protein. (Os02t0751600-01)%3BPeptidyl-prolyl cis-trans isomerase%2C FKBP-type domain containing protein. (Os02t0751600-02);Transcript variants=Os02t0751600-01,Os02t0751600-02;Oryzabase Gene Symbol Synonym(s)=OsFKBP16-2;Oryzabase Gene Name Synonym(s)=FK506 binding protein 16-2	AT4G39710	protein_coding	FK506-binding protein 16-2	NA	FK506-binding protein 16-2 (FKBP16-2); FUNCTIONS IN: FK506 binding, peptidyl-prolyl cis-trans isomerase activity; INVOLVED IN: protein folding; LOCATED IN: chloroplast thylakoid membrane, chloroplast thylakoid lumen; EXPRESSED IN: 20 plant structures; EXPRESSED DURING: 13 growth stages; CONTAINS InterPro DOMAIN/s: Peptidyl-prolyl cis-trans isomerase, FKBP-type (InterPro:IPR001179); BEST Arabidops…
Zm00001d018078	5				29	Intra	WE 40:0;WE 45:0;Total WE	3					213833777	213836884	+	Type I inositol polyphosphate 5-phosphatase 5	Os02g0751900	Note=Similar to Type I inositol-1%2C4%2C5-trisphosphate 5-phosphatase CVP2 (EC 3.1.3.56) (Cotyledon vascular pattern 2 protein). (Os02t0751900-01);Transcript variants=Os02t0751900-01	AT5G65090	protein_coding	DNAse I-like superfamily protein	Encodes a protein involved in root hair morphogenesis and tip growth. Required for restricting both the size of the root-hair initiation site and the width of the root hairs during the transition to tip growth, but, apparently, is not required for normal subsequent tip growth.	BRISTLED 1 (BST1); FUNCTIONS IN: hydrolase activity, inositol or phosphatidylinositol phosphatase activity; INVOLVED IN: root epidermal cell differentiation, root hair cell differentiation, cell tip growth; LOCATED IN: cellular_component unknown; EXPRESSED IN: 11 plant structures; EXPRESSED DURING: L mature pollen stage, M germinated pollen stage, 4 anthesis, petal differentiation and expansion s…
Zm00001d018080	5	Yes	Group3		29	Intra	WE 40:0;WE 45:0;Total WE	3	AC Unk3(49)	1	Total WE(19);WE 41:0(9);WE 42:0(33);WE 44:0(48);WE 45:0(50)	5	213839290	213843472	-	Probable beta-D-xylosidase 7	NA	NA	AT1G78060	protein_coding	Glycosyl hydrolase family protein	NA	Glycosyl hydrolase family protein; FUNCTIONS IN: hydrolase activity, hydrolyzing O-glycosyl compounds; INVOLVED IN: carbohydrate metabolic process; LOCATED IN: apoplast, cell wall, chloroplast, plant-type cell wall; EXPRESSED IN: 22 plant structures; EXPRESSED DURING: 13 growth stages; CONTAINS InterPro DOMAIN/s: Glycoside hydrolase, family 3, N-terminal (InterPro:IPR001764), Glycoside hydrolase,…
Zm00001d018081	5				29	Intra	WE 40:0;WE 45:0;Total WE	3					213912954	213913979	+	AP2 domain-containing protein	Os02g0752800	Note=Similar to Dehydration responsive element binding protein 2B (DREB2B protein). (Os02t0752800-01)%3BSimilar to Dehydration responsive element binding protein 2B (DREB2B protein). (Os02t0752800-02);Transcript variants=Os02t0752800-01,Os02t0752800-02;CGSNL Gene Symbol=ERF49;CGSNL Gene Name=ETHYLENE RESPONSE FACTOR 49;Oryzabase Gene Symbol Synonym(s)=OsERF#049%2C OsERF049%2C OsERF49%2C AP2/EREBP…	AT1G36060	protein_coding	Integrase-type DNA-binding superfamily protein	encodes a member of the DREB subfamily A-6 of ERF/AP2 transcription factor family. The protein contains one AP2 domain. There are 8 members in this subfamily including RAP2.4.	Integrase-type DNA-binding superfamily protein; FUNCTIONS IN: DNA binding, sequence-specific DNA binding transcription factor activity; INVOLVED IN: regulation of transcription, DNA-dependent; LOCATED IN: nucleus; EXPRESSED IN: root, flower; EXPRESSED DURING: petal differentiation and expansion stage; CONTAINS InterPro DOMAIN/s: DNA-binding, integrase-type (InterPro:IPR016177), Pathogenesis-relat…
Zm00001d018082	5				29	Intra	WE 40:0;WE 45:0;Total WE	3					213921299	213923977	+	trpp7;trehalose-6-phosphate phosphatase7:	Os02g0753000	Note=Similar to Trehalose-6-phosphate phosphatase. (Os02t0753000-01);Transcript variants=Os02t0753000-01;CGSNL Gene Symbol=TPP4;CGSNL Gene Name=TREHALOSE-6-PHOSPHATE PHOSHPHATASE 4;Oryzabase Gene Symbol Synonym(s)=OsTPP4	NA	NA	NA	NA	NA
Zm00001d018083	5				29	Intra	WE 40:0;WE 45:0;Total WE	3					213927780	213928882	+	NA	NA	NA	AT2G30140	protein_coding	UDP-Glycosyltransferase superfamily protein	Encodes a putative glycosyltransferase. Regulates flowering time via FLOWERING LOCUS C.	UDP-Glycosyltransferase superfamily protein; CONTAINS InterPro DOMAIN/s: UDP-glucuronosyl/UDP-glucosyltransferase (InterPro:IPR002213); BEST Arabidopsis thaliana protein match is: UDP-Glycosyltransferase superfamily protein (TAIR:AT2G30150.1); Has 7928 Blast hits to 7876 proteins in 486 species: Archae - 0; Bacteria - 504; Metazoa - 2238; Fungi - 27; Plants - 5010; Viruses - 79; Other Eukaryotes …
Zm00001d018084	5				29	Intra	WE 40:0;WE 45:0;Total WE	3					213932804	213934329	+	Nuclear pore complex protein NUP155	Os06g0305200	Note=Nucleoporin%2C non-repetitive/WGA-negative domain containing protein. (Os06t0305200-01)%3BSimilar to NUP155 (Nucleoporin 155). (Os06t0305200-02);Transcript variants=Os06t0305200-01,Os06t0305200-02	AT1G14850	protein_coding	nucleoporin 155	Encodes a protein similar to nucleoporin, a a major component of the nuclear pore complex (NPC) involved in cellular nucleo-cytoplasmic transport	nucleoporin 155 (NUP155); FUNCTIONS IN: nucleocytoplasmic transporter activity; INVOLVED IN: nucleocytoplasmic transport; LOCATED IN: nucleolus, plasma membrane, chloroplast, nuclear pore; EXPRESSED IN: 25 plant structures; EXPRESSED DURING: 13 growth stages; CONTAINS InterPro DOMAIN/s: Nucleoporin, Nup133/Nup155-like, N-terminal (InterPro:IPR014908), Nucleoporin, Nup155-like (InterPro:IPR004870)…
Zm00001d018085	5				29	Intra	WE 40:0;WE 45:0;Total WE	3					213951246	213951617	+	NA	Os02g0753200	Note=Conserved hypothetical protein. (Os02t0753200-01);Transcript variants=Os02t0753200-01	AT5G64160	protein_coding	NA	NA	unknown protein; FUNCTIONS IN: molecular_function unknown; INVOLVED IN: biological_process unknown; LOCATED IN: cellular_component unknown; EXPRESSED IN: 24 plant structures; EXPRESSED DURING: 15 growth stages; Has 30201 Blast hits to 17322 proteins in 780 species: Archae - 12; Bacteria - 1396; Metazoa - 17338; Fungi - 3422; Plants - 5037; Viruses - 0; Other Eukaryotes - 2996 (source: NCBI BLink).
Zm00001d018086	5				29	Intra	WE 40:0;WE 45:0;Total WE	3					213976676	213977392	+	NA	Os02g0753200	Note=Conserved hypothetical protein. (Os02t0753200-01);Transcript variants=Os02t0753200-01	AT5G64160	protein_coding	NA	NA	unknown protein; FUNCTIONS IN: molecular_function unknown; INVOLVED IN: biological_process unknown; LOCATED IN: cellular_component unknown; EXPRESSED IN: 24 plant structures; EXPRESSED DURING: 15 growth stages; Has 30201 Blast hits to 17322 proteins in 780 species: Archae - 12; Bacteria - 1396; Metazoa - 17338; Fungi - 3422; Plants - 5037; Viruses - 0; Other Eukaryotes - 2996 (source: NCBI BLink).
Zm00001d018087	5				29	Intra	WE 40:0;WE 45:0;Total WE	3					213984418	213985413	+	NA	Os02g0753400	Note=Conserved hypothetical protein. (Os02t0753400-01);Transcript variants=Os02t0753400-01	AT1G22230	protein_coding	NA	NA	unknown protein; LOCATED IN: chloroplast; BEST Arabidopsis thaliana protein match is: unknown protein (TAIR:AT1G78110.1); Has 2358 Blast hits to 1759 proteins in 159 species: Archae - 2; Bacteria - 36; Metazoa - 1046; Fungi - 203; Plants - 157; Viruses - 72; Other Eukaryotes - 842 (source: NCBI BLink).
Zm00001d018088	5				29	Intra	WE 40:0;WE 45:0;Total WE	3					213988699	213992184	-	Tetratricopeptide repeat (TPR)-like superfamily protein	Os02g0753500	Note=Tetratricopeptide-like helical domain containing protein. (Os02t0753500-01);Transcript variants=Os02t0753500-01;Oryzabase Gene Symbol Synonym(s)=OsSTA78	AT1G78120	protein_coding	Tetratricopeptide repeat (TPR)-like superfamily protein	Encodes one of the 36 carboxylate clamp (CC)-tetratricopeptide repeat (TPR) proteins (Prasad 2010, Pubmed ID: 20856808) with potential to interact with Hsp90/Hsp70 as co-chaperones.	Tetratricopeptide repeat (TPR)-like superfamily protein; FUNCTIONS IN: binding; LOCATED IN: mitochondrion; EXPRESSED IN: 9 plant structures; EXPRESSED DURING: 4 anthesis, petal differentiation and expansion stage; CONTAINS InterPro DOMAIN/s: Molecular chaperone, heat shock protein, Hsp40, DnaJ (InterPro:IPR015609), Tetratricopeptide TPR-1 (InterPro:IPR001440), Tetratricopeptide-like helical (Inte…
Zm00001d020725	7				30	Intra	WE 45:0;WE 47:0;Total WE	3					130286350	130287261	-	BRI1 kinase inhibitor 1	NA	NA	AT5G42750	protein_coding	BRI1 kinase inhibitor 1	Encodes a plasma-membrane associated phosphoprotein that interacts directly with the kinase domain of BRI1. It interferes with the interaction between BRI1 with its signalling partner, the plasma membrane localised LRR-receptor kinase BAK1.	BRI1 kinase inhibitor 1 (BKI1); Has 30201 Blast hits to 17322 proteins in 780 species: Archae - 12; Bacteria - 1396; Metazoa - 17338; Fungi - 3422; Plants - 5037; Viruses - 0; Other Eukaryotes - 2996 (source: NCBI BLink).
Zm00001d020726	7				30	Intra	WE 45:0;WE 47:0;Total WE	3					130295212	130300354	-	Probable protein phosphatase 2C 12	Os09g0459600	Note=Similar to Calmodulin-binding protein phosphatase. (Os09t0459600-01);Transcript variants=Os09t0459600-01;Oryzabase Gene Symbol Synonym(s)=OsPP2C69%2C PP2C69%2C OsPP109;Oryzabase Gene Name Synonym(s)=protein phosphatase 2C69%2C protein phosphatase 2C 69%2C protein phosphatase 109	AT1G47380	protein_coding	Protein phosphatase 2C family protein	NA	Protein phosphatase 2C family protein; FUNCTIONS IN: protein serine/threonine phosphatase activity, catalytic activity; INVOLVED IN: biological_process unknown; LOCATED IN: cellular_component unknown; EXPRESSED IN: 23 plant structures; EXPRESSED DURING: 15 growth stages; CONTAINS InterPro DOMAIN/s: Protein phosphatase 2C-related (InterPro:IPR001932), Protein phosphatase 2C (InterPro:IPR015655), P…
Zm00001d020727	7				30	Intra	WE 45:0;WE 47:0;Total WE	3					130345805	130357946	+	ARP protein (REF)	Os09g0459800	Note=Similar to ARP protein. (Os09t0459800-01)%3BSimilar to ARP protein. (Os09t0459800-02)%3BSimilar to NADPH oxidoreductase homolog (Fragment). (Os09t0459800-03)%3BSimilar to predicted protein. (Os09t0459800-04);Transcript variants=Os09t0459800-01,Os09t0459800-02,Os09t0459800-03,Os09t0459800-04	AT1G49670	protein_coding	ARP protein (REF)	molecular function has not been defined. Was shown involved in oxidative stress tolerance.	NQR; FUNCTIONS IN: oxidoreductase activity, binding, catalytic activity, zinc ion binding; INVOLVED IN: response to oxidative stress, metabolic process; LOCATED IN: mitochondrion, peroxisome; EXPRESSED IN: 24 plant structures; EXPRESSED DURING: 13 growth stages; CONTAINS InterPro DOMAIN/s: Short-chain dehydrogenase/reductase, conserved site (InterPro:IPR020904), Glucose/ribitol dehydrogenase (Int…
Zm00001d020728	7				30	Intra	WE 45:0;WE 47:0;Total WE	3					130390863	130417870	+	ARP protein (REF)	NA	NA	AT1G49670	protein_coding	ARP protein (REF)	molecular function has not been defined. Was shown involved in oxidative stress tolerance.	NQR; FUNCTIONS IN: oxidoreductase activity, binding, catalytic activity, zinc ion binding; INVOLVED IN: response to oxidative stress, metabolic process; LOCATED IN: mitochondrion, peroxisome; EXPRESSED IN: 24 plant structures; EXPRESSED DURING: 13 growth stages; CONTAINS InterPro DOMAIN/s: Short-chain dehydrogenase/reductase, conserved site (InterPro:IPR020904), Glucose/ribitol dehydrogenase (Int…
Zm00001d020729	7				30	Intra	WE 45:0;WE 47:0;Total WE	3					130432383	130432837	+	Reticulon-like protein B4	Os05g0526400	Note=Reticulon family protein. (Os05t0526400-01);Transcript variants=Os05t0526400-01	AT1G64090	protein_coding	Reticulan like protein B3	NA	Reticulan like protein B3 (RTNLB3); CONTAINS InterPro DOMAIN/s: Reticulon (InterPro:IPR003388); BEST Arabidopsis thaliana protein match is: VIRB2-interacting protein 3 (TAIR:AT5G41600.1).
Zm00001d020730	7				30	Intra	WE 45:0;WE 47:0;Total WE	3					130433633	130435097	+	NA	NA	NA	NA	NA	NA	NA	NA
Zm00001d020731	7				30	Intra	WE 45:0;WE 47:0;Total WE	3			Total WE(6);WE 45:0(63);WE 47:0(35);WE 54:0(9);WE 56:0(34)	5	130467170	130469083	+	NA	Os09g0460100	Note=Conserved hypothetical protein. (Os09t0460100-01);Transcript variants=Os09t0460100-01	AT1G47410	protein_coding	NA	NA	unknown protein; Has 26 Blast hits to 26 proteins in 10 species: Archae - 0; Bacteria - 0; Metazoa - 0; Fungi - 0; Plants - 26; Viruses - 0; Other Eukaryotes - 0 (source: NCBI BLink).
Zm00001d020732	7				30	Intra	WE 45:0;WE 47:0;Total WE	3					130482015	130482947	+	Probable carboxylesterase 2	Os09g0460300	Note=Alpha/beta hydrolase fold-3 domain containing protein. (Os09t0460300-01);Transcript variants=Os09t0460300-01	AT1G19190	protein_coding	alpha/beta-Hydrolases superfamily protein	NA	alpha/beta-Hydrolases superfamily protein; FUNCTIONS IN: hydrolase activity; INVOLVED IN: metabolic process; LOCATED IN: cellular_component unknown; EXPRESSED IN: inflorescence meristem, root, flower; EXPRESSED DURING: petal differentiation and expansion stage; CONTAINS InterPro DOMAIN/s: Lipase, GDXG, active site (InterPro:IPR002168), Alpha/beta hydrolase fold-3 (InterPro:IPR013094); BEST Arabid…
Zm00001d020735	7				30	Intra	WE 45:0;WE 47:0;Total WE	3					130581051	130598287	+	Probable carboxylesterase 2	NA	NA	NA	NA	NA	NA	NA
Zm00001d022259	7				46	Inter	FA 28:0;Total FA;HC 29:0;WE 42:0	4					173850976	173853082	+	Transcription factor MYB46	NA	NA	NA	NA	NA	NA	NA
Zm00001d022260	7				46	Inter	FA 28:0;Total FA;HC 29:0;WE 42:0	4					173856056	173858774	-	NA	NA	NA	NA	NA	NA	NA	NA
Zm00001d022262	7				46	Inter	FA 28:0;Total FA;HC 29:0;WE 42:0	4					173865214	173867192	+	Cytochrome P450 709B2	Os07g0635500	Note=Similar to Cytochrome P450. (Os07t0635500-01);Transcript variants=Os07t0635500-01	AT2G46950	protein_coding	cytochrome P450, family 709, subfamily B, polypeptide 2	member of CYP709B	cytochrome P450, family 709, subfamily B, polypeptide 2 (CYP709B2); FUNCTIONS IN: electron carrier activity, monooxygenase activity, iron ion binding, oxygen binding, heme binding; INVOLVED IN: oxidation reduction; LOCATED IN: endomembrane system; EXPRESSED IN: 14 plant structures; EXPRESSED DURING: 4 anthesis, petal differentiation and expansion stage, E expanded cotyledon stage; CONTAINS InterP…
Zm00001d022263	7				46	Inter	FA 28:0;Total FA;HC 29:0;WE 42:0	4					173939301	173941539	+	Pentatricopeptide repeat-containing protein	Os07g0635800	Note=Pentatricopeptide repeat domain containing protein. (Os07t0635800-00);Transcript variants=Os07t0635800-00	NA	NA	NA	NA	NA
Zm00001d022264	7				46	Inter	FA 28:0;Total FA;HC 29:0;WE 42:0	4			HC 27:0(68)	1	173953537	173954457	+	pmpm5;proteolipid membrane potential regulator5: encodes plasma membrane proteolipid involved in ion homeostasis and response to salinity	Os07g0635900	Note=Hydrophobic protein LTI6A (Low temperature-induced protein 6A). (Os07t0635900-01);Transcript variants=Os07t0635900-01;Oryzabase Gene Symbol Synonym(s)=OsLti6a%2C Lti6a%2C OsLTI6A%2C OsRCI2-10;Oryzabase Gene Name Synonym(s)=low temperature-induced low molecular weight integral membrane protein LTI6a%2C low temperature induced gene 6a%2C rare cold-inducible 2-10	NA	NA	NA	NA	NA
Zm00001d022265	7				46	Inter	FA 28:0;Total FA;HC 29:0;WE 42:0	4					173955793	173957584	-	H/ACA ribonucleoprotein complex subunit 4	Os04g0576300	Note=tRNA pseudouridine synthase B%2C N-terminal domain containing protein. (Os04t0576300-01);Transcript variants=Os04t0576300-01;Oryzabase Gene Symbol Synonym(s)=OsSTA131	AT3G57150	protein_coding	homologue of NAP57	Encodes a putative pseudouridine synthase (NAP57).	homologue of NAP57 (NAP57); FUNCTIONS IN: pseudouridine synthase activity; INVOLVED IN: pseudouridine synthesis, RNA modification, RNA processing; LOCATED IN: cytosol, nucleolus; EXPRESSED IN: 24 plant structures; EXPRESSED DURING: 13 growth stages; CONTAINS InterPro DOMAIN/s: Pseudouridine synthase, catalytic domain (InterPro:IPR020103), Pseudouridine synthase/archaeosine transglycosylase-like (…
Zm00001d022266	7				46	Inter	FA 28:0;Total FA;HC 29:0;WE 42:0	4					173958884	173960008	+	Probable transcription factor	Os07g0636100	Note=Protein of unknown function DUF573 family protein. (Os07t0636100-01);Transcript variants=Os07t0636100-01	AT3G04930	protein_coding	DNA-binding storekeeper protein-related transcriptional regulator	NA	DNA-binding storekeeper protein-related transcriptional regulator; FUNCTIONS IN: transcription regulator activity; CONTAINS InterPro DOMAIN/s: Protein of unknown function DUF573 (InterPro:IPR007592); BEST Arabidopsis thaliana protein match is: DNA-binding storekeeper protein-related transcriptional regulator (TAIR:AT5G28040.1).
Zm00001d022267	7				46	Inter	FA 28:0;Total FA;HC 29:0;WE 42:0	4			AD 28:0(53);Total AD(18);FA 28:0(16);HC 29:0(38);PA 28:0(65)	5	173985600	174005193	+	chromatin remodeling factor18	Os07g0636200	Note=DEAD-like helicase%2C N-terminal domain containing protein. (Os07t0636200-01)%3BSimilar to chromatin remodeling complex subunit. (Os07t0636200-02)%3BSimilar to chromatin remodeling complex subunit. (Os07t0636200-03);Transcript variants=Os07t0636200-01,Os07t0636200-02,Os07t0636200-03	AT1G48310	protein_coding	chromatin remodeling factor18	NA	chromatin remodeling factor18 (CHR18); FUNCTIONS IN: helicase activity, DNA binding, nucleic acid binding, ATP binding; INVOLVED IN: biological_process unknown; LOCATED IN: cellular_component unknown; EXPRESSED IN: 24 plant structures; EXPRESSED DURING: 10 growth stages; CONTAINS InterPro DOMAIN/s: DEAD-like helicase, N-terminal (InterPro:IPR014001), DNA/RNA helicase, C-terminal (InterPro:IPR0016…
Zm00001d022268	7				46	Inter	FA 28:0;Total FA;HC 29:0;WE 42:0	4	FA 20:0(40);PA 26:0(31);Total PA(13)	3			174005446	174016262	+	Ribosomal protein L7Ae/L30e/S12e/Gadd45 family protein	Os07g0636400	Note=Similar to ribonuclease P. (Os07t0636400-01);Transcript variants=Os07t0636400-01	AT4G01790	protein_coding	Ribosomal protein L7Ae/L30e/S12e/Gadd45 family protein	NA	Ribosomal protein L7Ae/L30e/S12e/Gadd45 family protein; CONTAINS InterPro DOMAIN/s: Ribosomal protein L7Ae/L30e/S12e/Gadd45 (InterPro:IPR004038); Has 95 Blast hits to 95 proteins in 35 species: Archae - 3; Bacteria - 0; Metazoa - 62; Fungi - 0; Plants - 27; Viruses - 0; Other Eukaryotes - 3 (source: NCBI BLink).
Zm00001d022269	7				46	Inter	FA 28:0;Total FA;HC 29:0;WE 42:0	4			WE 42:0(36)	1	174017621	174023563	+	Ribosomal protein L7Ae/L30e/S12e/Gadd45 family protein	Os07g0636400	Note=Similar to ribonuclease P. (Os07t0636400-01);Transcript variants=Os07t0636400-01	AT4G01790	protein_coding	Ribosomal protein L7Ae/L30e/S12e/Gadd45 family protein	NA	Ribosomal protein L7Ae/L30e/S12e/Gadd45 family protein; CONTAINS InterPro DOMAIN/s: Ribosomal protein L7Ae/L30e/S12e/Gadd45 (InterPro:IPR004038); Has 95 Blast hits to 95 proteins in 35 species: Archae - 3; Bacteria - 0; Metazoa - 62; Fungi - 0; Plants - 27; Viruses - 0; Other Eukaryotes - 3 (source: NCBI BLink).
Zm00001d022270	7				46	Inter	FA 28:0;Total FA;HC 29:0;WE 42:0	4					174024220	174025058	-	Dirigent protein 5	NA	NA	AT1G64160	protein_coding	Disease resistance-responsive (dirigent-like protein) family protein	Encodes a dirigent protein involved in the synthesis of (-)pinoresinol. Dirigent proteins impart stereoselectivity on the phenoxy radical coupling reaction yielding optically active lignans from two molecules of coniferyl alcohol.	Disease resistance-responsive (dirigent-like protein) family protein; FUNCTIONS IN: molecular_function unknown; INVOLVED IN: lignan biosynthetic process, defense response; LOCATED IN: endomembrane system; EXPRESSED IN: petal, hypocotyl, root; EXPRESSED DURING: petal differentiation and expansion stage; CONTAINS InterPro DOMAIN/s: Plant disease resistance response protein (InterPro:IPR004265); BES…
Zm00001d022271	7				46	Inter	FA 28:0;Total FA;HC 29:0;WE 42:0	4					174024398	174025435	-	Dirigent protein 5	Os07g0643800	Note=Similar to Dirigent protein. (Os07t0643800-01);Transcript variants=Os07t0643800-01	AT1G64160	protein_coding	Disease resistance-responsive (dirigent-like protein) family protein	Encodes a dirigent protein involved in the synthesis of (-)pinoresinol. Dirigent proteins impart stereoselectivity on the phenoxy radical coupling reaction yielding optically active lignans from two molecules of coniferyl alcohol.	Disease resistance-responsive (dirigent-like protein) family protein; FUNCTIONS IN: molecular_function unknown; INVOLVED IN: lignan biosynthetic process, defense response; LOCATED IN: endomembrane system; EXPRESSED IN: petal, hypocotyl, root; EXPRESSED DURING: petal differentiation and expansion stage; CONTAINS InterPro DOMAIN/s: Plant disease resistance response protein (InterPro:IPR004265); BES…
Zm00001d022272	7				46	Inter	FA 28:0;Total FA;HC 29:0;WE 42:0	4					174087849	174091633	+	CBL-interacting serine/threonine-protein kinase 1	Os07g0637000	Note=Similar to CBL-interacting protein kinase 21. (Os07t0637000-01);Transcript variants=Os07t0637000-01;CGSNL Gene Symbol=CIPK21;CGSNL Gene Name=CALCINEURIN B-LIKE PROTEIN-INTERACTING PROTEIN KINASE 21;Oryzabase Gene Symbol Synonym(s)=OsCIPK21;Oryzabase Gene Name Synonym(s)=CBL-interacting protein kinase 21	AT1G48260	protein_coding	CBL-interacting protein kinase 17	Encodes a member of the SNF1-related kinase (SnRK) gene family (SnRK3.21), which has also been reported as a member of the CBL-interacting protein kinases (CIPK17).	CBL-interacting protein kinase 17 (CIPK17); FUNCTIONS IN: protein serine/threonine kinase activity, protein kinase activity, kinase activity, ATP binding; INVOLVED IN: signal transduction, protein amino acid phosphorylation; LOCATED IN: cellular_component unknown; EXPRESSED IN: 9 plant structures; EXPRESSED DURING: LP.04 four leaves visible, 4 anthesis; CONTAINS InterPro DOMAIN/s: Protein kinase,…
Zm00001d022273	7				46	Inter	FA 28:0;Total FA;HC 29:0;WE 42:0	4	Total FA(19)	1			174093796	174099903	-	Putative endonuclease or glycosyl hydrolase	Os07g0637200	Note=Protein of unknown function DUF537 family protein. (Os07t0637200-01)%3BHypothetical conserved gene. (Os07t0637200-02);Transcript variants=Os07t0637200-01,Os07t0637200-02	AT3G62200	protein_coding	Putative endonuclease or glycosyl hydrolase	NA	Putative endonuclease or glycosyl hydrolase; BEST Arabidopsis thaliana protein match is: putative endonuclease or glycosyl hydrolase with C2H2-type zinc finger domain (TAIR:AT5G61190.1); Has 3997 Blast hits to 3396 proteins in 338 species: Archae - 0; Bacteria - 122; Metazoa - 1660; Fungi - 937; Plants - 691; Viruses - 43; Other Eukaryotes - 544 (source: NCBI BLink).
Zm00001d022274	7				46	Inter	FA 28:0;Total FA;HC 29:0;WE 42:0	4					174141065	174144404	-	pdk4;pyruvate, orthophosphate dikinase4:	Os07g0637300	Note=Similar to Pyruvate dehydrogenase kinase. (Os07t0637300-01);Transcript variants=Os07t0637300-01;Oryzabase Gene Symbol Synonym(s)=OS-PYDK%2C Ospdhk%2C PDHK%2C Ospdhk2;Oryzabase Gene Name Synonym(s)=pyruvate dehydrogenase kinase%2C pyruvate dehydrogenase kinase 2	AT3G06483	protein_coding	pyruvate dehydrogenase kinase	Pyruvate dehydrogenase kinase (PDK) specifically phosphorylates the E1&#945; subunit of the pyruvate dehydrogenase complex (PDC) on a Ser residue using ATP as a phosphate donor. PDK is a unique type of protein kinase having a His-kinase-like sequence but Ser-kinase activity. Site-directed mutagenesis and structural analysis indicate that PDK belongs to the GHKL superfamily.	pyruvate dehydrogenase kinase (PDK); FUNCTIONS IN: ATP binding, pyruvate dehydrogenase (acetyl-transferring) kinase activity, histidine phosphotransfer kinase activity; INVOLVED IN: signal transduction, peptidyl-histidine phosphorylation, phosphorylation; LOCATED IN: mitochondrion; EXPRESSED IN: 24 plant structures; EXPRESSED DURING: 15 growth stages; CONTAINS InterPro DOMAIN/s: Signal transducti…
Zm00001d022681	1				16	Intra	WE 46:0;WE 48:0;WE 56:0;Total WE	4					16839427	16839635	+	NA	NA	NA	NA	NA	NA	NA	NA
Zm00001d022682	1				16	Intra	WE 46:0;WE 48:0;WE 56:0;Total WE	4					16860663	16861057	+	NA	NA	NA	NA	NA	NA	NA	NA
Zm00001d024830	10				34	Intra	WE 40:0;WE 42:0;WE 44:0	3					90117995	90129224	+	Protease Do-like 2 chloroplastic	Os05g0147500	Note=Similar to DEGP2 (DEGP PROTEASE 2)%3B serine-type peptidase/ trypsin. (Os05t0147500-01)%3BSerine endopeptidase DegP2 domain containing protein. (Os05t0147500-02)%3BSimilar to DEGP2 (DEGP PROTEASE 2)%3B serine-type peptidase/ trypsin. (Os05t0147500-03);Transcript variants=Os05t0147500-01,Os05t0147500-02,Os05t0147500-03;Oryzabase Gene Symbol Synonym(s)=OsDegp6%2C DEGP6%2C OsDeg2;Oryzabase Gene…	AT2G47940	protein_coding	DEGP protease 2	Encodes DegP2 protease (DEGP2); nuclear gene for chloroplast product.	DEGP protease 2 (DEGP2); FUNCTIONS IN: serine-type peptidase activity, serine-type endopeptidase activity; INVOLVED IN: photosystem II repair, proteolysis; LOCATED IN: chloroplast stromal thylakoid, chloroplast thylakoid membrane, chloroplast stroma, chloroplast; EXPRESSED IN: 22 plant structures; EXPRESSED DURING: 13 growth stages; CONTAINS InterPro DOMAIN/s: Serine/cysteine peptidase, trypsin-l…
Zm00001d024831	10				34	Intra	WE 40:0;WE 42:0;WE 44:0	3					90131666	90133501	-	Putative pentatricopeptide repeat family protein	Os05g0147600	Note=Pentatricopeptide repeat domain containing protein. (Os05t0147600-01);Transcript variants=Os05t0147600-01	AT3G05340	protein_coding	Tetratricopeptide repeat (TPR)-like superfamily protein	NA	Tetratricopeptide repeat (TPR)-like superfamily protein; CONTAINS InterPro DOMAIN/s: Pentatricopeptide repeat (InterPro:IPR002885); BEST Arabidopsis thaliana protein match is: Pentatricopeptide repeat (PPR) superfamily protein (TAIR:AT3G25970.1); Has 36706 Blast hits to 13004 proteins in 235 species: Archae - 0; Bacteria - 2; Metazoa - 52; Fungi - 64; Plants - 36145; Viruses - 0; Other Eukaryotes…
Zm00001d024832	10				34	Intra	WE 40:0;WE 42:0;WE 44:0	3					90134129	90141743	+	Sodium/hydrogen exchanger	Os05g0148600	Note=Similar to Na+/H+ antiporter. (Os05t0148600-01);Transcript variants=Os05t0148600-01;CGSNL Gene Symbol=NHX3;CGSNL Gene Name=NA+/H+ ANTIPORTER 3;Oryzabase Gene Symbol Synonym(s)=OsNHX3%2C OsNHX2%2C NHX2;Oryzabase Gene Name Synonym(s)=Na+/H+ antiporter 3%2C NHX-type antiporter 3	AT3G05030	protein_coding	sodium hydrogen exchanger 2	Encodes a vacuolar K+/H+ exchanger essential for active K+ uptake at the tonoplast and involved in regulating stomatal closure.	sodium hydrogen exchanger 2 (NHX2); FUNCTIONS IN: sodium:hydrogen antiporter activity, sodium ion transmembrane transporter activity; INVOLVED IN: cation transport, sodium ion transport, regulation of pH, transmembrane transport; LOCATED IN: endomembrane system, integral to membrane; EXPRESSED IN: 26 plant structures; EXPRESSED DURING: 15 growth stages; CONTAINS InterPro DOMAIN/s: Cation/H+ excha…
Zm00001d024833	10				34	Intra	WE 40:0;WE 42:0;WE 44:0	3					90185901	90195212	+	NA	NA	NA	AT4G08630	protein_coding	NA	NA	unknown protein; BEST Arabidopsis thaliana protein match is: unknown protein (TAIR:AT3G48860.2); Has 1487 Blast hits to 747 proteins in 184 species: Archae - 0; Bacteria - 56; Metazoa - 305; Fungi - 197; Plants - 180; Viruses - 3; Other Eukaryotes - 746 (source: NCBI BLink).
Zm00001d024835	10				34	Intra	WE 40:0;WE 42:0;WE 44:0	3					90195370	90197131	-	Putative thioredoxin superfamily protein	Os01g0913000	Note=Similar to Thioredoxin F-type 2%2C chloroplast precursor (TRX-F2). (Os01t0913000-01);Transcript variants=Os01t0913000-01;CGSNL Gene Symbol=TRXH10;CGSNL Gene Name=THIOREDOXIN H-TYPE 10;Oryzabase Gene Symbol Synonym(s)=OsTRXh10%2C OsTRX2;Oryzabase Gene Name Synonym(s)=Thioredoxin H-type 10%2C H-type Thioredoxin 10	AT3G02730	protein_coding	thioredoxin F-type 1	NA	thioredoxin F-type 1 (TRXF1); FUNCTIONS IN: enzyme activator activity; INVOLVED IN: positive regulation of catalytic activity; LOCATED IN: chloroplast, chloroplast stroma; EXPRESSED IN: 23 plant structures; EXPRESSED DURING: 13 growth stages; CONTAINS InterPro DOMAIN/s: Thioredoxin fold (InterPro:IPR012335), Thioredoxin-like subdomain (InterPro:IPR006662), Thioredoxin, core (InterPro:IPR015467), …
Zm00001d024836	10				34	Intra	WE 40:0;WE 42:0;WE 44:0	3			WE 42:0(48)	1	90238571	90239173	+	Protein SRC2 homolog	NA	NA	NA	NA	NA	NA	NA
Zm00001d024838	10				34	Intra	WE 40:0;WE 42:0;WE 44:0	3					90383507	90383851	+	NA	NA	NA	NA	NA	NA	NA	NA
Zm00001d024839	10				34	Intra	WE 40:0;WE 42:0;WE 44:0	3					90384434	90385822	-	gst2;glutathione S-transferase2: safener-induced; heterodimer; 2 map sites have been reported on chr 8 and 10	NA	NA	AT3G62760	protein_coding	Glutathione S-transferase family protein	Encodes glutathione transferase belonging to the phi class of GSTs. Naming convention according to Wagner et al. (2002).	ATGSTF13; CONTAINS InterPro DOMAIN/s: Thioredoxin fold (InterPro:IPR012335), Glutathione S-transferase, C-terminal (InterPro:IPR004046), Glutathione S-transferase, C-terminal-like (InterPro:IPR010987), Glutathione S-transferase/chloride channel, C-terminal (InterPro:IPR017933), Glutathione S-transferase, N-terminal (InterPro:IPR004045), Thioredoxin-like fold (InterPro:IPR012336); BEST Arabidopsis…
Zm00001d024840	10				34	Intra	WE 40:0;WE 42:0;WE 44:0	3					90387391	90399823	+	Retrotransposon-like protein	NA	NA	NA	NA	NA	NA	NA
Zm00001d024841	10				34	Intra	WE 40:0;WE 42:0;WE 44:0	3			WE 40:0(18);WE 42:0(14)	2	90403804	90415670	+	Tudor/PWWP/MBT superfamily protein	Os05g0149200	Note=PWWP domain containing protein. (Os05t0149200-01);Transcript variants=Os05t0149200-01	AT3G05430	protein_coding	Tudor/PWWP/MBT superfamily protein	NA	Tudor/PWWP/MBT superfamily protein; CONTAINS InterPro DOMAIN/s: PWWP (InterPro:IPR000313); BEST Arabidopsis thaliana protein match is: Tudor/PWWP/MBT superfamily protein (TAIR:AT5G27650.1); Has 708 Blast hits to 664 proteins in 88 species: Archae - 0; Bacteria - 0; Metazoa - 463; Fungi - 18; Plants - 206; Viruses - 0; Other Eukaryotes - 21 (source: NCBI BLink).
Zm00001d026591	10				13	Intra	PA 26:0;PA 28:0;Total PA	3					148626427	148628853	-	NA	Os04g0672300	Note=Similar to H0322F07.3 protein. (Os04t0672300-01);Transcript variants=Os04t0672300-01	NA	NA	NA	NA	NA
Zm00001d026592	10				13	Intra	PA 26:0;PA 28:0;Total PA	3					148633857	148636016	-	Putative pentatricopeptide repeat family protein	Os04g0672700	Note=Pentatricopeptide repeat domain containing protein. (Os04t0672700-01);Transcript variants=Os04t0672700-01	AT3G50420	protein_coding	Pentatricopeptide repeat (PPR) superfamily protein	NA	Pentatricopeptide repeat (PPR) superfamily protein; FUNCTIONS IN: binding; INVOLVED IN: biological_process unknown; LOCATED IN: cellular_component unknown; EXPRESSED IN: 7 plant structures; EXPRESSED DURING: petal differentiation and expansion stage, E expanded cotyledon stage, D bilateral stage; CONTAINS InterPro DOMAIN/s: Pentatricopeptide repeat (InterPro:IPR002885), Tetratricopeptide-like hel…
Zm00001d026593	10	Yes	Group3		13	Intra	PA 26:0;PA 28:0;Total PA	3	FA 20:0(14);FA 22:0(6)	2	FA 22:0(66)	1	148637522	148656835	-	Putative homeodomain-like transcription factor superfamily protein	Os04g0673000	Note=Similar to H0322F07.7 protein. (Os04t0673000-01)%3BHomeodomain-like containing protein. (Os04t0673000-02)%3BSimilar to H0322F07.7 protein. (Os04t0673000-03);Transcript variants=Os04t0673000-01,Os04t0673000-02,Os04t0673000-03	AT1G10820	protein_coding	Protein of unknown function (DUF3755)	NA	Protein of unknown function (DUF3755); CONTAINS InterPro DOMAIN/s: Protein of unknown function DUF3755 (InterPro:IPR022228); BEST Arabidopsis thaliana protein match is: Protein of unknown function (DUF3755) (TAIR:AT1G60670.2); Has 155 Blast hits to 155 proteins in 22 species: Archae - 0; Bacteria - 0; Metazoa - 0; Fungi - 0; Plants - 148; Viruses - 0; Other Eukaryotes - 7 (source: NCBI BLink).
Zm00001d026594	10				13	Intra	PA 26:0;PA 28:0;Total PA	3					148669998	148671302	+	Cytokinin response regulator2	Os04g0673300	Note=A-type response regulator%2C Cytokinin signaling (Os04t0673300-01);Transcript variants=Os04t0673300-01;RAP-DB Gene Symbol Synonym(s)=RR6%2C OsRR6%2C rr6%2C Rra6%2C OsRRA6;RAP-DB Gene Name Synonym(s)=A-TYPE RESPONSE REGULATOR 6%2C A-TYPE response regulator 6%2C Type A response regulator 6%2C A-type RR 6;CGSNL Gene Symbol=RR6;CGSNL Gene Name=A-TYPE RESPONSE REGULATOR 6;Oryzabase Gene Symbol Sy…	NA	NA	NA	NA	NA
Zm00001d026595	10				13	Intra	PA 26:0;PA 28:0;Total PA	3					148673613	148674576	-	Early nodulin-like protein 1	Os04g0673800	Note=Cupredoxin domain containing protein. (Os04t0673800-01);Transcript variants=Os04t0673800-01;CGSNL Gene Symbol=ENODL14;CGSNL Gene Name=EARLY NODULIN LIKE PROTEIN 14;Oryzabase Gene Symbol Synonym(s)=OsENODL14;Oryzabase Gene Name Synonym(s)=early nodulin-like protein 14	AT1G48940	protein_coding	early nodulin-like protein 6	NA	early nodulin-like protein 6 (ENODL6); FUNCTIONS IN: electron carrier activity, copper ion binding; LOCATED IN: anchored to membrane; EXPRESSED IN: leaf whorl, sepal, flower; EXPRESSED DURING: petal differentiation and expansion stage; CONTAINS InterPro DOMAIN/s: Plastocyanin-like (InterPro:IPR003245), Cupredoxin (InterPro:IPR008972); BEST Arabidopsis thaliana protein match is: early nodulin-like…
Zm00001d026597	10				13	Intra	PA 26:0;PA 28:0;Total PA	3					148680741	148681670	-	NA	Os04g0674000	Note=Similar to H0403D02.10 protein. (Os04t0674000-01)%3BSimilar to H0403D02.10 protein. (Os04t0674000-03);Transcript variants=Os04t0674000-01,Os04t0674000-03	NA	NA	NA	NA	NA
Zm00001d026598	10				13	Intra	PA 26:0;PA 28:0;Total PA	3					148710854	148712556	+	Ubiquinone biosynthesis protein COQ4 homolog mitochondrial	Os05g0188800	Note=Similar to H0403D02.13 protein. (Os05t0188800-00);Transcript variants=Os05t0188800-00	AT2G03690	protein_coding	coenzyme Q biosynthesis Coq4 family protein / ubiquinone biosynthesis Coq4 family protein	Ubiquinone biosynthesis protein COQ4 homolog.	coenzyme Q biosynthesis Coq4 family protein / ubiquinone biosynthesis Coq4 family protein; FUNCTIONS IN: molecular_function unknown; INVOLVED IN: ubiquinone biosynthetic process; EXPRESSED IN: 24 plant structures; EXPRESSED DURING: 14 growth stages; CONTAINS InterPro DOMAIN/s: Coenzyme Q biosynthesis Coq4 (InterPro:IPR007715); Has 675 Blast hits to 675 proteins in 251 species: Archae - 0; Bacteri…
Zm00001d026599	10				13	Intra	PA 26:0;PA 28:0;Total PA	3					148715856	148717059	+	lhcb6;light harvesting chlorophyll a/b binding protein6:	Os04g0457000	Note=Similar to Chlorophyll a/b-binding protein CP24%2C photosystem II (Fragment). (Os04t0457000-01);Transcript variants=Os04t0457000-01;Oryzabase Gene Symbol Synonym(s)=CP24%2C Lhcb6;Oryzabase Gene Name Synonym(s)=light-harvesting protein CP24%2C PSII CP24	AT1G15820	protein_coding	light harvesting complex photosystem II subunit 6	Lhcb6 protein (Lhcb6), light harvesting complex of photosystem II.	light harvesting complex photosystem II subunit 6 (LHCB6); FUNCTIONS IN: chlorophyll binding; INVOLVED IN: photosynthesis, nonphotochemical quenching; LOCATED IN: in 7 components; EXPRESSED IN: 24 plant structures; EXPRESSED DURING: 14 growth stages; CONTAINS InterPro DOMAIN/s: Chlorophyll A-B binding protein (InterPro:IPR001344); BEST Arabidopsis thaliana protein match is: photosystem I light ha…
Zm00001d026600	10	Yes	Group1	Yes	13	Intra	PA 26:0;PA 28:0;Total PA	3	PA 24:0(1);PA 26:0(1);PA 28:0(2);PA 30:0(41);Total PA(7)	5	AD 28:0(54);PA 24:0(1);PA 26:0(1);PA 28:0(1);PA 30:0(7);PA 32:0(12);Total PA(1);WE 48:0(79)	8	148722106	148724784	+	Protein S-acyltransferase 11	Os06g0308900	Note=Similar to DHHC zinc finger domain containing protein. (Os06t0308900-01);Transcript variants=Os06t0308900-01	AT3G18620	protein_coding	DHHC-type zinc finger family protein	NA	DHHC-type zinc finger family protein; FUNCTIONS IN: zinc ion binding; CONTAINS InterPro DOMAIN/s: Zinc finger, DHHC-type (InterPro:IPR001594); BEST Arabidopsis thaliana protein match is: Ankyrin repeat family protein with DHHC zinc finger domain (TAIR:AT2G14255.1); Has 4961 Blast hits to 4959 proteins in 248 species: Archae - 0; Bacteria - 0; Metazoa - 2163; Fungi - 692; Plants - 838; Viruses - 0…
Zm00001d026602	10				13	Intra	PA 26:0;PA 28:0;Total PA	3					148755665	148756030	+	NA	Os03g0790801	Note=Hypothetical gene. (Os03t0790801-00);Transcript variants=Os03t0790801-00	NA	NA	NA	NA	NA
Zm00001d026603	10				13	Intra	PA 26:0;PA 28:0;Total PA	3					148758023	148764012	-	chlh1;Mg chelatase subunit H 1:	Os07g0656500	Note=Similar to Magnesium-chelatase subunit H family protein%2C expressed. (Os07t0656500-00);Transcript variants=Os07t0656500-00;Oryzabase Gene Symbol Synonym(s)=chlH;Oryzabase Gene Name Synonym(s)=Magnesium-chelatase subunit H	AT5G13630	protein_coding	magnesium-chelatase subunit chlH, chloroplast, putative / Mg-protoporphyrin IX chelatase, putative (CHLH)	Encodes magnesium chelatase involved in plastid-to-nucleus signal transduction.	GENOMES UNCOUPLED 5 (GUN5); FUNCTIONS IN: magnesium chelatase activity; INVOLVED IN: chlorophyll biosynthetic process, biosynthetic process; LOCATED IN: mitochondrion, magnesium chelatase complex, chloroplast, chloroplast inner membrane; EXPRESSED IN: 22 plant structures; EXPRESSED DURING: 13 growth stages; CONTAINS InterPro DOMAIN/s: CobN/magnesium chelatase (InterPro:IPR003672), Magnesium-chela…
Zm00001d026604	10				13	Intra	PA 26:0;PA 28:0;Total PA	3					148806601	148809757	+	Probable metal-nicotianamine transporter YSL7	Os04g0674600	Note=Similar to H0103C06.1 protein. (Os04t0674600-01);Transcript variants=Os04t0674600-01;CGSNL Gene Symbol=YSL10;CGSNL Gene Name=YELLOW STRIP-LIKE GENE 10;Oryzabase Gene Symbol Synonym(s)=OsYSL10;Oryzabase Gene Name Synonym(s)=rice YSL (yellow stripe-like) gene 10%2C Probable metal-nicotianamine transporter YSL10%2C Protein YELLOW STRIPE LIKE 10%2C yellow stripe 1-like transporter 10	NA	NA	NA	NA	NA
Zm00001d026605	10				13	Intra	PA 26:0;PA 28:0;Total PA	3					148895982	148898783	-	Endoglucanase 5	Os04g0674800	Note=Similar to CEL1%3DCELLULASE 1 (Fragment). (Os04t0674800-01);Transcript variants=Os04t0674800-01;Oryzabase Gene Symbol Synonym(s)=OsGH9C1;Oryzabase Gene Name Synonym(s)=glycoside hydrolase OsGH9C1	AT1G48930	protein_coding	glycosyl hydrolase 9C1	NA	glycosyl hydrolase 9C1 (GH9C1); FUNCTIONS IN: carbohydrate binding, hydrolase activity, hydrolyzing O-glycosyl compounds, catalytic activity; INVOLVED IN: carbohydrate metabolic process; LOCATED IN: endomembrane system, extracellular region; EXPRESSED IN: root; CONTAINS InterPro DOMAIN/s: Six-hairpin glycosidase (InterPro:IPR012341), Glycoside hydrolase, family 9, active site (InterPro:IPR018221)…
Zm00001d026606	10				13	Intra	PA 26:0;PA 28:0;Total PA	3					148901809	148903746	+	DNAJ heat shock N-terminal domain-containing protein	Os04g0675400	Note=Similar to Chaperone protein dnaJ. (Os04t0675400-01);Transcript variants=Os04t0675400-01;Oryzabase Gene Symbol Synonym(s)=OsDjC45;Oryzabase Gene Name Synonym(s)=DnaJ domain protein C45%2C rice DJC77 homolog	AT5G23240	protein_coding	DNAJ heat shock N-terminal domain-containing protein	NA	DNAJ heat shock N-terminal domain-containing protein; FUNCTIONS IN: unfolded protein binding, heat shock protein binding; INVOLVED IN: protein folding; LOCATED IN: chloroplast; EXPRESSED IN: 21 plant structures; EXPRESSED DURING: 11 growth stages; CONTAINS InterPro DOMAIN/s: Molecular chaperone, heat shock protein, Hsp40, DnaJ (InterPro:IPR015609), Heat shock protein DnaJ, N-terminal (InterPro:IP…
Zm00001d026607	10				13	Intra	PA 26:0;PA 28:0;Total PA	3					148903998	148909780	-	Oligosaccharyl transferase STT3 subunit	Os04g0675500	Note=Similar to Itm1 protein. (Os04t0675500-01)%3BNon-protein coding transcript. (Os04t0675500-02)%3BSimilar to Itm1 protein. (Os04t0675500-03);Transcript variants=Os04t0675500-01,Os04t0675500-02,Os04t0675500-03;Oryzabase Gene Symbol Synonym(s)=Stt3a;Oryzabase Gene Name Synonym(s)=oligosaccharyltransferase subunit Stt3a	AT1G34130	protein_coding	staurosporin and temperature sensitive 3-like b	Encodes homolog of yeast STT3, a subunit of oligosaccharyltransferase.	staurosporin and temperature sensitive 3-like b (STT3B); FUNCTIONS IN: oligosaccharyl transferase activity; INVOLVED IN: protein amino acid glycosylation; LOCATED IN: endoplasmic reticulum, plasma membrane, membrane; EXPRESSED IN: 24 plant structures; EXPRESSED DURING: 13 growth stages; CONTAINS InterPro DOMAIN/s: Oligosaccharyl transferase, STT3 subunit (InterPro:IPR003674); BEST Arabidopsis tha…
Zm00001d026608	10				13	Intra	PA 26:0;PA 28:0;Total PA	3					148913230	148914804	+	Putative thioredoxin superfamily protein%3B Thioredoxin X	Os04g0676100	Note=Similar to Thioredoxin X%2C chloroplast precursor. (Os04t0676100-01);Transcript variants=Os04t0676100-01;Oryzabase Gene Symbol Synonym(s)=Trx x;Oryzabase Gene Name Synonym(s)=Thioredoxin x	AT1G50320	protein_coding	thioredoxin X	encodes a prokaryotic thioredoxin	thioredoxin X (THX); FUNCTIONS IN: enzyme activator activity; INVOLVED IN: positive regulation of catalytic activity; LOCATED IN: chloroplast, chloroplast stroma; EXPRESSED IN: 22 plant structures; EXPRESSED DURING: 13 growth stages; CONTAINS InterPro DOMAIN/s: Thioredoxin fold (InterPro:IPR012335), Thioredoxin-like subdomain (InterPro:IPR006662), Thioredoxin, core (InterPro:IPR015467), Thioredox…
Zm00001d026609	10				13	Intra	PA 26:0;PA 28:0;Total PA	3					148914774	148919060	-	NA	Os02g0481000	Note=Translation protein SH3-like domain containing protein. (Os02t0481000-01);Transcript variants=Os02t0481000-01	AT5G52370	protein_coding	NA	NA	unknown protein; BEST Arabidopsis thaliana protein match is: unknown protein (TAIR:AT5G58990.1); Has 30201 Blast hits to 17322 proteins in 780 species: Archae - 12; Bacteria - 1396; Metazoa - 17338; Fungi - 3422; Plants - 5037; Viruses - 0; Other Eukaryotes - 2996 (source: NCBI BLink).
Zm00001d026610	10				13	Intra	PA 26:0;PA 28:0;Total PA	3					148918576	148922432	+	Dihydroorotate dehydrogenase	Os04g0676300	Note=Similar to H0101F08.3 protein. (Os04t0676300-01);Transcript variants=Os04t0676300-01	AT5G23300	protein_coding	pyrimidine d	dihydroorotate dehydrogenase, catalyses fourth step of pyrimidine biosynthesis	pyrimidine d (PYRD); FUNCTIONS IN: dihydroorotate dehydrogenase activity; INVOLVED IN: 'de novo' pyrimidine base biosynthetic process, pyrimidine ribonucleotide biosynthetic process; LOCATED IN: mitochondrion; EXPRESSED IN: 21 plant structures; EXPRESSED DURING: 11 growth stages; CONTAINS InterPro DOMAIN/s: Dihydroorotate dehydrogenase, conserved site (InterPro:IPR001295), Aldolase-type TIM barre…
Zm00001d026761	4				9	Intra	PA 28:0;PA 30:0;Total PA	3					20265555	20268245	-	NA	NA	NA	NA	NA	NA	NA	NA
Zm00001d027017	4				27	Intra	WE 45:0;WE 47:0;WE 48:0	3					234033930	234034441	+	NA	NA	NA	NA	NA	NA	NA	NA
Zm00001d027227	9				33;49	Both	WE 52:0;WE 54:0;WE 56:0;AD 30:0;PA 28:0;PA 30:0;PA 32:0;Total PA	8			WE 52:0(13);WE 54:0(3);WE 56:0(35)	3	159429240	159429763	+	NA	NA	NA	NA	NA	NA	NA	NA
Zm00001d027606	1				15	Intra	WE 45:0;WE 49:0	2					8916341	8917933	+	OSJNBa0089E12.13 protein; protein	Os05g0236600	Note=Protein of unknown function DUF594 domain containing protein. (Os05t0236600-00);Transcript variants=Os05t0236600-00	NA	NA	NA	NA	NA
Zm00001d027607	1				15	Intra	WE 45:0;WE 49:0	2			WE 45:0(49)	1	8919684	8921767	-	Cysteine-rich repeat secretory protein 3	Os03g0140500	Note=Protein of unknown function DUF26 domain containing protein. (Os03t0140500-01)%3BHypothetical conserved gene. (Os03t0140500-02);Transcript variants=Os03t0140500-01,Os03t0140500-02	AT1G04520	protein_coding	plasmodesmata-located protein 2	Encodes a plasmodesmal protein that may be involved in the intercellular movement of molecules through the plasmodesmata.	plasmodesmata-located protein 2 (PDLP2); FUNCTIONS IN: molecular_function unknown; INVOLVED IN: N-terminal protein myristoylation, plasmodesmata-mediated intercellular transport; LOCATED IN: plasmodesma; EXPRESSED IN: 17 plant structures; EXPRESSED DURING: 12 growth stages; CONTAINS InterPro DOMAIN/s: Protein of unknown function DUF26 (InterPro:IPR002902); BEST Arabidopsis thaliana protein match …
Zm00001d027608	1				15	Intra	WE 43:0;WE 45:0;WE 49:0	3			WE 41:0(59);WE 43:0(43)	2	8975479	8975551	+	NA	NA	NA	NA	NA	NA	NA	NA
Zm00001d027609	1				15	Intra	WE 43:0;WE 45:0;WE 49:0	3			WE 41:0(21)	1	8976160	8976232	-	NA	NA	NA	NA	NA	NA	NA	NA
Zm00001d027610	1				15	Intra	WE 43:0;WE 45:0;WE 49:0	3					8979876	8981567	-	Vegetative storage protein	NA	NA	NA	NA	NA	NA	NA
Zm00001d027611	1				15	Intra	WE 43:0;WE 45:0;WE 49:0	3					8981882	8983387	+	Pentatricopeptide repeat-containing protein	Os10g0442700	Note=Similar to Protein serine/threonine kinase (Protein kinase). (Os10t0442700-01)%3BSimilar to Protein serine/threonine kinase (Protein kinase). (Os10t0442700-02);Transcript variants=Os10t0442700-01,Os10t0442700-02	AT5G08305	protein_coding	Pentatricopeptide repeat (PPR) superfamily protein	NA	Pentatricopeptide repeat (PPR) superfamily protein; CONTAINS InterPro DOMAIN/s: Pentatricopeptide repeat (InterPro:IPR002885); BEST Arabidopsis thaliana protein match is: Pentatricopeptide repeat (PPR) superfamily protein (TAIR:AT5G06540.1).
Zm00001d027612	1				15	Intra	WE 43:0;WE 45:0;WE 49:0	3	HC 25:0(44)	1			9008951	9013386	-	Glutamate--tRNA ligase cytoplasmic	Os10g0369000	Note=Similar to Glutamyl-tRNA synthetase. (Os10t0369000-01)%3BSimilar to glutamyl-tRNA synthetase%2C cytoplasmic. (Os10t0369000-02);Transcript variants=Os10t0369000-01,Os10t0369000-02	AT5G26710	protein_coding	Glutamyl/glutaminyl-tRNA synthetase, class Ic	NA	Glutamyl/glutaminyl-tRNA synthetase, class Ic; FUNCTIONS IN: glutamate-tRNA ligase activity; INVOLVED IN: glutamyl-tRNA aminoacylation, translation, tRNA aminoacylation, tRNA aminoacylation for protein translation; LOCATED IN: cytoplasm; EXPRESSED IN: 24 plant structures; EXPRESSED DURING: 13 growth stages; CONTAINS InterPro DOMAIN/s: Aminoacyl-tRNA synthetase, class I, conserved site (InterPro:I…
Zm00001d027613	1				15	Intra	WE 43:0;WE 45:0;WE 49:0	3			WE 43:0(5)	1	9015345	9016646	-	Tetratricopeptide repeat (TPR)-like superfamily protein	Os03g0140700	Note=Tetratricopeptide-like helical domain containing protein. (Os03t0140700-01);Transcript variants=Os03t0140700-01	AT1G04530	protein_coding	Tetratricopeptide repeat (TPR)-like superfamily protein	Encodes one of the 36 carboxylate clamp (CC)-tetratricopeptide repeat (TPR) proteins (Prasad 2010, Pubmed ID: 20856808) with potential to interact with Hsp90/Hsp70 as co-chaperones.	Tetratricopeptide repeat (TPR)-like superfamily protein; FUNCTIONS IN: binding; EXPRESSED IN: 22 plant structures; EXPRESSED DURING: 13 growth stages; CONTAINS InterPro DOMAIN/s: Tetratricopeptide-like helical (InterPro:IPR011990), Tetratricopeptide repeat-containing (InterPro:IPR013026); BEST Arabidopsis thaliana protein match is: Tetratricopeptide repeat (TPR)-like superfamily protein (TAIR:AT4…
Zm00001d027615	1				15	Intra	WE 43:0;WE 45:0;WE 49:0	3			WE 43:0(52)	1	9101744	9102472	-	NA	NA	NA	NA	NA	NA	NA	NA
Zm00001d027616	1				15	Intra	WE 43:0;WE 45:0;WE 49:0	3			WE 43:0(42)	1	9108126	9111252	+	RPM1 interacting protein 13	Os03g0140900	Note=Conserved hypothetical protein. (Os03t0140900-00);Transcript variants=Os03t0140900-00	AT2G20310	protein_coding	RPM1 interacting protein 13	Encodes RPM1 Interacting Protein 13 (RIN13), a resistance protein interactor shown to positively enhance resistance function of RPM1.	RPM1 interacting protein 13 (RIN13); BEST Arabidopsis thaliana protein match is: unknown protein (TAIR:AT4G28690.1); Has 124 Blast hits to 118 proteins in 30 species: Archae - 2; Bacteria - 0; Metazoa - 13; Fungi - 2; Plants - 98; Viruses - 0; Other Eukaryotes - 9 (source: NCBI BLink).
Zm00001d027618	1				15	Intra	WE 43:0;WE 45:0;WE 49:0	3	WE 44:0(31)	1			9112947	9115668	+	60S ribosomal protein L21-1	Os10g0465800	Note=Similar to 60S ribosomal protein L21. (Os10t0465800-00);Transcript variants=Os10t0465800-00	AT1G09590	protein_coding	Translation protein SH3-like family protein	NA	Translation protein SH3-like family protein; FUNCTIONS IN: structural constituent of ribosome; INVOLVED IN: translation; LOCATED IN: cytosolic ribosome, ribosome, cytosolic large ribosomal subunit, nucleolus, chloroplast; EXPRESSED IN: guard cell, juvenile leaf; CONTAINS InterPro DOMAIN/s: Translation protein SH3-like (InterPro:IPR008991), Ribosomal protein L21e (InterPro:IPR001147), Ribosomal pr…
Zm00001d027619	1				15	Intra	WE 43:0;WE 45:0;WE 49:0	3	WE 45:0(18);WE 47:0(33)	2			9119707	9122688	+	amyb2;beta amylase2: electrophoretic mobility; monomeric	Os03g0141200	Note=Similar to Beta-amylase PCT-BMYI (EC 3.2.1.2). (Os03t0141200-01);Transcript variants=Os03t0141200-01;Oryzabase Gene Symbol Synonym(s)=OsBamy2%2C Bamy2;Oryzabase Gene Name Synonym(s)=beta-amylase 2	AT3G23920	protein_coding	beta-amylase 1	Encodes a chloroplast beta-amylase. Is necessary for leaf starch breakdown in the absence of BAM3.	beta-amylase 1 (BAM1); FUNCTIONS IN: beta-amylase activity; INVOLVED IN: response to water deprivation, starch catabolic process; LOCATED IN: cytosol, nucleus; EXPRESSED IN: 25 plant structures; EXPRESSED DURING: 15 growth stages; CONTAINS InterPro DOMAIN/s: Glycoside hydrolase, family 14, conserved site (InterPro:IPR018238), Glycoside hydrolase, family 14 (InterPro:IPR001554), Glycoside hydrolas…
Zm00001d027620	1				15	Intra	WE 43:0;WE 45:0;WE 49:0	3					9155900	9158857	+	NA	Os03g0141800	Note=Protein of unknown function DUF594 domain containing protein. (Os03t0141800-00);Transcript variants=Os03t0141800-00	NA	NA	NA	NA	NA
Zm00001d027881	1				16	Intra	WE 46:0;WE 56:0;Total WE	3					16562282	16562617	-	NA	Os03g0176900	Note=Conserved hypothetical protein. (Os03t0176900-01);Transcript variants=Os03t0176900-01	AT5G21910	protein_coding	NA	NA	unknown protein; Has 30201 Blast hits to 17322 proteins in 780 species: Archae - 12; Bacteria - 1396; Metazoa - 17338; Fungi - 3422; Plants - 5037; Viruses - 0; Other Eukaryotes - 2996 (source: NCBI BLink).
Zm00001d027882	1				16	Intra	WE 46:0;WE 48:0;WE 56:0;Total WE	4					16629251	16630156	-	NA	NA	NA	NA	NA	NA	NA	NA
Zm00001d027883	1				16	Intra	WE 46:0;WE 48:0;WE 56:0;Total WE	4					16706388	16707032	+	Putative membrane lipoprotein	NA	NA	AT3G42725	protein_coding	Putative membrane lipoprotein	NA	Putative membrane lipoprotein; FUNCTIONS IN: molecular_function unknown; INVOLVED IN: biological_process unknown; LOCATED IN: endomembrane system; EXPRESSED IN: 22 plant structures; EXPRESSED DURING: 13 growth stages; Has 18 Blast hits to 18 proteins in 9 species: Archae - 0; Bacteria - 0; Metazoa - 0; Fungi - 0; Plants - 18; Viruses - 0; Other Eukaryotes - 0 (source: NCBI BLink).
Zm00001d027884	1				16	Intra	WE 46:0;WE 48:0;WE 56:0;Total WE	4					16707201	16714717	-	Copper-transporting ATPase PAA2 chloroplastic	Os03g0178100	Note=Similar to Copper-translocating P-type ATPase family protein%2C expressed. (Os03t0178100-00);Transcript variants=Os03t0178100-00;CGSNL Gene Symbol=HMA8;CGSNL Gene Name=HEAVY METAL ATPASE 8;Oryzabase Gene Symbol Synonym(s)=OsHMA6%2C osHMA8%2C HMA6;Oryzabase Gene Name Synonym(s)=heavy metal ATPase 6%2C heavy metal ATPase 8%2C heavy metal P-Type ATPase 8	AT5G21930	protein_coding	P-type ATPase of Arabidopsis 2	P-Type ATPase, mediates copper transport to chloroplast thylakoid lumen. Required for accumulation of copper-containing plastocyanin in the thylakoid lumen and for effective photosynthetic electron transport	P-type ATPase of Arabidopsis 2 (PAA2); CONTAINS InterPro DOMAIN/s: Heavy metal transport/detoxification protein (InterPro:IPR006121), ATPase, P type, cation/copper-transporter (InterPro:IPR006403), ATPase, P-type, ATPase-associated domain (InterPro:IPR008250), Haloacid dehalogenase-like hydrolase (InterPro:IPR005834), ATPase, P-type, K/Mg/Cd/Cu/Zn/Na/Ca/Na/H-transporter (InterPro:IPR001757), ATPa…
Zm00001d027885	1				16	Intra	WE 46:0;WE 48:0;WE 56:0;Total WE	4					16721226	16722692	+	YGGT family protein	Os03g0178200	Note=Protein of unknown function YGGT family protein. (Os03t0178200-01)%3BProtein of unknown function YGGT family protein. (Os03t0178200-02);Transcript variants=Os03t0178200-01,Os03t0178200-02	AT5G21920	protein_coding	YGGT family protein	NA	YLMG2; FUNCTIONS IN: molecular_function unknown; INVOLVED IN: biological_process unknown; LOCATED IN: chloroplast, membrane; CONTAINS InterPro DOMAIN/s: Protein of unknown function YGGT (InterPro:IPR003425); BEST Arabidopsis thaliana protein match is: YGGT family protein (TAIR:AT4G27990.1).
Zm00001d027886	1				16	Intra	WE 46:0;WE 48:0;WE 56:0;Total WE	4					16722714	16730676	-	ct2;compact plant2: semi-dwarf plant, 1/3 height; shortened internodes; club tassel, fasciated ear	Os05g0333200	Note=Guanine nucleotide-binding protein alpha-1 subunit (GP-alpha-1). (Os05t0333200-00);Transcript variants=Os05t0333200-00;CGSNL Gene Symbol=D1;CGSNL Gene Name=DAIKOKU DWARF;Oryzabase Gene Symbol Synonym(s)=d1%2C GPA1%2C GA1%2C RGA1%2C dwf1%2C XA7%2C RGA%2C D1/RGA1%2C D89;Oryzabase Gene Name Synonym(s)=daikoku dwarf%2C XANTHOMONAS CAMPESTRIS PV. ORYZAE RESISTANCE 7%2C dwarf-1%2C Guanine nucleoti…	AT2G26300	protein_coding	G protein alpha subunit 1	Encodes an alpha subunit of a heterotrimeric GTP-binding protein. The active GTP-bound form of GPA1 binds to the GTG1 and GTG2 abscisic acid (ABA) receptors and appears to affect their GTPase and GTP-binding activity, and hence, ABA binding abilities. GPA1 is a positive regulator in ABA-mediated inhibition of stomatal opening. Plants with recessive mutant alleles have complex phenotypes including…	G protein alpha subunit 1 (GP ALPHA 1); FUNCTIONS IN: in 6 functions; INVOLVED IN: in 16 processes; LOCATED IN: plasma membrane, endoplasmic reticulum membrane, heterotrimeric G-protein complex; EXPRESSED IN: 25 plant structures; EXPRESSED DURING: 13 growth stages; CONTAINS InterPro DOMAIN/s: Plant G-protein, alpha subunit (InterPro:IPR002976), Guanine nucleotide binding protein (G-protein), alph…
Zm00001d027887	1				16	Intra	WE 46:0;WE 48:0;WE 56:0;Total WE	4					16744340	16746866	-	Catalytic/ hydrolase	Os03g0178400	Note=Alpha/beta hydrolase fold-1 domain containing protein. (Os03t0178400-01);Transcript variants=Os03t0178400-01	AT4G33180	protein_coding	alpha/beta-Hydrolases superfamily protein	NA	alpha/beta-Hydrolases superfamily protein; FUNCTIONS IN: catalytic activity; EXPRESSED IN: 24 plant structures; EXPRESSED DURING: 13 growth stages; CONTAINS InterPro DOMAIN/s: Epoxide hydrolase-like (InterPro:IPR000639), Alpha/beta hydrolase fold-1 (InterPro:IPR000073); BEST Arabidopsis thaliana protein match is: alpha/beta-Hydrolases superfamily protein (TAIR:AT5G21950.1); Has 8643 Blast hits to…
Zm00001d027888	1				16	Intra	WE 46:0;WE 48:0;WE 56:0;Total WE	4			Total WE(23);WE 46:0(25);WE 48:0(16);WE 49:0(56);WE 56:0(6)	5	16748760	16752406	-	alpha/beta-Hydrolases superfamily protein	Os03g0178500	Note=Alpha/beta hydrolase family protein. (Os03t0178500-01);Transcript variants=Os03t0178500-01	AT1G17430	protein_coding	alpha/beta-Hydrolases superfamily protein	NA	alpha/beta-Hydrolases superfamily protein; FUNCTIONS IN: hydrolase activity; INVOLVED IN: biological_process unknown; LOCATED IN: endomembrane system; EXPRESSED IN: 24 plant structures; EXPRESSED DURING: 13 growth stages; CONTAINS InterPro DOMAIN/s: Alpha/beta hydrolase fold-1 (InterPro:IPR000073); BEST Arabidopsis thaliana protein match is: alpha/beta-Hydrolases superfamily protein (TAIR:AT1G726…
Zm00001d027889	1				16	Intra	WE 46:0;WE 48:0;WE 56:0;Total WE	4			WE 56:0(76)	1	16776323	16777136	-	ATP10 protein expressed	Os05g0176500	Note=ATP10 family protein. (Os05t0176500-02);Transcript variants=Os05t0176500-02	AT1G08220	protein_coding	NA	NA	FUNCTIONS IN: molecular_function unknown; INVOLVED IN: mitochondrial proton-transporting ATP synthase complex assembly; LOCATED IN: mitochondrial inner membrane; EXPRESSED IN: 18 plant structures; EXPRESSED DURING: 7 growth stages; CONTAINS InterPro DOMAIN/s: ATPase assembly factor ATP10, mitochondria (InterPro:IPR007849); Has 152 Blast hits to 152 proteins in 76 species: Archae - 6; Bacteria - 0…
Zm00001d027890	1				16	Intra	WE 46:0;WE 48:0;WE 56:0;Total WE	4					16810190	16810882	+	Germin-like protein subfamily 1 member 1	Os03g0179100	Note=Similar to predicted protein. (Os03t0179100-00);Transcript variants=Os03t0179100-00;CGSNL Gene Symbol=GLP3-1;CGSNL Gene Name=GERMIN-LIKE PROTEIN 3-1;Oryzabase Gene Symbol Synonym(s)=OsGLP3-1;Oryzabase Gene Name Synonym(s)=Germin-like protein 3-1	AT1G10460	protein_coding	germin-like protein 7	germin-like protein (GLP7)	germin-like protein 7 (GLP7); FUNCTIONS IN: manganese ion binding, nutrient reservoir activity; INVOLVED IN: biological_process unknown; LOCATED IN: apoplast; EXPRESSED IN: inflorescence meristem, hypocotyl, root, flower; EXPRESSED DURING: petal differentiation and expansion stage; CONTAINS InterPro DOMAIN/s: Cupin, RmlC-type (InterPro:IPR011051), Cupin 1 (InterPro:IPR006045), Germin (InterPro:IP…
Zm00001d027892	1				16	Intra	WE 46:0;WE 48:0;WE 56:0;Total WE	4					16843024	16848595	+	root-specific kinase 1	Os03g0179400	Note=Drought-inducible receptor-like cytoplasmic kinase%2C Drought tolerance%2C Regulator of grain yield (Os03t0179400-01);Transcript variants=Os03t0179400-01;RAP-DB Gene Symbol Synonym(s)=RLCK103%2C GUDK%2C OsRLCK103;RAP-DB Gene Name Synonym(s)=RECEPTOR-LIKE CYTOPLASMIC KINASE 103%2C GROWTH UNDER DROUGHT KINASE%2C Receptor-like Cytoplasmic Kinase 103;CGSNL Gene Symbol=RLCK103;CGSNL Gene Name=REC…	AT1G72540	protein_coding	Protein kinase superfamily protein	NA	Protein kinase superfamily protein; FUNCTIONS IN: protein serine/threonine kinase activity, protein kinase activity, kinase activity, ATP binding; INVOLVED IN: protein amino acid phosphorylation; LOCATED IN: chloroplast; EXPRESSED IN: stem, stamen; EXPRESSED DURING: 4 anthesis; CONTAINS InterPro DOMAIN/s: Protein kinase, ATP binding site (InterPro:IPR017441), Protein kinase, catalytic domain (Int…
Zm00001d028382	1				17	Intra	WE 44:0;WE 46:0;WE 48:0;Total WE	4					32771811	32783919	-	Ras-related protein RABG3a	Os05g0536900	Note=Similar to RAB7A. (Os05t0536900-01);Transcript variants=Os05t0536900-01;Oryzabase Gene Symbol Synonym(s)=OsRab7A1;Oryzabase Gene Name Synonym(s)=small GTP-binding protein OsRab7A1	AT1G22740	protein_coding	RAB GTPase homolog G3B	GTP-binding protein Rab7	RAB GTPase homolog G3B (RABG3B); FUNCTIONS IN: GTP binding; INVOLVED IN: intracellular protein transport, signal transduction, nucleocytoplasmic transport, protein transport, small GTPase mediated signal transduction; LOCATED IN: vacuole; EXPRESSED IN: 21 plant structures; EXPRESSED DURING: 12 growth stages; CONTAINS InterPro DOMAIN/s: Ran GTPase (InterPro:IPR002041), Ras (InterPro:IPR013753), Ra…
Zm00001d028384	1				17	Intra	WE 44:0;WE 46:0;WE 48:0;Total WE	4					32801911	32809405	+	Ribosomal protein L7Ae/L30e/S12e/Gadd45 family protein	Os03g0241200	Note=Similar to NHP2-like protein 1 (High mobility group-like nuclear protein 2 homolog 1) ([U4/U6.U5] tri-snRNP 15.5 kDa protein) (OTK27). (Os03t0241200-00);Transcript variants=Os03t0241200-00	AT4G12600	protein_coding	Ribosomal protein L7Ae/L30e/S12e/Gadd45 family protein	NA	Ribosomal protein L7Ae/L30e/S12e/Gadd45 family protein; FUNCTIONS IN: RNA binding; INVOLVED IN: ribosome biogenesis; LOCATED IN: ribonucleoprotein complex; EXPRESSED IN: 22 plant structures; EXPRESSED DURING: 13 growth stages; CONTAINS InterPro DOMAIN/s: H/ACA ribonucleoprotein complex, subunit Nhp2, eukaryote (InterPro:IPR002415), Ribosomal protein L7Ae/L8/Nhp2 family (InterPro:IPR018492), Ribos…
Zm00001d028385	1				17	Intra	WE 44:0;WE 46:0;WE 48:0;Total WE	4					32816668	32820422	+	NA	Os03g0241300	Note=Conserved hypothetical protein. (Os03t0241300-01)%3BSimilar to Stress inducible protein coi6.1. (Os03t0241300-02)%3BHypothetical conserved gene. (Os03t0241300-04);Transcript variants=Os03t0241300-01,Os03t0241300-02,Os03t0241300-04;Oryzabase Gene Symbol Synonym(s)=OsPE;Oryzabase Gene Name Synonym(s)=polyembryo%2C Polyembryony%2C polyembryonic mutant	NA	NA	NA	NA	NA
Zm00001d028386	1				17	Intra	WE 44:0;WE 46:0;WE 48:0;Total WE	4					32857622	32861798	-	Protein kinase superfamily protein	Os03g0241600	Note=Serine/threonine protein kinase-related domain containing protein. (Os03t0241600-01)%3BSerine/threonine protein kinase-related domain containing protein. (Os03t0241600-02);Transcript variants=Os03t0241600-01,Os03t0241600-02;CGSNL Gene Symbol=RLCK105;CGSNL Gene Name=RECEPTOR-LIKE CYTOPLASMIC KINASE 105;Oryzabase Gene Symbol Synonym(s)=OsRLCK105;Oryzabase Gene Name Synonym(s)=Receptor-like Cyt…	AT2G16750	protein_coding	Protein kinase protein with adenine nucleotide alpha hydrolases-like domain	NA	Protein kinase protein with adenine nucleotide alpha hydrolases-like domain; FUNCTIONS IN: protein serine/threonine kinase activity, protein kinase activity, kinase activity, ATP binding; INVOLVED IN: protein amino acid phosphorylation; LOCATED IN: endomembrane system; EXPRESSED IN: 18 plant structures; EXPRESSED DURING: 11 growth stages; CONTAINS InterPro DOMAIN/s: Protein kinase, catalytic doma…
Zm00001d028388	1				17	Intra	WE 44:0;WE 46:0;WE 48:0;Total WE	4			Total WE(46);WE 44:0(43)	2	32948302	32950299	-	Putative pentatricopeptide repeat-containing protein	Os03g0241800	Note=Similar to predicted protein. (Os03t0241800-00);Transcript variants=Os03t0241800-00	AT3G49142	protein_coding	Tetratricopeptide repeat (TPR)-like superfamily protein	NA	Tetratricopeptide repeat (TPR)-like superfamily protein; CONTAINS InterPro DOMAIN/s: Pentatricopeptide repeat (InterPro:IPR002885); BEST Arabidopsis thaliana protein match is: Tetratricopeptide repeat (TPR)-like superfamily protein (TAIR:AT4G33990.1).
Zm00001d028389	1				17	Intra	WE 44:0;WE 46:0;WE 48:0;Total WE	4					33035884	33036654	-	NA	Os03g0242300	Note=Hypothetical protein. (Os03t0242300-01);Transcript variants=Os03t0242300-01	NA	NA	NA	NA	NA
Zm00001d028390	1				17	Intra	WE 44:0;WE 46:0;Total WE	3					33086231	33088568	-	F-box protein At-B	NA	NA	AT1G55590	protein_coding	RNI-like superfamily protein	NA	RNI-like superfamily protein; CONTAINS InterPro DOMAIN/s: F-box domain, cyclin-like (InterPro:IPR001810); BEST Arabidopsis thaliana protein match is: F-box/RNI-like superfamily protein (TAIR:AT2G17020.1); Has 6075 Blast hits to 3000 proteins in 237 species: Archae - 0; Bacteria - 329; Metazoa - 2581; Fungi - 596; Plants - 1820; Viruses - 3; Other Eukaryotes - 746 (source: NCBI BLink).
Zm00001d028391	1				17	Intra	WE 44:0;WE 46:0;Total WE	3					33115669	33118053	-	Subtilisin-like protease SBT1.6	Os03g0242900	Note=Similar to SBT2 protein (Subtilisin-like protease). (Os03t0242900-01);Transcript variants=Os03t0242900-01;Oryzabase Gene Symbol Synonym(s)=OsSub28%2C SUB28;Oryzabase Gene Name Synonym(s)=Subtilisin 28%2C SUBTILISIN 28	AT4G34980	protein_coding	subtilisin-like serine protease 2	Serine protease similar to subtilisin.	subtilisin-like serine protease 2 (SLP2); FUNCTIONS IN: serine-type peptidase activity; INVOLVED IN: plant-type cell wall modification, proteolysis; LOCATED IN: middle lamella-containing extracellular matrix, membrane; EXPRESSED IN: 24 plant structures; EXPRESSED DURING: 15 growth stages; CONTAINS InterPro DOMAIN/s: Protease-associated PA (InterPro:IPR003137), Proteinase inhibitor, propeptide (In…
Zm00001d028568	1				18	Intra	WE 50:0;WE 52:0;WE 54:0	3					39393998	39401889	+	Serine/threonine-protein phosphatase	Os03g0268000	Note=Similar to Protein phosphatase 1%2C catalytic gsmms subunit. (Os03t0268000-01)%3BSimilar to Serine/threonine protein phosphatase. (Os03t0268000-02)%3BNon-protein coding transcript. (Os03t0268000-03);Transcript variants=Os03t0268000-01,Os03t0268000-02,Os03t0268000-03;Oryzabase Gene Symbol Synonym(s)=OsPP47%2C PP47;Oryzabase Gene Name Synonym(s)=Protein phosphatase 47	AT2G39840	protein_coding	type one serine/threonine protein phosphatase 4	Encodes the catalytic subunit of a Type 1 phosphoprotein Ser/Thr phosphatase, expressed in roots, shoots and flowers.	type one serine/threonine protein phosphatase 4 (TOPP4); CONTAINS InterPro DOMAIN/s: Metallophosphoesterase (InterPro:IPR004843), Serine/threonine-specific protein phosphatase/bis(5-nucleosyl)-tetraphosphatase (InterPro:IPR006186); BEST Arabidopsis thaliana protein match is: type one serine/threonine protein phosphatase 2 (TAIR:AT5G59160.3); Has 7176 Blast hits to 6978 proteins in 618 species: Ar…
Zm00001d028569	1				18	Intra	WE 50:0;WE 52:0;WE 54:0	3					39402992	39408469	-	myosin heavy chain-related	Os03g0268100	Note=Similar to T-snare. (Os03t0268100-01);Transcript variants=Os03t0268100-01	AT5G59210	protein_coding	myosin heavy chain-related	NA	myosin heavy chain-related; Has 60083 Blast hits to 34721 proteins in 2231 species: Archae - 693; Bacteria - 7635; Metazoa - 30612; Fungi - 4945; Plants - 2863; Viruses - 142; Other Eukaryotes - 13193 (source: NCBI BLink).
Zm00001d028570	1				18	Intra	WE 50:0;WE 52:0;WE 54:0	3					39410431	39417092	-	Serine/threonine-protein kinase ATG1c	Os03g0268200	Note=Serine/threonine protein kinase domain containing protein. (Os03t0268200-01)%3BSimilar to Protein kinase domain containing protein%2C expressed. (Os03t0268200-02)%3BSimilar to Protein kinase domain containing protein%2C expressed. (Os03t0268200-03)%3BSimilar to Protein kinase domain containing protein%2C expressed. (Os03t0268200-04)%3BSimilar to Protein kinase domain containing protein%2C ex…	AT2G37840	protein_coding	Protein kinase superfamily protein	NA	Protein kinase superfamily protein; FUNCTIONS IN: protein serine/threonine kinase activity, protein kinase activity, kinase activity, ATP binding; INVOLVED IN: protein amino acid phosphorylation; EXPRESSED IN: 24 plant structures; EXPRESSED DURING: 15 growth stages; CONTAINS InterPro DOMAIN/s: Protein kinase, ATP binding site (InterPro:IPR017441), Serine/threonine-protein kinase domain (InterPro:…
Zm00001d028571	1				18	Intra	WE 50:0;WE 52:0;WE 54:0	3			FA 22:0(33)	1	39418149	39423804	-	Digalactosyldiacylglycerol synthase 2 chloroplastic	Os03g0268300	Note=Similar to Digalactosyldiacylglycerol synthase 2. (Os03t0268300-01)%3BSimilar to DGD2 (digalactosyldiacylglycerol synthase 2)%3B digalactosyldiacylglycerol synthase / transferase%2C transferring glycosyl groups. (Os03t0268300-02);Transcript variants=Os03t0268300-01,Os03t0268300-02	AT4G00550	protein_coding	digalactosyl diacylglycerol deficient 2	encodes a UDP-galactose-dependent digalactosyldiacylglycerol(DGDG) synthase. Located in chloroplast outer membrane.	digalactosyl diacylglycerol deficient 2 (DGD2); CONTAINS InterPro DOMAIN/s: Glycosyl transferase, group 1 (InterPro:IPR001296); BEST Arabidopsis thaliana protein match is: UDP-Glycosyltransferase superfamily protein (TAIR:AT3G11670.1); Has 30201 Blast hits to 17322 proteins in 780 species: Archae - 12; Bacteria - 1396; Metazoa - 17338; Fungi - 3422; Plants - 5037; Viruses - 0; Other Eukaryotes - …
Zm00001d028572	1				18	Intra	WE 50:0;WE 52:0;WE 54:0	3					39461169	39464573	-	Mannose-1-phosphate guanylyltransferase 1	Os03g0268400	Note=Similar to Mannose-1-phosphate guanyltransferase (EC 2.7.7.13) (ATP-mannose-1- phosphate guanylyltransferase) (GDP-mannose pyrophosphorylase) (NDP- hexose pyrophosphorylase). (Os03t0268400-01)%3BSimilar to GDP-D-mannose pyrophosphorylase. (Os03t0268400-02);Transcript variants=Os03t0268400-01,Os03t0268400-02;Oryzabase Gene Symbol Synonym(s)=OsMPG3%2C MPG3%2C OsVTC1-3%2C VTC1-3;Oryzabase Gene …	AT2G39770	protein_coding	Glucose-1-phosphate adenylyltransferase family protein	Encodes a GDP-mannose pyrophosphorylase/ mannose-1-pyrophosphatase. This enzyme provides GDP-mannose, which is used for cell wall carbohydrate biosynthesis and protein glycosylation as well as for ascorbate (vitamin C) biosynthesis. Mutations in this gene confer hypersensitivity to NH4+.	CYTOKINESIS DEFECTIVE 1 (CYT1); CONTAINS InterPro DOMAIN/s: Trimeric LpxA-like (InterPro:IPR011004), Bacterial transferase hexapeptide repeat (InterPro:IPR001451), Nucleotidyl transferase (InterPro:IPR005835); BEST Arabidopsis thaliana protein match is: Glucose-1-phosphate adenylyltransferase family protein (TAIR:AT3G55590.1); Has 29262 Blast hits to 29252 proteins in 3030 species: Archae - 1046;…
Zm00001d028574	1				18	Intra	WE 50:0;WE 52:0;WE 54:0	3	WE 40:0(15)	1			39490113	39492146	-	Protein phosphatase 2C 37	Os03g0268600	Note=Similar to Protein phosphatase type 2C. (Os03t0268600-01);Transcript variants=Os03t0268600-01;Oryzabase Gene Symbol Synonym(s)=OsPP2C30%2C PP2C30%2C OsPP48;Oryzabase Gene Name Synonym(s)=protein phosphatase 2C30%2C protein phosphatase 2C 30%2C protein phosphatase 48	AT1G07430	protein_coding	highly ABA-induced PP2C gene 2	Encodes a member of the group A protein phosphatase 2C (PP2C) family that is responsible for negatively regulating seed dormancy.	highly ABA-induced PP2C gene 2 (HAI2); FUNCTIONS IN: protein serine/threonine phosphatase activity, catalytic activity; INVOLVED IN: protein amino acid dephosphorylation; LOCATED IN: protein serine/threonine phosphatase complex; EXPRESSED IN: 17 plant structures; EXPRESSED DURING: 9 growth stages; CONTAINS InterPro DOMAIN/s: Protein phosphatase 2C, manganese/magnesium aspartate binding site (Inte…
Zm00001d028575	1	Yes	Group3		18	Intra	WE 50:0;WE 52:0;WE 54:0	3	AC Unk1(43)	1	WE 49:0(74)	1	39563411	39569231	-	AY110052;<e5><ca>:	Os03g0269000	Note=Short chain alcohol dehydrogenase-like. (Os03t0269000-01)%3BShort chain alcohol dehydrogenase-like. (Os03t0269000-02);Transcript variants=Os03t0269000-01,Os03t0269000-02	AT5G06060	protein_coding	NAD(P)-binding Rossmann-fold superfamily protein	NA	NAD(P)-binding Rossmann-fold superfamily protein; FUNCTIONS IN: oxidoreductase activity, binding, catalytic activity; INVOLVED IN: oxidation reduction, metabolic process; EXPRESSED IN: 23 plant structures; EXPRESSED DURING: 14 growth stages; CONTAINS InterPro DOMAIN/s: Short-chain dehydrogenase/reductase, conserved site (InterPro:IPR020904), NAD(P)-binding domain (InterPro:IPR016040), Glucose/rib…
Zm00001d028576	1				18	Intra	WE 50:0;WE 52:0;WE 54:0	3			WE 52:0(15);WE 54:0(21)	2	39587411	39593209	+	fringe-related protein	Os03g0269900	Note=Protein of unknown function DUF604 family protein. (Os03t0269900-01);Transcript variants=Os03t0269900-01	AT2G37730	protein_coding	Protein of unknown function (DUF604)	NA	Protein of unknown function (DUF604); CONTAINS InterPro DOMAIN/s: Protein of unknown function DUF604 (InterPro:IPR006740); BEST Arabidopsis thaliana protein match is: Protein of unknown function (DUF604) (TAIR:AT3G11420.1); Has 511 Blast hits to 500 proteins in 91 species: Archae - 0; Bacteria - 0; Metazoa - 81; Fungi - 144; Plants - 279; Viruses - 0; Other Eukaryotes - 7 (source: NCBI BLink).
Zm00001d028577	1				18	Intra	WE 50:0;WE 52:0;WE 54:0	3					39677011	39677832	+	DNA-binding protein	Os03g0270000	Note=Protein of unknown function DUF296 domain containing protein. (Os03t0270000-01);Transcript variants=Os03t0270000-01	AT3G55560	protein_coding	AT-hook protein of GA feedback 2	NA	AT-hook protein of GA feedback 2 (AGF2); INVOLVED IN: biological_process unknown; LOCATED IN: chloroplast; EXPRESSED IN: 19 plant structures; EXPRESSED DURING: 6 growth stages; CONTAINS InterPro DOMAIN/s: Protein of unknown function DUF296 (InterPro:IPR005175), Predicted AT-hook DNA-binding (InterPro:IPR014476); BEST Arabidopsis thaliana protein match is: AT-hook motif nuclear-localized protein 2…
Zm00001d028579	1				18	Intra	WE 50:0;WE 52:0;WE 54:0	3					39746224	39755459	-	splicing factor PWI domain-containing protein	Os03g0270200	Note=Hypothetical conserved gene. (Os03t0270200-01)%3BSplicing factor PWI domain containing protein. (Os03t0270200-02)%3BConserved hypothetical protein. (Os03t0270200-03);Transcript variants=Os03t0270200-01,Os03t0270200-02,Os03t0270200-03	AT2G29210	protein_coding	splicing factor PWI domain-containing protein	NA	splicing factor PWI domain-containing protein; INVOLVED IN: RNA splicing; EXPRESSED IN: 23 plant structures; EXPRESSED DURING: 13 growth stages; CONTAINS InterPro DOMAIN/s: Splicing factor PWI (InterPro:IPR002483); BEST Arabidopsis thaliana protein match is: Polynucleotidyl transferase, ribonuclease H-like superfamily protein (TAIR:AT3G12440.1); Has 159601 Blast hits to 84623 proteins in 2432 spe…
Zm00001d028580	1				18	Intra	WE 50:0;WE 52:0;WE 54:0	3					39750336	39750830	+	NA	NA	NA	NA	NA	NA	NA	NA
Zm00001d030910	1				19	Intra	WE 47:0;WE 48:0;WE 49:0;WE 50:0	4					166757465	166766864	-	NA	Os12g0592200	Note=Hypothetical conserved gene. (Os12t0592200-01);Transcript variants=Os12t0592200-01	NA	NA	NA	NA	NA
Zm00001d030911	1				19	Intra	WE 47:0;WE 48:0;WE 49:0;WE 50:0	4					166811332	166812308	+	glk50;G2-like-transcription factor50:	Os03g0624000	Note=Similar to KANADI 3. (Os03t0624000-00);Transcript variants=Os03t0624000-00	AT4G17695	protein_coding	Homeodomain-like superfamily protein	NA	KANADI 3 (KAN3); CONTAINS InterPro DOMAIN/s: Homeodomain-like (InterPro:IPR009057), Myb, DNA-binding (InterPro:IPR014778), Myb-like DNA-binding domain, SHAQKYF class (InterPro:IPR006447), Homeodomain-related (InterPro:IPR012287); BEST Arabidopsis thaliana protein match is: Homeodomain-like superfamily protein (TAIR:AT1G32240.1); Has 30201 Blast hits to 17322 proteins in 780 species: Archae - 12; …
Zm00001d030914	1				19	Intra	WE 47:0;WE 48:0;WE 49:0;WE 50:0	4			WE 48:0(71)	1	166903822	166924697	-	hac101b;histone acetyltransferase101b:	Os01g0246100	Note=Zinc finger%2C RING/FYVE/PHD-type domain containing protein. (Os01t0246100-01);Transcript variants=Os01t0246100-01;CGSNL Gene Symbol=HAC701;CGSNL Gene Name=HISTONE ACETYLTRANSFERASE HAC701;Oryzabase Gene Symbol Synonym(s)=OsHAC701%2C OsKIX_1%2C OsHAC5;Oryzabase Gene Name Synonym(s)=Histone acetyltransferase HAC701%2C KIX domain protein 1	AT1G67220	protein_coding	histone acetyltransferase of the CBP family 2	NA	histone acetyltransferase of the CBP family 2 (HAC2); FUNCTIONS IN: histone acetyltransferase activity, transcription cofactor activity, DNA binding; INVOLVED IN: regulation of transcription, DNA-dependent; LOCATED IN: nucleus; EXPRESSED IN: shoot apical meristem, root, flower, leaf; CONTAINS InterPro DOMAIN/s: Histone H3-K56 acetyltransferase, RTT109 (InterPro:IPR013178), Zinc finger, TAZ-type (…
Zm00001d030915	1				19	Intra	WE 47:0;WE 48:0;WE 49:0;WE 50:0	4					167087181	167087501	+	NA	Os12g0592900	Note=Conserved hypothetical protein. (Os12t0592900-02);Transcript variants=Os12t0592900-02	NA	NA	NA	NA	NA
Zm00001d030916	1	Yes	Group3		19	Intra	WE 47:0;WE 48:0;WE 49:0;WE 50:0	4	WE 41:0(31)	1	FA 26:0(28);FA 32:0(20);Total HC(55)	3	167088410	167093959	-	Extra-large guanine nucleotide-binding protein 1	Os12g0593000	Note=Similar to Extra-large G-protein. (Os12t0593000-01)%3BSimilar to predicted protein. (Os12t0593000-02);Transcript variants=Os12t0593000-01,Os12t0593000-02	AT2G23460	protein_coding	extra-large G-protein 1	encodes a novel G-alpha protein that shares similarity to plant, yeast, and animal G-alpha proteins at the C-terminus. It contains an N-terminus that is as large as the C-terminus, is a member of a small family, and is expressed in all tissues examined, including roots, leaves, stems, flowers, and fruits.	extra-large G-protein 1 (XLG1); FUNCTIONS IN: signal transducer activity, guanyl nucleotide binding; INVOLVED IN: in 7 processes; LOCATED IN: nucleus; EXPRESSED IN: 27 plant structures; EXPRESSED DURING: 15 growth stages; CONTAINS InterPro DOMAIN/s: Guanine nucleotide binding protein (G-protein), alpha subunit (InterPro:IPR001019), G protein alpha subunit, helical insertion (InterPro:IPR011025); …
Zm00001d032689	1				20;35	Both	WE 44:0;WE 50:0;Total WE;AD 26:0	4					234494440	234513486	-	Tetratricopeptide repeat (TPR)-like superfamily protein	NA	NA	AT1G13630	protein_coding	Tetratricopeptide repeat (TPR)-like superfamily protein	NA	Tetratricopeptide repeat (TPR)-like superfamily protein; CONTAINS InterPro DOMAIN/s: Pentatricopeptide repeat (InterPro:IPR002885); BEST Arabidopsis thaliana protein match is: Pentatricopeptide repeat (PPR) superfamily protein (TAIR:AT3G22470.1); Has 58870 Blast hits to 14575 proteins in 299 species: Archae - 3; Bacteria - 47; Metazoa - 773; Fungi - 914; Plants - 55536; Viruses - 0; Other Eukaryo…
Zm00001d032691	1				20;35	Both	WE 44:0;WE 50:0;Total WE;AD 26:0	4			WE 42:0(58);WE 48:0(78);WE 50:0(50);WE 52:0(49);WE 54:0(63)	5	234670989	234674363	+	MATH domain containing protein; Os10g0478500 protein	NA	NA	NA	NA	NA	NA	NA
Zm00001d032713	1				4	Intra	PA 24:0;PA 26:0;Total PA	3					235875641	235875719	-	NA	NA	NA	NA	NA	NA	NA	NA
Zm00001d032714	1				4	Intra	PA 24:0;PA 26:0;Total PA	3					235876546	235876988	+	Probable protein phosphatase 2C 33	Os05g0358500	Note=Protein phosphatase 2C domain containing protein. (Os05t0358500-01)%3BProtein phosphatase 2C domain containing protein. (Os05t0358500-02);Transcript variants=Os05t0358500-01,Os05t0358500-02;Oryzabase Gene Symbol Synonym(s)=OsPP2C48%2C PP2C48%2C OsPP75;Oryzabase Gene Name Synonym(s)=protein phosphatase 2C48%2C protein phosphatase 2C 48%2C protein phosphatase 75	AT3G05640	protein_coding	Protein phosphatase 2C family protein	NA	Protein phosphatase 2C family protein; FUNCTIONS IN: protein serine/threonine phosphatase activity, catalytic activity; INVOLVED IN: response to water deprivation; LOCATED IN: cellular_component unknown; EXPRESSED IN: 22 plant structures; EXPRESSED DURING: 13 growth stages; CONTAINS InterPro DOMAIN/s: Protein phosphatase 2C-related (InterPro:IPR001932), Protein phosphatase 2C (InterPro:IPR015655)…
Zm00001d032715	1				4	Intra	PA 24:0;PA 26:0;Total PA	3					235877554	235882703	-	Casein kinase 1-like protein 6	Os10g0476300	Note=Similar to casein kinase I isoform delta-like. (Os10t0476300-01)%3BSimilar to Dual specificity kinase 1. (Os10t0476300-02);Transcript variants=Os10t0476300-01,Os10t0476300-02	AT1G04440	protein_coding	casein kinase like 13	NA	casein kinase like 13 (CKL13); FUNCTIONS IN: protein serine/threonine kinase activity, protein kinase activity, kinase activity, ATP binding; INVOLVED IN: protein amino acid phosphorylation; LOCATED IN: cellular_component unknown; EXPRESSED IN: 22 plant structures; EXPRESSED DURING: 12 growth stages; CONTAINS InterPro DOMAIN/s: Protein kinase, ATP binding site (InterPro:IPR017441), Protein kinase…
Zm00001d032716	1				4	Intra	PA 24:0;PA 26:0;Total PA	3			PA 24:0(79)	1	235902282	235905385	-	AGC (cAMP-dependent cGMP-dependent and protein kinase C) kinase family protein	Os10g0476100	Note=Similar to Protein kinase MK6. (Os10t0476100-00);Transcript variants=Os10t0476100-00	AT1G03920	protein_coding	Protein kinase family protein	NA	Protein kinase family protein; FUNCTIONS IN: kinase activity; INVOLVED IN: protein amino acid phosphorylation; LOCATED IN: cytosol, plasma membrane; EXPRESSED IN: 23 plant structures; EXPRESSED DURING: 11 growth stages; CONTAINS InterPro DOMAIN/s: Protein kinase, ATP binding site (InterPro:IPR017441), Serine/threonine-protein kinase domain (InterPro:IPR002290), Serine/threonine-protein kinase-lik…
Zm00001d032718	1				4	Intra	PA 24:0;PA 26:0;Total PA	3			PA 24:0(25);PA 26:0(37)	2	235937795	235940425	-	NA	Os10g0200000	Note=Protein kinase%2C core domain containing protein. (Os10t0200000-01)%3BSimilar to Protein kinase domain containing protein%2C expressed. (Os10t0200000-02);Transcript variants=Os10t0200000-01,Os10t0200000-02;CGSNL Gene Symbol=RLCK295;CGSNL Gene Name=RECEPTOR-LIKE CYTOPLASMIC KINASE 295;Oryzabase Gene Symbol Synonym(s)=OsRLCK295;Oryzabase Gene Name Synonym(s)=Receptor-like Cytoplasmic Kinase 295	AT1G53945	NA	NA	NA	NA
Zm00001d032719	1				4	Intra	PA 24:0;PA 26:0;Total PA	3			PA 24:0(5);PA 26:0(13)	2	235997097	236002248	+	Long-chain-alcohol oxidase FAO4B	Os10g0474800	Note=Similar to predicted protein. (Os10t0474800-00);Transcript variants=Os10t0474800-00	AT1G03990	protein_coding	Long-chain fatty alcohol dehydrogenase family protein	NA	Long-chain fatty alcohol dehydrogenase family protein; FUNCTIONS IN: oxidoreductase activity, oxidoreductase activity, acting on CH-OH group of donors, FAD binding; CONTAINS InterPro DOMAIN/s: Glucose-methanol-choline oxidoreductase, N-terminal (InterPro:IPR000172), Glucose-methanol-choline oxidoreductase, C-terminal (InterPro:IPR007867), Long-chain fatty alcohol dehydrogenase (InterPro:IPR012400…
Zm00001d032721	1				4	Intra	PA 24:0;PA 26:0;Total PA	3			PA 24:0(19);PA 26:0(30)	2	236108736	236114166	+	Long-chain-alcohol oxidase FAO4B	Os10g0474900	Note=Similar to GMC oxidoreductase family protein%2C expressed. (Os10t0474900-00);Transcript variants=Os10t0474900-00;Oryzabase Gene Name Synonym(s)=GMC oxidoreductase	AT1G03990	protein_coding	Long-chain fatty alcohol dehydrogenase family protein	NA	Long-chain fatty alcohol dehydrogenase family protein; FUNCTIONS IN: oxidoreductase activity, oxidoreductase activity, acting on CH-OH group of donors, FAD binding; CONTAINS InterPro DOMAIN/s: Glucose-methanol-choline oxidoreductase, N-terminal (InterPro:IPR000172), Glucose-methanol-choline oxidoreductase, C-terminal (InterPro:IPR007867), Long-chain fatty alcohol dehydrogenase (InterPro:IPR012400…
Zm00001d032722	1				4	Intra	PA 24:0;PA 26:0;Total PA	3			PA 24:0(23);PA 26:0(36)	2	236116315	236118149	-	NA	Os10g0473950	Note=Hypothetical conserved gene. (Os10t0473950-00);Transcript variants=Os10t0473950-00	AT4G13690	protein_coding	NA	NA	unknown protein; Has 37 Blast hits to 37 proteins in 16 species: Archae - 0; Bacteria - 2; Metazoa - 2; Fungi - 0; Plants - 27; Viruses - 0; Other Eukaryotes - 6 (source: NCBI BLink).
Zm00001d032723	1				4	Intra	PA 24:0;PA 26:0;Total PA	3					236118393	236118465	+	NA	NA	NA	NA	NA	NA	NA	NA
Zm00001d032724	1				4	Intra	PA 24:0;PA 26:0;Total PA	3					236119585	236129935	-	Disease resistance RPP13-like protein 4	NA	NA	NA	NA	NA	NA	NA
Zm00001d036097	6				44	Inter	AD 28:0;AD 30:0;PA 34:0;PA 36:0	4					72141933	72145178	-	Putative DUF26-domain receptor-like protein kinase family protein	Os10g0136500	Note=Similar to SRK5 protein (Fragment). (Os10t0136500-01);Transcript variants=Os10t0136500-01	NA	NA	NA	NA	NA
Zm00001d036098	6				44	Inter	AD 28:0;AD 30:0;PA 34:0;PA 36:0	4			AD 28:0(60);AD 30:0(57);PA 34:0(54);PA 36:0(38)	4	72196278	72199124	+	Putative DUF26-domain receptor-like protein kinase family protein	NA	NA	NA	NA	NA	NA	NA
Zm00001d036100	6				44	Inter	AD 28:0;AD 30:0;PA 34:0;PA 36:0	4			PA 34:0(47)	1	72309352	72309693	-	NA	NA	NA	NA	NA	NA	NA	NA
Zm00001d036101	6				44	Inter	AD 28:0;AD 30:0;PA 34:0;PA 36:0	4					72312932	72314547	+	NA	Os11g0427500	Note=Hypothetical conserved gene. (Os11t0427500-01)%3BHypothetical conserved gene. (Os11t0427500-02)%3BSimilar to H0418A01.5 protein. (Os11t0427500-03);Transcript variants=Os11t0427500-01,Os11t0427500-02,Os11t0427500-03	NA	NA	NA	NA	NA
Zm00001d036102	6				44	Inter	AD 28:0;AD 30:0;PA 34:0;PA 36:0	4					72342423	72350634	+	NA	NA	NA	NA	NA	NA	NA	NA
Zm00001d036103	6				44	Inter	AD 28:0;AD 30:0;PA 34:0;PA 36:0	4					72363462	72364610	-	S-adenosyl-L-methionine-dependent methyltransferases superfamily protein	Os06g0138600	Note=Protein of unknown function DUF248%2C methyltransferase putative domain containing protein. (Os06t0138600-01)%3BProtein of unknown function DUF248%2C methyltransferase putative domain containing protein. (Os06t0138600-02);Transcript variants=Os06t0138600-01,Os06t0138600-02	AT3G27230	protein_coding	S-adenosyl-L-methionine-dependent methyltransferases superfamily protein	NA	S-adenosyl-L-methionine-dependent methyltransferases superfamily protein; CONTAINS InterPro DOMAIN/s: Protein of unknown function DUF248, methyltransferase putative (InterPro:IPR004159); BEST Arabidopsis thaliana protein match is: S-adenosyl-L-methionine-dependent methyltransferases superfamily protein (TAIR:AT5G40830.2); Has 347 Blast hits to 346 proteins in 22 species: Archae - 0; Bacteria - 2;…
Zm00001d036104	6				44	Inter	AD 28:0;AD 30:0;PA 34:0;PA 36:0	4					72366227	72366679	-	NA	NA	NA	NA	NA	NA	NA	NA
Zm00001d037404	6				45	Inter	AD 30:0;FA 32:0;HC 29:0;HC 31:0	4					124631112	124634021	+	Steroid nuclear receptor ligand-binding	Os06g0300500	Note=Steroid nuclear receptor%2C ligand-binding domain containing protein. (Os06t0300500-01);Transcript variants=Os06t0300500-01	AT4G12680	protein_coding	NA	NA	unknown protein; INVOLVED IN: vegetative to reproductive phase transition of meristem; LOCATED IN: endomembrane system; BEST Arabidopsis thaliana protein match is: unknown protein (TAIR:AT5G40640.1); Has 103 Blast hits to 103 proteins in 14 species: Archae - 0; Bacteria - 0; Metazoa - 0; Fungi - 0; Plants - 103; Viruses - 0; Other Eukaryotes - 0 (source: NCBI BLink).
Zm00001d037405	6				45	Inter	AD 30:0;FA 32:0;HC 29:0;HC 31:0	4					124641250	124642962	+	External alternative NAD(P)H-ubiquinone oxidoreductase B1 mitochondrial	NA	NA	NA	NA	NA	NA	NA
Zm00001d037406	6				45	Inter	AD 30:0;FA 32:0;HC 29:0;HC 31:0	4					124644010	124645197	-	Protein TRANSPARENT TESTA 12	NA	NA	NA	NA	NA	NA	NA
Zm00001d037407	6				45	Inter	AD 30:0;FA 32:0;HC 29:0;HC 31:0	4					124688157	124698986	-	NA	NA	NA	NA	NA	NA	NA	NA
Zm00001d037408	6				45	Inter	AD 30:0;FA 32:0;HC 29:0;HC 31:0	4					124701629	124710111	-	WW domain-containing protein	Os06g0298400	Note=WW/Rsp5/WWP domain containing protein. (Os06t0298400-01);Transcript variants=Os06t0298400-01	AT3G13225	protein_coding	WW domain-containing protein	NA	WW domain-containing protein; CONTAINS InterPro DOMAIN/s: WW/Rsp5/WWP (InterPro:IPR001202); Has 1723 Blast hits to 1069 proteins in 210 species: Archae - 2; Bacteria - 74; Metazoa - 564; Fungi - 222; Plants - 86; Viruses - 6; Other Eukaryotes - 769 (source: NCBI BLink).
Zm00001d037409	6				45	Inter	AD 30:0;FA 32:0;HC 29:0;HC 31:0	4					124802573	124804620	+	Aspartyl protease AED1	NA	NA	AT5G10760	protein_coding	Eukaryotic aspartyl protease family protein	NA	Eukaryotic aspartyl protease family protein; FUNCTIONS IN: aspartic-type endopeptidase activity; INVOLVED IN: proteolysis; LOCATED IN: apoplast; EXPRESSED IN: 18 plant structures; EXPRESSED DURING: 12 growth stages; CONTAINS InterPro DOMAIN/s: Peptidase aspartic (InterPro:IPR021109), Peptidase aspartic, catalytic (InterPro:IPR009007), Peptidase A1 (InterPro:IPR001461); BEST Arabidopsis thaliana p…
Zm00001d037410	6				45	Inter	AD 30:0;FA 32:0;HC 29:0;HC 31:0	4					124806566	124807970	-	Peroxidase 1	Os06g0306300	Note=Haem peroxidase domain containing protein. (Os06t0306300-01);Transcript variants=Os06t0306300-01;Oryzabase Gene Symbol Synonym(s)=prx78;Oryzabase Gene Name Synonym(s)=class III peroxidase 78	AT3G01190	protein_coding	Peroxidase superfamily protein	NA	Peroxidase superfamily protein; FUNCTIONS IN: peroxidase activity, heme binding; INVOLVED IN: response to oxidative stress, oxidation reduction; LOCATED IN: endomembrane system; EXPRESSED IN: hypocotyl, root; CONTAINS InterPro DOMAIN/s: Haem peroxidase (InterPro:IPR010255), Plant peroxidase (InterPro:IPR000823), Peroxidases heam-ligand binding site (InterPro:IPR019793), Haem peroxidase, plant/fun…
Zm00001d037411	6				45	Inter	AD 30:0;FA 32:0;HC 29:0;HC 31:0	4					124816900	124818135	+	Aspartyl protease AED1	Os06g0306500	Note=Similar to aspartic proteinase nepenthesin-2. (Os06t0306500-00);Transcript variants=Os06t0306500-00	AT5G10760	protein_coding	Eukaryotic aspartyl protease family protein	NA	Eukaryotic aspartyl protease family protein; FUNCTIONS IN: aspartic-type endopeptidase activity; INVOLVED IN: proteolysis; LOCATED IN: apoplast; EXPRESSED IN: 18 plant structures; EXPRESSED DURING: 12 growth stages; CONTAINS InterPro DOMAIN/s: Peptidase aspartic (InterPro:IPR021109), Peptidase aspartic, catalytic (InterPro:IPR009007), Peptidase A1 (InterPro:IPR001461); BEST Arabidopsis thaliana p…
Zm00001d037412	6				45	Inter	AD 30:0;FA 32:0;HC 29:0;HC 31:0	4					124820011	124826714	-	Protein-tyrosine-phosphatase IBR5	Os06g0308100	Note=Protein-tyrosine phosphatase%2C dual specificity domain containing protein. (Os06t0308100-01);Transcript variants=Os06t0308100-01;Oryzabase Gene Symbol Synonym(s)=OsIBR5%2C IBR5%2C OsPP85;Oryzabase Gene Name Synonym(s)=MAPK phosphatase IBR5%2C indole-3-butyric acid-response 5%2C Protein phosphatase 85	AT2G04550	protein_coding	indole-3-butyric acid response 5	Encodes a protein phosphatase that interacts with MPK12, but not with other MAP kinases. It can dephosphorylate a dually phosphorylated MPK12 in vitro and can inactivate MPK12 in vivo. ibr5 mutants have reduced sensitivity to auxin and abscisic acid. IBR5 promotes auxin responses, including auxin-inducible transcription, differently than the TIR1 auxin receptor and without destabilizing Aux/IAA r…	indole-3-butyric acid response 5 (IBR5); CONTAINS InterPro DOMAIN/s: Protein-tyrosine phosphatase, active site (InterPro:IPR016130), Dual-specific/protein-tyrosine phosphatase, conserved region (InterPro:IPR000387), Dual specificity phosphatase, catalytic domain (InterPro:IPR000340), Dual specificity phosphatase, subgroup, catalytic domain (InterPro:IPR020422); BEST Arabidopsis thaliana protein m…
Zm00001d037413	6				45	Inter	AD 30:0;FA 32:0;HC 29:0;HC 31:0	4					124872285	124877763	-	65-kDa microtubule-associated protein 1	Os06g0308300	Note=Similar to 65kD microtubule associated protein. (Os06t0308300-01)%3BSimilar to microtubule-associated protein MAP65-1a. (Os06t0308300-02)%3BSimilar to 65kD microtubule associated protein. (Os06t0308300-03);Transcript variants=Os06t0308300-01,Os06t0308300-02,Os06t0308300-03	AT4G26760	protein_coding	microtubule-associated protein 65-2	NA	microtubule-associated protein 65-2 (MAP65-2); CONTAINS InterPro DOMAIN/s: Microtubule-associated protein, MAP65/ASE1-type (InterPro:IPR007145); BEST Arabidopsis thaliana protein match is: microtubule-associated proteins 65-1 (TAIR:AT5G55230.1); Has 30201 Blast hits to 17322 proteins in 780 species: Archae - 12; Bacteria - 1396; Metazoa - 17338; Fungi - 3422; Plants - 5037; Viruses - 0; Other Euk…
Zm00001d039411	3				23	Intra	WE 46:0;WE 48:0;WE 50:0;Total WE	4					3708911	3716373	-	Coatomer subunit alpha-1	Os09g0127800	Note=Similar to Coatomer alpha subunit. (Os09t0127800-01)%3BSimilar to cDNA clone:J023075G08%2C full insert sequence. (Os09t0127800-02)%3BSimilar to cDNA clone:J023075G08%2C full insert sequence. (Os09t0127800-03);Transcript variants=Os09t0127800-01,Os09t0127800-02,Os09t0127800-03;Oryzabase Gene Symbol Synonym(s)=OsWD40-165	AT1G62020	protein_coding	Coatomer, alpha subunit	NA	Coatomer, alpha subunit; FUNCTIONS IN: structural molecule activity, transporter activity; INVOLVED IN: intracellular protein transport, vesicle-mediated transport, ER to Golgi vesicle-mediated transport; LOCATED IN: COPI vesicle coat, plasma membrane, CUL4 RING ubiquitin ligase complex, membrane; EXPRESSED IN: 25 plant structures; EXPRESSED DURING: 14 growth stages; CONTAINS InterPro DOMAIN/s: W…
Zm00001d039412	3				23	Intra	WE 46:0;WE 48:0;WE 50:0;Total WE	4					3797720	3798556	-	NA	Os01g0198500	Note=Conserved hypothetical protein. (Os01t0198500-01);Transcript variants=Os01t0198500-01	AT1G52140	protein_coding	NA	NA	unknown protein; BEST Arabidopsis thaliana protein match is: unknown protein (TAIR:AT3G16330.1); Has 114 Blast hits to 114 proteins in 15 species: Archae - 0; Bacteria - 0; Metazoa - 0; Fungi - 0; Plants - 114; Viruses - 0; Other Eukaryotes - 0 (source: NCBI BLink).
Zm00001d039413	3				23	Intra	WE 46:0;WE 48:0;WE 50:0;Total WE	4			WE 48:0(70)	1	3808526	3808604	+	NA	NA	NA	NA	NA	NA	NA	NA
Zm00001d039414	3				23	Intra	WE 46:0;WE 48:0;WE 50:0;Total WE	4					3813038	3813622	+	Polyketide cyclase/dehydrase and lipid transport superfamily protein	Os01g0198900	Note=Polyketide cyclase/dehydrase domain containing protein. (Os01t0198900-01)%3BPolyketide cyclase/dehydrase domain containing protein. (Os01t0198900-02);Transcript variants=Os01t0198900-01,Os01t0198900-02	AT2G25770	protein_coding	Polyketide cyclase/dehydrase and lipid transport superfamily protein	NA	Polyketide cyclase/dehydrase and lipid transport superfamily protein; CONTAINS InterPro DOMAIN/s: Polyketide cyclase/dehydrase (InterPro:IPR019587); BEST Arabidopsis thaliana protein match is: Polyketide cyclase/dehydrase and lipid transport superfamily protein (TAIR:AT4G32870.1); Has 35333 Blast hits to 34131 proteins in 2444 species: Archae - 798; Bacteria - 22429; Metazoa - 974; Fungi - 991; P…
Zm00001d039415	3				23	Intra	WE 46:0;WE 48:0;WE 50:0;Total WE	4			Total WE(25);WE 46:0(43);WE 48:0(60)	3	3817606	3819478	+	Lecithin-cholesterol acyltransferase-like 1	Os10g0163370	Note=Lecithin:cholesterol acyltransferase family protein. (Os10t0163370-01);Transcript variants=Os10t0163370-01	AT1G27480	protein_coding	alpha/beta-Hydrolases superfamily protein	NA	alpha/beta-Hydrolases superfamily protein; FUNCTIONS IN: phosphatidylcholine-sterol O-acyltransferase activity; INVOLVED IN: lipid metabolic process; LOCATED IN: plasma membrane, vacuole; EXPRESSED IN: 21 plant structures; EXPRESSED DURING: 13 growth stages; CONTAINS InterPro DOMAIN/s: Lecithin:cholesterol acyltransferase (InterPro:IPR003386); Has 1076 Blast hits to 1070 proteins in 248 species: …
Zm00001d039416	3				23	Intra	WE 46:0;WE 48:0;WE 50:0;Total WE	4			Total WE(69)	1	3821519	3825271	-	alpha/beta-Hydrolases superfamily protein	Os01g0199400	Note=Alpha/beta hydrolase family protein. (Os01t0199400-01)%3BSimilar to predicted protein. (Os01t0199400-02);Transcript variants=Os01t0199400-01,Os01t0199400-02	AT5G11650	protein_coding	alpha/beta-Hydrolases superfamily protein	NA	alpha/beta-Hydrolases superfamily protein; FUNCTIONS IN: hydrolase activity; LOCATED IN: chloroplast; EXPRESSED IN: 24 plant structures; EXPRESSED DURING: 15 growth stages; BEST Arabidopsis thaliana protein match is: alpha/beta-Hydrolases superfamily protein (TAIR:AT1G73480.1); Has 1807 Blast hits to 1807 proteins in 277 species: Archae - 0; Bacteria - 0; Metazoa - 736; Fungi - 347; Plants - 385;…
Zm00001d039417	3				23	Intra	WE 46:0;WE 48:0;WE 50:0;Total WE	4					3828028	3837246	+	Serine/arginine-rich splicing factor SR45a	NA	NA	NA	NA	NA	NA	NA
Zm00001d039418	3				23	Intra	WE 46:0;WE 48:0;WE 50:0;Total WE	4					3843958	3844417	-	NA	NA	NA	NA	NA	NA	NA	NA
Zm00001d039419	3				23	Intra	WE 46:0;WE 48:0;WE 50:0;Total WE	4					3847827	3848345	-	NA	Os01g0199700	Note=Protein of unknown function DUF1677%2C plant domain containing protein. (Os01t0199700-00);Transcript variants=Os01t0199700-00	AT5G25840	protein_coding	Protein of unknown function (DUF1677)	NA	Protein of unknown function (DUF1677); CONTAINS InterPro DOMAIN/s: Protein of unknown function DUF1677, plant (InterPro:IPR012876); BEST Arabidopsis thaliana protein match is: Protein of unknown function (DUF1677) (TAIR:AT1G79770.1); Has 1807 Blast hits to 1807 proteins in 277 species: Archae - 0; Bacteria - 0; Metazoa - 736; Fungi - 347; Plants - 385; Viruses - 0; Other Eukaryotes - 339 (source:…
Zm00001d039420	3				23	Intra	WE 46:0;WE 48:0;WE 50:0;Total WE	4					3852626	3853252	-	NA	Os01g0199700	Note=Protein of unknown function DUF1677%2C plant domain containing protein. (Os01t0199700-00);Transcript variants=Os01t0199700-00	AT5G25840	protein_coding	Protein of unknown function (DUF1677)	NA	Protein of unknown function (DUF1677); CONTAINS InterPro DOMAIN/s: Protein of unknown function DUF1677, plant (InterPro:IPR012876); BEST Arabidopsis thaliana protein match is: Protein of unknown function (DUF1677) (TAIR:AT1G79770.1); Has 1807 Blast hits to 1807 proteins in 277 species: Archae - 0; Bacteria - 0; Metazoa - 736; Fungi - 347; Plants - 385; Viruses - 0; Other Eukaryotes - 339 (source:…
Zm00001d039421	3				23	Intra	WE 46:0;WE 48:0;WE 50:0;Total WE	4					3856170	3863883	-	NA	NA	NA	NA	NA	NA	NA	NA
Zm00001d039422	3				23	Intra	WE 46:0;WE 48:0;WE 50:0;Total WE	4	Total PA(43)	1			3904536	3910859	+	phosphoribosylaminoimidazole carboxylase family protein / AIR carboxylase family protein	Os01g0199900	Note=Similar to Phosphoribosylaminoimidazole carboxylase catalytic subunit (EC 4.1.1.21) (AIR carboxylase) (AIRC). (Os01t0199900-01);Transcript variants=Os01t0199900-01	AT2G05140	protein_coding	phosphoribosylaminoimidazole carboxylase family protein / AIR carboxylase family protein	NA	phosphoribosylaminoimidazole carboxylase family protein / AIR carboxylase family protein; FUNCTIONS IN: phosphoribosylaminoimidazole carboxylase activity; INVOLVED IN: 'de novo' IMP biosynthetic process; LOCATED IN: phosphoribosylaminoimidazole carboxylase complex; CONTAINS InterPro DOMAIN/s: 1-(5-Phosphoribosyl)-5-amino-4-imidazole-carboxylate (AIR) carboxylase (InterPro:IPR000031); BEST Arabido…
Zm00001d039423	3				23	Intra	WE 46:0;WE 48:0;WE 50:0;Total WE	4					3924252	3924809	+	DUF1677 family protein	Os01g0200200	Note=Protein of unknown function DUF1677%2C plant domain containing protein. (Os01t0200200-00);Transcript variants=Os01t0200200-00	AT2G25780	protein_coding	Protein of unknown function (DUF1677)	NA	Protein of unknown function (DUF1677); CONTAINS InterPro DOMAIN/s: Protein of unknown function DUF1677, plant (InterPro:IPR012876); BEST Arabidopsis thaliana protein match is: Protein of unknown function (DUF1677) (TAIR:AT1G79770.1); Has 244 Blast hits to 244 proteins in 14 species: Archae - 0; Bacteria - 0; Metazoa - 0; Fungi - 0; Plants - 244; Viruses - 0; Other Eukaryotes - 0 (source: NCBI BLi…
Zm00001d039424	3				23	Intra	WE 46:0;WE 48:0;WE 50:0;Total WE	4					3934183	3934776	-	NA	NA	NA	NA	NA	NA	NA	NA
Zm00001d039425	3				23	Intra	WE 46:0;WE 48:0;WE 50:0;Total WE	4					3943651	3949813	+	NA	NA	NA	AT1G03740	protein_coding	Protein kinase superfamily protein	NA	Protein kinase superfamily protein; FUNCTIONS IN: protein serine/threonine kinase activity, protein kinase activity, kinase activity, ATP binding; INVOLVED IN: protein amino acid phosphorylation, N-terminal protein myristoylation; EXPRESSED IN: 24 plant structures; EXPRESSED DURING: 13 growth stages; CONTAINS InterPro DOMAIN/s: Protein kinase, ATP binding site (InterPro:IPR017441), Protein kinase…
Zm00001d039426	3				23	Intra	WE 46:0;WE 48:0;WE 50:0;Total WE	4					3976696	3979365	+	Beta-glucuronosyltransferase GlcAT14B	Os01g0201100	Note=Similar to xylosyltransferase oxt. (Os01t0201100-01);Transcript variants=Os01t0201100-01	AT1G53100	protein_coding	Core-2/I-branching beta-1,6-N-acetylglucosaminyltransferase family protein	NA	Core-2/I-branching beta-1,6-N-acetylglucosaminyltransferase family protein; FUNCTIONS IN: acetylglucosaminyltransferase activity; INVOLVED IN: carbohydrate biosynthetic process; LOCATED IN: membrane; EXPRESSED IN: 7 plant structures; EXPRESSED DURING: 4 anthesis, petal differentiation and expansion stage; CONTAINS InterPro DOMAIN/s: Glycosyl transferase, family 14 (InterPro:IPR003406), Core-2/I-B…
Zm00001d039427	3				23	Intra	WE 46:0;WE 48:0;WE 50:0;Total WE	4					3979996	3984914	-	Protein kinase superfamily protein	Os01g0201200	Note=Similar to Protein kinase. (Os01t0201200-01);Transcript variants=Os01t0201200-01	AT3G46930	protein_coding	Protein kinase superfamily protein	NA	Protein kinase superfamily protein; FUNCTIONS IN: protein serine/threonine/tyrosine kinase activity, kinase activity; INVOLVED IN: protein amino acid phosphorylation; LOCATED IN: cellular_component unknown; EXPRESSED IN: 19 plant structures; EXPRESSED DURING: 11 growth stages; CONTAINS InterPro DOMAIN/s: Protein kinase, catalytic domain (InterPro:IPR000719), Serine-threonine/tyrosine-protein kina…
Zm00001d039428	3				23	Intra	WE 46:0;WE 48:0;WE 50:0;Total WE	4					3991577	3992224	-	DNA-binding WRKY	Os01g0201250	Note=Similar to DNA-binding WRKY. (Os01t0201250-00);Transcript variants=Os01t0201250-00	AT1G28280	protein_coding	VQ motif-containing protein	NA	VQ motif-containing protein; CONTAINS InterPro DOMAIN/s: VQ (InterPro:IPR008889); BEST Arabidopsis thaliana protein match is: VQ motif-containing protein (TAIR:AT2G33780.1); Has 240 Blast hits to 231 proteins in 52 species: Archae - 0; Bacteria - 2; Metazoa - 36; Fungi - 32; Plants - 147; Viruses - 0; Other Eukaryotes - 23 (source: NCBI BLink).
Zm00001d042562	3				36	Inter	AD 28:0;AD 30:0;FA 28:0;HC 29:0	4			AD 28:0(63);AD 30:0(75)	2	171983796	171984755	+	Mitogen-activated protein kinase kinase 9	NA	NA	NA	NA	NA	NA	NA
Zm00001d042563	3				36	Inter	AD 28:0;AD 30:0;FA 28:0;HC 29:0	4			AD 28:0(59);FA 28:0(63)	2	172127089	172127799	-	Mitogen-activated protein kinase kinase 9	NA	NA	NA	NA	NA	NA	NA
Zm00001d042564	3				36	Inter	AD 28:0;AD 30:0;FA 28:0;HC 29:0	4			HC 29:0(78)	1	172146585	172147418	+	Mitogen-activated protein kinase kinase 9	NA	NA	NA	NA	NA	NA	NA
Zm00001d043182	3				24	Intra	WE 48:0;WE 49:0;WE 52:0	3					190807759	190813079	-	cmk1;cytidine methyl kinase1: encodes 4-(cytidine 5'-diphospho)-2-C-methyl-D-erythritol kinase [a.k.a. 4-diphosphocytidyl-2-C-methyl-D-erythritol kinase]	Os01g0802100	Note=Similar to 4-diphosphocytidyl-2-C-methyl-D-erythritol kinase%2C chloroplast precursor (EC 2.7.1.148) (CMK) (4-(cytidine-5'-diphospho)-2-C-methyl- D-erythritol kinase) (CDPMEK). (Os01t0802100-01);Transcript variants=Os01t0802100-01;Oryzabase Gene Symbol Synonym(s)=OsCMK%2C CMK;Oryzabase Gene Name Synonym(s)=4-(cytidine 5'-diphospho)-2-C-methyl-D-erythritol kinase%2C CDP-ME kinase%2C 4-diphosp…	AT2G26930	protein_coding	4-(cytidine 5'-phospho)-2-C-methyl-D-erithritol kinase	Encodes a 4-(cytidine 5'-phospho)-2-C-methyl-D-erithritol kinase.	4-(cytidine 5'-phospho)-2-C-methyl-D-erithritol kinase (CDPMEK); FUNCTIONS IN: 4-(cytidine 5'-diphospho)-2-C-methyl-D-erythritol kinase activity; INVOLVED IN: response to light stimulus; LOCATED IN: chloroplast; EXPRESSED IN: 23 plant structures; EXPRESSED DURING: 13 growth stages; CONTAINS InterPro DOMAIN/s: 4-diphosphocytidyl-2C-methyl-D-erythritol kinase (InterPro:IPR004424), Ribosomal protein…
Zm00001d043183	3				24	Intra	WE 48:0;WE 49:0;WE 52:0	3			WE 47:0(41);WE 48:0(67);WE 50:0(17)	3	190815534	190816511	-	Probable E3 ubiquitin-protein ligase RHC1A	Os01g0802000	Note=Zinc finger%2C RING/FYVE/PHD-type domain containing protein. (Os01t0802000-01);Transcript variants=Os01t0802000-01;Oryzabase Gene Symbol Synonym(s)=OsRFPH2-12;Oryzabase Gene Name Synonym(s)=RING finger protein OsRFPH2-12%2C RING-H2 protein 12	NA	NA	NA	NA	NA
Zm00001d043185	3				24	Intra	WE 48:0;WE 49:0;WE 52:0	3			WE 50:0(59);WE 52:0(76)	2	190866499	190869969	+	BEST Arabidopsis thaliana protein match is: mucin-related (TAIR:AT2G02880.1); Has 35333 Blast hits to 34131 proteins in 2444 species: Archae - 798; Bacteria - 22429; Metazoa - 974; Fungi - 991; Plants - 531; Viruses - 0; Other Eukaryotes - 9610 (sou /.../CBI BLink).	Os01g0801700	Note=Homolog of Arabidopsis GCD1 (GAMETE CELLS DEFECTIVE1)%2C Early embryogenesis and endosperm development (Os01t0801700-01);Transcript variants=Os01t0801700-01;RAP-DB Gene Symbol Synonym(s)=OsGCD1;RAP-DB Gene Name Synonym(s)=GAMETE CELLS DEFECTIVE1	AT5G62270	protein_coding	NA	NA	FUNCTIONS IN: molecular_function unknown; INVOLVED IN: biological_process unknown; LOCATED IN: cellular_component unknown; BEST Arabidopsis thaliana protein match is: mucin-related (TAIR:AT2G02880.1).
Zm00001d043186	3				24	Intra	WE 48:0;WE 49:0;WE 52:0	3			WE 52:0(55)	1	190902536	190903907	-	NA	NA	NA	NA	NA	NA	NA	NA
Zm00001d043187	3				24	Intra	WE 48:0;WE 49:0;WE 52:0	3			WE 48:0(65);WE 52:0(34);WE 54:0(79)	3	190906482	190909910	+	NA	Os01g0801200	Note=Conserved hypothetical protein. (Os01t0801200-01)%3BConserved hypothetical protein. (Os01t0801200-02);Transcript variants=Os01t0801200-01,Os01t0801200-02	AT3G51940	protein_coding	NA	NA	unknown protein; BEST Arabidopsis thaliana protein match is: unknown protein (TAIR:AT5G03990.1); Has 215 Blast hits to 164 proteins in 38 species: Archae - 0; Bacteria - 35; Metazoa - 16; Fungi - 18; Plants - 121; Viruses - 0; Other Eukaryotes - 25 (source: NCBI BLink).
Zm00001d043188	3				24	Intra	WE 48:0;WE 49:0;WE 52:0	3			WE 48:0(25);WE 52:0(36)	2	190965694	190973192	-	DNA-(apurinic or apyrimidinic site) lyase chloroplastic	Os01g0801100	Note=Similar to Apurinic endonuclease-redox protein (DNA-(apurinic or apyrimidinic site) lyase) (EC 4.2.99.18). (Os01t0801100-01);Transcript variants=Os01t0801100-01;Oryzabase Gene Name Synonym(s)=AP endonuclease	AT2G41460	protein_coding	apurinic endonuclease-redox protein	apurinic endonuclease-redox protein. It functions as an apurinic/apyrimidinic class II endonuclease, and is involved in DNA repair.	apurinic endonuclease-redox protein (ARP); CONTAINS InterPro DOMAIN/s: AP endonuclease, family 1, conserved site (InterPro:IPR020848), DNA-binding SAP (InterPro:IPR003034), AP endonuclease, family 1 (InterPro:IPR000097), AP endonuclease, family 1, binding site (InterPro:IPR020847), Endonuclease/exonuclease/phosphatase (InterPro:IPR005135), Exodeoxyribonuclease III xth (InterPro:IPR004808); BEST A…
Zm00001d043205	3				37	Inter	FA 26:0;FA 28:0;WE 47:0;Total WE	4			WE 47:0(71);WE 48:0(69)	2	191580135	191580848	-	Ethylene-responsive transcription factor 4	Os01g0797600	Note=AP2/ERF family protein%2C ERF-associated EAR-motif-containing repressor%2C Abiotic stress response%2C Stress signaling (Os01t0797600-01);Transcript variants=Os01t0797600-01;RAP-DB Gene Symbol Synonym(s)=ERF3%2C AP37%2C OsAP37%2C OsERF3%2C OsERF#075%2C OsERF075%2C OsERF75%2C ERF75%2C AP2/EREBP#004%2C AP2/EREBP4%2C OsBIERF2%2C BIERF2;RAP-DB Gene Name Synonym(s)=ETHYLENE-RESPONSIVE ELEMENT-BIND…	AT1G53170	protein_coding	ethylene response factor 8	encodes a member of the ERF (ethylene response factor) subfamily B-1 of ERF/AP2 transcription factor family (ATERF-8). The protein contains one AP2 domain. There are 15 members in this subfamily including ATERF-3, ATERF-4, ATERF-7, and leafy petiole.	ethylene response factor 8 (ERF8); CONTAINS InterPro DOMAIN/s: DNA-binding, integrase-type (InterPro:IPR016177), Pathogenesis-related transcriptional factor/ERF, DNA-binding (InterPro:IPR001471); BEST Arabidopsis thaliana protein match is: ethylene responsive element binding factor 4 (TAIR:AT3G15210.1); Has 5970 Blast hits to 5718 proteins in 254 species: Archae - 0; Bacteria - 2; Metazoa - 0; Fu…
Zm00001d043206	3				37	Inter	FA 26:0;FA 28:0;WE 47:0;Total WE	4			PA 30:0(68);PA 32:0(71);Total WE(34)	3	191697538	191718032	+	Putative E3 ubiquitin-protein ligase RING1a	Os01g0796700	Note=Zinc finger%2C RING/FYVE/PHD-type domain containing protein. (Os01t0796700-01);Transcript variants=Os01t0796700-01	AT1G03770	protein_coding	RING 1B	Encodes a nuclear localized protein with similarity to animal polycomb repressive core complex1 (PRC1) core component RING.Appears to function redundantly with ATRING1a, a close paralog. Both interact physically with CLF and LHP1 and appear to function together to repress class I KNOX gene expression.	RING 1B (RING1B); FUNCTIONS IN: zinc ion binding; INVOLVED IN: negative regulation of gene expression, epigenetic; LOCATED IN: nucleus, PRC1 complex; EXPRESSED IN: 15 plant structures; EXPRESSED DURING: 8 growth stages; CONTAINS InterPro DOMAIN/s: Zinc finger, RING-type, conserved site (InterPro:IPR017907), Zinc finger, RING-type (InterPro:IPR001841), Zinc finger, C3HC4 RING-type (InterPro:IPR018…
Zm00001d044467	3	Yes	Group3		3;38	Both	AD 28:0;AD 30:0;Total AD;PA 30:0	4	AC Unk3(17)	1	AC Unk3(61)	1	228977566	228980358	+	NA	Os01g0613300	Note=Conserved hypothetical protein CHP02058 domain containing protein. (Os01t0613300-01);Transcript variants=Os01t0613300-01	AT1G29040	protein_coding	NA	NA	unknown protein; LOCATED IN: chloroplast, vacuole; EXPRESSED IN: 22 plant structures; EXPRESSED DURING: 13 growth stages; CONTAINS InterPro DOMAIN/s: Conserved hypothetical protein CHP02058 (InterPro:IPR011719); Has 344 Blast hits to 344 proteins in 122 species: Archae - 2; Bacteria - 227; Metazoa - 0; Fungi - 0; Plants - 32; Viruses - 0; Other Eukaryotes - 83 (source: NCBI BLink).
Zm00001d044468	3				3;38	Both	AD 28:0;AD 30:0;Total AD;PA 30:0	4					228983453	228991157	-	maternal effect embryo arrest 18	Os01g0613900	Note=Hypothetical conserved gene. (Os01t0613900-01)%3BSimilar to predicted protein. (Os01t0613900-02)%3BLPPG:FO 2-phospho-L-lactate transferase CofD/UPF0052 domain containing protein. (Os01t0613900-03);Transcript variants=Os01t0613900-01,Os01t0613900-02,Os01t0613900-03	AT2G34090	protein_coding	maternal effect embryo arrest 18	NA	maternal effect embryo arrest 18 (MEE18); CONTAINS InterPro DOMAIN/s: LPPG:FO 2-phospho-L-lactate transferase CofD/UPF0052 (InterPro:IPR002882); Has 35333 Blast hits to 34131 proteins in 2444 species: Archae - 798; Bacteria - 22429; Metazoa - 974; Fungi - 991; Plants - 531; Viruses - 0; Other Eukaryotes - 9610 (source: NCBI BLink).
Zm00001d044469	3				3;38	Both	AD 28:0;AD 30:0;Total AD;PA 30:0	4			PA 30:0(11)	1	229010501	229015061	-	Heterogeneous nuclear ribonucleoprotein A3-like protein 2	Os01g0614500	Note=Nucleotide-binding%2C alpha-beta plait domain containing protein. (Os01t0614500-01);Transcript variants=Os01t0614500-01	AT3G15010	protein_coding	RNA-binding (RRM/RBD/RNP motifs) family protein	NA	RNA-binding (RRM/RBD/RNP motifs) family protein; FUNCTIONS IN: RNA binding, nucleotide binding, nucleic acid binding; INVOLVED IN: leaf senescence, cell death, ethylene biosynthetic process, defense response; LOCATED IN: nucleolus, nucleus; EXPRESSED IN: 24 plant structures; EXPRESSED DURING: 13 growth stages; CONTAINS InterPro DOMAIN/s: RNA recognition motif, RNP-1 (InterPro:IPR000504), Nucleoti…
Zm00001d044470	3				3;38	Both	AD 28:0;AD 30:0;Total AD;PA 30:0	4			AD 30:0(9);Total AD(5);PA 28:0(26);PA 30:0(12);Total PA(37);WE 48:0(23);WE 50:0(20);WE 52:0(53);WE 54:0(17);Total wax(21)	10	229091994	229098812	+	Adaptin ear-binding coat-associated protein 1 NECAP-1	Os01g0614700	Note=Similar to Adaptin ear-binding coat-associated protein 1. (Os01t0614700-01)%3BAdaptin ear-binding coat-associated protein 1 NECAP-1 family protein. (Os01t0614700-02);Transcript variants=Os01t0614700-01,Os01t0614700-02;CGSNL Gene Symbol=ABCI13;CGSNL Gene Name=ABC TRANSPORTER I FAMILY MEMBER 13;Oryzabase Gene Symbol Synonym(s)=OsABCI13;Oryzabase Gene Name Synonym(s)=ABC transporter superfamily…	AT3G58600	protein_coding	Adaptin ear-binding coat-associated protein 1 NECAP-1	NA	Adaptin ear-binding coat-associated protein 1 NECAP-1; FUNCTIONS IN: molecular_function unknown; INVOLVED IN: endocytosis; LOCATED IN: membrane; EXPRESSED IN: 24 plant structures; EXPRESSED DURING: 13 growth stages; CONTAINS InterPro DOMAIN/s: Adaptin ear-binding coat-associated protein 1 NECAP-1 (InterPro:IPR012466); BEST Arabidopsis thaliana protein match is: non-intrinsic ABC protein 4 (TAIR:A…
Zm00001d044471	3				3;38	Both	AD 28:0;AD 30:0;Total AD;PA 30:0	4					229102333	229103615	-	Hydroxyproline O-galactosyltransferase GALT4	Os03g0803900	Note=Similar to predicted protein. (Os03t0803900-01);Transcript variants=Os03t0803900-01	AT1G27120	protein_coding	Galactosyltransferase family protein	NA	Galactosyltransferase family protein; FUNCTIONS IN: transferase activity, transferring hexosyl groups, transferase activity, transferring glycosyl groups; INVOLVED IN: protein amino acid glycosylation; LOCATED IN: endomembrane system, membrane; EXPRESSED IN: 23 plant structures; EXPRESSED DURING: 13 growth stages; CONTAINS InterPro DOMAIN/s: Galectin, carbohydrate recognition domain (InterPro:IPR…
Zm00001d044472	3				3;38	Both	AD 28:0;AD 30:0;Total AD;PA 30:0	4					229106592	229108223	-	NA	NA	NA	NA	NA	NA	NA	NA
Zm00001d044473	3				3;38	Both	AD 28:0;AD 30:0;Total AD;PA 30:0	4					229110501	229111025	-	NA	NA	NA	NA	NA	NA	NA	NA
Zm00001d044474	3				3;38	Both	AD 28:0;AD 30:0;Total AD;PA 30:0	4			AD 30:0(65)	1	229126550	229127272	-	Protein LURP-one-related 8	Os11g0120300	Note=Protein of unknown function DUF567 family protein. (Os11t0120300-01);Transcript variants=Os11t0120300-01	AT2G38640	protein_coding	Protein of unknown function (DUF567)	NA	Protein of unknown function (DUF567); CONTAINS InterPro DOMAIN/s: Protein of unknown function DUF567 (InterPro:IPR007612); BEST Arabidopsis thaliana protein match is: Protein of unknown function (DUF567) (TAIR:AT5G41590.1); Has 389 Blast hits to 388 proteins in 15 species: Archae - 0; Bacteria - 0; Metazoa - 0; Fungi - 1; Plants - 388; Viruses - 0; Other Eukaryotes - 0 (source: NCBI BLink).
Zm00001d044475	3	Yes	Group3		3;38	Both	AD 28:0;AD 30:0;Total AD;PA 30:0	4	FA 24:0(29)	1	AC β-Amyrin(50);FA 24:0(33)	2	229134070	229137097	-	HXXXD-type acyl-transferase family protein	Os01g0615300	Note=Transferase family protein. (Os01t0615300-01)%3BTransferase family protein. (Os01t0615300-02);Transcript variants=Os01t0615300-01,Os01t0615300-02;CGSNL Gene Symbol=AT1;CGSNL Gene Name=ACYLTRANSFERASE 1;Oryzabase Gene Symbol Synonym(s)=OsAT1%2C OsAt1;Oryzabase Gene Name Synonym(s)=acyltransferase 1	NA	NA	NA	NA	NA
Zm00001d044476	3				3;38	Both	AD 28:0;AD 30:0;Total AD;PA 30:0	4					229146436	229148265	-	ABC transporter G family member 10	Os01g0615500	Note=ABC transporter-like domain containing protein. (Os01t0615500-00);Transcript variants=Os01t0615500-00;CGSNL Gene Symbol=ABCG2;CGSNL Gene Name=ABC TRANSPORTER G FAMILY MEMBER 2;Oryzabase Gene Symbol Synonym(s)=OsABCG2;Oryzabase Gene Name Synonym(s)=ABC transporter superfamily ABCG subgroup member 2	AT1G53270	protein_coding	ABC-2 type transporter family protein	NA	ABC-2 type transporter family protein; FUNCTIONS IN: ATPase activity, coupled to transmembrane movement of substances; LOCATED IN: membrane; EXPRESSED IN: root; CONTAINS InterPro DOMAIN/s: ATPase, AAA+ type, core (InterPro:IPR003593), ABC transporter-like (InterPro:IPR003439), ABC-2 type transporter (InterPro:IPR013525), ABC transporter, conserved site (InterPro:IPR017871); BEST Arabidopsis thali…
Zm00001d044478	3				3	Intra	AD 28:0;AD 30:0;Total AD	3			FA 30:0(53)	1	229247796	229256127	+	ARM repeat superfamily protein	Os01g0616100	Note=Similar to kinase family protein. (Os01t0616100-01)%3BHypothetical conserved gene. (Os01t0616100-02);Transcript variants=Os01t0616100-01,Os01t0616100-02	AT1G22870	protein_coding	Protein kinase family protein with ARM repeat domain	NA	Protein kinase family protein with ARM repeat domain; FUNCTIONS IN: protein serine/threonine kinase activity, binding, protein kinase activity, kinase activity, ATP binding; INVOLVED IN: protein amino acid phosphorylation; LOCATED IN: cellular_component unknown; EXPRESSED IN: 23 plant structures; EXPRESSED DURING: 13 growth stages; CONTAINS InterPro DOMAIN/s: Protein kinase, catalytic domain (Int…
Zm00001d047410	9				11;48	Both	PA 28:0;PA 30:0;PA 32:0;Total PA;Total AD;HC 27:0	6					129361657	129366929	-	NA	NA	NA	NA	NA	NA	NA	NA
Zm00001d047411	9				11;48	Both	PA 28:0;PA 30:0;PA 32:0;Total PA;Total AD;HC 27:0	6					129378062	129383334	-	NA	NA	NA	NA	NA	NA	NA	NA
Zm00001d047412	9				11;48	Both	PA 28:0;PA 30:0;PA 32:0;Total PA;Total AD;HC 27:0	6					129389277	129397589	-	Protein phosphatase 2C 32	Os03g0372500	Note=Hypothetical gene. (Os03t0372500-01)%3BSimilar to TA11 protein (Fragment). (Os03t0372500-02)%3BSimilar to TA11 protein (Fragment). (Os03t0372500-03);Transcript variants=Os03t0372500-01,Os03t0372500-02,Os03t0372500-03;Oryzabase Gene Symbol Synonym(s)=OsPP52;Oryzabase Gene Name Synonym(s)=Protein phosphatase 52	AT2G46920	protein_coding	Protein phosphatase 2C family protein	Pol mutations are recessive, partial suppressors of meristem defects in strong clv1 and clv3 mutants, and nearly complete suppressors of weak clv1 mutants. Single mutants appear normal. Acts downstream of the CLV signaling pathway in meristem development and is required together with PLL1 for stem-cell maintenance through the regulation of WUS.	poltergeist (POL); FUNCTIONS IN: phospholipid binding, protein serine/threonine phosphatase activity; INVOLVED IN: protein myristoylation, regulation of meristem structural organization, protein palmitoylation, regulation of transcription, maintenance of meristem identity; LOCATED IN: nucleus, plasma membrane; EXPRESSED IN: 22 plant structures; EXPRESSED DURING: 15 growth stages; CONTAINS InterPr…
Zm00001d047413	9				11;48	Both	PA 28:0;PA 30:0;PA 32:0;Total PA;Total AD;HC 27:0	6					129430125	129430195	-	NA	NA	NA	NA	NA	NA	NA	NA
Zm00001d047414	9				11;48	Both	PA 28:0;PA 30:0;PA 32:0;Total PA;Total AD;HC 27:0	6			PA 28:0(45);PA 30:0(32);PA 32:0(29);Total PA(60)	4	129468564	129468836	-	NA	Os03g0371600	Note=Conserved hypothetical protein. (Os03t0371600-00);Transcript variants=Os03t0371600-00	NA	NA	NA	NA	NA
Zm00001d047415	9				11;48	Both	PA 28:0;PA 30:0;PA 32:0;Total PA;Total AD;HC 27:0	6			PA 32:0(67)	1	129471676	129472475	-	NA	NA	NA	NA	NA	NA	NA	NA
Zm00001d047416	9				11;48	Both	PA 28:0;PA 30:0;PA 32:0;Total PA;Total AD;HC 27:0	6			PA 32:0(68)	1	129472369	129472689	+	NA	NA	NA	NA	NA	NA	NA	NA
Zm00001d047417	9				11;48	Both	PA 28:0;PA 30:0;PA 32:0;Total PA;Total AD;HC 27:0	6					129473610	129475921	-	Putative cytochrome P450 superfamily protein	NA	NA	AT2G46950	protein_coding	cytochrome P450, family 709, subfamily B, polypeptide 2	member of CYP709B	cytochrome P450, family 709, subfamily B, polypeptide 2 (CYP709B2); FUNCTIONS IN: electron carrier activity, monooxygenase activity, iron ion binding, oxygen binding, heme binding; INVOLVED IN: oxidation reduction; LOCATED IN: endomembrane system; EXPRESSED IN: 14 plant structures; EXPRESSED DURING: 4 anthesis, petal differentiation and expansion stage, E expanded cotyledon stage; CONTAINS InterP…
Zm00001d047418	9				11;48	Both	PA 28:0;PA 30:0;PA 32:0;Total PA;Total AD;HC 27:0	6					129484059	129488183	-	Cytochrome P450 709B2	NA	NA	AT2G46950	protein_coding	cytochrome P450, family 709, subfamily B, polypeptide 2	member of CYP709B	cytochrome P450, family 709, subfamily B, polypeptide 2 (CYP709B2); FUNCTIONS IN: electron carrier activity, monooxygenase activity, iron ion binding, oxygen binding, heme binding; INVOLVED IN: oxidation reduction; LOCATED IN: endomembrane system; EXPRESSED IN: 14 plant structures; EXPRESSED DURING: 4 anthesis, petal differentiation and expansion stage, E expanded cotyledon stage; CONTAINS InterP…
Zm00001d047419	9				11;48	Both	PA 28:0;PA 30:0;PA 32:0;Total PA;Total AD;HC 27:0	6					129496477	129497219	+	Hydrophobic protein RCI2B	Os03g0370600	Note=Similar to Hydrophobic protein LTI6A (Low temperature-induced protein 6A). (Os03t0370600-00);Transcript variants=Os03t0370600-00;Oryzabase Gene Symbol Synonym(s)=OsRCI2-3;Oryzabase Gene Name Synonym(s)=rare cold-inducible 2-3	AT3G05890	protein_coding	Low temperature and salt responsive protein family	NA	RARE-COLD-INDUCIBLE 2B (RCI2B); CONTAINS InterPro DOMAIN/s: Uncharacterised protein family UPF0057 (InterPro:IPR000612); BEST Arabidopsis thaliana protein match is: Low temperature and salt responsive protein family (TAIR:AT3G05880.1); Has 1391 Blast hits to 1391 proteins in 471 species: Archae - 0; Bacteria - 653; Metazoa - 37; Fungi - 280; Plants - 382; Viruses - 0; Other Eukaryotes - 39 (sourc…
Zm00001d047420	9	Yes	Group3		11;48	Both	PA 28:0;PA 30:0;PA 32:0;Total PA;Total AD;HC 27:0	6	FA 30:0(44)	1	FA 30:0(56)	1	129497163	129497949	-	DUF679 domain membrane protein 2	Os03g0370400	Note=Protein of unknown function DUF679 family protein. (Os03t0370400-01);Transcript variants=Os03t0370400-01	AT3G21550	protein_coding	DUF679 domain membrane protein 2	NA	DUF679 domain membrane protein 2 (DMP2); CONTAINS InterPro DOMAIN/s: Protein of unknown function DUF679 (InterPro:IPR007770); BEST Arabidopsis thaliana protein match is: DUF679 domain membrane protein 1 (TAIR:AT3G21520.1); Has 265 Blast hits to 257 proteins in 17 species: Archae - 0; Bacteria - 0; Metazoa - 0; Fungi - 0; Plants - 265; Viruses - 0; Other Eukaryotes - 0 (source: NCBI BLink).
Zm00001d047421	9				11;48	Both	PA 28:0;PA 30:0;PA 32:0;Total PA;Total AD;HC 27:0	6					129533221	129534348	+	Probable transcription factor	Os03g0370250	Note=Protein of unknown function DUF573 family protein. (Os03t0370250-01);Transcript variants=Os03t0370250-01	AT3G04930	protein_coding	DNA-binding storekeeper protein-related transcriptional regulator	NA	DNA-binding storekeeper protein-related transcriptional regulator; FUNCTIONS IN: transcription regulator activity; CONTAINS InterPro DOMAIN/s: Protein of unknown function DUF573 (InterPro:IPR007592); BEST Arabidopsis thaliana protein match is: DNA-binding storekeeper protein-related transcriptional regulator (TAIR:AT5G28040.1).
Zm00001d047422	9				11;48	Both	PA 28:0;PA 30:0;PA 32:0;Total PA;Total AD;HC 27:0	6					129558501	129565916	-	[Pyruvate dehydrogenase (acetyl-transferring)] kinase mitochondrial	Os03g0370000	Note=Similar to Pyruvate dehydrogenase kinase isoform 1 (EC 2.7.1.99). (Os03t0370000-01);Transcript variants=Os03t0370000-01;Oryzabase Gene Symbol Synonym(s)=Ospdhk1;Oryzabase Gene Name Synonym(s)=pyruvate dehydrogenase kinase 1	AT3G06483	protein_coding	pyruvate dehydrogenase kinase	Pyruvate dehydrogenase kinase (PDK) specifically phosphorylates the E1&#945; subunit of the pyruvate dehydrogenase complex (PDC) on a Ser residue using ATP as a phosphate donor. PDK is a unique type of protein kinase having a His-kinase-like sequence but Ser-kinase activity. Site-directed mutagenesis and structural analysis indicate that PDK belongs to the GHKL superfamily.	pyruvate dehydrogenase kinase (PDK); FUNCTIONS IN: ATP binding, pyruvate dehydrogenase (acetyl-transferring) kinase activity, histidine phosphotransfer kinase activity; INVOLVED IN: signal transduction, peptidyl-histidine phosphorylation, phosphorylation; LOCATED IN: mitochondrion; EXPRESSED IN: 24 plant structures; EXPRESSED DURING: 15 growth stages; CONTAINS InterPro DOMAIN/s: Signal transducti…
Zm00001d047423	9				11;48	Both	PA 28:0;PA 30:0;PA 32:0;Total PA;Total AD;HC 27:0	6					129607631	129609882	-	Peptidase C15 pyroglutamyl peptidase I-like	Os03g0367900	Note=Peptidase C15%2C pyroglutamyl peptidase I family protein. (Os03t0367900-01)%3BPeptidase C15%2C pyroglutamyl peptidase I family protein. (Os03t0367900-02);Transcript variants=Os03t0367900-01,Os03t0367900-02	AT1G56700	protein_coding	Peptidase C15, pyroglutamyl peptidase I-like	NA	Peptidase C15, pyroglutamyl peptidase I-like; INVOLVED IN: proteolysis; LOCATED IN: cellular_component unknown; EXPRESSED IN: 24 plant structures; EXPRESSED DURING: 13 growth stages; CONTAINS InterPro DOMAIN/s: Peptidase C15, pyroglutamyl peptidase I (InterPro:IPR000816), Peptidase C15, pyroglutamyl peptidase I-like (InterPro:IPR016125); BEST Arabidopsis thaliana protein match is: Peptidase C15, …
Zm00001d047424	9				11;48	Both	PA 28:0;PA 30:0;PA 32:0;Total PA;Total AD;HC 27:0	6					129619898	129624238	-	Flavonoid 3'-monooxygenase	NA	NA	NA	NA	NA	NA	NA
Zm00001d048570	9				33	Intra	WE 52:0;WE 54:0;WE 56:0	3					159272497	159278773	+	NA	Os03g0283800	Note=Similar to TBC domain containing protein%2C expressed. (Os03t0283800-01);Transcript variants=Os03t0283800-01	AT2G37290	protein_coding	Ypt/Rab-GAP domain of gyp1p superfamily protein	NA	Ypt/Rab-GAP domain of gyp1p superfamily protein; FUNCTIONS IN: RAB GTPase activator activity; INVOLVED IN: regulation of Rab GTPase activity; CONTAINS InterPro DOMAIN/s: RabGAP/TBC (InterPro:IPR000195); BEST Arabidopsis thaliana protein match is: Ypt/Rab-GAP domain of gyp1p superfamily protein (TAIR:AT3G55020.1).
Zm00001d048573	9				33;49	Both	WE 52:0;WE 54:0;WE 56:0;PA 28:0;PA 32:0	5			PA 28:0(30);PA 30:0(30);Total PA(28);WE 52:0(6);WE 54:0(26);WE 56:0(51)	6	159282726	159284887	+	Rhodopsin-like receptor	Os03g0430000	Note=Twin arginine translocation signal%2C Tat domain containing protein. (Os03t0430000-01);Transcript variants=Os03t0430000-01	AT3G49840	protein_coding	Uncharacterized conserved protein (DUF2215)	NA	Uncharacterized conserved protein (DUF2215); LOCATED IN: endomembrane system; CONTAINS InterPro DOMAIN/s: Protein of unknown function DUF2215 (InterPro:IPR019358); BEST Arabidopsis thaliana protein match is: Uncharacterized conserved protein (DUF2215) (TAIR:AT5G67610.1); Has 30201 Blast hits to 17322 proteins in 780 species: Archae - 12; Bacteria - 1396; Metazoa - 17338; Fungi - 3422; Plants - 50…
Zm00001d048574	9	Yes	Group2		33;49	Both	WE 52:0;WE 54:0;WE 56:0;PA 28:0;PA 32:0	5	PA 30:0(8)	1	AD 30:0(31);PA 28:0(3);PA 30:0(3);PA 32:0(21);Total PA(2);WE 52:0(5);WE 54:0(4);WE 56:0(10)	8	159326202	159349212	-	Probable amino-acid acetyltransferase NAGS1 chloroplastic	NA	NA	NA	NA	NA	NA	NA
Zm00001d048575	9				12;33;49	Both	PA 28:0;PA 30:0;PA 32:0;Total PA;WE 52:0;WE 54:0;WE 56:0;AD 30:0	8			PA 28:0(25);PA 30:0(33);PA 32:0(70);Total PA(24);WE 52:0(69);WE 54:0(66)	6	159480993	159515420	-	myosin heavy chain-related	Os03g0431800	Note=Conserved hypothetical protein. (Os03t0431800-00);Transcript variants=Os03t0431800-00	AT2G14680	protein_coding	myosin heavy chain-related	NA	maternal effect embryo arrest 13 (MEE13); FUNCTIONS IN: molecular_function unknown; INVOLVED IN: embryo development ending in seed dormancy; LOCATED IN: cellular_component unknown; EXPRESSED IN: 24 plant structures; EXPRESSED DURING: 15 growth stages.
Zm00001d048576	9				12;33;49	Both	PA 28:0;PA 30:0;PA 32:0;Total PA;WE 52:0;WE 54:0;WE 56:0;AD 30:0	8			PA 30:0(52);Total PA(36);WE 52:0(63);WE 54:0(72)	4	159531032	159535776	-	myosin heavy chain-related	Os03g0431800	Note=Conserved hypothetical protein. (Os03t0431800-00);Transcript variants=Os03t0431800-00	AT2G14680	protein_coding	myosin heavy chain-related	NA	maternal effect embryo arrest 13 (MEE13); FUNCTIONS IN: molecular_function unknown; INVOLVED IN: embryo development ending in seed dormancy; LOCATED IN: cellular_component unknown; EXPRESSED IN: 24 plant structures; EXPRESSED DURING: 15 growth stages.
Zm00001d049087	4				6	Intra	PA 26:0;PA 28:0;PA 30:0	3					15613577	15651563	+	Exocyst complex component SEC3A	Os11g0276000	Note=Similar to Roothairless 1. (Os11t0276000-01);Transcript variants=Os11t0276000-01;Oryzabase Gene Symbol Synonym(s)=OsSTA254;Oryzabase Gene Name Synonym(s)=exocyst subunit Sec3	NA	NA	NA	NA	NA
Zm00001d049088	4				6	Intra	PA 26:0;PA 28:0;PA 30:0	3	AC Unk1(32)	1			15686704	15691271	-	ATP-dependent (S)-NAD(P)H-hydrate dehydratase	Os11g0276300	Note=Uncharacterised protein family%2C carbohydrate kinase-related domain containing protein. (Os11t0276300-01);Transcript variants=Os11t0276300-01	AT5G19150	protein_coding	pfkB-like carbohydrate kinase family protein	NA	pfkB-like carbohydrate kinase family protein; INVOLVED IN: biological_process unknown; LOCATED IN: chloroplast; EXPRESSED IN: 22 plant structures; EXPRESSED DURING: 13 growth stages; CONTAINS InterPro DOMAIN/s: Uncharacterised protein family, carbohydrate kinase-related (InterPro:IPR000631); Has 35333 Blast hits to 34131 proteins in 2444 species: Archae - 798; Bacteria - 22429; Metazoa - 974; Fun…
Zm00001d049089	4				6	Intra	PA 26:0;PA 28:0;PA 30:0	3					15738514	15738586	+	NA	NA	NA	NA	NA	NA	NA	NA
Zm00001d049090	4				6	Intra	PA 26:0;PA 28:0;PA 30:0	3					15739467	15739539	-	NA	NA	NA	NA	NA	NA	NA	NA
Zm00001d049091	4	Yes	Group1		6	Intra	PA 26:0;PA 28:0;PA 30:0	3	WE 47:0(19);WE 48:0(3);WE 49:0(13);WE 50:0(15)	4	PA 30:0(67);WE 47:0(9);WE 48:0(1);WE 49:0(7);WE 50:0(2);WE 52:0(31)	6	15753998	15755445	+	NA	Os11g0282300	Note=Protein of unknown function DUF1685 domain containing protein. (Os11t0282300-01);Transcript variants=Os11t0282300-01	AT1G05870	protein_coding	Protein of unknown function (DUF1685)	NA	Protein of unknown function (DUF1685); FUNCTIONS IN: molecular_function unknown; LOCATED IN: cellular_component unknown; CONTAINS InterPro DOMAIN/s: Protein of unknown function DUF1685 (InterPro:IPR012881); BEST Arabidopsis thaliana protein match is: Protein of unknown function (DUF1685) (TAIR:AT2G31560.2).
Zm00001d049092	4				6;39	Both	PA 26:0;PA 28:0;PA 30:0;WE 47:0;WE 49:0	5			PA 28:0(52)	1	15796722	15806888	-	Probable magnesium transporter NIPA4	NA	NA	AT1G34470	protein_coding	Protein of unknown function (DUF803)	NA	Protein of unknown function (DUF803); CONTAINS InterPro DOMAIN/s: Protein of unknown function DUF803 (InterPro:IPR008521); BEST Arabidopsis thaliana protein match is: Protein of unknown function (DUF803) (TAIR:AT4G09640.1); Has 1275 Blast hits to 1251 proteins in 224 species: Archae - 0; Bacteria - 101; Metazoa - 420; Fungi - 374; Plants - 269; Viruses - 0; Other Eukaryotes - 111 (source: NCBI BL…
Zm00001d049093	4	Yes	Group3		6;39	Both	PA 26:0;PA 28:0;PA 30:0;WE 47:0;WE 49:0	5	HC 39:0(3)	1	HC 39:0(12)	1	15843740	15844195	+	NA	Os11g0197500	Note=Conserved hypothetical protein. (Os11t0197500-01);Transcript variants=Os11t0197500-01	NA	NA	NA	NA	NA
Zm00001d049094	4				6;39	Both	PA 26:0;PA 28:0;PA 30:0;WE 47:0;WE 49:0	5			PA 28:0(59);PA 30:0(15);Total PA(27)	3	15846668	15849827	-	B3 domain-containing protein REM16	Os11g0197600	Note=Transcriptional factor B3 family protein. (Os11t0197600-01);Transcript variants=Os11t0197600-01	NA	NA	NA	NA	NA
Zm00001d049095	4				7;25;39	Both	Total PA;WE 45:0;WE 47:0;WE 49:0;WE 50:0;WE 52:0;PA 26:0;PA 28:0;AD 30:0	9	AD 30:0(16);FA 32:0(30)	2			15932046	15937565	+	EMB2756 (EMBRYO DEFECTIVE 2756)	Os11g0198100	Note=Similar to EMB2756. (Os11t0198100-01);Transcript variants=Os11t0198100-01	AT1G34550	protein_coding	Protein of unknown function (DUF616)	NA	EMBRYO DEFECTIVE 2756 (EMB2756); INVOLVED IN: response to cadmium ion, embryo development ending in seed dormancy; EXPRESSED IN: 25 plant structures; EXPRESSED DURING: 13 growth stages; CONTAINS InterPro DOMAIN/s: Protein of unknown function DUF616 (InterPro:IPR006852); BEST Arabidopsis thaliana protein match is: Protein of unknown function (DUF616) (TAIR:AT4G09630.1); Has 593 Blast hits to 590 p…
Zm00001d049096	4				7;25;39	Both	Total PA;WE 45:0;WE 47:0;WE 49:0;WE 50:0;WE 52:0;PA 26:0;PA 28:0;AD 30:0	9			WE 47:0(7);WE 48:0(11);WE 49:0(4);WE 50:0(21);WE 52:0(7);WE 54:0(50)	6	15938197	15939261	-	NA	Os11g0198200	Note=Conserved hypothetical protein. (Os11t0198200-01);Transcript variants=Os11t0198200-01	NA	NA	NA	NA	NA
Zm00001d049097	4	Yes	Group1		7;25;39	Both	PA 30:0;Total PA;WE 45:0;WE 47:0;WE 49:0;WE 50:0;WE 52:0;PA 26:0;PA 28:0;AD 30:0	10	PA 26:0(5);PA 30:0(47)	2	PA 26:0(4);PA 28:0(21);PA 30:0(23);Total PA(31)	4	15960712	15964223	-	saposin B domain-containing protein	Os11g0112800	Note=Saposin-like domain containing protein. (Os11t0112800-01);Transcript variants=Os11t0112800-01	AT3G51730	protein_coding	saposin B domain-containing protein	NA	saposin B domain-containing protein; FUNCTIONS IN: molecular_function unknown; INVOLVED IN: lipid metabolic process; LOCATED IN: vacuole; EXPRESSED IN: 23 plant structures; EXPRESSED DURING: 15 growth stages; CONTAINS InterPro DOMAIN/s: Saposin B (InterPro:IPR008139), Saposin-like (InterPro:IPR011001), Saposin-like type B, 1 (InterPro:IPR007856), Saposin-like type B, 2 (InterPro:IPR008138); BEST …
Zm00001d049098	4				7;25;39	Both	PA 30:0;Total PA;WE 45:0;WE 47:0;WE 49:0;WE 50:0;WE 52:0;PA 26:0;PA 28:0;AD 30:0	10					15966781	15968514	-	NA	NA	NA	NA	NA	NA	NA	NA
Zm00001d049099	4				7;25;39	Both	PA 30:0;Total PA;WE 45:0;WE 47:0;WE 49:0;WE 50:0;WE 52:0;PA 28:0;AD 30:0	9					15973748	15978441	-	pdi1;protein disulfide isomerase1: single copy cDNA, SSR umc1550	Os11g0199200	Note=Protein disulfide isomerase-like enzyme%2C Starch synthesis%2C Maturation of proglutelin in endosperm (Os11t0199200-01)%3BSimilar to Protein disulfide isomerase. (Os11t0199200-02);Transcript variants=Os11t0199200-01,Os11t0199200-02;RAP-DB Gene Symbol Synonym(s)=ESP2%2C PDIL1%3B1%2C PDIL1-1%2C PDIL 1-1%2C PDI%2C OsPDIL1-1%2C esp2(rsp2)%2C rsp2%2C esp2;RAP-DB Gene Name Synonym(s)=ENDOSPERM STO…	AT1G21750	protein_coding	PDI-like 1-1	Encodes a protein disulfide isomerase-like (PDIL) protein, a member of a multigene family within the thioredoxin (TRX) superfamily; isoform contains non-consensus GA donor splice site at intron 9. Transcript levels for this gene are up-regulated in response to three different chemical inducers of ER stress (dithiothreitol, beta-mercaptoethanol, and tunicamycin). Neither AtIRE1-2 nor AtbZIP60 appe…	PDI-like 1-1 (PDIL1-1); FUNCTIONS IN: protein disulfide isomerase activity; INVOLVED IN: in 6 processes; LOCATED IN: in 8 components; EXPRESSED IN: 29 plant structures; EXPRESSED DURING: 16 growth stages; CONTAINS InterPro DOMAIN/s: Thioredoxin fold (InterPro:IPR012335), Disulphide isomerase (InterPro:IPR005788), Thioredoxin domain (InterPro:IPR013766), Thioredoxin, conserved site (InterPro:IPR01…
Zm00001d049100	4	Yes	Group1	Yes	7;25;39	Both	PA 28:0;PA 30:0;Total PA;WE 45:0;WE 47:0;WE 49:0;WE 50:0;WE 52:0;AD 30:0	9	PA 28:0(47);PA 30:0(10)	2	AD 28:0(14);AD 30:0(1);Total AD(35);PA 28:0(2);PA 30:0(4);Total PA(3);WE 50:0(19);WE 52:0(4)	8	16064591	16085676	-	Target of Myb protein 1	Os11g0199700	Note=Similar to VHS and GAT domain protein. (Os11t0199700-01)%3BSimilar to Seed protein B32E (Fragment). (Os11t0199700-02);Transcript variants=Os11t0199700-01,Os11t0199700-02;Oryzabase Gene Name Synonym(s)=seed protein B32E	AT1G21380	protein_coding	Target of Myb protein 1	NA	Target of Myb protein 1; FUNCTIONS IN: protein transporter activity; INVOLVED IN: intracellular protein transport, intra-Golgi vesicle-mediated transport; LOCATED IN: Golgi stack, intracellular; EXPRESSED IN: 22 plant structures; EXPRESSED DURING: 13 growth stages; CONTAINS InterPro DOMAIN/s: VHS (InterPro:IPR002014), Target of Myb protein 1 (InterPro:IPR014645), GAT (InterPro:IPR004152), VHS sub…
Zm00001d049101	4				7;25;39	Both	PA 28:0;PA 30:0;Total PA;WE 45:0;WE 47:0;WE 49:0;WE 50:0;WE 52:0;AD 30:0	9			AD 30:0(61);WE 47:0(44);WE 48:0(77);WE 50:0(10);WE 52:0(8);WE 54:0(48)	6	16088328	16089397	-	Probable ubiquitin-conjugating enzyme E2 25	Os01g0233900	Note=Similar to cDNA clone:J013003E06%2C full insert sequence. (Os01t0233900-01);Transcript variants=Os01t0233900-01;CGSNL Gene Symbol=UBC37;CGSNL Gene Name=UBIQUITIN-CONJUGATING ENZYME 37;Oryzabase Gene Symbol Synonym(s)=OsUBC37;Oryzabase Gene Name Synonym(s)=Ubiquitin-conjugating enzyme 37	AT1G53023	protein_coding	Ubiquitin-conjugating enzyme family protein	NA	Ubiquitin-conjugating enzyme family protein; FUNCTIONS IN: small conjugating protein ligase activity; INVOLVED IN: regulation of protein metabolic process, post-translational protein modification; CONTAINS InterPro DOMAIN/s: Ubiquitin-conjugating enzyme/RWD-like (InterPro:IPR016135), Ubiquitin-conjugating enzyme, E2 (InterPro:IPR000608); BEST Arabidopsis thaliana protein match is: Ubiquitin-conju…
Zm00001d049103	4				7;25;39	Both	PA 28:0;PA 30:0;Total PA;WE 45:0;WE 47:0;WE 49:0;WE 50:0;WE 52:0;AD 30:0	9			WE 47:0(5);WE 48:0(57);WE 49:0(31);WE 50:0(66);WE 52:0(2)	5	16138690	16139427	+	Cysteine/Histidine-rich C1 domain family protein	Os08g0404500	Note=C1-like domain containing protein. (Os08t0404500-01)%3BC1-like domain containing protein. (Os08t0404500-02);Transcript variants=Os08t0404500-01,Os08t0404500-02	NA	NA	NA	NA	NA
Zm00001d049104	4				7;25;39	Both	PA 28:0;PA 30:0;Total PA;WE 45:0;WE 50:0;WE 52:0;AD 30:0	7					16146681	16147819	-	Probable envelope ADPATP carrier protein chloroplastic	Os01g0265200	Note=Mitochondrial carrier protein%2C Early leaf development (Os01t0265200-01);Transcript variants=Os01t0265200-01;RAP-DB Gene Symbol Synonym(s)=OsPAPST1;RAP-DB Gene Name Synonym(s)=3'-Phosphoadenosine 5'-Phosphosulfate Transporter1;Oryzabase Gene Symbol Synonym(s)=OsPAPST1;Oryzabase Gene Name Synonym(s)=3'-Phosphoadenosine 5'-Phosphosulfate Transporter1	AT3G51870	protein_coding	Mitochondrial substrate carrier family protein	NA	Mitochondrial substrate carrier family protein; FUNCTIONS IN: binding, transporter activity; INVOLVED IN: transport, response to nematode; LOCATED IN: mitochondrial inner membrane, chloroplast, chloroplast envelope; EXPRESSED IN: 23 plant structures; EXPRESSED DURING: 15 growth stages; CONTAINS InterPro DOMAIN/s: Mitochondrial carrier protein (InterPro:IPR002067), Mitochondrial substrate carrier …
Zm00001d049105	4				7;25;39	Both	PA 28:0;PA 30:0;Total PA;WE 45:0;WE 50:0;WE 52:0;AD 30:0	7					16148423	16150188	-	NA	NA	NA	NA	NA	NA	NA	NA
Zm00001d049106	4				7;25;39	Both	PA 28:0;PA 30:0;Total PA;WE 45:0;WE 50:0;WE 52:0;AD 30:0	7					16167711	16169791	+	NA	NA	NA	NA	NA	NA	NA	NA
Zm00001d049107	4				7;25;39	Both	PA 28:0;PA 30:0;Total PA;WE 45:0;WE 50:0;WE 52:0;AD 30:0	7			AD 30:0(30);PA 28:0(54);WE 52:0(73)	3	16170775	16174409	-	NA	Os11g0199801	Note=Conserved hypothetical protein. (Os11t0199801-00);Transcript variants=Os11t0199801-00	NA	NA	NA	NA	NA
Zm00001d049154	4				8	Intra	PA 28:0;PA 30:0;Total PA	3			PA 30:0(77);Total PA(75)	2	18124525	18125910	+	Galactolipase DONGLE chloroplastic	Os11g0299300	Note=Lipase%2C class 3 family protein. (Os11t0299300-01);Transcript variants=Os11t0299300-01	AT1G05800	protein_coding	alpha/beta-Hydrolases superfamily protein	Encodes a galactolipase. Located in the chloroplast. Involved in the initial step of jasmonic acid biosynthesis. Expressed in vegetative tissues and is necessary for the biosynthesis of basal-level JAs in vegetative tissues.	DONGLE (DGL); CONTAINS InterPro DOMAIN/s: Lipase, class 3 (InterPro:IPR002921); BEST Arabidopsis thaliana protein match is: alpha/beta-Hydrolases superfamily protein (TAIR:AT2G31690.1); Has 1183 Blast hits to 1177 proteins in 252 species: Archae - 0; Bacteria - 234; Metazoa - 21; Fungi - 238; Plants - 544; Viruses - 3; Other Eukaryotes - 143 (source: NCBI BLink).
Zm00001d049155	4				8	Intra	PA 28:0;PA 30:0;Total PA	3			PA 30:0(64)	1	18226593	18236310	+	Sec23/Sec24 protein transport family protein	Os11g0433500	Note=Similar to Protein transport protein Sec23A (SEC23-related protein A). (Os11t0433500-01);Transcript variants=Os11t0433500-01;Oryzabase Gene Symbol Synonym(s)=Sec23c;Oryzabase Gene Name Synonym(s)=SEC23 protein	AT1G05520	protein_coding	Sec23/Sec24 protein transport family protein	NA	Sec23/Sec24 protein transport family protein; FUNCTIONS IN: transporter activity, zinc ion binding; INVOLVED IN: response to salt stress, transport; LOCATED IN: COPII vesicle coat; EXPRESSED IN: 24 plant structures; EXPRESSED DURING: 13 growth stages; CONTAINS InterPro DOMAIN/s: Sec23/Sec24, helical domain (InterPro:IPR006900), Sec23/Sec24 beta-sandwich (InterPro:IPR012990), Sec23/Sec24, trunk do…
Zm00001d049156	4				8	Intra	PA 28:0;PA 30:0;Total PA	3					18279035	18280405	+	NA	NA	NA	NA	NA	NA	NA	NA
Zm00001d049157	4				8	Intra	PA 28:0;PA 30:0;Total PA	3					18295246	18296266	-	octicosapeptide/Phox/Bem1p (PB1) domain-containing protein	Os11g0444700	Note=Octicosapeptide/Phox/Bem1p domain containing protein. (Os11t0444700-01);Transcript variants=Os11t0444700-01;Oryzabase Gene Symbol Synonym(s)=OsPB1%2C PB1;Oryzabase Gene Name Synonym(s)=PB1 domain-containing protein	AT1G70640	protein_coding	octicosapeptide/Phox/Bem1p (PB1) domain-containing protein	NA	octicosapeptide/Phox/Bem1p (PB1) domain-containing protein; CONTAINS InterPro DOMAIN/s: Octicosapeptide/Phox/Bem1p (InterPro:IPR000270); BEST Arabidopsis thaliana protein match is: Octicosapeptide/Phox/Bem1p family protein (TAIR:AT3G26510.4); Has 386 Blast hits to 386 proteins in 18 species: Archae - 0; Bacteria - 0; Metazoa - 0; Fungi - 2; Plants - 384; Viruses - 0; Other Eukaryotes - 0 (source:…
Zm00001d049193	4				9	Intra	PA 28:0;PA 30:0;Total PA	3					19993472	19998107	-	SAP domain-containing protein	Os11g0483600	Note=DNA-binding SAP domain containing protein. (Os11t0483600-01);Transcript variants=Os11t0483600-01	AT5G63460	protein_coding	SAP domain-containing protein	NA	SAP domain-containing protein; FUNCTIONS IN: DNA binding, nucleic acid binding; INVOLVED IN: biological_process unknown; LOCATED IN: nucleus, chloroplast; EXPRESSED IN: male gametophyte, pollen tube; EXPRESSED DURING: L mature pollen stage; CONTAINS InterPro DOMAIN/s: DNA-binding SAP (InterPro:IPR003034), Ubiquitin ligase, Det1/DDB1-complexing (InterPro:IPR018276).
Zm00001d049194	4				9	Intra	PA 28:0;PA 30:0;Total PA	3					20020127	20020816	-	Protein kinase superfamily protein	NA	NA	NA	NA	NA	NA	NA
Zm00001d049195	4				9	Intra	PA 28:0;PA 30:0;Total PA	3					20021853	20026219	-	BEACH domain-containing protein C2	Os02g0162733	Note=Similar to WD-40 repeat family protein / beige-related. (Os02t0162733-00);Transcript variants=Os02t0162733-00	AT1G58230	protein_coding	binding	NA	binding; FUNCTIONS IN: binding; INVOLVED IN: signal transduction; LOCATED IN: mitochondrion; EXPRESSED IN: 23 plant structures; EXPRESSED DURING: 13 growth stages; CONTAINS InterPro DOMAIN/s: WD40 repeat 2 (InterPro:IPR019782), Beige/BEACH (InterPro:IPR000409), WD40 repeat, conserved site (InterPro:IPR019775), WD40 repeat (InterPro:IPR001680), WD40 repeat-like-containing domain (InterPro:IPR01104…
Zm00001d049196	4				9	Intra	PA 28:0;PA 30:0;Total PA	3					20093745	20095181	+	Pentatricopeptide repeat protein PPR986-12	Os11g0483950	Note=Pentatricopeptide repeat domain containing protein. (Os11t0483950-00);Transcript variants=Os11t0483950-00	NA	NA	NA	NA	NA
Zm00001d049197	4	Yes	Group3		9	Intra	PA 28:0;PA 30:0;Total PA	3	AD 32:0(31)	1	PA 32:0(55);Total PA(41)	2	20095282	20099897	-	ELMO/CED-12 family protein	Os11g0483900	Note=Engulfment and cell motility%2C ELM domain containing protein. (Os11t0483900-01);Transcript variants=Os11t0483900-01	AT1G67400	protein_coding	ELMO/CED-12 family protein	NA	ELMO/CED-12 family protein; INVOLVED IN: phagocytosis; LOCATED IN: cytoskeleton; CONTAINS InterPro DOMAIN/s: Engulfment/cell motility, ELMO (InterPro:IPR006816); BEST Arabidopsis thaliana protein match is: ELMO/CED-12 family protein (TAIR:AT2G44770.1); Has 873 Blast hits to 873 proteins in 155 species: Archae - 0; Bacteria - 0; Metazoa - 490; Fungi - 72; Plants - 180; Viruses - 0; Other Eukaryote…
Zm00001d049199	4				9	Intra	PA 28:0;PA 30:0;Total PA	3			PA 32:0(73)	1	20196661	20197263	-	NA	NA	NA	NA	NA	NA	NA	NA
Zm00001d050271	4				40	Inter	AD 30:0;Total AD;FA 28:0;Total FA	4			Total AD(29);FA 30:0(12)	2	77617238	77617588	-	NA	NA	NA	NA	NA	NA	NA	NA
Zm00001d050272	4				40	Inter	AD 30:0;Total AD;FA 28:0;Total FA	4			Total AD(14);FA 30:0(4)	2	77692886	77695103	-	UPF0503 protein chloroplastic	NA	NA	AT2G38070	protein_coding	Protein of unknown function (DUF740)	NA	Protein of unknown function (DUF740); FUNCTIONS IN: molecular_function unknown; INVOLVED IN: biological_process unknown; LOCATED IN: plasma membrane; CONTAINS InterPro DOMAIN/s: Protein of unknown function DUF740 (InterPro:IPR008004); BEST Arabidopsis thaliana protein match is: Protein of unknown function (DUF740) (TAIR:AT3G09070.1); Has 108 Blast hits to 106 proteins in 27 species: Archae - 0; B…
Zm00001d050273	4				40	Inter	AD 30:0;Total AD;FA 28:0;Total FA	4			FA 30:0(14)	1	77789524	77791626	+	Pentatricopeptide repeat-containing protein mitochondrial	Os08g0402600	Note=Pentatricopeptide repeat domain containing protein. (Os08t0402600-01);Transcript variants=Os08t0402600-01	AT5G12100	protein_coding	pentatricopeptide (PPR) repeat-containing protein	NA	pentatricopeptide (PPR) repeat-containing protein; CONTAINS InterPro DOMAIN/s: Pentatricopeptide repeat (InterPro:IPR002885); BEST Arabidopsis thaliana protein match is: Pentatricopeptide repeat (PPR) superfamily protein (TAIR:AT5G65560.1); Has 1807 Blast hits to 1807 proteins in 277 species: Archae - 0; Bacteria - 0; Metazoa - 736; Fungi - 347; Plants - 385; Viruses - 0; Other Eukaryotes - 339 (…
Zm00001d051130	4				14;41	Both	HC 29:0;HC 31:0;Total HC;Total FA	4			Total FA(3);HC 29:0(72);HC 31:0(75);HC 37:0(71);Total HC(14);Total wax(49)	6	145118778	145122364	-	Long-chain-alcohol oxidase FAO4B	Os02g0621800	Note=Glucose-methanol-choline (GMC) oxidoreductase family protein%2C Hybrid breakdown (HB) (Os02t0621800-01);Transcript variants=Os02t0621800-01;RAP-DB Gene Symbol Synonym(s)=HWH1%2C hwh1;RAP-DB Gene Name Synonym(s)=HYBRID WEAKNESS H1%2C hybrid weakness h1;CGSNL Gene Symbol=HWH1;CGSNL Gene Name=HYBRID WEAKNESS H1;Oryzabase Gene Symbol Synonym(s)=hwh1;Oryzabase Gene Name Synonym(s)=hybrid weakness…	AT1G03990	protein_coding	Long-chain fatty alcohol dehydrogenase family protein	NA	Long-chain fatty alcohol dehydrogenase family protein; FUNCTIONS IN: oxidoreductase activity, oxidoreductase activity, acting on CH-OH group of donors, FAD binding; CONTAINS InterPro DOMAIN/s: Glucose-methanol-choline oxidoreductase, N-terminal (InterPro:IPR000172), Glucose-methanol-choline oxidoreductase, C-terminal (InterPro:IPR007867), Long-chain fatty alcohol dehydrogenase (InterPro:IPR012400…
Zm00001d051132	4				14;41	Both	HC 29:0;HC 31:0;Total HC;Total FA	4			Total FA(57);HC 29:0(58);Total HC(26)	3	145253410	145257735	+	Polyprotein	Os02g0504100	Note=Conserved hypothetical protein. (Os02t0504100-01);Transcript variants=Os02t0504100-01	AT2G38430	protein_coding	NA	NA	unknown protein; BEST Arabidopsis thaliana protein match is: unknown protein (TAIR:AT3G54310.1); Has 35333 Blast hits to 34131 proteins in 2444 species: Archae - 798; Bacteria - 22429; Metazoa - 974; Fungi - 991; Plants - 531; Viruses - 0; Other Eukaryotes - 9610 (source: NCBI BLink).
Zm00001d053076	4				26	Intra	WE 45:0;WE 46:0;WE 47:0;Total WE	4			WE 44:0(76)	1	212544690	212574174	+	NAD kinase 2 chloroplastic	Os11g0191400	Note=ATP-NAD kinase%2C PpnK-type%2C all-beta domain containing protein. (Os11t0191400-01)%3BSimilar to predicted protein. (Os11t0191400-02)%3BSimilar to predicted protein. (Os11t0191400-03);Transcript variants=Os11t0191400-01,Os11t0191400-02,Os11t0191400-03	AT1G21640	protein_coding	NAD kinase 2	Encodes a protein with NAD kinase activity. The protein was also shown to bind calmodulin.	NAD kinase 2 (NADK2); FUNCTIONS IN: NAD+ kinase activity, calmodulin binding; INVOLVED IN: pyridine nucleotide biosynthetic process, metabolic process; LOCATED IN: chloroplast; EXPRESSED IN: 24 plant structures; EXPRESSED DURING: 13 growth stages; CONTAINS InterPro DOMAIN/s: ATP-NAD kinase, PpnK-type, alpha/beta (InterPro:IPR017438), ATP-NAD kinase, PpnK-type (InterPro:IPR016064), ATP-NAD/AcoX ki…
Zm00001d053077	4				26	Intra	WE 45:0;WE 46:0;WE 47:0;Total WE	4					212575867	212576421	-	NA	NA	NA	NA	NA	NA	NA	NA
Zm00001d053079	4				26	Intra	WE 45:0;WE 46:0;WE 47:0;Total WE	4					212655729	212661202	-	Wall-associated receptor kinase 3	NA	NA	AT1G16110	protein_coding	wall associated kinase-like 6	WAK-like kinase	wall associated kinase-like 6 (WAKL6); FUNCTIONS IN: kinase activity; INVOLVED IN: protein amino acid phosphorylation; LOCATED IN: endomembrane system, integral to membrane; CONTAINS InterPro DOMAIN/s: Wall-associated kinase (InterPro:IPR013695), Protein kinase, catalytic domain (InterPro:IPR000719), Serine/threonine-protein kinase domain (InterPro:IPR002290), Tyrosine-protein kinase, catalytic d…
Zm00001d053080	4				26	Intra	WE 45:0;WE 46:0;WE 47:0;Total WE	4			Total WE(21);WE 45:0(19);WE 46:0(17);WE 47:0(52)	4	212685412	212689787	-	Protein kinase protein with adenine nucleotide alpha hydrolases-like domain	Os11g0194900	Note=Protein kinase%2C core domain containing protein. (Os11t0194900-01);Transcript variants=Os11t0194900-01;CGSNL Gene Symbol=RLCK315;CGSNL Gene Name=RECEPTOR-LIKE CYTOPLASMIC KINASE 315;Oryzabase Gene Symbol Synonym(s)=OsRLCK315;Oryzabase Gene Name Synonym(s)=Receptor-like Cytoplasmic Kinase 315	AT1G21590	protein_coding	Protein kinase protein with adenine nucleotide alpha hydrolases-like domain	NA	Protein kinase protein with adenine nucleotide alpha hydrolases-like domain; FUNCTIONS IN: protein serine/threonine kinase activity, protein kinase activity, kinase activity, ATP binding; INVOLVED IN: protein amino acid phosphorylation, response to stress; LOCATED IN: cellular_component unknown; EXPRESSED IN: 22 plant structures; EXPRESSED DURING: 13 growth stages; CONTAINS InterPro DOMAIN/s: Usp…
Zm00001d053081	4				26	Intra	WE 45:0;WE 46:0;WE 47:0;Total WE	4					212716817	212717492	+	NA	NA	NA	NA	NA	NA	NA	NA
Zm00001d053558	4				27	Intra	WE 45:0;WE 47:0;WE 48:0	3					234052510	234054315	-	NA	NA	NA	NA	NA	NA	NA	NA
Zm00001d053559	4	Yes	Group3		27	Intra	WE 45:0;WE 47:0;WE 48:0	3	FA 30:0(26)	1	WE 45:0(42);WE 47:0(10)	2	234082150	234089274	-	Nuclear poly(A) polymerase 2	Os02g0227400	Note=Poly(A) polymerase%2C RNA-binding region domain containing protein. (Os02t0227400-01);Transcript variants=Os02t0227400-01	AT2G25850	protein_coding	poly(A) polymerase 2	Encodes a poly(A) polymerase. Located in the nucleus.	poly(A) polymerase 2 (PAPS2); CONTAINS InterPro DOMAIN/s: Poly(A) polymerase (InterPro:IPR014492), Nucleotidyltransferase, class I, C-terminal-like (InterPro:IPR011068), Poly(A) polymerase, central domain (InterPro:IPR007012), Nucleotidyl transferase domain (InterPro:IPR002934), Poly(A) polymerase, RNA-binding domain (InterPro:IPR007010); BEST Arabidopsis thaliana protein match is: nuclear poly(a…
Zm00001d053560	4				27	Intra	WE 45:0;WE 47:0;WE 48:0	3					234188219	234192183	+	early nodulin-related	Os02g0227200	Note=Early nodulin. (Os02t0227200-01);Transcript variants=Os02t0227200-01;CGSNL Gene Symbol=ENOD93B;CGSNL Gene Name=EARLY NODULIN 93B;Oryzabase Gene Symbol Synonym(s)=OsENOD93b;Oryzabase Gene Name Synonym(s)=early nodulin 93b	AT5G25940	protein_coding	early nodulin-related	NA	early nodulin-related; FUNCTIONS IN: molecular_function unknown; LOCATED IN: mitochondrion; EXPRESSED IN: 24 plant structures; EXPRESSED DURING: 16 growth stages; CONTAINS InterPro DOMAIN/s: Early nodulin 93 ENOD93 protein (InterPro:IPR005050); Has 1807 Blast hits to 1807 proteins in 277 species: Archae - 0; Bacteria - 0; Metazoa - 736; Fungi - 347; Plants - 385; Viruses - 0; Other Eukaryotes - 3…
Zm00001d053561	4				27	Intra	WE 45:0;WE 47:0;WE 48:0	3			PA 26:0(45);WE 48:0(39)	2	234194672	234201038	+	Pentatricopeptide repeat-containing protein mitochondrial	Os02g0226900	Note=Pentatricopeptide repeat domain containing protein. (Os02t0226900-01);Transcript variants=Os02t0226900-01	AT1G51965	protein_coding	ABA Overly-Sensitive 5	Encodes ABA Overly-Sensitive5 (ABO5), a pentatricopeptide repeat protein required for cis-splicing of mitochondrial nad2 intron 3. Involved in response to abscisic acid.	ABA Overly-Sensitive 5 (ABO5); CONTAINS InterPro DOMAIN/s: Pentatricopeptide repeat (InterPro:IPR002885); BEST Arabidopsis thaliana protein match is: proton gradient regulation 3 (TAIR:AT4G31850.1); Has 51797 Blast hits to 15079 proteins in 304 species: Archae - 5; Bacteria - 58; Metazoa - 616; Fungi - 900; Plants - 48174; Viruses - 0; Other Eukaryotes - 2044 (source: NCBI BLink).
zma-MIR171m	5				1	Intra	AC Friedelin;AC Unk1;AC Unk4	3					20785928	20786009	-	NA	NA	NA	NA	NA	NA	NA	NA
zma-MIR396d	10				13	Intra	PA 26:0;PA 28:0;Total PA	3					148727703	148727776	+	NA	NA	NA	NA	NA	NA	NA	NA
aGroup1, genes identified by FCT, TWAS, and GWAS for the same trait; Group2, genes not meeting criteria of group 1 but identified by FCT, TWAS, and GWAS when collectively considering all traits within a wax class; Group3, genes not meeting any of the criteria for groups 1 and 2.
bThe rank of a gene is denoted by the number inside the parentheses.
