# Supplementary material for: Integrative multiomic analysis identifies genes associated with cuticular wax biogenesis in adult maize leaves
Source: G3 (Bethesda). 2024 Oct 10;14(12):jkae241. doi: 10.1093/g3journal/jkae241 (PMC11631437; doi:10.1093/g3journal/jkae241)
Supplement: jkae241_Supplementary_Data [file jkae241_supplementary_data.zip › Table_S1_G3-2024-405336.xlsx]

## Sheet: Table S1
Table S1. Limits of detection (LOD) and quantitation (LOQ) of representative standards for the GC-FID systems and method used in this study.
	GC-FID1				GC-FID2
Standard	Calibration equation	aR2	LOD [µg dm-2]	LOQ [µg dm-2]	Calibration equation	R2	LOD [µg dm-2]	LOQ [µg dm-2]
Fatty acid (FA) 28:0	Y = 0.1190*X - 0.004140	0.998	0.039	0.118733	Y = 0.1580*X - 0.003608	0.998	0.037	0.110671
Primary alcohol (PA) 30:0	Y = 0.1054*X - 0.0002430	0.999	0.029	0.0883606	Y = 0.1129*X - 0.0001340	0.999	0.0230939	0.0769797
Hydrocarbon (HC) 28:0	Y = 0.1375*X + 0.01886	0.998	0.039	0.118999	Y = 0.1556*X + 0.01776	1	0.006	0.0180617
Wax ester (WE) 46:0	Y = 0.07948*X - 0.001751	0.999	0.027	0.0818876	Y = 0.03385*X - 0.0005598	0.992	0.0723076	0.241025
Cholesterol	Y = 0.06855*X - 0.001087	0.995	0.074	0.223326	Y = 0.04168*X - 0.001750	0.988	0.098	0.29677
aR2, correlation coefficient
