# Supplementary material for: Integrative multiomic analysis identifies genes associated with cuticular wax biogenesis in adult maize leaves
Source: G3 (Bethesda). 2024 Oct 10;14(12):jkae241. doi: 10.1093/g3journal/jkae241 (PMC11631437; doi:10.1093/g3journal/jkae241)
Supplement: jkae241_Supplementary_Data [file jkae241_supplementary_data.zip › Table_S20_G3-2024-405336.xlsx]

## Sheet: Table S20
Table S20. Overlapping candidate genes for adult maize leaf cuticular waxes (this study) and cuticular conductance (gc; Lin et al. 2022).
Maize gene Ida	Annotated maize gene function	Trait associated in GWAS	Trait associated in TWASb	Trait associated in FCTb	Plausible candidate gene	Groupc
Zm00001d001455		PA 36:0; gc
Zm00001d003781	Alpha carbonic anhydrase 1 chloroplastic		Total AC (21), PA 26:0 (42), Total wax (3); gc (22)
Zm00001d005087	GLK35; homeodomain-like superfamily protein		AC β-Amyrin (43), AD 30:0 (21), Total AD (9), Total wax (16); gc (1)		Yes; gc
Zm00001d011840				WE 46:0 (67),WE 47:0 (47); gc (28)
Zm00001d012175	PAE5; pectin acetylesterase 5			HC 27:0 (71); gc (24)	Yes; gc
Zm00001d015025	AMP binding protein			WE 43:0 (75); gc (55)
Zm00001d017380	Membrane steroid-binding protein 1		AC Unk4 (44); gc (39)	AC Unk4 (24); gc (13)
Zm00001d021639	Taxane 13-alpha-hydroxylase			FA 20:0 (29), HC 25:0 (22); gc (36)
Zm00001d026590	Auxin response factor 8	PA 26:0, PA 28:0, Total PA; gc
Zm00001d028129	gt1; grassy tillers1		HC 27:0 (14); gc (28)
Zm00001d029144	Probable nucleolar protein 5-1			FA 16:0 (3), FA 18:0 (58); gc (14)
Zm00001d029397	pld7; phospholipase D7		AC α-Amyrin (19); gc(10)
Zm00001d030346	Hsp20, alpha crystallin family protein		HC 33:0 (13); gc (21)
Zm00001d032304	BRCT domain-containing protein			Total AD (75), FA 22:0 (77), HC 23:0 (17), PA 28:0 (39); gc (8)
Zm00001d032554	HIT-type Zinc finger family protein		WE 54:0 (35), WE 56:0 (41); gc (20)
Zm00001d038388	Probable membrane-associated kigcse regulator 4	PA 36:0; gc
Zm00001d038389	Phosphatidate phosphatase PAH1	PA 36:0; gc
Zm00001d038391		PA 36:0; gc
Zm00001d038392	Lung seven transmembrane receptor family protein	PA 36:0; gc
Zm00001d038393	Putative SAC3/GANP family protein	PA 36:0; gc
Zm00001d038394	Receptor-like kigcse LIP2	PA 36:0; gc
Zm00001d038395	IQ-domain 3	PA 36:0; gc
Zm00001d038396	Putative PWWP domain family protein	PA 36:0; gc
Zm00001d038397	nfy2;NF-YB homolog: single PCR-isolated sequence with strong homology to CCAAT-box binding protein subunit	PA 36:0; gc
Zm00001d038400	Putative nucleoside phosphatase GDA1/CD39 family protein	PA 36:0; gc
Zm00001d038401		PA 36:0; gc
Zm00001d038403		PA 36:0; gc
Zm00001d038404/Zm00001d038405	Ypt/Rab-GAP domain of gyp1p superfamily protein	PA 36:0; gc			Yes; wax and gc	Group3
Zm00001d038406	Galactose oxidase/kelch repeat superfamily protein	PA 36:0; gc
Zm00001d038407	Protein NETWORKED 2D	PA 36:0; gc
Zm00001d038756	Protein LIKE COV 1			PA 24:0 (71); gc (45)
Zm00001d049178	Pyridoxal phosphate (PLP)-dependent transferases superfamily protein			PA 32:0 (75); gc (50)
Zm00001d049457	sdg108; set domain gene108			AC Unk3 (52); gc (67)
Zm00001d050185	MYB108; putative MYB Dgc-binding domain superfamily protein		HC 35:0 (27); gc (45)		Yes; gc
Zm00001d050534			AC α-Amyrin (27); gc (24)
aGenes are classified as overlapping for a method (GWAS, TWAS, or FCT) only if they were identified by that specific method for a trait in both studies.
bThe rank of a gene is denoted by the number inside the parentheses.
cGroup1, genes identified by FCT, TWAS, and GWAS for the same trait; Group2, genes not meeting criteria of group 1 but identified by FCT, TWAS, and GWAS when collectively considering all traits within a wax class; Group3, genes not meeting any of the criteria for groups 1 and 2. The wax classes associated with all three methods are shown.
