# Supplementary material for: Integrative multiomic analysis identifies genes associated with cuticular wax biogenesis in adult maize leaves
Source: G3 (Bethesda). 2024 Oct 10;14(12):jkae241. doi: 10.1093/g3journal/jkae241 (PMC11631437; doi:10.1093/g3journal/jkae241)
Supplement: jkae241_Supplementary_Data [file jkae241_supplementary_data.zip › Table_S2_G3-2024-405336.xlsx]

## Sheet: Table S2
Table S2. The lowest raw data values (µg∙dm-2) quantified for wax compounds that had zero values within each environment.
Trait	Environment	Lowest quantified value
WE 40:0	1	0.0546016
WE 41:0	1	0.0318223
WE 56:0	1	0.131386
AC Friedelin	1	0.0242938
AC Unk1	1	0.0356808
AC Unk3	1	0.0231683
AC Unk4	1	0.0281444
AC Unk7	1	0.0360813
AC Unk8	1	0.0610376
AC Friedelin	2	0.0239631
AC Unk1	2	0.135814
AC Unk3	2	0.00327589
AC Unk4	2	0.0255089
AC Unk7	2	0.155001
AC Unk8	2	0.0962279
