# Supplementary material for: Integrative multiomic analysis identifies genes associated with cuticular wax biogenesis in adult maize leaves
Source: G3 (Bethesda). 2024 Oct 10;14(12):jkae241. doi: 10.1093/g3journal/jkae241 (PMC11631437; doi:10.1093/g3journal/jkae241)
Supplement: jkae241_Supplementary_Data [file jkae241_supplementary_data.zip › Table_S3_G3-2024-405336.xlsx]

## Sheet: Table S3
Table S3. Means, ranges, and variances for untransformed best linear unbiased predictors (BLUPs) of adult maize leaf cuticular waxes (PA: primary alcohol; FA: fatty acid; HC: hydrocarbon; AD: aldehyde; WE: wax ester; AC: alicyclic; µg∙dm-2) for 310 maize inbred lines from two environments in San Diego in 2018, and estimated heritabilities on a line-mean basis.
Cuticular wax	Mean	Minimum	Maximum	Standard deviation	Coefficient of variation	Heritability	Standard error of heritability
PA 24:0	0.483904	0.162938	1.38024	0.177539	0.366889	0.874175	0.0147442
PA 26:0	2.07677	0.464544	5.42926	0.939372	0.452324	0.872591	0.0150443
PA 28:0	2.91633	0.612733	9.57577	1.49815	0.51371	0.912119	0.0103052
PA 30:0	4.0136	0.701562	12.711	2.14033	0.53327	0.903058	0.0113378
PA 32:0	4.10473	1.1765	10.2137	1.58386	0.385862	0.810906	0.0219399
PA 34:0	1.19214	0.345941	3.21973	0.505286	0.423846	0.84809	0.0177913
PA 36:0	0.284687	0.14264	0.983322	0.0989116	0.34744	0.712982	0.0339288
FA 16:0	2.54125	1.9688	3.40676	0.249337	0.098116	0.468169	0.0617901
FA 18:0	1.6729	1.50239	1.88432	0.0685137	0.040955	0.171681	0.0920312
FA 20:0	0.256613	0.177798	0.450312	0.0434316	0.169249	0.586548	0.0465032
FA 22:0	0.751815	0.360615	1.97376	0.201071	0.267447	0.723147	0.0315575
FA 24:0	0.700367	0.450202	1.37105	0.136651	0.195114	0.51944	0.0535935
FA 26:0	1.31603	0.648199	3.17863	0.390824	0.29697	0.665465	0.0375824
FA 28:0	2.64723	1.2125	6.98345	0.803423	0.303496	0.804464	0.0223264
FA 30:0	4.42491	2.16023	8.55527	1.16638	0.263594	0.693237	0.0342029
FA 32:0	2.79721	1.60429	5.50775	0.648042	0.231675	0.679273	0.0371664
FA 34:0	1.01218	0.38456	2.6692	0.351234	0.347009	0.789362	0.0244241
FA 36:0	0.153325	0.0629001	0.349899	0.0450848	0.294048	0.718798	0.0326537
HC 23:0	0.131292	0.102377	0.184142	0.0099143	0.0755134	0.267829	0.0799641
HC 25:0	0.416211	0.307298	0.69722	0.0653916	0.157112	0.495859	0.0566053
HC 27:0	1.71767	0.847667	3.34273	0.406764	0.236811	0.770194	0.0259555
HC 29:0	8.07407	3.38503	15.2092	1.83418	0.22717	0.857482	0.0163683
HC 31:0	13.2518	3.95383	27.8566	3.28188	0.247656	0.884643	0.0132809
HC 33:0	10.7366	2.42136	19.4455	2.73611	0.25484	0.89163	0.0125884
HC 35:0	3.95792	1.67728	11.4687	1.35114	0.341376	0.714759	0.0331371
HC 37:0	0.54357	0.180174	1.47008	0.195704	0.360034	0.802838	0.0227276
HC 39:0	0.0675164	0.0312772	0.186854	0.0225698	0.334287	0.424461	0.0670777
AD 26:0	0.414685	0.290697	0.691813	0.0726036	0.175081	0.411961	0.0643894
AD 28:0	0.744278	0.335207	1.65862	0.270836	0.363891	0.712526	0.0330356
AD 30:0	1.14706	0.590627	2.35416	0.328706	0.286565	0.638245	0.0417609
AD 32:0	1.25956	0.810998	2.23849	0.224869	0.17853	0.387634	0.0703561
WE 40:0	0.1717	0.11848	0.292108	0.029218	0.170169	0.487349	0.0578962
WE 41:0	0.127309	0.0643214	0.437451	0.0384135	0.301733	0.773883	0.0268261
WE 42:0	1.97651	0.821988	3.63886	0.547514	0.27701	0.836348	0.0192599
WE 43:0	0.394567	0.199525	0.884041	0.107129	0.271511	0.82068	0.020977
WE 44:0	9.10702	5.27199	16.7181	1.65338	0.18155	0.722152	0.0317219
WE 45:0	0.649328	0.467261	0.894608	0.0774908	0.11934	0.500136	0.0569184
WE 46:0	8.23974	5.2789	12.7697	1.13091	0.137251	0.564393	0.0491046
WE 47:0	0.396593	0.258539	0.598063	0.0673295	0.16977	0.590353	0.0458951
WE 48:0	3.35366	1.67921	5.62338	0.740436	0.220784	0.656715	0.0386627
WE 49:0	0.208068	0.125192	0.356896	0.0403621	0.193985	0.55009	0.0509131
WE 50:0	1.70421	0.70697	3.56856	0.49228	0.288861	0.677066	0.0365697
WE 52:0	1.45686	0.682925	3.06001	0.386356	0.265197	0.633576	0.0414921
WE 54:0	1.19909	0.693848	2.0132	0.23021	0.191988	0.541954	0.0515023
WE 56:0	0.783248	0.512832	1.45945	0.142883	0.182423	0.447903	0.0629797
AC β-Amyrin	13.0626	1.55556	41.5941	7.42683	0.568555	0.916075	0.00965004
AC α-Amyrin	6.12898	1.07374	19.7081	3.53635	0.576988	0.919984	0.00923098
AC Friedelin	0.959357	-0.0474912	8.68023	1.60764	1.67574	0.973342	0.00313233
AC Unk1	1.40922	-0.0550765	11.5437	2.01521	1.43002	0.965291	0.00406101
AC Unk3	0.598533	0.391351	1.36647	0.154237	0.257692	0.255857	0.0816544
AC Unk4	0.650287	0.0143402	3.29204	0.52858	0.812841	0.836784	0.0184603
AC Unk7	2.14554	-0.164351	35.0729	4.00231	1.86541	0.97269	0.00309271
AC Unk8	1.38342	0.194792	8.18785	1.47099	1.0633	0.853183	0.0166973
Total PA	15.3268	5.1431	35.7856	6.13921	0.400554	0.868213	0.0155706
Total FA	18.4285	12.6862	27.936	2.79687	0.151769	0.673529	0.0367238
Total HC	39.1225	18.9266	62.1158	7.13288	0.182322	0.836558	0.0193026
Total AD	3.62531	2.15379	6.84139	0.761751	0.210121	0.590158	0.0474303
Total WE	29.7072	20.1594	42.7039	4.01997	0.13532	0.581508	0.0476292
Total AC	29.3848	4.67742	79.307	13.0745	0.444942	0.893193	0.01222
Total wax	135.875	88.9458	194.811	20.1972	0.148646	0.777767	0.0259222
