# Supplementary material for: Integrative multiomic analysis identifies genes associated with cuticular wax biogenesis in adult maize leaves
Source: G3 (Bethesda). 2024 Oct 10;14(12):jkae241. doi: 10.1093/g3journal/jkae241 (PMC11631437; doi:10.1093/g3journal/jkae241)
Supplement: jkae241_Supplementary_Data [file jkae241_supplementary_data.zip › Table_S4_G3-2024-405336.xlsx]

## Sheet: Table S4
Table S4. Best fitted models used to calculate best linear unbiased predictors (BLUPs) for adult maize leaf cuticular waxes (PA: primary alcohol; FA: fatty acid; HC: hydrocarbon; AD: aldehyde; WE: wax ester; AC: alicyclic) according to a likelihood ratio test (α = 0.05). The star (*) indicates that a random effect term was retained in the mixed linear model, whereas the 'x' indicates that a fitte…
Trait	Environment	Column(Environment)	Block(Environment)	GC-FID instrument	GC-FID column(GC-FID instrument)	Genotype	Genotype×Environment interaction
AC α-Amyrin	*	⨉	⨉	⨉	*	*	*
AC β-Amyrin	*	⨉	⨉	⨉	⨉	*	*
AC Friedelin	*	*	⨉	⨉	⨉	*	*
AC Unk1	*	⨉	⨉	⨉	*	*	*
AC Unk3	*	⨉	⨉	⨉	*	*	*
AC Unk4	*	⨉	⨉	⨉	*	*	*
AC Unk7	*	⨉	⨉	⨉	*	*	*
AC Unk8	*	⨉	⨉	⨉	⨉	*	*
AD 26:0	*	⨉	⨉	⨉	*	*	*
AD 28:0	*	⨉	⨉	⨉	*	*	*
AD 30:0	*	⨉	*	⨉	*	*	*
AD 32:0	*	⨉	⨉	⨉	*	*	*
PA 24:0	*	*	⨉	⨉	*	*	*
PA 26:0	*	⨉	⨉	⨉	*	*	*
PA 28:0	*	⨉	*	⨉	*	*	*
PA 30:0	*	⨉	*	⨉	*	*	*
PA 32:0	*	⨉	⨉	⨉	*	*	*
PA 34:0	*	⨉	⨉	⨉	*	*	*
PA 36:0	*	⨉	⨉	⨉	*	*	*
FA 16:0	*	*	⨉	⨉	*	*	*
FA 18:0	*	⨉	⨉	⨉	*	*	*
FA 20:0	*	⨉	⨉	⨉	*	*	*
FA 22:0	*	⨉	*	⨉	*	*	*
FA 24:0	*	⨉	⨉	⨉	*	*	*
FA 26:0	*	*	⨉	*	⨉	*	*
FA 28:0	*	*	⨉	⨉	*	*	*
FA 30:0	*	⨉	⨉	⨉	*	*	*
FA 32:0	*	⨉	⨉	⨉	*	*	*
FA 34:0	*	⨉	⨉	⨉	*	*	*
FA 36:0	*	⨉	⨉	⨉	*	*	*
HC 23:0	*	⨉	⨉	⨉	*	*	*
HC 25:0	*	⨉	⨉	*	⨉	*	*
HC 27:0	*	⨉	⨉	⨉	⨉	*	*
HC 29:0	*	⨉	*	⨉	⨉	*	*
HC 31:0	*	⨉	*	⨉	⨉	*	*
HC 33:0	*	⨉	⨉	⨉	⨉	*	*
HC 35:0	*	⨉	⨉	⨉	⨉	*	*
HC 37:0	*	⨉	⨉	⨉	*	*	*
HC 39:0	*	⨉	⨉	⨉	*	*	*
WE 40:0	*	⨉	⨉	⨉	*	*	*
WE 41:0	*	⨉	⨉	⨉	*	*	*
WE 42:0	*	⨉	⨉	⨉	*	*	*
WE 43:0	*	⨉	⨉	⨉	*	*	*
WE 44:0	*	⨉	⨉	⨉	*	*	*
WE 45:0	*	⨉	⨉	⨉	*	*	*
WE 46:0	*	⨉	⨉	⨉	*	*	*
WE 47:0	*	⨉	⨉	⨉	*	*	*
WE 48:0	*	⨉	⨉	⨉	*	*	*
WE 49:0	*	⨉	⨉	⨉	*	*	*
WE 50:0	*	⨉	⨉	⨉	*	*	*
WE 52:0	*	⨉	⨉	⨉	*	*	*
WE 54:0	*	⨉	⨉	⨉	*	*	*
WE 56:0	*	⨉	⨉	⨉	⨉	*	*
Total AC	*	⨉	⨉	⨉	*	*	*
Total AD	*	⨉	⨉	⨉	*	*	*
Total PA	*	⨉	*	⨉	*	*	*
Total FA	*	⨉	⨉	⨉	*	*	*
Total HC	*	⨉	*	⨉	⨉	*	*
Total WE	*	⨉	⨉	⨉	*	*	*
Total wax	*	⨉	*	⨉	*	*	*
