# Supplementary material for: Integrative multiomic analysis identifies genes associated with cuticular wax biogenesis in adult maize leaves
Source: G3 (Bethesda). 2024 Oct 10;14(12):jkae241. doi: 10.1093/g3journal/jkae241 (PMC11631437; doi:10.1093/g3journal/jkae241)
Supplement: jkae241_Supplementary_Data [file jkae241_supplementary_data.zip › Table_S5_G3-2024-405336.xlsx]

## Sheet: Table S5
Table S5. Untransformed best linear unbiased predictors (BLUPs) of adult maize leaf cuticular conductance (gc; g∙h-1∙g-1), BLUPs of flowering time (DTA; days to anthesis) and BLUPs of cuticular waxes (PA: primary alcohol; FA: fatty acid; HC: hydrocarbon; AD: aldehyde; WE: wax ester; AC: alicyclic; µg∙dm-2) for 310 maize inbred lines from two environments in San Diego in 2018.
Taxa	gc	DTA	PA 24:0	PA 26:0	PA 28:0	PA 30:0	PA 32:0	PA 34:0	PA 36:0	FA 16:0	FA 18:0	FA 20:0	FA 22:0	FA 24:0	FA 26:0	FA 28:0	FA 30:0	FA 32:0	FA 34:0	FA 36:0	HC 23:0	HC 25:0	HC 27:0	HC 29:0	HC 31:0	HC 33:0	HC 35:0	HC 37:0	HC 39:0	AD 26:0	AD 28:0	AD 30:0	AD 32:0	WE 40:0	WE 41:0	WE 42:0	WE 43:0	WE 44:0	WE 45:0	WE 46:0	WE 47:0	WE 48:0	WE 49:0	WE 50:0	WE 52:0	WE 54:0	WE 56:0	AC β-Amyrin	AC α-Amyrin
A	0.1858	68.8679	0.399447	1.19303	1.29473	1.7044	2.18865	1.11063	0.307687	2.35285	1.66243	0.278806	0.69517	0.767281	1.31257	2.32906	4.28797	3.23047	1.18759	0.204223	0.123645	0.371563	1.56158	7.43466	10.4528	9.4308	4.03493	0.621603	0.0554166	0.312584	0.530407	0.82631	1.01549	0.137632	0.0953358	1.38716	0.421237	7.67263	0.617264	7.79284	0.403802	3.44851	0.205174	1.55775	1.10056	1.06223	0.920789	19.5683	9.38956
A12	0.1486	61.6882	0.524654	1.94489	2.13306	2.02035	2.2677	1.01897	0.220407	2.71642	1.69733	0.22643	0.717924	0.734927	1.95481	4.28046	5.31839	2.44005	1.05425	0.119133	0.14107	0.428717	1.67333	7.00785	11.736	11.4159	2.98607	0.457123	0.0490593	0.53142	0.8756	1.16043	1.56494	0.152515	0.100552	1.80356	0.324969	9.65995	0.68572	8.5851	0.432268	3.54823	0.215259	1.64175	1.40373	1.19628	0.785909	26.118	7.72078
A155	0.119	60.6635	0.344972	1.16457	1.53259	2.92669	4.11399	1.05052	0.300056	2.55102	1.69395	0.184809	0.431149	0.536372	0.912307	1.44708	3.41036	2.74718	0.860606	0.139115	0.119937	0.33493	1.38629	7.50705	12.9232	10.4794	6.08373	0.673836	0.078012	0.34173	0.458931	1.01102	1.25403	0.166576	0.0923331	1.52754	0.266871	7.32655	0.552544	7.4579	0.333831	2.9535	0.16772	1.28639	1.06611	1.03899	0.785405	10.0986	4.9301
A171	0.1482	60.9094	0.705119	1.51257	1.2774	2.26705	3.00511	0.887472	0.301873	2.56473	1.72699	0.2443	0.637294	0.658827	0.864166	1.4679	2.85018	2.47279	0.744442	0.112948	0.133498	0.420764	1.46152	5.60296	10.9616	8.75389	2.95498	0.386441	0.061938	0.370647	0.427235	0.711781	1.08849	0.166084	0.109509	2.1578	0.302207	9.23036	0.576076	7.59707	0.305016	2.68975	0.171704	1.176	0.912198	0.856987	0.595819	7.39087	3.41765
A188	0.1351	59.4076	0.413836	1.23042	1.5775	2.1621	2.92347	1.16475	0.241133	2.60732	1.68236	0.232718	0.617167	0.49198	0.87933	2.04353	4.27435	2.27537	0.803832	0.153935	0.128856	0.463225	1.40818	7.19559	10.9562	8.31312	3.04955	0.492943	0.058886	0.343532	0.491024	0.929892	1.02364	0.137361	0.101599	1.70243	0.344713	7.66784	0.592455	6.42008	0.322126	2.24305	0.16619	1.08646	1.04397	0.919921	0.651649	6.69554	2.89821
A239	0.1029	69.2244	0.690341	1.49604	1.4318	1.51912	2.7033	1.59173	0.734659	2.67144	1.69461	0.233938	0.745894	0.725219	1.529	3.85169	4.70213	2.67278	1.87412	0.311026	0.121129	0.432396	1.8708	8.04816	12.912	13.6134	3.70524	0.671873	0.0501924	0.691813	0.815193	0.990132	1.1232	0.16511	0.112035	1.74195	0.385725	8.39281	0.634446	7.53518	0.383656	2.99779	0.191655	1.43571	1.1406	0.990978	0.627749	11.8642	5.41069
A258	0.1244	69.5565	0.488123	4.09817	7.61071	7.76491	5.81596	2.02674	0.452659	2.76987	1.82404	0.26154	0.643549	0.920024	1.30474	3.42063	4.35001	2.43032	1.09496	0.154726	0.143043	0.508858	2.38486	9.34375	8.70471	7.58568	3.1922	0.386468	0.0595136	0.486334	1.195	1.7727	1.33793	0.217504	0.123808	2.04502	0.395054	10.518	0.697334	8.56869	0.454561	4.29241	0.306363	2.58235	1.88501	1.4486	0.879074	12.4144	5.29286
A305	0.1331	65.9033	0.296646	1.06696	1.53342	3.29032	3.46044	0.734504	0.14264	2.67598	1.71468	0.224947	0.871528	0.785919	1.23615	1.73915	3.93726	2.29539	0.485722	0.0629001	0.130247	0.390546	1.7633	10.8454	15.79	7.92702	2.03002	0.180174	0.0506885	0.500635	0.3685	0.951803	0.919024	0.139198	0.0807493	1.54321	0.358809	9.55195	0.653169	9.47848	0.42602	4.03407	0.280879	1.75462	1.61216	1.55905	1.1241	3.38553	1.75311
A321	0.1135	61.9377	0.460175	1.6296	1.8409	2.69914	2.91944	1.11714	0.326033	2.56932	1.64437	0.193655	0.701082	0.583687	0.973526	2.12538	3.45447	2.0188	0.826021	0.131454	0.105926	0.317276	1.24636	7.27673	9.9147	8.08535	2.61394	0.44573	0.0476288	0.4922	0.650678	1.13312	1.13578	0.147351	0.140392	2.08171	0.303481	11.0527	0.688236	9.1773	0.429932	3.95168	0.244738	2.06722	1.7575	1.48448	0.950162	8.98365	4.2949
A322	0.2217	62.506	0.466013	2.07172	1.66992	1.9592	4.34955	1.26809	0.313781	2.50023	1.75418	0.226426	0.476871	0.548745	1.2158	1.86515	3.4939	2.32991	0.971789	0.126872	0.126432	0.352263	1.49108	6.07518	13.7632	10.3063	4.7402	0.66057	0.065998	0.40166	0.515234	0.692753	1.44263	0.14125	0.0925021	1.45846	0.256516	7.63381	0.576384	7.98193	0.317368	2.91829	0.165758	1.41632	1.17942	0.968429	0.713759	22.1229	10.3681
A334	0.1234	61.9706	0.43718	1.90421	2.85837	3.99417	4.4342	1.06834	0.284907	2.94092	1.77736	0.301179	1.11984	0.634188	1.47447	2.23807	4.28582	3.29051	1.25644	0.176937	0.146728	0.483736	1.68655	7.65899	11.6192	9.49019	4.49298	0.481059	0.100397	0.400721	0.546498	0.870629	1.17795	0.165065	0.127238	2.10185	0.394016	9.79406	0.772303	10.3538	0.57319	4.76136	0.239795	2.48493	1.97223	1.5891	0.938485	13.4226	6.28668
A401	0.1366	66.4155	0.296556	1.53899	2.46337	4.20317	3.98023	1.07853	0.266366	2.42834	1.61566	0.211195	0.568299	0.634148	0.936775	1.90277	4.1722	2.59423	0.823928	0.142078	0.11952	0.326388	1.41133	10.1823	18.6025	14.796	5.02122	0.902318	0.0612629	0.347758	0.738499	1.33683	0.993015	0.143655	0.107099	1.21508	0.393294	6.88086	0.559689	6.98342	0.349482	2.81541	0.179578	1.5643	1.58879	1.41217	0.92873	13.7215	5.41902
A554	0.1515	63.8949	0.336215	0.994157	2.18781	3.65871	3.71747	1.451	0.33491	2.70763	1.69213	0.24738	0.736301	0.675981	1.08193	2.36656	4.2364	3.39491	1.60834	0.244617	0.133168	0.401458	1.52225	6.60606	14.2016	13.5259	3.98969	0.638672	0.0502629	0.330424	0.773757	0.971261	1.26285	0.163832	0.108994	1.62913	0.318232	8.45895	0.595624	7.51487	0.365402	2.96776	0.217278	1.70872	1.67637	1.3967	0.868491	3.42566	1.81758
A572	0.1642	61.4918	0.237828	1.05073	1.67866	3.39711	4.78296	1.10696	0.301453	2.64703	1.64559	0.221043	0.540208	0.538951	0.888992	1.83787	4.06156	2.99434	1.06482	0.122714	0.127026	0.357482	1.06636	6.36096	18.0212	14.9445	3.83336	0.386442	0.0554339	0.303471	0.436358	1.18059	1.12696	0.153559	0.0879438	1.63512	0.333557	8.3466	0.599242	8.25688	0.343928	2.83759	0.178794	1.3322	1.20356	1.0601	0.723012	9.16018	4.28483
A627	0.1302	68.2957	0.250632	1.16484	2.12054	3.71082	5.35289	1.50087	0.272567	2.41615	1.611	0.242508	0.762116	0.595925	1.04163	1.704	2.53505	2.35715	1.01967	0.141687	0.117773	0.318796	0.847667	4.68624	12.5184	11.0735	3.83047	0.50021	0.0405083	0.37948	0.421712	1.08375	1.21197	0.146447	0.102481	1.53586	0.413238	9.15887	0.662456	8.66289	0.387943	3.07175	0.21055	1.60927	1.67956	1.38246	0.838742	2.36796	1.0986
A648	0.1597	64.1826	0.833182	3.7291	3.88305	4.39263	4.19627	1.58876	0.420936	2.43406	1.64927	0.240329	0.579383	0.681731	1.41129	2.81103	3.58813	2.77646	1.45643	0.190901	0.1348	0.498386	1.7043	6.05117	10.2137	12.103	3.81504	0.546983	0.0524483	0.517781	1.24306	1.16618	1.76156	0.203326	0.201605	2.61954	0.456879	11.2104	0.632058	8.89312	0.379144	3.30102	0.192597	1.59537	1.32714	1.16031	0.806107	16.2216	7.98701
A649	0.1793	59.1949	0.714575	3.72077	4.44765	5.49831	4.39275	1.12771	0.286699	2.38104	1.66338	0.252813	1.00692	0.843205	1.78401	4.21853	4.17123	2.28342	0.866793	0.132098	0.137409	0.435237	1.68598	7.00172	8.93378	6.61217	2.39738	0.433536	0.0949285	0.54155	0.596936	1.13126	1.18915	0.201632	0.206789	2.50097	0.553133	10.578	0.660358	9.41015	0.421958	4.4007	0.227652	2.3859	1.72908	1.22839	0.837553	14.1824	6.54426
A651	0.1617	62.0685	0.57472	2.09193	4.83525	9.5306	7.22832	1.44529	0.215435	2.38597	1.61127	0.252757	0.961035	0.992312	0.761511	1.75398	3.45071	2.92328	1.02147	0.121401	0.125084	0.381606	1.606	9.67205	13.844	9.69765	5.32019	0.329607	0.120989	0.409271	1.27771	1.42616	1.37325	0.167831	0.126069	2.00312	0.401875	9.49218	0.730854	8.7468	0.371472	3.16114	0.206115	1.73877	2.22475	1.24018	0.746509	18.4163	8.78018
A659	0.1301	70.6447	0.549813	1.76647	2.94191	3.91894	3.53572	1.04617	0.240894	2.35527	1.68368	0.236894	0.762449	0.701992	1.41469	2.32539	4.43881	2.03372	1.02326	0.150988	0.126904	0.405658	1.6685	8.73121	11.3406	11.6064	3.6338	0.364068	0.0882089	0.438423	0.608256	1.0752	1.19741	0.172382	0.1282	1.63204	0.451337	8.907	0.725415	8.29946	0.43452	3.45186	0.237663	1.60929	1.28686	1.21846	0.867661	9.82853	4.58945
A661	0.0947	59.8058	0.361974	1.35958	1.09117	1.45959	2.24118	0.991622	0.227577	2.41708	1.63495	0.21582	0.568161	0.584296	0.927993	1.43464	3.59964	2.5317	1.57438	0.191729	0.121598	0.311322	0.989456	6.66164	15.2808	11.6169	9.46823	0.92089	0.0974619	0.35115	0.47178	0.967796	1.25328	0.186584	0.141123	2.464	0.361161	11.1026	0.655091	8.00842	0.347242	2.64905	0.151421	1.22293	1.13682	1.14704	0.777183	11.9175	4.31894
A663	0.1431	66.3023	0.197324	0.677857	1.06673	2.3574	4.27669	0.884585	0.189733	2.20897	1.59014	0.207415	0.456214	0.485448	0.884948	1.91817	4.6463	2.38199	1.03695	0.174727	0.11705	0.331371	1.15213	7.75903	13.814	10.3421	3.45869	0.587804	0.0700482	0.318763	0.533155	0.720529	1.19207	0.178555	0.144787	2.34303	0.41681	11.2931	0.76081	9.04582	0.415904	3.06092	0.188443	1.44989	1.51779	1.37533	0.919173	37.0461	16.8638
A673	0.1629	62.6462	0.340674	1.41204	1.80909	2.14505	3.13563	0.97989	0.223091	2.66009	1.65664	0.205389	0.656314	0.566486	0.992754	2.16927	3.08419	2.59503	1.0561	0.142212	0.124147	0.353737	1.14521	5.49113	11.5503	10.4588	3.30445	0.370409	0.0735135	0.363902	0.567713	0.993099	1.03405	0.164072	0.101535	1.72212	0.293499	9.37045	0.613309	8.48846	0.401904	3.16517	0.191787	1.54391	1.28122	1.15732	0.88604	12.4824	6.14045
A674	0.1519	64.0969	0.42743	1.3509	1.48528	2.01553	2.1066	0.548728	0.172413	2.17226	1.59061	0.207383	0.645903	0.653201	1.00802	2.2825	4.92406	3.09863	0.893437	0.100005	0.123428	0.335821	1.57844	9.55486	21.4513	12.2474	3.17632	0.408367	0.0572824	0.324011	0.514438	0.954185	1.17437	0.161624	0.103936	2.83268	0.323161	10.2195	0.609101	7.87491	0.342362	2.71306	0.175987	1.14466	1.06265	0.95545	0.610936	11.5733	4.73595
A680	0.1288	69.5969	0.401743	2.31386	3.67523	5.44577	6.08792	0.654345	0.174195	2.60582	1.84648	0.354211	1.55522	0.822129	2.82792	3.30776	5.02658	2.25106	0.415667	0.101843	0.154514	0.476702	1.60636	7.68896	13.2107	4.46194	1.93564	0.359168	0.0610904	0.389503	0.7538	1.28966	1.02384	0.142318	0.119069	1.45521	0.423226	7.38965	0.700112	8.37136	0.525857	4.6248	0.279189	2.85601	2.32907	1.41142	0.763611	3.01706	1.88199
A682	0.1318	64.0104	0.304608	1.44343	1.96997	2.10821	3.02291	1.26679	0.41241	2.65237	1.65629	0.227123	0.620083	0.77828	1.46179	2.75246	4.15811	3.28584	1.73928	0.225064	0.132528	0.398025	1.6001	6.57938	13.0349	15.4774	5.34894	0.644752	0.0610937	0.334121	0.572005	0.9474	1.09563	0.143004	0.182773	1.28323	0.425468	7.04908	0.596718	7.33635	0.359374	2.85734	0.188741	1.34945	1.19353	1.03015	0.640322	9.02226	3.75671
A71	0.1759	64.4464	0.475838	1.23023	1.84207	3.32525	3.98687	1.2858	0.249651	2.54261	1.69621	0.206624	0.486875	0.510968	0.94766	2.2357	5.02541	3.021	1.19376	0.255401	0.112566	0.368968	1.67139	8.26987	11.1432	10.4873	4.61799	1.29216	0.0724344	0.370692	0.684715	1.21022	1.13563	0.142406	0.106623	1.56264	0.343127	8.31332	0.554649	5.2789	0.324264	1.92031	0.134876	1.00238	0.913461	0.843317	0.683276	37.8201	18.7818
AUSTRCF_306238	0.1512	69.8673	0.393835	1.80335	1.66077	2.23886	3.17336	1.78605	0.401795	2.81241	1.86012	0.192714	0.585229	0.774238	1.18473	1.99644	3.53078	3.05809	1.5211	0.202013	0.129456	0.368148	1.33493	7.5775	15.0247	16.5292	5.36587	0.495805	0.0525395	0.340857	0.569355	0.909978	1.12019	0.127294	0.148621	1.25553	0.583994	6.17611	0.579216	6.76535	0.346637	2.72057	0.172177	1.27688	1.03928	0.929546	0.652836	7.99732	2.66116
B_28	0.1275	68.5259	0.388738	1.6655	2.68591	4.22933	5.54395	1.48098	0.23303	2.97347	1.81002	0.286389	0.510518	0.483431	1.09489	1.89436	3.75874	3.11052	0.988958	0.125295	0.136853	0.436275	2.01636	9.72722	15.5453	15.927	5.867	0.525853	0.0610592	0.370325	0.582689	1.07688	1.3716	0.183427	0.155013	2.3169	0.366684	8.86505	0.621885	7.24582	0.333916	2.40397	0.152857	1.13926	1.13309	1.06088	0.702106	11.2247	5.58774
B101	0.1229	72.5393	0.294584	1.36866	2.30766	3.90931	3.44129	0.722871	0.281255	2.66402	1.6546	0.257468	0.678793	0.609426	1.28484	2.79412	5.32845	2.12771	0.856851	0.189885	0.126749	0.41383	1.82433	9.20829	11.1676	12.0622	4.79169	0.627277	0.119942	0.42074	0.728339	1.71833	1.32278	0.157898	0.170635	2.16645	0.595163	9.23756	0.77533	8.03038	0.403734	2.91782	0.210184	1.76142	1.74795	1.57548	1.02086	11.4061	6.17737
B104	0.0888	72.0172	0.297683	1.40888	1.96686	2.76628	3.15246	1.47204	0.344265	2.24316	1.61	0.268486	0.793272	0.783002	1.37991	2.1137	2.84916	3.7101	1.74156	0.1841	0.131285	0.480938	1.48595	6.57717	12.4111	13.4197	4.23792	0.523846	0.0395189	0.374973	0.640674	1.01533	1.42418	0.154793	0.148171	1.90011	0.351902	7.55373	0.552907	7.21008	0.317513	2.46726	0.175354	1.19729	1.08184	1.01363	0.694948	6.59208	3.49845
B106	0.1163	70.8859	0.393658	1.46808	1.85483	2.62382	2.59123	1.3204	0.318852	2.1194	1.61507	0.213332	0.594586	0.623946	0.862291	2.44453	4.29868	2.03842	0.891779	0.12487	0.121246	0.395538	2.13444	6.81352	9.55083	9.30878	3.65897	0.493288	0.055485	0.325539	0.663669	1.07746	1.45457	0.144802	0.0920071	1.30743	0.285525	7.23162	0.598373	7.83022	0.380386	3.07817	0.187831	1.38359	1.12126	0.953683	0.559858	17.0519	8.07756
B108	0.1546	64.1447	0.41866	1.72032	1.71984	2.41865	3.85664	1.27511	0.237877	2.68844	1.72895	0.250847	0.84185	0.798984	1.64779	2.45855	4.18639	3.3232	0.980693	0.103906	0.133204	0.405549	1.63069	9.61049	19.2091	13.9104	3.81721	0.679468	0.0480392	0.404831	0.460008	0.827802	1.30668	0.160815	0.0926526	1.39131	0.271896	6.93228	0.540049	7.15949	0.31972	2.83762	0.156648	1.22281	1.01544	0.979458	0.688854	15.2758	7.65956
B109	0.1161	69.6279	0.602117	4.90941	7.99802	9.85923	5.37696	0.603366	0.200411	2.42387	1.62498	0.434432	1.97376	1.06563	2.2428	4.44476	4.83943	2.4893	0.539622	0.135073	0.143255	0.457615	1.91067	10.1847	14.7645	5.18056	2.3286	0.534951	0.0612575	0.469131	0.715284	1.34919	1.25872	0.189605	0.113014	2.1255	0.465936	9.30909	0.772764	9.36798	0.526587	4.81414	0.283067	2.72129	2.02687	1.24321	0.666127	8.86667	4.43887
B110	0.1127	70.8292	0.342429	1.35838	1.52512	1.77622	2.54273	0.837428	0.301847	2.56701	1.64537	0.255651	0.730704	0.589219	1.45012	3.07569	4.45957	3.76947	2.45936	0.299893	0.113165	0.36528	1.56695	8.56593	16.2311	16.5069	4.69699	0.438748	0.0682593	0.583153	0.590817	1.23405	1.52424	0.16707	0.141556	2.46346	0.562935	11.6176	0.792297	10.7901	0.50912	4.09569	0.232584	1.91073	1.55229	1.37784	0.881209	8.90471	4.51345
B111	0.1071	69.1003	0.414339	1.56039	1.86651	2.36346	5.11519	0.779467	0.184785	2.44913	1.61394	0.284371	0.850371	0.631686	1.26183	2.6488	3.2921	2.58592	0.829757	0.133582	0.140685	0.43671	1.94501	9.1372	15.1713	10.1003	8.6208	0.488076	0.0521537	0.355941	0.839141	0.970132	0.910368	0.179746	0.212819	2.97308	0.677811	10.6743	0.745558	9.41097	0.425048	3.5645	0.209143	1.79631	1.77568	1.57321	1.02541	13.9399	7.78206
B113	0.0966	71.3165	0.282704	1.49969	2.70609	4.21168	4.13426	0.865008	0.224435	2.58713	1.75639	0.294978	0.618771	0.645468	1.2807	1.95043	3.94226	2.08152	0.686143	0.0993758	0.128311	0.354524	1.22412	5.74526	9.01625	8.69531	4.03556	0.378444	0.0654186	0.33645	0.503071	1.22828	0.984424	0.157441	0.100441	1.87053	0.389555	9.47488	0.686078	8.44897	0.392189	3.08672	0.193786	1.46352	1.22786	1.02447	0.669217	17.2606	8.40174
B115	0.1147	68.5554	0.277475	1.13722	1.86124	2.02312	2.57691	0.98845	0.247489	2.19274	1.55497	0.223308	0.827623	0.628956	1.13446	2.224	2.42006	2.22883	0.965176	0.153594	0.123663	0.322217	1.03173	5.73295	8.78494	12.1095	4.56689	0.755227	0.0343235	0.416662	0.459512	0.597777	1.36493	0.149224	0.14269	2.12817	0.455396	9.43368	0.734535	6.70941	0.446751	3.28746	0.222753	1.77927	1.55924	1.21876	0.841759	12.8725	6.23536
B119	0.0922	71.5425	0.481985	2.30158	1.98019	2.21373	4.05725	1.22701	0.352866	2.87812	1.74664	0.242021	0.732926	0.737915	1.59387	2.99548	4.78251	4.33715	1.01092	0.263641	0.139117	0.439191	1.67297	7.8619	13.276	13.2845	4.31569	0.501315	0.0629452	0.442563	0.595292	1.12153	1.33731	0.195327	0.242836	2.69209	0.777958	11.1641	0.778895	10.4079	0.467319	4.21607	0.224569	1.91784	1.47113	1.24224	0.872418	7.69615	4.00717
B121	0.1291	69.8711	0.688215	3.79791	4.38947	4.79496	5.21398	1.59511	0.276161	2.40148	1.61643	0.242514	0.887534	0.766613	1.43406	3.68591	4.54223	2.45284	0.953187	0.137195	0.126331	0.434809	1.63086	6.16672	9.38895	7.02031	2.46746	0.397612	0.0558394	0.576994	0.738432	1.16179	1.15549	0.161741	0.125064	2.27624	0.345272	9.03756	0.614088	7.9315	0.42841	3.96467	0.23694	2.1233	1.38118	1.06858	0.63195	10.3873	5.03738
B14	0.1148	70.3454	0.579784	2.67738	2.28912	3.88045	4.22733	0.647071	0.196702	2.84251	1.70165	0.323515	0.980489	0.948014	1.89983	2.70239	4.60668	4.33218	0.682862	0.118267	0.150223	0.506315	1.86012	8.16026	11.8966	9.2963	3.00526	0.417429	0.0721849	0.374736	0.603249	1.49017	1.42074	0.201218	0.141401	2.06262	0.42003	8.63749	0.657011	8.33546	0.403478	3.63953	0.207948	1.91851	1.55664	1.16579	0.697958	6.48708	3.43109
B164	0.1427	68.2993	0.340727	1.12593	1.65333	1.77411	1.78854	0.81304	0.202364	2.59117	1.69438	0.320776	0.8508	0.705032	1.38773	4.44565	6.61352	2.63059	1.05081	0.160928	0.136022	0.552574	2.02213	10.2197	14.684	11.5804	3.58831	0.743511	0.11784	0.398754	0.591302	1.1577	1.40201	0.141142	0.115061	1.56581	0.39941	9.10767	0.667897	8.12541	0.408999	2.82695	0.215301	1.40575	1.25663	1.01716	0.664321	19.2669	8.40962
B37	0.1286	69.7576	0.594815	2.28312	4.15943	5.35896	5.23109	1.04469	0.214648	2.60938	1.83436	0.32848	0.892968	0.735401	1.73265	3.12053	4.98351	2.90236	0.82551	0.158226	0.140714	0.482223	2.07057	9.44422	14.5715	8.28489	3.61626	0.328945	0.0840277	0.46312	0.904552	1.23703	1.15055	0.223324	0.121563	2.09791	0.362211	8.68987	0.588078	7.20989	0.336295	3.03013	0.209748	1.86558	1.73556	1.37747	0.858803	9.30478	4.4078
B42	0.1354	69.4168	0.769324	2.71614	4.48734	7.17404	5.35811	1.41929	0.237886	2.6877	1.74262	0.369595	1.03616	0.879717	1.74017	4.3847	8.35732	3.68349	1.20896	0.171557	0.135117	0.532988	2.17748	13.7474	23.0719	12.1858	3.35134	0.496068	0.10901	0.478112	1.32722	1.55741	1.21398	0.219405	0.0989426	2.37759	0.322841	8.02717	0.55031	6.68567	0.321508	2.7169	0.172724	1.51594	1.44243	1.16915	0.743972	5.02921	2.17869
B52	0.1218	73.0895	0.292526	0.980187	1.52843	2.34803	2.81492	0.703885	0.190116	2.04253	1.56736	0.207574	0.802987	0.574349	0.876487	1.60357	3.61703	2.41913	0.957135	0.110058	0.120624	0.332659	1.05748	5.9664	10.6013	12.1691	3.70008	0.336075	0.0627453	0.416245	0.482354	0.958085	0.921378	0.138218	0.0875352	1.34419	0.30438	8.25972	0.601296	7.38215	0.33459	2.74083	0.180157	1.46831	1.33151	1.15142	0.752109	5.14319	1.78287
B66	0.121	65.758	0.770674	2.39261	2.24507	2.81518	3.15134	1.46201	0.235801	2.3139	1.59665	0.22735	0.655416	0.63687	1.18708	2.74609	3.8466	2.08013	0.939476	0.148241	0.144591	0.394354	1.59929	8.8979	13.3113	10.1606	2.79704	0.852242	0.0575913	0.458655	0.77948	0.931431	2.23849	0.197047	0.111238	2.51557	0.410513	10.7517	0.650582	9.05327	0.401213	3.72178	0.192455	1.66372	1.22016	1.02101	0.60216	35.133	17.3384
B7	0.1397	69.5765	0.495188	2.82714	4.32268	6.36342	4.91031	0.61762	0.255639	2.59834	1.66442	0.277839	0.991497	0.889448	2.25781	3.06066	4.5312	2.37438	0.645192	0.13963	0.143356	0.427796	1.39208	7.93763	15.325	10.7159	3.33278	0.550911	0.0480165	0.434513	0.696551	1.05485	1.16828	0.181759	0.125655	2.34742	0.392665	10.3148	0.75087	9.59541	0.503965	4.33118	0.305468	2.4997	2.01956	1.41184	0.848647	10.8167	5.00207
B75	0.1225	68.3127	0.432555	2.65844	2.971	4.73109	5.77895	1.82748	0.323611	2.02907	1.54986	0.22059	0.784236	0.878282	1.5887	2.76679	4.28981	2.78483	0.916418	0.159132	0.148712	0.473454	2.1395	9.33222	14.5105	9.88915	4.0023	0.486967	0.0632615	0.431437	1.0126	1.11446	1.18819	0.213649	0.160436	2.82922	0.702529	9.96261	0.764924	8.61233	0.484215	3.87503	0.264731	1.98196	1.75417	1.47018	0.909737	6.22741	3.11868
B77	0.1349	72.095	0.422824	1.52431	1.67187	2.46206	3.48941	1.57249	0.377824	2.65528	1.71172	0.240392	0.786524	0.69903	1.20701	1.90506	2.44662	2.44462	1.22411	0.184651	0.128639	0.400156	1.33732	7.44429	16.6819	19.4455	5.7369	0.868251	0.0738098	0.418902	0.636701	0.970147	1.01656	0.137625	0.0990414	1.37217	0.437858	8.776	0.636377	8.10076	0.366695	3.00532	0.189036	1.45872	1.30948	1.13429	0.707099	5.36106	2.7978
B8	0.1389	64.0804	0.258567	0.901117	1.22066	1.72577	1.99017	0.576057	0.208743	2.4424	1.67913	0.226538	0.765809	0.790555	1.06555	2.30964	3.24755	2.4624	1.22406	0.148821	0.127369	0.361322	1.66909	7.11788	9.88682	9.30529	2.671	0.286196	0.0549017	0.338022	0.477891	0.89531	1.12791	0.207478	0.177576	2.06885	0.395919	9.05586	0.603811	8.20572	0.381758	3.14092	0.2018	1.50078	1.23066	1.03166	0.64092	9.62032	4.09618
B84	0.0993	72.0615	0.324236	1.20064	1.50766	1.85083	2.97437	0.849316	0.2939	2.44674	1.59272	0.232683	0.718407	0.693726	1.15263	2.56155	4.69854	3.39874	0.729871	0.143366	0.130051	0.349502	1.23468	7.52318	10.4074	9.62191	3.06602	0.488987	0.0384262	0.356229	0.492308	1.03601	1.44683	0.16644	0.131373	2.00517	0.457826	9.07797	0.733371	8.38186	0.459436	3.50793	0.259202	1.78358	1.45251	1.14292	0.734014	4.69061	2.76036
B85	0.1204	64.4042	0.30111	1.10909	1.03196	1.47038	1.94921	0.967898	0.227657	2.79489	1.77539	0.236566	0.503199	0.488475	1.01139	1.95786	3.48549	2.75391	1.26487	0.242468	0.138191	0.398747	1.62063	7.89037	11.9368	12.3821	4.80256	0.859654	0.135243	0.427703	0.521409	0.886092	1.78528	0.217724	0.13548	2.24408	0.376559	8.87328	0.633521	7.9062	0.359495	2.51807	0.183283	1.06179	0.939674	0.923626	0.674301	22.6878	11.2682
B88	0.1037	69.167	0.347245	1.64323	3.55005	4.83741	4.91302	1.19645	0.213262	2.49245	1.62953	0.215465	0.634287	0.590925	1.13861	2.56161	4.02724	2.93384	0.863351	0.130431	0.123206	0.384596	1.40578	6.6134	11.0207	8.3741	2.5593	0.385755	0.084547	0.357195	0.407617	0.925322	1.02646	0.175152	0.123337	1.80398	0.404294	7.99626	0.60369	7.1721	0.367053	2.81362	0.177168	1.50199	1.28174	1.0523	0.791524	4.61548	2.60217
B90	0.1276	68.3698	0.452924	1.74041	2.29223	2.66612	4.07836	1.27283	0.61514	2.68432	1.67577	0.280625	0.669376	0.756097	1.39844	3.1489	4.81893	3.33431	1.49629	0.227208	0.145832	0.523853	2.10597	7.20842	10.3653	7.71603	9.7883	0.938318	0.0553391	0.36162	0.740722	0.994137	1.32364	0.211646	0.1269	2.1513	0.352344	9.54571	0.613159	8.06708	0.346396	2.76815	0.165804	1.37656	1.17301	1.02053	0.656984	26.1295	13.3414
B91	0.1251	66.7931	0.372042	1.78985	1.61095	1.76407	2.3828	0.975075	0.231928	2.46967	1.64873	0.199892	0.638917	0.611971	1.06614	2.34913	3.74206	2.15509	0.973773	0.149789	0.125056	0.382387	1.38018	5.46179	8.56462	8.2754	3.03412	0.415102	0.0669616	0.455143	0.53594	0.836887	1.24527	0.164167	0.114574	2.29185	0.285517	8.55527	0.544364	7.34817	0.338109	2.88145	0.175686	1.42995	1.11856	1.02436	0.592391	14.1768	5.45719
B97	0.1078	71.8688	0.501787	3.10507	3.52992	3.84241	4.58699	2.3461	0.345796	2.15593	1.58181	0.333643	0.842973	0.741338	1.21189	2.46136	3.23326	2.85011	1.61366	0.210764	0.131795	0.394104	1.27976	6.34945	12.0496	14.2035	4.8817	0.487975	0.0558619	0.485197	0.862386	1.0151	1.12017	0.155012	0.107553	1.90272	0.3491	10.5527	0.631629	9.51882	0.399229	4.03985	0.217209	2.14882	1.59118	1.25838	0.776533	12.0747	5.30521
B99	0.1215	67.3371	0.48443	1.45931	1.30043	2.01679	2.55504	0.99053	0.22732	2.53942	1.663	0.225937	0.713723	0.678928	0.993285	1.61431	2.87447	2.34053	0.840151	0.121483	0.134105	0.380249	1.10699	5.92681	10.645	7.10133	3.17817	0.365156	0.049076	0.429263	0.432442	0.799809	1.06094	0.164171	0.0952014	1.96516	0.313122	10.1868	0.648619	8.57298	0.400987	3.3649	0.201182	1.66679	1.37386	1.25567	0.765895	5.86221	2.58494
C102	0.0995	71.0326	0.405138	2.17205	2.71657	2.64379	2.86089	1.0977	0.284523	2.7498	1.86401	0.261926	0.808287	0.857	1.72942	4.32643	6.75579	3.90868	1.3223	0.194007	0.140289	0.450392	1.5374	8.39481	16.2896	12.9362	5.8787	0.744425	0.0600487	0.39441	1.07824	1.25661	1.14373	0.153305	0.0899303	1.33725	0.291049	6.26128	0.530215	7.00097	0.338871	2.9307	0.187124	1.51848	1.28516	1.04219	0.723764	4.36854	1.50893
C103	0.1229	70.9518	0.313021	1.30656	2.79979	3.24575	3.43254	1.25195	0.302408	2.23709	1.62822	0.246308	0.749449	0.584784	1.47287	2.42846	3.51292	2.11966	1.16701	0.189276	0.127871	0.414946	1.36816	5.22251	8.45173	9.26439	4.316	0.530282	0.0590811	0.427435	0.541921	0.89676	1.05361	0.164221	0.0825193	1.03745	0.292387	6.43201	0.625557	7.91232	0.444319	3.8712	0.253987	2.28145	1.8066	1.27705	0.781627	9.8681	3.6364
C123	0.0959	66.8364	0.211488	1.56752	2.33364	2.89993	4.08974	1.83017	0.411842	2.45926	1.67864	0.246634	0.780096	0.699681	1.26212	1.80797	3.09121	2.21387	1.0307	0.16802	0.127653	0.366427	1.22208	6.5078	11.4554	12.176	4.49755	0.85018	0.0517584	0.302949	0.502806	0.802615	1.19355	0.139848	0.13163	1.68695	0.498211	8.90493	0.818458	9.64591	0.511995	3.93337	0.245723	1.86722	1.49575	1.33147	0.925982	13.309	6.32822
C15	0.1363	62.4992	0.736422	4.42146	5.48567	9.9564	5.08422	1.08027	0.325635	2.55667	1.65275	0.232013	0.545678	0.653771	1.27777	2.66132	7.70804	4.56855	0.814123	0.16052	0.132921	0.424585	1.7278	11.5059	18.6206	8.79072	2.57392	0.494653	0.0535954	0.412212	0.864886	1.36745	1.05401	0.159421	0.127012	2.57026	0.45883	10.3056	0.634595	8.5078	0.373996	3.33328	0.213997	1.78909	1.58325	1.34519	0.933754	2.36742	1.54614
C49A	0.153	59.0599	0.334326	1.07389	1.19462	1.29336	2.07322	0.916359	0.245562	2.76611	1.7071	0.218357	0.558854	0.487277	0.846569	1.35819	2.30147	1.67498	0.7105	0.0878668	0.128378	0.333995	0.946013	3.5244	6.77323	10.24	3.65872	0.307399	0.0487919	0.326441	0.401508	0.590627	0.91569	0.18906	0.0947989	1.48494	0.216176	7.15528	0.508808	6.61544	0.296546	2.36545	0.144517	1.07886	0.85149	0.791998	0.569925	4.5468	2.02258
C68	0.138	64.0194	0.331356	0.809767	1.14181	1.79399	1.68792	0.665357	0.193697	2.38128	1.64156	0.220414	0.476574	0.476715	1.16083	1.97089	4.7012	2.99961	1.00933	0.132602	0.12037	0.353405	1.14627	7.9057	15.8338	11.1366	5.80581	0.894402	0.0665289	0.290697	0.457595	0.85356	1.1893	0.170943	0.103577	2.30609	0.282624	9.92872	0.574856	7.13178	0.30743	2.38422	0.140051	1.10358	0.971062	0.837861	0.629215	15.2053	7.57163
CG10	0.1935	63.75	0.252424	0.881403	1.21267	1.51793	2.26606	0.719444	0.282783	2.67842	1.8174	0.321855	0.996989	0.59228	1.17822	2.29505	3.44186	2.16094	0.697425	0.123456	0.130574	0.462902	1.84629	7.95988	13.7784	11.4962	3.94369	0.36754	0.052141	0.336509	0.469196	0.703609	0.885019	0.149171	0.128082	1.70662	0.342662	7.09082	0.533684	6.46334	0.294481	2.31732	0.148125	1.10231	0.988184	0.981551	0.735039	10.631	4.92051
CH157	0.1413	64.2701	0.453728	1.77981	1.28574	1.41862	2.3813	1.07904	0.333684	2.56983	1.65851	0.252952	0.661119	0.607076	0.881516	1.52827	2.20683	1.75211	0.754116	0.133208	0.126894	0.43971	1.50179	5.99535	7.63385	7.93892	3.64044	0.652925	0.0569447	0.325636	0.415248	0.710625	0.956185	0.190789	0.175914	1.92359	0.398063	7.79373	0.506828	6.53723	0.284647	2.31927	0.150535	0.897664	0.715802	0.693848	0.528454	8.96703	3.63676
CH701_30	0.1196	62.9482	0.871521	4.03347	4.37898	5.13551	5.79585	1.31686	0.321257	2.88209	1.60798	0.357809	1.21812	0.791931	1.89087	4.33195	6.09703	4.06901	1.37515	0.211669	0.136658	0.477314	2.24648	12.9261	19.7412	12.341	4.08055	0.790358	0.186854	0.480643	1.15214	1.47753	1.48072	0.237369	0.143552	3.17742	0.462903	12.4219	0.817957	10.2743	0.58998	5.18171	0.276822	2.5291	1.95377	1.36885	0.788867	23.7459	11.466
CH753_4	0.1148	65.7966	0.414381	1.46362	2.12728	3.34056	3.58454	0.602259	0.275307	3.35642	1.84428	0.311062	0.847462	0.783141	1.43622	2.23628	4.30374	2.87059	0.560338	0.118821	0.135706	0.454839	1.51474	6.50098	13.1341	8.76171	4.95482	0.449038	0.0546667	0.3991	0.722175	1.20077	1.01842	0.180728	0.121147	1.85228	0.395055	8.14317	0.603994	7.59068	0.389286	3.48213	0.235445	2.01087	1.7191	1.38825	0.862983	8.50944	4.40316
CI_40H	0.1204	68.2894	1.0367	1.31873	1.4379	1.92018	1.66296	0.620706	0.228427	2.21131	1.57136	0.224816	0.655191	0.792909	0.90016	1.92393	3.27035	1.67485	0.623885	0.112759	0.133619	0.383252	1.69067	8.00675	11.0925	6.86659	2.42207	0.338314	0.0503894	0.582233	0.55083	0.864304	0.998739	0.199145	0.126199	2.36052	0.39475	12.8072	0.709608	8.65217	0.403875	3.68193	0.240928	1.59471	1.20037	1.12976	0.740295	4.23241	1.77424
CL17	0.1605	59.0066	0.39805	1.63107	4.0404	5.6876	4.27605	0.725754	0.168288	2.81003	1.78499	0.227823	0.565417	0.558397	0.885547	2.36645	4.60126	2.90431	0.656309	0.106376	0.184142	0.395925	1.50889	8.84589	13.8683	8.79976	2.89157	0.502909	0.0558317	0.352127	0.637149	1.29876	1.44866	0.19444	0.128412	2.16035	0.309361	7.86466	0.563564	7.30038	0.327678	2.97345	0.172217	1.56399	1.27315	1.03135	0.695013	8.94815	4.69977
CM105	0.1493	62.7832	0.427885	1.75782	3.6764	5.61035	4.74521	0.603431	0.21406	2.50794	1.68843	0.224077	0.847059	0.686761	1.12169	2.5786	3.97315	2.53704	0.510387	0.105551	0.135776	0.392056	1.92359	7.44809	10.4801	7.8359	3.62127	0.310238	0.0585657	0.430663	0.712946	1.2544	1.27465	0.140404	0.107935	1.31387	0.350015	7.2903	0.581612	7.37385	0.342211	2.9184	0.184357	1.64224	1.44548	1.13778	0.651137	11.8716	5.4652
CM99	0.1042	68.3629	0.493273	2.84221	5.36638	8.3732	6.40784	0.691779	0.206451	2.50586	1.59342	0.27606	1.05971	0.70325	0.953336	2.34347	3.38154	2.2629	0.402682	0.0935653	0.133991	0.393891	1.47934	7.13531	11.5728	6.10098	2.55644	0.356713	0.0513028	0.485424	0.921	1.452	1.26572	0.149136	0.0949794	1.39819	0.368873	8.03524	0.649827	8.46804	0.463126	4.35966	0.259963	2.66635	2.14096	1.46394	0.837117	7.58765	3.81655
CML_218	0.1188	NA	0.386505	4.62422	2.94177	11.7435	7.79642	2.28433	0.26631	2.69124	1.64247	0.251361	0.825466	1.0639	1.31428	5.18482	6.7135	4.40827	1.65117	0.298766	0.131355	0.45908	2.09617	9.75486	17.8079	14.6783	4.11776	0.57226	0.0672673	0.407439	0.694528	1.58588	1.28975	0.141795	0.0794641	0.821988	0.331665	7.26364	0.684182	9.54891	0.513938	4.76351	0.276398	2.80427	2.53534	1.73046	1.11696	9.18675	4.93364
CML_220	0.1237	67.5211	0.423678	2.63138	3.17475	4.77059	3.98822	1.03991	0.213302	2.70216	1.698	0.297587	0.979325	0.895384	1.46517	2.39823	3.79277	2.19241	0.719724	0.141563	0.139084	0.522908	1.82033	7.35664	10.553	8.69924	2.98224	0.498963	0.0683725	0.420223	0.57035	0.77474	1.12017	0.147642	0.098739	1.1776	0.28008	6.8986	0.627338	7.87304	0.426608	3.68082	0.221575	1.89571	1.54391	1.16331	0.691518	8.08212	3.55854
CML_91	0.1065	73.9486	0.374617	1.41099	2.94177	4.041	6.25051	1.32254	0.222794	2.45889	1.65229	0.297289	1.06636	0.927433	1.96002	3.8069	4.8518	2.59873	1.28733	0.189835	0.11985	0.393535	1.92727	11.3687	17.4331	12.5302	3.34511	0.479421	0.100178	0.343686	0.92971	0.97067	1.10474	0.136898	0.0921221	1.62638	0.319322	7.70937	0.595954	7.50093	0.412216	3.36515	0.216616	1.70194	1.53206	1.16623	0.823049	8.53068	4.56601
CO106	0.1517	59.0061	0.51716	2.35436	3.52538	3.48746	2.49475	0.759138	0.184392	2.52089	1.74005	0.205735	0.508512	0.659313	0.910519	1.81765	2.16023	1.60803	0.400052	0.10548	0.13124	0.444283	1.93005	6.75565	9.05051	7.18744	2.11073	0.299431	0.0588829	0.389908	0.65752	0.763698	0.992592	0.241817	0.110915	2.29446	0.28365	8.8585	0.565429	7.70758	0.341537	3.11492	0.187203	1.45331	1.14436	0.945059	0.626225	5.53351	2.65402
CO125	0.1757	61.5965	0.402428	1.53147	2.64796	4.13645	5.91598	1.97795	0.351618	2.41943	1.68716	0.261814	0.823559	0.626781	0.997804	1.92315	3.26556	3.33709	1.27156	0.163944	0.127501	0.334226	1.11091	6.55264	16.5034	11.9886	3.45071	0.517291	0.0471744	0.362513	0.536975	0.905098	1.30263	0.175875	0.120397	1.79865	0.356405	8.43515	0.609168	7.57738	0.359161	2.98271	0.187828	1.43294	1.3842	1.08831	0.742122	5.62639	3.63404
CO192	0.1696	62.3166	0.626751	1.86871	2.51501	4.6433	7.17195	1.32181	0.239127	2.57514	1.73971	0.333615	0.766638	0.895428	0.8414	1.83568	2.72357	2.21697	0.706769	0.125581	0.132488	0.534224	2.2438	7.64164	14.8121	11.0474	3.18425	0.507704	0.0986137	0.357279	0.724985	0.964541	1.58177	0.164636	0.110061	2.12136	0.295289	10.3303	0.615405	9.22422	0.360498	3.75031	0.193805	1.72432	1.34427	1.15359	0.803064	17.5491	8.29754
CO216	0.1166	62.4198	0.32938	1.85588	3.0117	5.23146	4.45348	1.03725	0.265536	2.51713	1.67598	0.219333	0.592301	0.660161	1.09958	1.93742	3.85594	1.6532	0.434792	0.0902886	0.118134	0.36333	1.65202	8.35278	13.768	7.82581	3.39968	0.517944	0.0629326	0.370515	0.688096	1.14523	1.25437	0.124558	0.0825133	1.11028	0.276925	7.34489	0.563205	6.6531	0.358683	2.90364	0.215744	1.68026	1.61005	1.46129	0.936729	25.8966	11.7912
CO236	0.14	62.3832	0.449856	2.42389	4.16859	4.46621	3.04197	0.583075	0.193392	2.98866	1.72315	0.249237	0.667044	0.637173	1.30312	2.59316	3.31818	1.82007	0.521525	0.111508	0.139466	0.52763	1.78955	7.13113	10.6685	8.20196	3.25706	0.527347	0.0591317	0.415831	0.761912	1.72189	1.15003	0.182667	0.122615	2.28003	0.357727	11.3984	0.665486	8.66348	0.402444	3.65738	0.227762	1.92534	1.64895	1.30144	0.869726	5.18688	1.98461
CO245	0.1431	58.8085	0.371039	1.29692	2.55248	3.56744	4.26331	1.60752	0.408862	2.23716	1.63964	0.255252	0.800673	0.665744	0.761471	1.66395	2.79139	3.00697	0.968481	0.147829	0.113412	0.307298	1.20845	6.09846	12.4603	13.3802	4.54613	0.540825	0.0698024	0.345714	0.450505	0.840735	1.16422	0.180418	0.144153	2.27729	0.394395	11.2305	0.680338	9.13253	0.384592	3.16009	0.185391	1.5737	1.37923	1.15818	0.629193	7.23399	3.60927
CO256	0.1407	70.8518	0.369605	1.73123	2.45466	2.89257	2.77561	1.37268	0.28024	2.81178	1.76644	0.338499	0.916559	0.538296	1.32513	3.04011	4.49154	2.45678	1.05609	0.149086	0.143131	0.4653	1.79353	8.24856	12.5849	12.262	4.76379	0.480784	0.0872175	0.472328	0.831444	1.1902	1.16905	0.161106	0.150838	1.69923	0.435303	8.25861	0.631732	7.6864	0.378506	3.07829	0.202082	1.54649	1.40672	1.24279	0.799282	10.6706	5.04556
CO257	0.138	70.2967	0.419526	1.35419	2.75168	6.67497	7.64589	0.942626	0.221041	2.75367	1.68577	0.273108	0.527533	0.56604	0.844029	2.05924	6.39034	4.18688	0.81946	0.150288	0.128209	0.437804	1.83766	9.07337	17.3864	13.156	3.80722	0.615326	0.0682481	0.374235	0.794524	1.40819	1.60732	0.214148	0.113844	2.61603	0.376205	10.1377	0.678773	8.84734	0.397828	3.13468	0.188683	1.44887	1.3679	1.14775	0.664116	24.2144	12.7649
CO258	0.0977	69.0667	0.329432	1.60972	1.64347	2.13812	2.28466	1.25683	0.43341	2.66701	1.6328	0.281005	0.883258	0.895733	1.6397	2.50015	3.44058	3.35661	1.62503	0.20908	0.1263	0.42604	1.68017	6.60903	10.7093	10.2956	5.1404	0.496975	0.0567396	0.381898	0.524579	0.870982	1.33074	0.151367	0.164274	1.68495	0.502277	8.05297	0.664285	8.47764	0.418578	3.29731	0.221544	1.53426	1.27981	1.13036	0.760907	12.7601	6.19978
CR1HT	0.1342	64.6088	0.518171	2.72016	2.58674	3.16215	4.30768	1.98157	0.390981	2.43522	1.72075	0.249281	0.676348	0.830176	1.95019	2.86252	4.46733	3.41357	1.61493	0.202209	0.134593	0.439191	1.50884	6.93929	12.444	15.9845	5.9658	0.58138	0.0636404	0.452835	0.895009	1.25327	1.12687	0.209341	0.121462	1.90903	0.37145	9.82892	0.646849	10.5646	0.479034	5.62338	0.267234	2.9813	2.32121	1.72339	1.1388	9.12629	2.95144
CSJ3	0.1279	57.459	0.252336	0.942355	2.20162	3.28246	4.27376	1.3139	0.203292	2.5253	1.73886	0.219711	0.422	0.450202	0.866057	1.69872	3.84257	2.98051	0.917388	0.139598	0.118226	0.358249	1.46498	6.48795	12.0936	9.12113	4.60077	0.551693	0.118944	0.36771	0.487503	0.855903	1.23585	0.174736	0.140804	2.40679	0.356552	10.3137	0.613567	7.87855	0.33309	2.4445	0.174686	1.20095	1.0898	0.981402	0.664693	15.0895	7.01515
DE811	0.1078	70.6681	0.254574	0.810993	1.41759	1.95561	2.35036	0.533605	0.365799	2.32502	1.65941	0.290507	0.965349	0.578418	0.755836	2.1169	4.14836	2.92784	0.527553	0.112608	0.119143	0.351968	1.53965	7.86216	16.7287	12.7478	5.17006	0.620428	0.073954	0.301981	0.565972	1.33577	1.24721	0.156204	0.113624	1.67163	0.399454	7.51876	0.624056	6.25705	0.372424	2.52078	0.184296	1.25231	1.17287	0.955147	0.559491	16.0619	7.65247
EAST_028	0.1686	64.0804	0.773699	2.56055	2.5759	3.7046	3.43226	1.16626	0.432671	2.28569	1.55257	0.227167	0.683028	0.722463	0.939304	1.87792	2.82076	2.129	0.774677	0.142602	0.140611	0.437255	1.74847	7.75048	13.4162	9.99203	4.65687	0.597649	0.0424529	0.384765	0.580504	0.888788	1.18319	0.200298	0.112577	2.088	0.311587	9.32808	0.548816	7.81095	0.327575	3.11508	0.187305	1.51848	1.24518	1.04503	0.820352	7.15542	4.04206
ENG_LI_CHIH	0.1683	62.5023	0.432153	1.56407	1.47934	2.16512	3.94441	1.0613	0.24048	2.16086	1.5968	0.238378	0.527576	0.484569	0.842349	1.72251	3.74318	2.5336	1.01415	0.133793	0.126079	0.428547	1.95514	9.22383	15.2253	12.7272	5.27741	0.477182	0.0937674	0.346998	0.435754	0.857572	1.20494	0.169136	0.144826	1.74968	0.418293	7.73214	0.60439	7.78729	0.394258	3.27826	0.207864	1.568	1.36169	1.15553	0.722776	15.7883	5.30402
F115	0.1675	64.8745	0.501065	1.55621	1.94536	2.27736	2.77346	1.13661	0.245112	2.70835	1.71437	0.254273	0.585146	0.660767	1.10796	2.67342	3.63185	2.62478	0.855518	0.151794	0.139026	0.390018	1.38007	5.70778	12.5658	11.9756	3.55439	0.482911	0.0998394	0.364099	0.522273	0.880693	1.03618	0.184926	0.135159	2.83839	0.380696	11.5209	0.611969	9.09249	0.341675	3.33041	0.202322	1.68393	1.39078	1.22461	0.814539	3.34388	2.10601
F2834T	0.1744	71.1668	0.835993	3.26288	3.60085	6.65929	7.99861	1.85193	0.328693	2.70243	1.71573	0.315809	1.17986	0.942985	2.06808	3.20701	6.91936	3.54756	1.31832	0.162327	0.147298	0.591982	2.61687	14.9665	24.8846	15.0275	2.64924	0.465169	0.0595145	0.414421	1.52741	1.89586	1.34982	0.238974	0.437451	2.77295	0.394016	13.5119	0.790352	10.7925	0.545835	4.55918	0.266637	2.62641	2.48116	1.51288	0.964585	16.0876	6.54115
F431	0.1434	62.1093	0.448708	2.66518	2.93824	4.16442	3.90419	1.07411	0.20566	2.25	1.69494	0.219963	0.776409	0.703441	1.04254	1.52934	2.53571	1.91954	0.48565	0.0810073	0.125386	0.398317	1.30508	5.92184	10.8866	7.77983	2.40928	0.384341	0.0534686	0.378826	0.796466	0.856765	0.947552	0.176199	0.1107	1.70914	0.405105	9.15791	0.633816	9.19871	0.452212	4.27119	0.27256	2.35133	1.82733	1.21915	0.723334	3.67946	1.92364
F44	0.1839	75.725	0.352003	1.24936	1.47926	2.25427	2.81141	0.786794	0.218921	2.28005	1.53346	0.235832	0.763467	0.558081	1.02015	1.78435	2.61471	1.60429	0.517542	0.102455	0.127044	0.342522	2.57683	9.58456	10.1538	7.79998	2.42275	0.380851	0.0407359	0.345224	0.379898	0.642558	0.893031	0.14973	0.088602	1.93815	0.295797	9.57601	0.640591	10.1624	0.42756	3.72106	0.191325	1.40904	1.2048	1.01059	0.783876	3.91385	2.19969
FBHJ	0.1258	65.6162	0.619454	2.23364	2.41899	3.87558	5.56256	0.962504	0.217415	2.77222	1.66963	0.281839	1.11144	0.962854	1.71378	3.50399	7.90594	5.34461	0.75202	0.135045	0.128471	0.380632	1.44886	8.11043	13.2287	10.4979	3.28438	0.405582	0.0907634	0.472752	0.973018	2.02683	1.5205	0.146838	0.171153	1.58993	0.567296	9.76093	0.789568	9.7613	0.500516	4.34203	0.268287	2.26839	1.90529	1.58643	1.00276	11.401	5.58429
FC46	0.1094	62.7363	0.427998	1.72752	4.77627	5.57961	4.59629	1.67613	0.39312	2.56198	1.66977	0.202127	0.601118	0.580834	0.931322	2.69648	4.13896	2.94405	1.25966	0.272067	0.125226	0.341782	1.41578	8.633	15.9835	12.8603	4.50466	1.11479	0.0556233	0.386883	0.830378	1.27437	1.45727	0.259348	0.188988	3.43258	0.427481	10.0324	0.66095	8.08239	0.430261	3.51241	0.225272	2.00596	1.62601	1.27165	0.817655	14.9497	7.6868
FR19	0.1223	65.8646	0.509993	2.21377	3.08663	4.89231	5.31103	0.89907	0.232194	2.50221	1.62083	0.223771	0.623371	0.590075	1.11645	1.79193	4.27325	2.70724	0.773045	0.0988892	0.121464	0.342799	0.985127	6.19321	12.7504	11.1455	5.25683	0.581568	0.0576336	0.365811	0.595538	1.05228	1.64171	0.155034	0.111874	1.3756	0.356689	7.24118	0.600538	6.79668	0.35056	2.96842	0.197389	1.49857	1.39673	1.24957	0.793637	19.3641	10.3474
G22_T122	0.1181	58.799	0.49821	1.63265	2.26923	3.06589	3.62958	0.998035	0.252971	2.66814	1.71564	0.278834	0.642453	0.639755	1.15412	1.77202	4.26597	2.58215	0.822778	0.128927	0.129146	0.465855	1.35403	5.6862	10.7151	8.24385	3.04293	0.464722	0.0607356	0.313586	0.509851	0.914963	1.20179	0.143137	0.0900003	1.44236	0.252903	7.0356	0.52861	7.07791	0.327836	2.7354	0.174577	1.20195	0.973007	0.88971	0.681003	6.57718	3.2242
G80	0.1263	66.6629	0.48442	1.89847	2.79813	3.18488	3.74697	0.646365	0.189377	2.46956	1.58003	0.281445	0.731132	0.558618	1.26422	4.78857	8.55527	4.26862	1.19516	0.130968	0.125702	0.421402	1.83931	9.35865	16.8319	10.5329	2.98256	0.331378	0.0947703	0.498684	1.11071	1.54426	1.24809	0.166349	0.106242	1.95978	0.32764	9.31443	0.635723	8.6931	0.407705	3.78353	0.217519	1.93381	1.61156	1.26065	0.756654	10.5779	4.71591
H110	0.1445	70.7665	0.636228	2.71897	8.61687	4.041	9.62011	1.14275	0.356065	2.54017	1.64713	0.242711	0.739973	0.643545	1.4152	3.22022	7.16754	3.05478	0.819662	0.233286	0.138133	0.379984	2.01642	15.2092	17.524	10.9797	3.33063	0.5321	0.0731899	0.389689	0.903146	2.01229	1.93357	0.153917	0.113738	2.17058	0.456993	10.5854	0.760778	9.47113	0.572657	4.76212	0.277044	3.36398	3.05183	2.00815	0.993057	22.5901	11.935
H113	0.1255	65.9267	0.276771	1.40179	2.83432	9.46818	4.11866	1.2643	0.242347	2.25152	1.66612	0.212575	0.575368	0.686562	1.49692	1.70695	3.58864	2.67768	0.508331	0.0969485	0.115963	0.352914	1.39334	6.03954	10.3226	10.6761	3.0569	0.350805	0.0803693	0.321073	0.523231	1.08904	1.15081	0.130386	0.0762165	1.45509	0.259209	7.57949	0.586787	6.76621	0.320328	2.30502	0.160223	1.17438	1.38723	1.30131	0.92032	4.07348	2.35684
H114	0.1416	68.5095	0.806709	3.24624	4.78427	5.48717	3.88668	1.13364	0.224409	2.54043	1.62846	0.286528	0.899396	0.817127	1.68343	2.85139	3.53861	2.76096	0.930191	0.13174	0.135685	0.503406	2.49357	10.7158	13.5313	10.3116	2.55531	0.513244	0.0556468	0.597706	1.13896	1.30725	1.27997	0.224371	0.190921	3.38152	0.558424	14.0251	0.823593	10.5689	0.556392	4.63797	0.265866	2.28538	1.85663	1.33971	0.820656	12.8161	5.59491
H121	0.1379	68.2454	0.770951	3.6728	3.32546	2.88659	2.49206	0.55632	0.193519	2.27769	1.60501	0.290556	0.679764	0.724042	1.48036	2.43376	3.25577	1.74365	0.716945	0.11933	0.12141	0.381685	1.25592	5.77711	10.0096	14.3336	5.02495	0.51828	0.0463249	0.58491	1.21611	0.905284	1.41575	0.157861	0.139942	3.07909	0.429297	13.6796	0.852576	10.9053	0.518357	4.72335	0.311784	2.11552	1.67816	1.67007	1.45945	24.8763	11.1382
H122W	0.1617	74.1668	0.337692	1.46607	2.79875	5.10892	5.33821	0.543051	0.172338	2.68818	1.68175	0.301523	0.901555	0.742712	1.86481	2.85976	5.81203	1.97356	0.38456	0.0788409	0.132561	0.400345	1.49978	11.0454	18.2005	5.32794	2.14575	0.424588	0.0422528	0.374516	0.661813	0.937439	0.968466	0.125406	0.0815718	1.35338	0.340892	8.3447	0.677704	8.32092	0.453241	3.85539	0.243552	2.46374	2.30756	1.64975	1.00735	7.23176	2.69996
H124W	0.0854	74.4357	0.639892	2.81687	3.55283	6.37209	5.99886	1.58151	0.30479	2.4507	1.66371	0.255745	0.776005	0.625507	1.15543	2.52791	5.827	3.54268	1.07201	0.182046	0.123788	0.353846	1.74479	12.2898	18.5584	9.97441	3.1944	0.749768	0.0457515	0.468913	1.05511	1.30366	1.26676	0.149635	0.0876432	1.04459	0.275639	7.82813	0.627913	9.61726	0.508173	4.91161	0.233484	2.28542	1.6963	1.21453	0.826308	15.5199	8.26476
H49	0.1462	69.2099	0.65555	2.56182	4.06039	8.05569	6.06576	1.10097	0.310275	2.38405	1.65646	0.230247	0.683298	0.751198	1.5288	3.00118	6.64496	3.63777	0.941976	0.146663	0.1336	0.393152	1.63038	8.22624	12.728	10.0851	3.54637	0.385342	0.0567568	0.418837	1.04243	2.01441	1.32991	0.178987	0.115371	2.25244	0.339522	10.1664	0.654	8.45404	0.39351	3.42724	0.219391	1.88108	1.73722	1.42109	0.856698	5.40896	3.24864
H5	0.1523	66.8548	0.614249	2.19754	2.09209	3.16797	3.2356	1.30251	0.431527	2.52208	1.62716	0.247905	0.710616	0.766233	1.20683	2.30477	4.44321	2.09229	1.0022	0.159408	0.131787	0.380416	1.32115	6.4754	9.33122	7.79382	4.63385	0.592244	0.0798417	0.494843	0.625649	1.2575	1.3563	0.173361	0.169974	2.18113	0.535006	10.5701	0.71447	9.13603	0.430526	3.67871	0.227999	1.86578	1.43292	1.13568	0.680101	12.3033	5.77472
H52	0.1302	NA	0.230503	0.59906	0.612733	0.749838	3.0853	0.465001	0.170095	2.10117	1.57551	0.203103	0.576833	0.525252	0.894737	1.95081	5.12374	2.73157	1.15685	0.151305	0.116521	0.359221	2.29103	11.8282	16.3619	14.7681	4.52019	0.555632	0.114671	0.422887	0.363242	0.813478	1.20126	0.15274	0.132815	2.65996	0.417812	9.47785	0.682647	7.62603	0.383669	2.82128	0.17197	1.31313	1.19801	1.19663	0.846183	19.1406	7.21526
H71	0.1223	70.7293	0.681418	2.20775	2.23684	2.57123	2.40246	0.968222	0.413196	2.59913	1.70122	0.281584	0.697551	0.72712	1.57897	3.18814	4.53259	2.65961	1.19124	0.190442	0.140184	0.475437	2.49699	8.8292	11.5221	12.1324	5.41135	0.438952	0.0620893	0.426086	0.911996	1.2038	1.12468	0.175328	0.140046	2.32849	0.418501	11.4046	0.738807	8.69766	0.374611	2.75236	0.171845	1.2537	1.19064	0.987686	0.652289	8.79912	3.80041
H84	0.1428	68.9554	0.596534	2.21126	3.58256	5.38483	4.295	1.1773	0.234845	2.19155	1.69479	0.298115	0.806038	0.737376	1.10389	2.64169	7.99924	3.97762	1.13471	0.150001	0.1417	0.389162	1.8961	10.7418	15.5512	10.543	2.95754	0.560338	0.0488801	0.491825	0.813344	1.54355	1.17349	0.195967	0.126703	2.23619	0.379885	9.53604	0.643475	8.88865	0.413818	3.85748	0.215554	2.06113	1.77122	1.37879	0.879717	14.092	6.84188
H8431	0.0947	64.818	0.590656	2.67182	3.23259	3.98995	4.91126	2.43881	0.380422	2.65392	1.67707	0.239062	0.956573	0.804698	1.39284	2.64417	3.96808	2.38686	1.05906	0.119556	0.122933	0.349163	1.39974	7.31559	11.5448	11.9385	3.27474	0.390573	0.0448109	0.449217	0.930634	0.996652	1.21073	0.166131	0.170416	2.28871	0.468168	8.96048	0.611979	7.1829	0.350274	2.51449	0.171173	1.3354	1.1298	0.975849	0.70136	7.44862	3.96224
H95	0.1524	69.0494	0.54684	2.07673	3.35956	5.43521	5.30689	1.37525	0.268202	2.33266	1.58631	0.218658	0.493777	0.557452	1.05857	2.0424	3.16337	2.54655	0.897018	0.117656	0.141123	0.382091	2.62743	8.82779	11.9488	10.3578	3.36374	0.56105	0.104363	0.423862	0.568624	0.917624	1.15337	0.145588	0.0863701	1.35655	0.268036	7.05417	0.552237	7.13949	0.340798	2.85198	0.190298	1.23175	1.08699	0.99095	0.708546	9.80595	4.99684
H96	0.1372	72.508	0.422386	1.68492	2.24746	5.20728	5.21299	0.817506	0.178883	2.43712	1.58798	0.274484	0.991842	0.720599	1.22575	1.96153	4.13722	2.73588	0.566249	0.128747	0.13104	0.454	1.96893	8.43648	10.6734	6.27556	3.27902	0.395944	0.0600881	0.345735	0.740258	1.45464	1.3279	0.126798	0.0764356	1.10068	0.261879	6.07696	0.587553	7.33317	0.387534	3.0653	0.189183	1.54639	1.41016	1.10771	0.626148	6.28876	2.68642
H99	0.1342	65.6418	0.867931	3.60151	3.98542	3.87676	3.13468	1.00379	0.227871	2.80862	1.74754	0.244124	0.718785	0.677633	1.6059	2.63264	4.54298	2.2381	0.674192	0.133026	0.126838	0.406145	1.50455	8.40876	10.6512	10.0382	4.15555	0.889546	0.0928204	0.400788	0.907466	1.16331	1.00182	0.147348	0.100804	1.48808	0.311254	8.90853	0.628645	9.08524	0.448645	4.3992	0.266043	2.22996	1.77613	1.37872	0.936403	18.5295	6.74784
HBA1	0.115	72.8272	0.535736	2.61514	2.52866	4.28574	5.13395	1.1306	0.206658	3.11024	1.73421	0.286829	0.767747	0.701363	1.00984	2.11218	5.02632	3.33883	1.0282	0.129916	0.126016	0.395047	1.89476	8.65168	14.5338	11.8782	4.68416	0.43271	0.0632076	0.378043	0.883609	1.43056	1.36479	0.162946	0.118586	1.84664	0.339754	10.3394	0.705838	9.65921	0.447937	3.87807	0.228594	1.72181	1.38485	1.1225	0.7075	13.188	6.83007
HP301	0.1638	69.6438	0.395623	1.32391	3.24915	3.67745	2.9775	0.664084	0.185453	2.66465	1.64121	0.308435	0.749972	0.707153	1.03663	3.36628	5.09799	3.06821	0.847026	0.108716	0.133522	0.508309	2.44887	9.87296	18.1218	13.9411	4.27224	0.805456	0.0815884	0.357745	1.01708	1.47573	1.33328	0.179	0.117018	2.13564	0.331279	10.2436	0.734595	8.31258	0.369626	2.80606	0.190427	1.33336	1.23886	1.23278	0.905506	11.2408	5.37625
HP72_11	0.1202	73.5056	0.162938	0.464544	1.10062	1.94864	2.03039	0.524467	0.151403	3.1474	1.72733	0.329883	0.777788	0.591634	0.962638	1.89933	3.97502	2.39821	0.826643	0.108743	0.121276	0.376068	1.28639	5.75366	11.1475	10.4608	3.49702	0.505012	0.0576718	0.363232	0.33723	0.888409	1.45018	0.148855	0.115453	1.44231	0.321458	7.37986	0.670947	7.23976	0.343778	2.59769	0.16978	1.13169	0.954357	0.943466	0.735687	20.2268	9.72334
HUANYAO	0.1452	66.0002	0.536241	0.840235	1.50869	3.11053	2.81299	0.635028	0.181903	2.57776	1.7125	0.241985	0.624708	0.66132	0.648199	1.61172	4.38047	2.26959	0.825615	0.120307	0.117969	0.320349	1.71931	10.2594	13.1326	9.67896	3.13636	0.418874	0.0506065	0.409755	0.420207	0.92814	1.1222	0.158129	0.10949	1.42481	0.31497	8.08882	0.59777	6.6939	0.403759	2.76497	0.222876	1.54665	1.43428	1.286	0.789587	11.8517	5.73502
HY	0.1619	68.6644	0.434654	2.26181	3.48369	5.95708	6.88251	2.82705	0.377775	2.34959	1.6371	0.253515	0.667183	0.669849	1.27606	2.11532	3.94953	3.34889	1.28323	0.165142	0.123751	0.354581	1.39805	7.07729	11.1117	9.71747	2.27938	0.392826	0.05908	0.386955	0.739902	1.25233	1.19046	0.15172	0.0891792	1.49903	0.263761	7.34084	0.580347	7.4632	0.348144	2.98612	0.188909	1.51972	1.3597	1.16872	0.767862	6.18212	2.44811
I159	0.1199	75.9201	0.445645	1.67139	2.42875	3.29188	5.09156	1.14046	0.26906	2.53136	1.71572	0.253602	0.656513	0.630986	1.26924	2.76775	6.06557	5.50775	2.44867	0.248915	0.14133	0.376125	1.35872	7.82717	15.521	14.3155	4.80114	0.474075	0.0672673	0.42561	0.699937	1.55981	1.31381	0.176444	0.12883	2.09591	0.377546	9.79459	0.634046	7.92348	0.390576	2.85834	0.188403	1.52807	1.45679	1.25613	0.843511	9.86791	4.94026
I29	0.141	60.6992	0.753301	2.77229	5.93316	7.29275	5.738	2.00454	0.387991	2.4726	1.70642	0.231259	0.56666	0.859327	0.879101	2.17012	4.51633	2.07178	0.736624	0.16203	0.121682	0.384936	1.61984	7.34004	13.6441	12.4995	3.62083	0.627145	0.0488285	0.428783	0.94075	1.27977	1.14398	0.183692	0.118938	2.62546	0.36903	9.43786	0.619215	8.72816	0.396094	3.75926	0.235813	2.12625	1.69359	1.26476	0.700024	9.20421	4.55857
IA5125B	0.1552	64.0883	0.465015	1.71322	3.55463	6.82326	6.64358	1.62381	0.242569	2.70158	1.78713	0.246854	0.500014	0.57918	0.860512	1.73569	3.05963	3.1224	0.799007	0.109551	0.138538	0.412903	1.21404	5.21729	11.642	8.93215	2.70943	0.376369	0.0483694	0.309865	0.448976	0.980066	1.42313	0.156237	0.0962573	1.52188	0.243732	8.24611	0.558301	7.62471	0.302966	2.83415	0.181879	1.53964	1.35621	1.1494	0.743565	16.5721	8.5256
IB014	0.1617	66.3381	0.605417	2.70933	2.06699	2.40727	2.67148	0.875912	0.196809	2.57029	1.56607	0.206545	0.510429	0.574571	1.42639	3.10634	4.85323	2.73854	0.98677	0.156172	0.122752	0.383643	1.48889	6.78515	10.8409	9.11629	3.10343	0.544886	0.084618	0.345089	0.579175	0.85853	1.08565	0.180382	0.101673	2.46941	0.308959	11.1525	0.605261	8.75144	0.327595	2.87361	0.143196	1.20271	0.977538	0.867707	0.625048	12.2107	5.75206
IB02	0.1276	64.3541	0.270134	0.731575	1.05778	1.11105	1.54595	0.42671	0.206251	2.49245	1.64885	0.25304	0.999306	0.850181	1.43581	3.25934	5.72012	3.24431	1.2162	0.213984	0.12332	0.379054	2.104	8.01445	14.6102	12.3587	3.20429	0.624495	0.156634	0.386172	0.543996	1.75996	1.19396	0.233578	0.144936	2.35053	0.375345	11.7853	0.678267	9.17278	0.398668	3.33649	0.205492	1.46188	1.2353	1.06572	0.715357	8.6762	3.83229
INBRED_109	0.1359	74.229	0.437117	1.13348	1.95466	2.86627	2.98759	1.13254	0.223439	2.03471	1.61107	0.309853	0.619226	0.585912	1.08573	2.12906	5.05203	2.50114	0.964433	0.138451	0.143927	0.417074	1.91464	8.61615	12.5435	9.39427	2.81505	0.900391	0.0947734	0.318382	0.561584	0.930341	1.71399	0.188861	0.125206	1.76772	0.35507	6.46519	0.523219	5.60948	0.274532	1.67921	0.125192	0.70697	0.682925	0.701402	0.512832	41.5941	19.4578
INBRED_141	0.155	70.7773	0.470683	1.85773	2.68412	3.01323	3.36689	0.982748	0.280001	2.70616	1.79416	0.252416	0.78478	0.869178	1.28788	2.44	3.41572	2.26887	0.747075	0.122618	0.132836	0.468404	1.52012	4.99224	9.32609	7.74957	4.81348	0.451986	0.051858	0.37488	0.587681	0.818767	1.06754	0.180942	0.12281	1.59826	0.272266	6.9635	0.522572	6.15117	0.291116	2.37569	0.169057	1.20306	0.948474	0.814118	0.530777	8.79379	4.23748
INBRED_305	0.1227	66.6468	0.47415	2.49438	3.58997	5.32122	7.17211	2.908	0.459466	2.53008	1.6803	0.220723	0.600295	0.747854	0.974371	3.33333	7.03317	3.57234	1.59439	0.16366	0.126053	0.34171	1.71041	11.3903	22.9728	19.2047	6.30025	1.05669	0.0945733	0.363456	0.940366	1.22788	1.26617	0.136778	0.0991126	1.72577	0.329239	8.71311	0.602227	7.49156	0.339681	2.90303	0.173984	1.45855	1.31708	1.13809	0.666864	39.6284	19.7081
INBRED_309	0.1536	69.6104	0.439377	1.7894	2.70483	3.5985	5.46583	2.25431	0.410668	2.29334	1.64184	0.237918	0.848704	0.629507	1.30839	2.89213	6.54442	3.48551	1.33424	0.16738	0.131197	0.388468	1.87353	9.65935	20.9378	17.5482	4.20625	0.995941	0.0922492	0.541699	0.710569	1.13484	1.1444	0.13351	0.0770319	1.31245	0.271872	7.63505	0.585139	7.74722	0.365289	3.30606	0.199144	1.84275	1.50875	1.26209	0.887368	20.6394	6.41282
K150	0.1403	69.9755	0.304325	1.07982	0.883709	0.859893	1.1765	0.559392	0.249848	2.38058	1.65732	0.262198	1.11843	0.710991	1.93778	2.4518	2.86543	1.88424	0.821486	0.165321	0.137994	0.422282	1.27428	4.82603	9.41249	9.60457	3.59989	0.898595	0.0561286	0.543404	0.602977	0.617386	0.903236	0.167594	0.15687	2.1549	0.463084	8.30687	0.647589	7.56229	0.326293	2.64531	0.163285	1.02669	0.828907	0.831226	0.615663	5.85764	2.15121
K201	0.1237	71.7494	0.650827	3.63539	6.86727	5.95537	4.26161	1.91664	0.334897	2.44404	1.80931	0.216877	0.850073	0.775853	1.46623	2.56364	3.73768	2.5967	0.867367	0.187926	0.13261	0.425799	1.61862	8.25312	13.6657	11.1782	2.95571	0.535979	0.0684813	0.41982	0.683035	1.25949	1.24907	0.135456	0.0693469	1.30805	0.323281	6.88066	0.609593	8.0646	0.475837	4.8526	0.264796	2.33187	1.47168	1.14816	0.867963	34.4837	15.6463
K4	0.1241	72.7019	0.67679	3.25642	2.1806	2.0423	3.11721	0.962021	0.328641	2.48675	1.6608	0.260893	0.743472	0.68889	1.57453	3.56557	4.41475	2.90722	1.73959	0.245835	0.132819	0.538888	2.15758	7.84958	12.1937	13.6201	4.42075	0.398145	0.0535938	0.560279	0.757954	1.21056	1.0983	0.233434	0.133749	2.04048	0.443828	7.90043	0.639585	7.84213	0.382644	3.66198	0.219567	1.83234	1.36878	1.08585	0.700396	8.31701	4.10879
K41	0.1186	70.9801	0.332838	1.13206	1.67015	2.15298	3.01477	0.968585	0.256358	2.4965	1.73463	0.254051	0.944562	0.924613	1.84063	3.08717	4.45361	3.04228	1.04001	0.171621	0.136321	0.438786	1.38521	5.55521	10.1383	8.87462	3.1954	0.579763	0.0537565	0.428866	0.601825	0.868456	1.11809	0.151677	0.133362	1.67225	0.362892	7.96095	0.594586	6.54001	0.323811	2.17305	0.157094	1.1758	1.115	1.01271	0.678092	2.67947	1.38998
K47	0.1357	68.7221	0.47396	2.1727	4.65121	6.99333	6.50238	1.51394	0.301027	2.57416	1.61793	0.237035	0.514721	0.583325	1.0029	2.48368	4.90883	3.71207	1.37709	0.168406	0.119578	0.360032	1.30055	9.09344	22.5211	14.5504	4.32172	0.668579	0.0675108	0.394047	1.45647	1.86552	1.30934	0.149954	0.153214	2.30194	0.572172	11.4565	0.705667	9.06519	0.405991	3.3123	0.196849	1.67653	1.42313	1.30525	0.912636	21.9919	10.1847
K64	0.1181	74.4459	0.390509	2.18531	2.04525	2.94957	3.1635	1.0951	0.31783	2.35547	1.64036	0.230571	0.779301	0.727726	1.38942	2.7345	4.73612	2.6333	1.1518	0.177504	0.126258	0.418852	2.02381	11.7035	21.3423	15.5665	3.51315	0.480061	0.0555549	0.512713	0.838904	0.935101	1.35218	0.174077	0.12761	2.17673	0.641625	10.7159	0.839723	10.2163	0.500975	3.96663	0.229309	1.92155	1.5349	1.24665	0.821308	8.83742	4.28148
KO679Y	0.1123	72.6668	0.52615	2.87084	4.90807	5.39321	4.75643	1.27082	0.271032	2.17892	1.59929	0.260658	0.821883	0.796313	1.86403	3.31296	5.53926	2.72452	0.84662	0.125378	0.155292	0.464685	1.93203	8.55193	15.9741	12.836	3.35474	0.453604	0.054837	0.427889	1.02119	1.30043	1.08095	0.151656	0.104045	1.30451	0.375135	8.64298	0.700537	8.98397	0.494084	4.67595	0.265423	2.78942	2.14655	1.47511	0.947799	12.8001	5.28685
KY21	0.1127	75.6504	0.457318	1.96794	2.58681	2.07657	4.17855	1.37141	0.428153	2.03763	1.50446	0.258832	0.80808	0.72271	1.46176	2.4015	3.42373	2.57694	1.14394	0.217403	0.131525	0.32088	1.56034	6.03843	9.3231	12.9897	5.04801	0.619582	0.053977	0.409562	0.626177	0.894616	1.33261	0.162815	0.104272	1.34735	0.331883	6.61365	0.557811	6.64841	0.314563	2.5496	0.154577	1.19223	0.961851	0.833103	0.666816	8.03934	4.21674
KY226	0.1165	75.8069	0.299903	1.4635	2.30431	3.63136	4.45183	2.84571	0.481277	2.56216	1.70292	0.270005	0.964459	0.551949	1.23734	1.72912	5.04934	2.78873	1.95927	0.230844	0.133844	0.405126	1.27318	7.62761	14.0724	18.3064	4.43128	0.744554	0.0699628	0.514359	0.386819	0.795299	1.36407	0.152993	0.112312	2.05252	0.414051	8.53603	0.671966	7.24717	0.383023	2.71153	0.186097	1.37136	1.22569	1.05481	0.700234	18.3781	7.08121
KY228	0.1292	71.9438	0.277318	1.03771	2.26292	5.4128	4.37689	0.565179	0.166448	2.47322	1.6592	0.227701	0.497341	0.526289	0.933927	1.58039	4.2402	2.40667	0.447721	0.0885462	0.121883	0.31754	0.992919	6.47406	11.2756	7.06993	2.26463	0.309853	0.0499959	0.3539	0.706696	1.72378	1.35515	0.11848	0.0698351	1.25834	0.260358	6.49324	0.539067	6.43049	0.306011	2.32754	0.163419	1.30269	1.26854	1.07124	0.693653	5.4633	2.61614
L_289	0.1552	67.4326	0.490585	3.11539	5.09415	4.48709	4.60135	1.39233	0.251475	2.86175	1.64829	0.204237	0.479686	0.679184	1.53588	3.80919	5.44513	2.54962	0.97653	0.169302	0.111558	0.364146	1.47045	6.77509	11.7803	10.8792	3.44242	0.362486	0.103196	0.390938	0.633929	1.06236	1.02972	0.189225	0.210815	2.26653	0.572128	10.6083	0.725744	10.1321	0.430213	3.57213	0.224891	1.82674	1.45305	1.14296	0.776913	25.2439	11.2126
L317	0.1423	72.6064	0.514327	2.99785	3.88599	4.82777	4.99063	2.15782	0.303397	2.36281	1.64298	0.27309	0.731765	0.734933	1.56775	2.6636	4.64539	2.99411	1.11354	0.131761	0.131134	0.39506	1.2193	5.60279	9.73094	10.4641	2.53101	0.336445	0.0577298	0.410239	0.819805	1.13281	1.02888	0.149498	0.127067	1.59358	0.506781	8.06532	0.688423	7.97688	0.420372	3.14835	0.21773	1.63625	1.44319	1.27998	0.762678	7.2456	2.78389
LH145	0.1064	64.328	0.551254	2.94356	4.11468	5.72995	5.44739	0.699217	0.188872	2.64022	1.69276	0.265867	1.22858	0.972829	1.18243	2.64221	3.46311	2.60793	0.467012	0.0941256	0.139288	0.41717	1.72022	5.844	7.75306	6.19666	2.44356	0.37647	0.0471201	0.441601	1.16661	1.40376	1.13754	0.149477	0.0922327	1.1227	0.392476	7.12772	0.730862	9.46259	0.598063	5.15046	0.266537	2.72732	2.03238	1.47782	0.847703	10.9419	5.33949
LH149	0.1221	62.6557	0.345749	3.03685	4.47856	5.91819	6.05522	0.631574	0.204337	2.80957	1.6887	0.351132	1.00396	0.778991	2.38831	3.83344	5.04899	2.77325	0.559616	0.139249	0.152667	0.43255	1.78822	7.08862	15.3969	5.57995	2.56723	0.565141	0.0572586	0.548941	0.729663	1.07728	1.18828	0.180135	0.15358	2.15469	0.512248	9.97973	0.785138	9.24022	0.552662	5.03257	0.33102	2.97377	2.34284	1.48082	0.84156	4.19503	2.37062
LH39	0.1611	65.6201	0.710226	2.52346	3.87506	3.96896	3.15954	1.13409	0.268768	2.19475	1.57582	0.191764	0.505729	0.749681	1.27651	3.20363	4.13894	2.52645	0.865714	0.149907	0.139256	0.474941	2.27996	7.63458	12.3134	10.1444	3.11541	0.562878	0.038088	0.417077	0.948181	1.12385	1.31759	0.156042	0.0994514	1.53006	0.232169	7.51989	0.533126	7.69333	0.325058	3.07295	0.164621	1.24606	0.963382	0.84	0.649536	8.23485	4.65228
LH59	0.0919	65.693	0.586712	3.82043	3.76657	4.51528	4.6969	1.19185	0.235463	2.99947	1.70951	0.250641	0.872711	1.0071	1.94764	3.81129	3.69476	2.83274	1.62754	0.225275	0.137559	0.460939	1.71298	8.54965	14.2839	17.5156	5.73015	0.57238	0.0544296	0.493551	1.3496	1.02171	1.39809	0.186132	0.132602	1.67107	0.345428	8.92046	0.785426	9.27779	0.507144	4.72515	0.279168	2.53287	1.83655	1.45618	1.05299	15.4367	7.07454
LH60	0.125	69.8329	0.528753	2.77658	3.23146	2.7013	2.54395	1.45447	0.610874	2.86393	1.81476	0.24609	0.843965	0.708288	2.01104	4.40817	5.07727	2.53955	1.08672	0.202104	0.146311	0.515252	2.36444	8.21832	11.4817	11.7254	4.9578	0.766256	0.0707021	0.452778	0.724893	1.00068	1.14472	0.186102	0.150852	2.10833	0.442276	8.4057	0.657028	8.05003	0.397113	2.90293	0.182112	1.27796	1.03745	0.939292	0.648699	21.3483	4.43637
LH61	0.1489	63.7308	0.698065	4.2061	3.6246	3.20718	3.55726	2.0349	0.407899	3.04844	1.77517	0.243754	0.828658	0.975639	2.29251	3.47485	3.89972	2.34526	1.22953	0.166693	0.131222	0.427831	1.57594	7.69638	12.7783	14.3591	4.17694	0.358813	0.047247	0.439372	0.858391	0.87291	1.02384	0.180397	0.249389	2.01997	0.574431	8.30923	0.654886	8.23244	0.431103	4.11777	0.257126	0.902017	1.86524	1.39982	0.920549	5.98131	2.24432
LH93	0.1074	70.9775	0.653409	2.80233	3.88443	4.86552	3.91166	1.27204	0.242287	2.24568	1.64984	0.22466	0.823326	0.764289	1.2162	2.98337	4.8103	2.72281	1.08737	0.138181	0.135172	0.428298	1.86377	9.47291	12.962	11.0115	4.00341	0.728798	0.0594168	0.567017	1.54777	1.89963	1.73573	0.203136	0.113791	2.20273	0.363393	9.45889	0.657752	8.48572	0.430597	3.83807	0.253594	2.19548	1.74839	1.41478	0.854688	33.6643	18.168
LP5	0.1268	64.7323	0.367282	1.92804	2.97363	4.60664	4.06135	0.917931	0.231643	2.55665	1.65361	0.379382	0.749699	0.852803	2.26596	2.82172	4.26802	3.28812	0.822153	0.13963	0.148199	0.446027	1.44984	7.19693	13.001	10.7775	3.4541	0.487883	0.0622392	0.434408	0.729874	1.01548	1.17264	0.181863	0.153203	2.65235	0.480228	9.96523	0.717981	8.39056	0.43232	3.64991	0.230556	2.02273	1.82379	1.37362	0.773256	4.79922	2.36536
M14	0.1556	70.7462	0.570086	2.16746	4.84198	6.32372	3.69602	0.760011	0.226645	2.52271	1.69638	0.265375	0.800972	0.617082	1.24281	2.80258	4.24777	2.38424	0.732985	0.139961	0.132394	0.385913	1.98043	9.0405	11.9227	11.4182	4.62091	0.473833	0.060028	0.473207	0.745303	1.24691	0.933242	0.181205	0.0923898	2.2123	0.370289	10.5635	0.679117	8.5149	0.388909	3.35876	0.208145	1.85498	1.62548	1.33112	0.781191	5.27287	2.71321
M37W	0.1498	73.9891	0.409894	2.50997	4.0238	5.10643	2.92247	0.780542	0.198571	2.11532	1.58819	0.255158	0.84215	0.942238	2.06015	3.32257	4.72311	2.29236	0.739236	0.129582	0.145202	0.482041	1.80822	9.79126	12.5593	10.1984	3.32043	0.411675	0.0859727	0.490417	0.748919	1.22164	0.979329	0.167572	0.123976	1.76844	0.423329	10.1639	0.730256	9.17756	0.48079	4.48978	0.296122	3.04205	2.20484	1.60679	0.976284	2.70818	1.40679
MBNA	0.1335	64.7819	0.742301	5.20007	5.663	5.15927	5.09941	1.73499	0.287432	2.53285	1.64465	0.22282	0.547172	0.732819	2.08103	4.23448	5.52082	3.6644	1.42208	0.156916	0.127572	0.453369	1.81226	7.99983	13.1943	11.6497	3.39337	0.496569	0.0466032	0.627613	1.4361	1.19806	1.4794	0.217744	0.127238	3.081	0.707942	11.0302	0.717841	8.4968	0.418221	3.57261	0.21307	1.80914	1.76841	1.25336	0.842831	26.276	12.6216
MBPM	0.1228	70.0617	0.655042	3.4042	5.88865	5.51497	4.08903	1.27662	0.244401	2.36431	1.66726	0.240881	0.728033	0.80903	1.65809	3.08847	4.41343	2.927	0.993592	0.128014	0.136193	0.484421	1.96764	6.79659	9.94294	8.67189	2.6346	0.40263	0.051036	0.560836	1.34088	1.16085	1.17649	0.209029	0.129804	3.26125	0.386805	11.8194	0.6966	9.5974	0.43439	3.90275	0.24143	2.214	1.72941	1.29072	0.705253	9.24074	3.94633
MEF156_55_2	0.1026	61.9079	0.753455	3.43572	6.76839	12.5189	10.014	2.12531	0.325915	2.26481	1.6461	0.240437	0.776841	0.787088	1.2842	2.86174	5.69563	3.61195	0.765026	0.112435	0.133322	0.387117	1.42126	6.32294	11.4012	7.62103	3.07949	0.417033	0.0600665	0.365395	0.561734	1.35152	1.17436	0.173476	0.201515	2.05631	0.516817	10.1767	0.704485	8.84802	0.474952	4.23614	0.268734	2.67186	2.35593	1.73289	0.88052	8.51698	3.93973
MO23W	0.1582	75.6256	0.332264	1.26387	0.81935	0.701562	1.42195	0.564352	0.224579	2.35619	1.62308	0.264202	0.666195	0.704711	1.54682	4.31303	6.46071	4.01148	1.4516	0.212038	0.136326	0.509354	2.21057	10.8814	17.0412	12.7551	4.92772	0.889438	0.0948937	0.346543	0.511997	0.798052	0.896503	0.127539	0.0643214	0.823797	0.247029	5.27199	0.529043	6.59268	0.350142	2.67108	0.164208	1.0077	0.804417	0.798683	0.580548	5.00811	2.14756
MO24W	0.1255	69.8501	0.332284	1.67803	2.78026	2.83698	3.12949	0.945267	0.214068	2.36309	1.62889	0.23427	0.953808	0.757484	1.52248	3.51124	4.50117	2.7316	0.965081	0.149763	0.132695	0.435369	1.75601	7.09708	10.9255	9.86488	3.43658	0.543858	0.0898264	0.384734	0.79707	1.18993	1.18758	0.143111	0.101266	1.31747	0.340097	8.38721	0.639306	8.26066	0.401784	3.50286	0.230959	1.98122	1.57933	1.24996	0.806753	7.50175	3.74535
MO28W	0.1117	71.9204	0.330033	1.45772	2.18579	3.16364	3.34439	1.21039	0.196669	2.65563	1.75056	0.32038	0.804554	0.588214	1.53154	1.67911	3.58403	2.58175	0.798218	0.108984	0.144642	0.538904	1.67391	6.8894	13.413	9.27097	2.44065	0.296047	0.0936711	0.405124	0.483885	0.939095	0.941702	0.206602	0.10701	2.48051	0.334339	9.58418	0.607097	8.44812	0.390893	3.44976	0.225711	1.6297	1.39357	1.21048	0.724838	3.35138	1.69814
MO3	0.1338	74.6124	0.22614	0.665284	0.687769	0.758748	4.02538	0.769771	0.176542	2.45985	1.63806	0.310885	0.655662	0.645094	1.04085	1.9708	3.5442	2.41773	0.964067	0.126633	0.125869	0.366977	1.31261	7.53485	11.1164	8.30423	5.72187	0.465108	0.0599412	0.332421	0.371291	0.679208	1.35863	0.16171	0.155325	1.85335	0.415602	7.04757	0.523399	6.07759	0.29427	2.16338	0.149985	1.09878	0.990637	0.985557	0.629428	18.265	8.40772
MO30W	0.1684	72.5943	0.473261	1.82216	2.24269	3.72296	4.19574	1.43427	0.20938	2.38168	1.68871	0.238212	0.747924	0.771381	1.64458	3.18442	5.39352	3.36852	1.20565	0.155758	0.130636	0.404234	1.57398	10.0735	17.0082	11.5847	2.92752	0.296978	0.108451	0.434056	0.487276	1.1023	0.895217	0.184517	0.117966	1.15431	0.407579	6.38645	0.61466	6.72869	0.381777	3.04877	0.186644	1.53449	1.22669	1.06732	0.682257	2.9875	1.08643
MO39	0.1458	70.5883	0.428981	2.15356	2.17464	1.96298	2.16753	0.865026	0.242118	2.20154	1.58323	0.262764	0.802796	0.704668	1.62745	3.60204	4.27695	2.2586	0.733478	0.125633	0.131218	0.46889	2.3259	8.4815	12.0958	11.7572	3.20458	0.460928	0.045127	0.397627	0.706863	0.844172	0.932356	0.143679	0.0949526	1.53899	0.278637	6.93327	0.513368	6.64508	0.327215	2.75803	0.161571	1.21403	0.97793	0.822371	0.569953	4.849	1.82048
MO44	0.167	65.9842	0.56864	1.65091	2.60755	3.36737	3.72543	1.76493	0.983322	2.12729	1.63481	0.190705	0.642217	0.606705	0.712796	1.69241	3.12697	2.05973	0.928082	0.163984	0.118983	0.32054	1.18081	5.38499	9.02701	9.98288	3.74998	1.05575	0.0510746	0.334985	0.727377	1.13188	1.36228	0.180397	0.144997	1.92698	0.356768	7.08484	0.500965	5.73304	0.269054	1.99399	0.142622	0.941617	0.851712	0.805299	0.516827	21.7392	10.733
MO45	0.1493	69.7457	0.286593	1.00971	2.20322	2.93381	4.30755	0.671376	0.192056	2.32907	1.73682	0.259055	0.586604	0.623449	0.877499	2.54035	4.75978	3.24916	0.726054	0.126687	0.126232	0.397673	1.74844	9.08745	13.3488	9.04912	5.73475	0.337776	0.100497	0.329493	0.791475	1.56601	1.18591	0.138846	0.104726	1.43054	0.31237	8.03069	0.592983	7.47488	0.36006	2.99715	0.195162	1.72376	1.56013	1.21417	0.684526	19.1901	10.0565
MO47	0.1461	64.0421	0.399439	1.82487	2.70877	4.44486	5.39258	1.99245	0.241351	2.45232	1.69738	0.261721	0.67009	0.614353	0.872033	2.11596	3.3285	2.2259	0.744969	0.119347	0.133482	0.420662	1.66685	7.1586	12.5669	9.95196	5.73293	0.640742	0.0670252	0.347699	0.586055	0.865082	1.14034	0.178551	0.23538	1.63074	0.689391	7.26653	0.593382	7.36754	0.311286	2.532	0.147175	1.06639	0.973262	0.939743	0.64846	16.8876	8.48959
MO5	0.1181	72.113	0.342634	1.44208	1.24861	1.65257	2.53398	1.1463	0.248125	2.35569	1.63788	0.255551	0.497142	0.575038	1.13932	2.18671	3.71474	2.12558	1.01889	0.143022	0.121949	0.384604	1.7459	8.13886	11.9972	8.38498	2.42909	0.37062	0.037756	0.38304	0.587234	1.00541	1.15295	0.177117	0.137106	2.5122	0.385984	11.3702	0.635148	8.96239	0.341587	2.84749	0.18269	1.34922	1.262	1.2011	0.800032	8.06196	4.02129
MO7	0.1373	69.8004	0.288116	0.881961	1.27472	1.67089	2.44805	0.697731	0.321433	2.38798	1.64122	0.241874	0.743204	0.715869	1.30372	2.41118	3.54003	2.57794	1.23605	0.209307	0.130797	0.387282	1.36383	7.87994	12.8665	11.1811	5.3317	0.607318	0.0619726	0.340775	0.482228	0.778122	1.16858	0.139745	0.0935492	1.59129	0.409402	10.7157	0.761941	9.41737	0.46178	3.43081	0.203213	1.4978	1.25538	1.12872	0.813251	19.6364	5.64281
MS106	0.1087	66.0121	0.481986	1.89445	3.75788	4.86844	3.46032	1.01108	0.489213	2.73163	1.73388	0.268719	0.799315	0.775619	1.20495	3.05701	5.66068	3.12148	1.06453	0.22826	0.13599	0.441169	2.07648	8.57039	12.2941	11.6071	6.34549	0.836871	0.0667196	0.448026	0.985093	1.42731	1.00909	0.210408	0.13008	2.57531	0.413618	11.2809	0.71957	8.56583	0.408267	3.56977	0.222133	2.15365	1.83499	1.49008	0.866964	7.04343	2.65719
MS116	0.1334	62.5969	0.328306	1.02647	1.10375	1.85941	2.83724	1.081	0.321568	2.64602	1.67861	0.216317	0.535915	0.538431	0.976342	1.8232	3.78733	2.17144	0.935031	0.189281	0.125096	0.384792	1.39739	6.45638	11.3775	10.3807	3.36178	0.944474	0.0792978	0.362716	0.436032	0.704716	1.00388	0.207692	0.171308	3.02218	0.495695	9.07345	0.572572	7.15324	0.319807	2.61661	0.164494	1.30487	1.19216	1.00168	0.609925	11.8135	3.62852
MS12	0.1692	63.8949	0.266655	1.08074	1.56136	1.98039	2.87803	1.12463	0.365778	2.41042	1.67953	0.251673	0.701869	0.564448	1.15089	2.41926	4.29253	2.41954	1.03632	0.177692	0.136451	0.444151	1.87156	7.98651	11.144	11.6633	5.01469	1.12083	0.0629493	0.389024	0.421386	0.705289	1.48875	0.18823	0.153214	1.99368	0.342101	7.13668	0.567109	6.59562	0.317874	2.6087	0.151703	1.23904	0.978878	0.88383	0.564143	25.0154	11.1713
MS132	0.1376	72.0414	0.312801	1.21867	1.54555	2.28699	3.33117	1.35996	0.317988	2.69613	1.67096	0.240166	0.611525	0.575275	0.819522	1.52311	2.77752	1.91736	1.04063	0.148738	0.120781	0.357029	1.66253	5.24762	6.11011	6.72742	4.46617	0.470901	0.0654652	0.367622	0.431268	0.682256	0.810998	0.169167	0.113952	2.25555	0.327399	8.94499	0.595845	8.60421	0.34979	2.83857	0.179606	1.30475	1.08879	1.02309	0.7525	8.77552	3.24025
MS142	0.1624	63.9066	0.9385	4.65048	4.82812	6.06741	6.19272	2.48185	0.324661	2.49354	1.70869	0.244822	0.957716	1.06863	2.37314	4.73765	4.37376	2.86531	1.37902	0.207464	0.137622	0.480323	2.15546	8.06342	12.585	13.0712	3.33457	0.471022	0.0628026	0.593299	1.65862	1.25557	1.28928	0.267365	0.190687	3.35224	0.504185	13.2544	0.822211	10.5947	0.473512	4.2519	0.218514	2.19374	1.67623	1.33525	0.859233	10.295	4.98426
MS153	0.1246	61.9565	0.403193	1.55779	2.10033	3.10033	3.37375	0.959614	0.158964	2.68742	1.63809	0.220372	0.590438	0.529054	1.22109	1.92307	3.22706	2.23113	0.721714	0.100192	0.133033	0.381868	2.05391	7.54798	9.33513	7.65392	3.22946	0.248947	0.077798	0.358153	0.424007	0.796602	1.15432	0.182354	0.135389	2.38816	0.360756	10.9412	0.612382	8.5738	0.330253	2.73173	0.213622	1.34664	1.30905	1.1102	0.737788	11.9028	5.7388
MS211	0.1761	64.9792	0.402364	1.88944	1.9623	1.98185	2.7511	0.986457	0.29956	2.33818	1.55019	0.254928	0.623656	0.580829	1.07815	2.4981	3.70776	3.11536	1.03894	0.144949	0.12962	0.418519	1.68654	8.1588	12.5583	11.8811	3.71425	0.461795	0.0423128	0.437291	0.678488	0.895961	1.07748	0.162436	0.119722	1.64613	0.364647	7.90143	0.664825	6.89223	0.360581	2.45005	0.164275	0.993143	0.852552	0.785562	0.663194	7.764	4.40961
MS221	0.1211	67.1492	0.474658	1.67882	2.98592	3.70593	3.12461	1.27543	0.272531	2.78588	1.73782	0.269641	0.682008	0.639015	0.968279	3.39178	4.706	2.83365	1.13331	0.132086	0.127102	0.425264	1.97855	8.17525	11.8296	11.073	5.00605	0.57836	0.0689086	0.402046	0.618582	1.17871	1.19489	0.154485	0.102758	1.30887	0.307914	6.74127	0.547088	6.05378	0.28418	2.3446	0.165916	1.29334	1.15253	1.04249	0.741731	12.7256	5.83073
MS222	0.1099	69.3666	0.621159	2.59228	4.19144	4.95597	4.07548	1.26046	0.227192	3.02681	1.76367	0.280048	0.710091	0.740071	1.49182	3.93373	6.25316	3.12807	1.22633	0.156756	0.114503	0.411214	2.088	9.25712	13.0696	10.8484	3.0781	0.567073	0.0771825	0.484989	1.15964	1.26966	1.35351	0.155233	0.136111	1.64907	0.438561	9.2108	0.686895	8.0302	0.4221	3.40633	0.205773	1.86404	1.51085	1.07983	0.726303	15.2456	6.97273
MS223	0.1616	66.9638	0.333999	1.7232	1.87382	2.79096	3.35798	0.991311	0.243883	2.49632	1.62258	0.210225	0.541763	0.567731	1.13296	2.45758	3.81909	2.43851	0.785437	0.124002	0.131231	0.388489	1.71979	7.57141	13.0547	10.6475	3.09992	0.597728	0.0779839	0.358726	0.603805	1.03438	1.2023	0.187799	0.131104	2.31315	0.355154	7.83146	0.592063	6.79321	0.321858	2.39152	0.155471	1.13726	1.05702	0.901783	0.577416	5.82289	3.05938
MS225	0.1589	65.2741	0.371913	1.24553	1.76389	1.96542	2.77661	0.645689	0.234161	2.72703	1.65266	0.32611	0.996223	0.593208	1.61277	3.72138	6.15562	2.41284	1.22754	0.170079	0.138793	0.49577	2.01545	8.34826	13.949	11.3395	4.4682	0.436258	0.110201	0.533167	0.726242	1.07803	1.10362	0.204925	0.112491	2.15434	0.343575	9.43387	0.629923	8.51963	0.378619	3.21172	0.199965	1.62743	1.36473	1.14744	0.726269	13.0222	4.51457
MS226	0.1104	69.3475	0.348009	1.20921	1.5466	2.55446	3.55901	0.878858	0.194521	2.46774	1.70319	0.247987	0.880461	0.7599	1.0108	1.64204	4.87651	2.36286	0.927499	0.133277	0.124341	0.369699	1.87259	7.39004	9.32123	7.46084	3.24544	0.663217	0.0744417	0.35302	0.420978	0.670614	1.38719	0.145819	0.0897522	1.22897	0.299982	6.24748	0.524063	7.39209	0.342794	3.24867	0.186433	1.41875	1.09931	0.996182	0.720146	23.663	11.1662
MS24A	0.248	62.575	0.381037	1.63591	2.1953	2.75956	3.79011	1.41057	0.349317	2.68693	1.67785	0.211763	0.512546	0.592709	1.35176	3.51709	6.02337	3.71553	1.5288	0.241197	0.127218	0.447146	1.75663	8.05878	16.1382	15.547	6.03079	0.823759	0.0860066	0.39721	0.672974	1.00399	1.50506	0.140005	0.0996678	1.32201	0.32834	7.24138	0.613429	7.79963	0.37836	3.01768	0.19208	1.22502	1.07448	0.95679	0.764016	19.4228	9.50524
MS67	0.1216	65.7011	0.803056	5.42926	4.49604	5.44266	7.36585	2.93862	0.31873	2.4442	1.61251	0.222127	0.601197	0.690336	1.25016	2.63317	3.27661	2.56602	0.977319	0.142153	0.12655	0.450858	1.57394	6.53536	12.5197	12.2788	2.4616	0.344786	0.064422	0.372339	0.692602	0.836981	1.31264	0.183063	0.222118	2.70338	0.506515	9.86358	0.697331	8.8929	0.415727	2.97786	0.194264	1.1558	0.978455	0.987371	0.72818	15.567	7.39619
MS72	0.1563	64.7613	0.272956	0.968436	1.53885	2.67308	3.24233	0.972537	0.191402	2.41035	1.66266	0.196564	0.434763	0.551417	0.787627	1.2125	3.598	2.48328	0.627678	0.116691	0.122462	0.335777	1.07022	4.80659	8.84397	6.75053	2.37936	0.29697	0.0578613	0.328313	0.363004	0.708861	1.32665	0.155915	0.0949743	1.59653	0.271911	7.50565	0.55781	7.33872	0.32713	2.72998	0.177335	1.32352	1.16135	1.0173	0.615782	15.3331	7.55161
MT42	0.1638	60.9094	0.516604	1.15548	1.43986	2.10582	2.89483	1.02484	0.235485	2.26289	1.62497	0.218146	0.43153	0.666341	1.29794	1.85212	4.3455	2.54192	0.868288	0.131552	0.153151	0.4632	1.63311	6.79672	11.2163	9.17981	2.79808	0.449009	0.0376885	0.348974	0.416936	0.616425	1.13422	0.228815	0.124064	3.0864	0.322381	11.5478	0.599499	6.94424	0.316128	2.1846	0.136671	0.979018	0.91632	0.857803	0.621943	10.3899	3.85947
N193	0.1847	62.8223	0.501758	1.67991	1.80184	2.34829	3.05533	1.23934	0.37987	2.61379	1.66444	0.21387	0.499014	0.656295	1.0416	2.3947	4.34263	3.31243	1.95292	0.349899	0.12665	0.388452	1.67826	9.05016	17.3424	18.251	6.5863	1.47008	0.121168	0.354226	0.664779	1.14956	1.91222	0.179163	0.206792	2.08268	0.558632	8.82447	0.69751	8.27734	0.384	3.07598	0.204906	1.34475	1.13793	1.15113	0.888709	24.3048	11.5657
N199	0.1403	69.1896	0.590826	2.07903	2.22571	2.84407	5.02626	1.22967	0.189101	2.39043	1.6585	0.275508	0.842963	0.649046	1.08246	2.49921	4.02047	2.29207	1.11628	0.184656	0.140254	0.317043	1.2827	6.3574	8.75501	9.37727	8.06564	0.715097	0.0961366	0.421811	0.776694	1.0805	1.25424	0.171988	0.153756	2.13863	0.489125	10.0822	0.738082	8.35995	0.407784	3.44715	0.189819	1.76856	1.55622	1.24766	0.755315	13.1225	6.46843
N209	0.1005	70.9632	0.408368	2.55725	3.02824	3.25156	2.99265	0.754424	0.199251	3.40676	1.73958	0.40386	1.24313	0.911861	2.36497	3.81498	4.66465	2.89073	0.706583	0.108396	0.142903	0.604347	2.07745	8.25592	10.784	7.85063	2.69938	0.416477	0.0705964	0.595586	1.18026	1.40346	1.18213	0.167535	0.206607	2.41578	0.619355	9.77184	0.703108	9.00345	0.423691	3.84896	0.26735	2.1235	1.65038	1.30901	0.801847	6.30263	3.08299
N215	0.1009	71.0404	0.614556	2.37519	3.21713	5.42445	5.63419	1.56104	0.307536	2.25884	1.52162	0.239282	0.649902	0.68266	1.10345	2.28673	4.55945	3.68871	1.30235	0.191146	0.131772	0.442091	1.97763	8.18538	12.5309	10.0808	3.41211	0.57875	0.0418997	0.418199	0.849785	1.80359	1.57559	0.1707	0.126808	2.25692	0.416418	9.64689	0.679406	8.27799	0.395235	3.08059	0.182106	1.49512	1.39625	1.31629	0.997721	21.2006	10.8688
N216	0.1116	72.0548	0.431741	1.20366	1.78178	2.5003	3.50654	1.64516	0.396999	2.44544	1.5972	0.236507	0.845784	0.69843	1.00028	2.38789	4.2262	3.07855	1.4021	0.195048	0.142075	0.453986	1.50422	7.88373	11.7432	10.992	4.1311	0.748098	0.0461174	0.376499	0.567543	1.0676	1.20502	0.195435	0.153782	2.60593	0.448372	10.4187	0.616236	8.57821	0.382893	3.36732	0.241564	1.65141	1.41734	1.33279	0.954825	31.5935	15.3398
N217	0.0922	72.0924	0.8017	3.36761	3.27249	5.62035	6.1239	0.725601	0.332849	2.39983	1.64908	0.262109	0.702893	0.702159	1.14626	2.0025	3.76956	2.4593	0.5185	0.107268	0.13007	0.423836	2.12387	8.41592	11.401	11.0696	5.06514	0.424083	0.059933	0.475822	0.985127	1.48833	1.08027	0.21364	0.204205	3.0286	0.640367	11.1034	0.756089	8.66018	0.424658	3.18412	0.226669	1.64591	1.39311	1.17056	0.734046	8.73018	4.08504
N218	0.0845	71.5969	0.555678	2.67258	3.15808	4.68376	4.61128	0.739302	0.202445	2.54458	1.6631	0.267292	1.00426	0.913385	1.6459	2.57729	4.59132	3.15865	0.561208	0.0949958	0.135027	0.401526	1.50133	9.62842	15.8953	3.95729	1.94485	0.342105	0.0467265	0.393605	0.79507	1.39689	1.28932	0.189013	0.104346	1.77467	0.329219	7.9865	0.651874	7.77404	0.400831	3.10095	0.211857	1.63857	1.54184	1.29546	0.833106	5.38298	2.99673
N501	0.1	65.8429	0.44257	2.04219	4.31856	7.35347	6.31991	0.96927	0.476112	2.83803	1.71702	0.215456	0.497225	0.541344	1.06292	2.50244	4.70813	3.63756	0.635553	0.147295	0.13094	0.347299	1.3804	10.4898	27.8566	8.38417	3.7664	1.06255	0.0480933	0.413489	1.15231	1.86873	1.94213	0.139295	0.107382	1.84459	0.308158	8.38813	0.593751	7.38909	0.357448	2.86409	0.195912	1.6376	1.58922	1.33885	0.819081	19.7702	10.9377
N527	0.1502	67.571	0.361295	1.43404	2.65922	4.63874	5.81745	1.05506	0.245215	2.55204	1.57357	0.292988	0.939655	0.859742	1.50208	2.95082	5.50789	3.32184	1.03537	0.169514	0.129428	0.368153	1.5828	7.90898	11.0956	9.46309	5.87107	0.533828	0.117987	0.369389	0.659026	1.19953	1.36506	0.132717	0.108131	1.6412	0.413689	8.9536	0.672305	7.29265	0.377777	2.98616	0.197502	1.7928	1.60251	1.28631	0.783074	7.66587	3.75684
N534	0.1307	69.8501	0.367142	1.3714	1.98644	3.18036	3.52124	1.54224	0.223389	2.56487	1.63248	0.213297	0.575124	0.634697	1.11776	2.46778	5.62296	3.16052	1.05174	0.124903	0.120836	0.367856	1.71982	10.823	15.3384	11.7347	4.17559	0.597949	0.0852616	0.381592	0.744452	1.48117	1.29261	0.186887	0.117794	2.48899	0.337858	10.0977	0.631598	8.65848	0.362412	2.97925	0.20258	1.46779	1.4921	1.46873	1.05726	6.14887	2.84043
N538	0.1211	71.0357	0.489792	2.32426	4.06034	6.25305	5.31841	2.32752	0.296838	2.39711	1.74297	0.253714	0.581299	0.76677	1.00502	1.91851	3.27118	2.64096	1.33074	0.169472	0.116331	0.357998	2.06707	10.7733	12.9551	13.8831	4.03988	0.556617	0.0569921	0.347161	0.752103	1.22106	1.57668	0.143399	0.103629	1.96907	0.383936	7.63705	0.590864	6.47872	0.323889	2.45679	0.173864	1.2843	1.15338	0.978519	0.57692	12.9641	6.08216
N542	0.1098	67.3371	0.480441	1.80606	2.69672	4.23674	4.75737	1.14347	0.24622	2.54814	1.66588	0.261667	0.787897	0.65204	1.2883	2.20234	4.92389	3.31747	0.947195	0.125368	0.131372	0.368486	2.03697	9.25676	12.7218	8.12364	2.58726	0.494551	0.0448405	0.374937	0.59406	1.21949	1.43415	0.205659	0.140849	2.45999	0.41518	9.88698	0.654194	7.51741	0.351331	2.8308	0.168435	1.52778	1.54591	1.44702	0.93237	12.303	6.79341
N545	0.0925	67.6107	0.577706	2.68276	4.13998	6.0467	5.80043	2.47327	0.434886	2.29393	1.58278	0.196448	0.550005	0.68645	1.17742	2.38082	4.30748	3.0739	1.49005	0.149575	0.119671	0.317937	1.88375	9.58453	11.2285	12.0233	5.73597	0.56284	0.0585946	0.377663	0.707999	1.22787	1.2687	0.161426	0.125764	2.01179	0.393089	8.25687	0.56868	6.69406	0.31648	2.56386	0.163038	1.41373	1.18934	1.0273	0.757946	10.5853	5.56296
N6	0.1491	66.9097	0.648277	3.81375	2.28398	2.71799	3.29801	0.710197	0.255394	2.8539	1.66912	0.292904	0.697239	0.626224	2.02528	3.7298	4.71747	2.07614	0.635166	0.131579	0.130053	0.612156	3.1518	10.2519	14.7703	9.76577	4.57574	0.675669	0.0633371	0.586541	0.99517	1.14151	1.29814	0.225794	0.163718	3.28501	0.533291	12.5103	0.751358	10.3735	0.483527	3.91141	0.239672	1.76142	1.55741	1.30858	0.839083	21.172	9.95226
N7A	0.1535	70.6208	0.37948	1.70632	2.95915	3.82857	3.26684	0.691674	0.16575	2.48435	1.72416	0.230372	0.728567	0.686209	1.64101	3.20277	5.61292	2.59026	0.726723	0.0962325	0.129792	0.47641	2.10385	7.84511	11.5206	7.42931	1.95559	0.247462	0.0497046	0.474054	0.795625	1.16113	1.63025	0.156961	0.110357	1.7789	0.327049	9.16462	0.62921	8.52515	0.372484	3.40543	0.213938	1.79243	1.50343	1.16998	0.730303	13.1607	4.70965
NC13	0.1569	71.9682	0.296395	1.33693	1.7813	1.87485	2.03778	0.612299	0.191291	2.35524	1.61291	0.224827	0.744408	0.663076	1.18811	2.28762	3.14304	2.03077	0.620504	0.107097	0.126439	0.374995	1.41031	6.5708	8.34469	7.70124	2.72041	0.419119	0.0395147	0.388412	0.678053	0.888472	1.32093	0.166039	0.11688	1.70771	0.488207	8.9571	0.673739	8.06703	0.381791	3.26407	0.198079	1.67275	1.27532	1.11377	0.730679	16.6945	8.05036
NC232	0.1113	74.2446	0.255771	1.21624	2.06536	3.14743	4.77952	0.935254	0.266242	2.67566	1.61638	0.246291	0.787228	0.779246	1.37765	2.38063	2.74492	2.51629	0.841209	0.178315	0.102377	0.390633	1.15355	5.95367	11.7017	9.49632	5.95938	1.1004	0.137831	0.333931	0.48477	1.33519	1.19284	0.130046	0.084703	1.204	0.299406	8.40668	0.651379	10.3811	0.451701	4.65619	0.258937	2.64486	2.21993	1.72258	0.857593	12.5889	6.2492
NC250	0.1165	71.6557	0.706941	2.6286	3.89487	4.89906	4.12967	1.63818	0.562452	2.85926	1.7657	0.333953	0.845674	0.692261	1.18508	3.02326	5.08934	2.85175	1.17564	0.136871	0.14882	0.540797	2.77045	12.016	17.9694	12.9605	3.95822	0.483602	0.106464	0.493689	1.16652	1.51466	1.57268	0.199517	0.144807	2.53009	0.386279	12.2429	0.67868	9.68564	0.411702	3.9537	0.217458	2.03504	1.82906	1.45897	0.938672	15.3359	7.31387
NC264	0.1066	71.1445	0.949411	2.84703	2.86336	4.32673	5.09981	1.80958	0.337607	2.75345	1.70064	0.348931	0.964352	0.741626	1.73042	2.81425	4.9629	3.18762	1.23051	0.171725	0.156349	0.580904	2.56361	7.87707	14.4215	11.1316	2.71881	0.507805	0.0603118	0.44484	0.69816	1.31357	1.33345	0.198187	0.129051	2.18527	0.399686	11.2406	0.715198	10.7441	0.472779	4.45589	0.218805	1.74851	1.36419	1.12655	0.7106	15.2134	7.16905
NC318	0.1059	75.4551	0.345909	1.11905	1.46577	2.31858	2.54829	0.506776	0.187288	2.61157	1.70108	0.264248	1.03066	0.733313	1.22328	2.57435	5.76672	4.38572	1.22217	0.172629	0.138242	0.394761	2.06991	7.93278	15.1198	9.96676	2.98056	0.348167	0.0914297	0.482336	0.486923	1.09527	1.30237	0.157905	0.103844	1.61339	0.370654	9.13419	0.692091	8.66321	0.420287	3.29457	0.190215	1.53211	1.32377	1.25986	0.850412	6.93482	3.3833
NC342	0.1208	72.7441	0.286389	1.4544	2.09808	2.32572	2.53921	0.962868	0.265821	2.21627	1.57373	0.215387	0.783947	0.670636	1.52867	2.4318	2.99382	1.72891	0.881625	0.129711	0.129558	0.406583	1.50072	6.65986	10.0437	9.63508	3.78029	0.506801	0.0584272	0.443187	0.56981	0.695657	1.11076	0.205033	0.179625	2.56522	0.612589	10.7111	0.714631	9.27634	0.42457	3.55302	0.226763	1.82749	1.54732	1.1993	0.703021	8.55324	3.48792
NC344	0.1339	75.2071	0.412378	2.8022	4.21348	4.99742	5.09766	2.65429	0.493596	2.23098	1.59601	0.236321	0.751038	0.610186	1.1929	2.2639	4.06801	1.84307	1.11922	0.138089	0.139249	0.417872	1.25036	5.95595	10.116	11.0817	3.97204	0.695933	0.0558893	0.293077	0.65329	0.866357	1.15428	0.158789	0.119098	1.51992	0.406838	7.62508	0.566352	8.05086	0.34751	3.09481	0.188785	1.55279	1.27396	0.99116	0.711237	26.1123	11.9635
NC356	0.1276	73.5993	0.419321	2.34549	2.53137	2.84634	2.67856	0.859108	0.207408	2.12558	1.5625	0.228805	0.594627	0.541228	1.04826	2.2515	2.52589	1.79286	0.577299	0.0888244	0.127796	0.432683	1.70407	7.26715	9.05169	9.08248	2.7206	0.31603	0.0592488	0.413594	0.636506	0.86479	1.2325	0.129325	0.11417	0.948244	0.287494	5.47222	0.541366	6.3557	0.362003	2.82942	0.192305	1.38343	1.09465	0.892762	0.574705	29.1715	7.77849
NC358	0.1434	70.8886	0.719845	3.3136	3.39498	5.32977	4.84461	3.21973	0.218588	2.55515	1.65859	0.237194	0.812787	0.790281	1.61507	2.53845	3.82118	2.36741	2.6692	0.153327	0.138518	0.359448	1.56728	7.23675	11.997	11.7656	3.23701	0.340411	0.0557018	0.51972	0.864898	1.20463	1.20251	0.130774	0.0859571	1.19112	0.289232	7.35587	0.587729	7.91261	0.40081	3.57945	0.209068	1.94011	1.72801	1.4912	1.0963	3.92955	1.8426
NC412	0.121	68.83	0.339546	2.31293	4.24854	4.64833	4.92281	2.58493	0.416327	2.48611	1.64917	0.222562	0.663273	0.823074	1.37939	3.18595	2.9861	2.75	1.07748	0.131462	0.125033	0.396976	1.65339	6.34002	9.88936	8.52888	2.61703	0.31745	0.0539884	0.389846	0.898861	0.883389	1.04769	0.153227	0.112429	2.50985	0.373966	10.2457	0.614489	8.00025	0.332631	2.7568	0.163747	1.31158	1.17616	0.973769	0.622695	8.13468	3.74988
NC472	0.0963	72.2279	0.42846	2.10104	3.9254	6.84272	5.50267	1.70058	0.309021	2.88636	1.88432	0.312081	0.847001	0.927714	2.13521	2.61352	4.2828	2.56867	1.03476	0.133767	0.129399	0.50793	1.82253	8.79535	15.5036	11.7853	3.04218	0.421316	0.0457839	0.377462	0.762345	1.22496	1.10605	0.261717	0.189409	2.96533	0.525419	10.9456	0.762914	7.95977	0.430446	3.16864	0.198704	1.82944	1.68578	1.48308	0.896643	3.56613	1.8549
ND167	0.1482	59.4549	0.485501	2.05237	2.77826	3.6081	3.53554	1.07935	0.204447	2.62916	1.69755	0.231289	0.611396	0.689986	0.986138	2.13279	3.78458	2.2785	0.7745	0.10153	0.121533	0.417481	1.54081	7.24089	13.2876	9.8347	2.5176	0.268917	0.0619746	0.34948	0.561827	0.924629	1.16324	0.13888	0.0912574	1.2763	0.254677	6.79294	0.541318	7.70087	0.366445	3.44633	0.18757	1.52541	1.09309	0.934765	0.588562	8.44493	3.63323
ND246	0.1039	59.0902	0.358516	1.00695	1.10661	1.6831	2.53471	0.607847	0.157793	2.76847	1.80139	0.230908	0.564237	0.537687	0.813118	1.88454	3.66403	2.35657	0.749425	0.0870552	0.124203	0.347861	1.18575	6.14832	10.9065	11.0653	3.67531	0.333414	0.0621876	0.344136	0.489499	0.775045	1.05219	0.205521	0.117552	2.43601	0.312953	8.94184	0.57267	7.43398	0.326612	2.57396	0.168189	1.23252	1.08412	0.965293	0.632388	7.1011	3.05795
ND247	0.1424	62.7281	0.367082	0.820608	1.01541	1.13338	1.56156	0.575161	0.178997	2.80092	1.78448	0.26611	0.880172	0.832421	1.12489	1.95306	3.58576	2.77681	0.886711	0.131308	0.137771	0.417431	1.50629	7.83471	14.503	9.83677	3.14441	0.403564	0.0540406	0.344559	0.498512	0.849732	0.922653	0.143813	0.15262	1.85446	0.424101	9.04061	0.637863	7.53223	0.383072	2.78099	0.178442	1.1491	0.987645	0.948341	0.648167	4.1846	1.86634
ND251	0.1584	59.4477	0.469218	1.03718	1.61018	2.48456	2.03468	0.920775	0.210621	2.85186	1.70352	0.365214	1.04513	0.840117	1.15724	2.06457	2.84398	2.25795	0.938768	0.143035	0.140962	0.611409	1.68815	5.68296	9.0603	7.36921	1.96054	0.282803	0.0434829	0.386198	0.392889	0.71592	1.03381	0.292108	0.132469	3.53259	0.368755	10.7031	0.620837	8.54944	0.406227	3.60568	0.218567	1.73974	1.35142	1.07753	0.66525	6.80085	2.85772
ND260	0.1448	58.9964	0.327983	1.63916	2.67724	2.89821	3.64542	1.02467	0.239313	3.05126	1.82701	0.217015	0.655954	0.690897	1.46676	2.48807	3.69721	2.48097	1.01534	0.115178	0.132403	0.396751	1.27782	7.04476	13.0872	12.322	3.78271	0.3137	0.0586381	0.460282	0.610285	1.09702	0.940106	0.159588	0.120011	1.40822	0.361033	7.75509	0.673256	8.32433	0.437657	3.6274	0.254858	2.11236	1.78743	1.48697	0.902093	7.59447	3.88038
ND262	0.143	58.7636	0.239942	0.873173	0.969859	1.70973	2.51165	0.828548	0.227491	2.59246	1.8112	0.25726	0.656626	0.637403	1.35155	1.59487	3.16115	3.77158	0.573181	0.145882	0.146477	0.398502	1.25974	5.21233	11.1618	8.90714	3.15161	0.345348	0.0665479	0.393599	0.335207	0.651832	0.994718	0.178077	0.119604	1.89788	0.315702	9.04982	0.587803	8.61904	0.330319	3.0185	0.170935	1.43037	1.25895	1.14111	0.804088	4.21799	2.25551
ND265	0.1116	62.0564	0.474802	2.14822	3.50103	3.82293	3.32938	1.30494	0.333504	3.3758	1.80958	0.282985	0.938795	0.750508	1.2001	2.22109	3.64544	2.45346	1.24397	0.191688	0.138205	0.403796	1.35538	6.89708	11.0504	10.3544	4.04942	0.688201	0.0569415	0.441685	0.771637	1.15995	1.30958	0.168193	0.113387	1.58858	0.269625	7.60047	0.583236	7.76668	0.389802	3.51235	0.215086	2.16844	1.73973	1.36438	0.811643	10.5415	4.55456
NP87	0.237	69.723	0.874513	3.93276	9.57577	12.711	7.82377	1.22107	0.202253	2.16857	1.63951	0.333791	0.711314	0.800715	1.67954	4.55481	6.50147	4.27599	0.92522	0.126519	0.139909	0.578982	3.34273	12.3553	21.143	12.1698	2.99656	0.451637	0.0459988	0.506631	1.29561	2.22428	1.5974	0.230046	0.148888	2.59115	0.338711	9.91546	0.61309	8.01359	0.32379	2.69046	0.159175	1.27891	1.1443	0.97594	0.625764	7.17057	3.88223
NY6371	0.1502	69.0743	0.445652	1.78049	2.19709	3.80897	4.63255	1.60302	0.268982	2.91782	1.65567	0.28551	0.856179	0.7545	1.27909	2.76279	5.31078	3.35667	1.52827	0.203695	0.141366	0.440878	2.05582	10.4385	18.8892	16.5425	5.14257	0.665256	0.124478	0.486491	0.798708	1.01147	1.2468	0.209153	0.209883	1.96609	0.741507	10.3919	0.786789	9.84316	0.513113	4.31477	0.271832	2.17345	1.81867	1.54968	1.06232	14.8284	7.20854
OH33	0.1448	69.0996	0.286999	0.962123	1.38579	2.61698	2.51607	0.986862	0.278196	2.69821	1.66525	0.253164	0.643051	0.578653	0.966215	1.54825	2.80464	2.06692	0.941819	0.114357	0.116958	0.350059	1.20498	6.76123	13.1846	13.3489	4.95098	0.479003	0.0752098	0.301007	0.504808	0.780984	1.13646	0.160966	0.109169	2.1664	0.331627	9.4112	0.630248	7.80632	0.336069	2.89221	0.170042	1.53726	1.44412	1.22573	0.794195	10.0918	4.75203
OH40B	0.1401	66.3989	0.60004	2.06838	2.58112	3.38764	3.89953	0.94237	0.219329	2.33357	1.66727	0.247988	0.840234	0.584429	1.2094	2.48209	4.17323	2.10771	0.918739	0.129162	0.128274	0.441854	1.71537	6.0653	10.1483	8.21687	2.76003	0.382594	0.0554026	0.518322	0.597824	1.07664	1.54076	0.201644	0.118742	2.70895	0.334098	11.0108	0.643341	9.58138	0.422863	3.7371	0.260242	1.76251	1.41237	1.21588	0.79174	15.435	7.61562
OH43	0.1154	65.0025	0.642949	2.30047	2.74088	3.09783	3.26019	0.889816	0.245161	2.28212	1.63452	0.215411	0.579663	0.67308	1.21503	2.6214	5.70666	2.8465	0.99895	0.177201	0.135235	0.437989	1.97197	8.69035	17.1633	13.8526	4.22109	0.829704	0.0533937	0.431851	0.86695	1.14128	1.02298	0.156319	0.087081	1.73288	0.274166	9.72389	0.581071	9.05815	0.367437	3.68269	0.196698	1.49108	1.22875	1.05373	0.884788	27.9185	13.0278
OH7B	0.1538	73.8015	0.358094	1.80379	1.9514	2.06227	2.51132	1.0827	0.549253	2.45159	1.63466	0.253694	0.769236	0.812823	1.53554	3.05549	3.98003	2.8806	1.44112	0.26343	0.135295	0.435538	2.4863	8.10787	11.0884	11.4535	11.4687	0.831706	0.0780253	0.405934	0.835206	0.923817	1.24707	0.178425	0.141497	2.39272	0.494925	11.1843	0.779602	9.87782	0.435715	3.05525	0.176276	1.29574	1.09291	1.03277	0.772729	15.9694	8.65935
OS426	0.1622	66.965	0.431265	1.88441	2.19722	3.35768	3.5946	1.13139	0.442515	2.04952	1.50239	0.180533	0.360615	0.485849	0.98724	2.05204	3.42945	2.52192	0.916733	0.135093	0.120688	0.393004	1.76957	8.56621	13.1638	10.9719	4.92013	0.494431	0.0312772	0.425637	0.625616	0.974706	1.67873	0.142819	0.0907313	1.4888	0.233386	6.30539	0.482518	5.97992	0.258539	2.00992	0.132516	1.02801	0.978719	0.850144	0.60811	13.3574	7.34393
P39	0.0975	64.3935	0.495763	2.09009	5.23398	10.774	10.2137	1.81774	0.250079	2.54384	1.75109	0.245747	0.523083	0.650861	0.990408	1.91391	4.92649	2.84653	0.674561	0.164274	0.129351	0.46029	1.58465	7.48986	14.2431	9.9039	3.1853	0.642929	0.0655705	0.294572	0.535932	0.897847	1.57982	0.179261	0.0882171	1.89028	0.264677	7.41911	0.536912	6.84392	0.309168	2.66723	0.158939	1.4436	1.25929	1.03115	0.668429	12.9641	11.7987
PA392	0.108	65.3918	0.427577	1.4931	1.82807	2.00935	2.17286	0.900827	0.240536	2.89969	1.69265	0.318974	0.90794	0.843182	1.37815	3.44799	5.25103	2.68802	1.26979	0.189765	0.149973	0.375503	2.09276	10.6991	14.9968	13.5612	3.98298	0.561155	0.0538729	0.360282	0.653126	0.987906	1.42717	0.173476	0.0992376	1.81884	0.299026	8.29633	0.600896	8.72493	0.397919	3.85091	0.212805	1.81669	1.40733	1.18758	0.848726	17.9123	7.82203
PA468	0.1347	68.0892	0.534509	1.20042	0.904626	1.24725	2.17913	0.614625	0.246943	2.47896	1.62674	0.22737	0.570431	0.650782	0.945264	2.18302	4.19636	2.6755	1.00003	0.138371	0.125051	0.394239	1.96327	7.73027	11.2627	8.98925	3.05405	0.48441	0.0516535	0.385383	0.606803	0.880037	1.07507	0.184146	0.103633	1.97654	0.310804	8.46882	0.667327	7.29123	0.36995	2.75249	0.208115	1.23547	1.05503	1.04453	0.721898	17.8197	8.50503
PA778	0.1193	66.0276	0.456028	1.85378	1.77782	1.89689	1.84517	1.15272	0.305436	2.23529	1.605	0.26088	0.617982	0.597649	1.04027	2.03181	3.02699	1.99575	1.3014	0.170782	0.128764	0.390987	1.48496	5.80807	8.98405	10.6083	3.85664	0.700907	0.0609496	0.349203	0.558863	0.89871	1.12295	0.165766	0.121864	1.89472	0.375335	7.86064	0.625286	7.55844	0.381372	2.91074	0.186069	1.33006	1.13955	0.964626	0.593753	19.0301	8.94401
PA880	0.123	69.6986	0.44946	1.6949	2.30885	4.67224	5.7484	0.843056	0.22853	2.92388	1.66886	0.234509	0.395577	0.488729	0.80527	2.0879	5.45709	3.25139	0.878398	0.158734	0.135726	0.400723	1.43315	8.43122	15.5245	13.1786	3.76975	0.510491	0.0936057	0.373501	0.571539	1.38001	1.32168	0.186529	0.139232	1.60914	0.454429	8.30584	0.674432	7.30322	0.369842	2.59321	0.167095	1.33339	1.17033	1.03986	0.664875	7.7785	3.96822
PA891	0.1214	73.1714	0.609512	2.6258	3.53425	5.04121	5.63403	0.994799	0.265136	2.53659	1.618	0.263297	0.956578	0.870574	1.65065	3.30819	6.42714	3.48474	1.26707	0.157605	0.142968	0.431181	1.51671	6.36986	11.1749	7.53183	6.09332	0.360289	0.0750448	0.469119	0.965449	1.6037	1.12699	0.155225	0.0761887	1.53064	0.328771	8.7055	0.60871	7.58144	0.382274	3.65686	0.239072	2.21973	1.9904	1.62745	0.958794	10.0365	4.26812
PHG35	0.1115	70.358	0.414709	1.92616	2.14106	2.51998	3.41064	1.04164	0.311616	2.2286	1.6627	0.233728	0.653754	0.69537	1.40769	3.00095	4.97485	4.15195	1.45112	0.196347	0.121802	0.419729	2.29577	9.66781	14.2828	11.1817	4.54936	0.695152	0.08186	0.441239	0.857753	1.13138	1.13898	0.150141	0.104965	1.99982	0.373576	9.36895	0.656323	8.45405	0.367221	2.93206	0.181371	1.36125	1.27562	1.14936	0.717811	5.76476	3.90318
PHG50	0.129	69.5692	0.483231	2.53169	2.92421	3.29449	3.00076	0.950916	0.267285	2.39951	1.70389	0.209552	0.596194	0.678779	1.26467	3.55715	4.75453	2.69435	0.880011	0.116912	0.119623	0.408461	2.08197	8.10764	13.5465	9.59275	4.4105	0.385154	0.0639985	0.525212	1.40061	1.51697	1.20835	0.146821	0.104132	1.53065	0.358916	9.01157	0.767327	9.93574	0.505617	4.03569	0.236399	1.84472	1.46152	1.2001	0.821896	9.05512	4.5068
PHG72	0.1098	64.0289	0.667809	3.43737	2.49004	3.22852	3.69416	1.34309	0.315215	2.97437	1.71653	0.27488	0.721352	0.829694	1.57438	3.45713	5.04132	3.44494	1.1609	0.175242	0.138325	0.426111	2.54801	9.95701	16.0876	14.3102	4.69491	0.698883	0.0859041	0.462442	1.0042	0.921801	0.99167	0.185351	0.139041	2.24429	0.362874	9.75162	0.586306	7.89904	0.32763	2.82956	0.171318	1.34707	1.18714	0.94662	0.594045	7.71539	3.46881
PHJ40	0.113	60.52	0.354922	2.15681	3.19754	3.65153	4.06482	0.79042	0.214957	2.41557	1.64684	0.257473	0.787487	0.810441	1.3555	2.37961	3.39864	2.24174	0.772837	0.0974959	0.131658	0.430585	1.42169	5.71304	8.74722	7.56982	6.62673	0.378988	0.107749	0.3673	0.660177	0.905177	1.11046	0.17413	0.113916	1.96572	0.344131	9.64132	0.662101	8.9271	0.426972	4.07854	0.252031	2.29891	1.89993	1.43041	0.968595	15.6364	7.61421
PHK76	0.1397	64.0413	0.317163	1.33123	2.30856	2.6674	2.61684	0.925054	0.214852	2.40646	1.63772	0.177798	0.505041	0.460879	0.911547	1.8429	3.27464	1.96486	0.797215	0.0991445	0.113583	0.309172	1.09366	4.96236	8.59664	9.11128	3.16108	0.32306	0.0471221	0.346425	0.509454	0.858993	1.21466	0.144566	0.115216	1.45058	0.289895	7.2588	0.591031	8.12378	0.352182	3.49056	0.202198	1.65272	1.29271	1.06567	0.786355	16.7934	7.8151
PHN11	0.1293	64.3095	0.896961	4.37958	3.37198	3.1454	3.35595	1.17263	0.441085	2.44017	1.61205	0.212915	0.722545	0.818388	2.2911	4.65549	6.01146	2.92383	0.958411	0.140091	0.149392	0.52472	2.63563	9.08378	12.2447	9.84033	5.46662	0.65677	0.0809775	0.62127	1.18862	1.32361	1.18613	0.181119	0.144479	2.46609	0.469341	10.9525	0.683328	9.53821	0.392238	3.48159	0.198609	1.63101	1.35206	1.1356	0.696014	17.0361	8.37496
PHR36	0.1106	65.7498	0.850009	2.76227	1.98162	2.7545	3.79553	1.29422	0.245582	2.67077	1.69438	0.26292	0.712711	0.743729	1.23919	2.39477	4.69479	2.81965	1.06703	0.156282	0.129203	0.45631	2.11303	9.67294	15.4122	13.7399	6.38317	0.642169	0.125745	0.615516	0.811905	1.12136	1.26364	0.231471	0.190439	3.21103	0.446343	14.0644	0.729407	10.0039	0.438983	3.98022	0.232033	2.13895	1.64852	1.38729	0.926996	14.8903	5.78455
PHT55	0.1273	72.9759	0.661344	4.96147	7.68034	11.692	9.85279	1.39667	0.316709	2.61667	1.76105	0.281783	1.05476	0.75084	1.13574	2.92791	5.14123	2.78855	0.682442	0.146959	0.124426	0.313891	1.41878	8.90739	13.0712	11.7448	4.34973	0.723508	0.0603712	0.448946	1.61477	2.35416	1.58485	0.13642	0.0931342	1.60227	0.329668	7.85302	0.621059	7.89371	0.437648	4.47529	0.274522	3.00303	2.58337	1.58343	0.838954	12.6342	6.19202
PHT77	0.1388	65.3805	0.500106	3.71766	4.06674	3.86044	3.00237	0.871498	0.177169	2.33781	1.62184	0.216409	0.692133	0.747416	1.37875	3.59544	4.02116	1.76685	0.706993	0.124309	0.12648	0.432453	1.81974	7.58907	10.2993	8.69033	2.70036	0.389279	0.057496	0.527696	1.02797	1.03537	1.1889	0.175187	0.122801	1.8188	0.348429	8.80833	0.604754	8.18626	0.375555	3.21248	0.204221	1.61992	1.31656	1.04006	0.594857	12.9535	5.64433
PHV63	0.1286	70.2908	0.319894	1.05468	1.94191	3.00171	3.25739	1.11443	0.223942	2.33319	1.59185	0.325413	0.910678	0.572822	1.12702	2.21121	4.41154	2.78797	1.14075	0.134708	0.14171	0.443465	1.51867	7.60451	12.2206	11.0664	3.56971	0.491104	0.0798078	0.426164	0.697106	1.07921	1.51939	0.170831	0.127279	1.2938	0.360635	9.07697	0.774668	8.68881	0.465264	3.57984	0.23307	1.78829	1.7703	1.41055	0.995237	20.9837	10.5746
PHW17	0.1227	67.9154	0.618986	3.5215	3.38565	5.34154	5.4073	0.559833	0.273137	2.20242	1.61933	0.274091	1.13703	0.874978	1.87273	3.60239	4.57401	2.05779	0.492509	0.101501	0.140862	0.467585	2.14631	11.8216	19.2777	5.99806	6.1566	0.579982	0.0690404	0.475604	0.75121	0.913829	1.21122	0.206445	0.174971	2.49897	0.651285	9.74682	0.78077	9.02301	0.495959	4.13089	0.223972	1.91414	1.6037	1.16412	0.637449	18.3063	7.5553
PHZ51	0.1283	69.45	0.496698	2.68343	2.48679	3.62108	4.75627	1.74242	0.298416	2.53465	1.64154	0.204786	0.584108	0.517993	1.02683	2.00704	4.15609	3.00963	1.30808	0.192871	0.12627	0.346196	1.31928	6.706	13.3626	12.9723	3.72321	0.702827	0.0861242	0.499599	0.588544	1.23807	1.68486	0.173862	0.153933	1.85423	0.408407	9.49146	0.680371	9.85603	0.443265	4.02499	0.245674	1.86935	1.60006	1.34265	0.86486	19.1729	9.29604
R101	0.1167	68.0044	0.493482	1.4674	2.37172	3.5709	4.04829	1.20219	0.244256	2.57417	1.64368	0.32154	0.717158	0.653052	0.88024	2.02857	4.42445	3.15889	1.21907	0.122474	0.149173	0.528689	1.88133	6.241	9.19392	9.66313	2.74879	0.319433	0.0783985	0.349642	0.808345	1.44428	1.61002	0.170118	0.17732	2.06544	0.492844	10.4735	0.791356	8.71595	0.374057	3.26561	0.198932	1.53328	1.28349	1.18616	0.822881	26.9989	12.9101
R113	0.1429	72.2776	0.436096	1.84428	1.53595	1.52067	2.59012	0.581111	0.284854	3.17079	1.78247	0.280836	0.651284	0.647412	1.19415	3.44861	5.15898	2.98096	1.47036	0.21849	0.128755	0.558596	2.5189	9.8271	13.8628	10.4813	2.99486	0.403283	0.0428851	0.426363	0.980789	1.51697	1.2972	0.163703	0.164861	2.2301	0.491625	9.47052	0.668653	9.04018	0.438463	3.43015	0.261458	1.61146	1.31201	1.16857	0.868821	6.39333	2.84497
R134	0.112	68.696	0.263556	0.987194	2.04085	4.19345	4.17799	1.16147	0.213214	2.49228	1.63938	0.241911	0.659479	0.624041	0.893884	1.73192	4.05415	2.71789	0.893534	0.136464	0.119918	0.325215	1.06415	6.7466	12.4481	9.06816	3.18445	0.493651	0.0667915	0.328094	0.477182	1.11784	1.30186	0.152393	0.122634	2.17044	0.413762	9.31248	0.638586	8.11815	0.366927	2.96972	0.183169	1.36497	1.24802	1.13569	0.776538	18.9526	10.2164
R168	0.17	65.9069	0.366337	1.89929	2.75748	4.22449	4.23913	1.21771	0.341138	2.41167	1.67908	0.212612	0.492753	0.471081	0.879355	2.64029	5.60975	3.27308	1.34905	0.236332	0.125888	0.3535	1.78763	8.93333	14.528	10.2601	3.84601	0.642326	0.0572842	0.356764	0.906581	1.25761	1.67479	0.127559	0.0937231	0.880051	0.321477	5.43136	0.619973	6.56198	0.384845	2.82453	0.224181	1.37573	1.26877	1.09253	0.758284	24.9253	8.82579
R181B	0.1415	67.0922	0.851009	3.08759	4.27903	4.68379	4.50404	1.27553	0.234543	2.52855	1.58559	0.249194	0.710655	0.591214	1.17046	3.24769	4.37606	2.12375	0.782395	0.125464	0.136876	0.437544	1.88131	8.14598	11.1447	6.79406	4.16353	0.322424	0.12223	0.471385	1.21414	1.59618	1.28693	0.149212	0.0979456	2.01972	0.398656	10.0401	0.693313	9.55599	0.442551	4.12406	0.214316	2.01428	1.7599	1.37057	0.868124	12.2359	6.82542
R197	0.1242	67.0831	0.383307	1.62204	2.38152	3.14123	3.15438	0.840983	0.214312	1.9688	1.59423	0.209441	0.588996	0.554101	0.961057	2.3352	5.11179	2.79422	0.831229	0.100143	0.123792	0.345029	1.51116	8.29589	13.7858	10.1366	4.41149	0.341955	0.0596745	0.425354	0.877594	1.29703	1.17516	0.172191	0.159209	2.53974	0.438866	9.65006	0.616866	8.14536	0.355327	3.2848	0.196158	1.8997	1.71096	1.42852	0.991932	10.4249	3.96896
R225	0.1284	71.961	0.315633	1.34088	2.97403	4.24318	3.87722	1.10616	0.200397	2.35041	1.73083	0.214406	0.671041	0.629206	0.946415	2.37034	5.97259	4.24938	1.14037	0.139103	0.122693	0.335698	1.61943	8.88488	16.7358	12.8668	4.26801	0.498037	0.0620741	0.35948	0.718975	1.21184	1.29968	0.141321	0.141955	1.82765	0.352172	9.48649	0.622479	8.27285	0.372228	3.16202	0.224165	1.51381	1.26307	1.11531	0.688034	19.0511	9.71437
R226	0.1466	72.8692	0.339272	1.39793	2.55421	3.29232	3.70119	0.50768	0.207055	2.28403	1.59827	0.315784	0.904074	1.37105	1.3287	4.15287	6.8614	3.51693	0.803881	0.143488	0.150634	0.53671	2.7397	10.0501	13.756	11.0066	4.36675	0.589525	0.0615567	0.399286	0.998188	1.15744	1.44158	0.162124	0.153508	1.92271	0.387885	8.29225	0.621704	7.66537	0.35921	2.92228	0.191456	1.34629	1.17459	0.994032	0.614681	27.6242	13.7221
R227	0.1093	71.9434	0.254825	1.29843	2.25589	3.65975	2.89732	0.640572	0.301635	2.5474	1.63256	0.271472	0.921934	0.627476	1.68022	2.64525	4.91326	2.52597	0.752344	0.0924427	0.134985	0.441572	1.94386	10.3453	12.6203	7.16393	2.73901	0.514694	0.0583142	0.427475	0.57214	1.14981	1.56032	0.154356	0.224334	2.69864	0.641303	10.4137	0.677774	7.79357	0.367873	2.72642	0.173916	1.51591	1.4684	1.26131	0.75972	12.3022	5.87818
R229	0.13	69.1891	0.569878	3.43995	5.30753	10.0094	7.73469	0.740678	0.199253	2.87462	1.6996	0.450312	1.40031	0.889078	2.61601	3.65365	6.87013	3.17188	0.509168	0.114094	0.145756	0.526979	1.7101	10.4075	16.6559	5.24996	2.10931	0.449105	0.0577908	0.611952	1.24672	1.6104	1.70672	0.225085	0.132311	1.82925	0.405137	9.18671	0.778811	9.50824	0.562957	5.28117	0.246382	3.56812	3.06001	1.92322	0.850525	17.2339	8.8303
R30	0.1345	69.1779	0.597624	2.76752	2.29641	3.60096	5.06129	2.14056	0.312942	2.51072	1.79988	0.284851	0.829314	1.02376	1.53565	2.32278	3.29429	2.60015	0.874165	0.144138	0.133304	0.453107	1.89657	7.43786	13.102	11.5496	2.91453	0.356761	0.0560972	0.379905	0.668992	0.955458	0.881307	0.190579	0.116931	2.29286	0.36068	11.4484	0.667793	9.39925	0.405591	3.7334	0.21208	1.6867	1.34095	1.17198	0.778146	5.57054	2.98969
R4	0.137	69.4276	0.829021	3.2117	2.96614	4.05071	5.10612	1.59508	0.407847	2.80235	1.71709	0.250856	0.717604	0.727246	1.30547	2.51502	3.9916	2.11821	1.04581	0.170113	0.117639	0.358288	1.68589	8.23308	12.0524	9.4949	5.07584	0.437233	0.0572115	0.55703	1.00277	1.50711	1.21911	0.182758	0.13757	2.39882	0.432278	10.3172	0.662198	8.96218	0.477831	4.18135	0.28994	2.24778	1.72197	1.41008	0.862426	11.2597	5.97392
R53	0.1251	60.6293	0.607389	2.19933	2.99426	3.96742	3.29261	1.30213	0.398555	2.68288	1.6619	0.37418	0.974713	0.630205	1.20796	2.93912	4.35944	2.34715	0.984818	0.168025	0.138925	0.502343	1.60686	7.59959	15.8373	12.1235	3.90597	0.833016	0.0751309	0.472581	0.840326	1.25245	1.37997	0.187948	0.170316	2.50101	0.472127	11.4828	0.735591	9.76788	0.46144	4.1234	0.236666	2.08593	1.70574	1.33742	0.766894	9.15604	3.8019
R71	0.1519	69.8325	0.385848	1.19407	1.8361	2.89844	3.48019	1.13894	0.254106	2.81638	1.73447	0.359136	0.989479	0.655606	0.886961	2.06472	5.69764	2.90185	1.06896	0.150644	0.142482	0.54754	2.24967	9.42417	15.1276	11.1518	3.33492	0.367418	0.0513593	0.428248	0.656731	1.03682	1.42154	0.164398	0.126352	1.63839	0.33315	8.77266	0.655134	9.18595	0.453394	4.52382	0.221433	2.0904	1.61667	1.48192	1.03232	16.8449	8.54075
S8324	0.091	63.9043	0.447535	2.30473	4.51304	6.60366	6.47991	2.09999	0.351599	2.66359	1.77386	0.26011	0.986875	0.849134	1.67129	2.67169	4.49027	3.8133	1.19318	0.143882	0.128421	0.377111	1.49797	10.3147	19.107	12.9862	3.81917	0.624439	0.0468873	0.450631	1.26333	1.61129	1.42595	0.148719	0.119499	1.90495	0.387866	8.31031	0.628141	7.62982	0.36618	3.17446	0.197938	1.86853	1.72624	1.45967	0.95461	3.85666	3.0168
SD101	0.1334	67.1755	0.77994	4.24127	6.68257	6.75653	5.50969	2.35247	0.332784	2.61986	1.63883	0.362658	0.856344	0.902463	1.41989	3.34004	5.08403	3.75598	1.99851	0.227402	0.12842	0.454494	1.8015	8.94189	14.8616	13.6378	5.91126	0.388529	0.111931	0.572341	1.60245	1.82691	1.29574	0.230667	0.127238	3.63886	0.884041	16.7181	0.894608	12.7697	0.578523	5.57098	0.302051	3.09517	2.4224	2.0132	1.32626	14.0869	6.62875
SD102	0.1185	67.9269	0.598952	2.28391	2.70517	2.42035	2.14973	0.738665	0.26858	2.23887	1.68082	0.226619	0.842704	1.04167	1.40146	4.28809	6.61059	3.44669	1.05712	0.121341	0.131992	0.409977	2.57938	9.49301	13.3829	10.8035	4.88281	0.421332	0.0626222	0.395432	1.17845	1.27643	0.944212	0.120796	0.0816757	1.17911	0.292828	7.51961	0.569391	6.78779	0.308657	2.3163	0.167622	1.20546	1.10429	0.941666	0.638687	7.35387	2.65327
SD15	0.1354	60.3557	0.584742	2.33213	2.82321	4.03138	3.7732	0.993115	0.35856	2.28699	1.68785	0.207874	0.562382	0.632292	1.30225	2.68163	4.19553	2.86803	0.913039	0.129703	0.129557	0.391798	1.88973	9.00026	13.3546	9.37636	4.65845	0.483157	0.0561785	0.349187	0.561708	0.972495	1.5867	0.193174	0.243631	2.38033	0.518635	9.29902	0.675408	8.41227	0.409749	3.22097	0.201873	1.50252	1.28924	1.11302	0.708653	19.4202	8.60933
SD40	0.0934	71.1603	0.553229	2.40187	2.21899	2.51018	2.77253	1.08234	0.26324	2.29676	1.60859	0.221085	0.703827	0.726789	1.37361	3.43542	4.15179	2.92046	1.01774	0.195671	0.134166	0.464096	2.34396	8.15263	14.3083	12.8574	4.39525	0.671718	0.0955008	0.482583	1.13707	1.36838	1.37615	0.190414	0.121574	1.93566	0.292355	8.67234	0.564085	7.42699	0.33303	2.69232	0.185326	1.20393	1.10265	0.905093	0.612893	15.7273	7.77193
SD42	0.1249	64.684	0.319635	1.37083	1.95217	2.52146	2.50927	0.718735	0.350003	2.71363	1.66013	0.315442	0.853978	0.547207	1.23798	2.39268	4.90699	2.47446	0.946406	0.236116	0.135325	0.395334	1.9193	8.47212	11.727	11.4449	5.52089	0.718324	0.0604915	0.461332	0.757421	1.36211	0.992992	0.148182	0.0992133	2.46442	0.395489	9.21523	0.68825	8.32939	0.41035	3.21987	0.219942	1.50198	1.30627	1.1078	0.732169	9.24927	4.32342
SD44	0.1648	62.6794	0.466773	1.6448	1.94057	3.0547	3.82695	1.5747	0.374263	2.84486	1.81414	0.275411	0.718205	0.625609	0.833247	2.00091	3.82719	2.28778	1.11799	0.179437	0.13614	0.450461	1.64849	6.91648	10.9211	10.3485	3.85625	0.440037	0.0584431	0.347492	0.478862	0.779353	1.23192	0.17759	0.137248	2.24684	0.491558	10.0339	0.751446	9.30783	0.488145	3.89676	0.244967	1.8923	1.53008	1.3076	0.762313	12.9341	5.42596
SG_1533	0.1929	69.6141	0.660486	2.47337	3.88785	4.60625	4.27335	1.12828	0.187522	2.88451	1.83211	0.301211	0.689565	0.703198	1.32078	3.48862	5.55713	3.90853	1.31413	0.149314	0.111096	0.536651	2.52441	9.1186	15.7544	13.6664	3.89124	0.50642	0.0944119	0.382737	1.02373	1.40216	1.57424	0.226521	0.143434	1.91914	0.315224	8.93826	0.596396	8.05838	0.337816	2.84707	0.166116	1.40558	1.18914	1.05822	0.646326	12.3508	5.86451
SG_18	0.2539	67.2165	0.889041	2.65982	3.22068	4.77394	6.07775	1.3028	0.29548	2.37807	1.63989	0.253622	0.583983	0.682508	1.14072	2.43861	4.81286	4.68815	0.868738	0.119592	0.144666	0.465099	2.45403	9.12171	19.7258	11.9433	3.38617	0.575392	0.0341074	0.387201	0.887128	2.00548	1.8992	0.174712	0.124677	1.91304	0.305319	9.34379	0.599826	7.53428	0.340306	2.66593	0.161597	1.30363	1.169	1.07655	0.72432	15.6473	7.89389
SG_30A	0.1908	69.0531	0.500227	1.81416	4.28736	5.63935	4.78673	0.990498	0.20415	2.89384	1.77248	0.250655	0.4284	0.576973	0.940793	2.3953	4.68717	2.98197	0.715025	0.10044	0.14395	0.424095	2.11356	9.17199	19.3376	11.3097	2.80344	0.36768	0.0489605	0.3745	0.923267	1.37093	1.29046	0.20263	0.120396	2.29206	0.288273	9.12443	0.568418	6.96885	0.288217	2.27221	0.137931	1.14352	1.10324	0.963362	0.654331	3.75866	3.43481
T146	0.2033	60.3028	0.607886	2.33223	5.10801	7.27242	4.91717	0.784859	0.288123	2.41425	1.78164	0.231048	0.489466	0.455178	0.79686	1.74133	3.46233	1.91	0.486244	0.102344	0.122515	0.368029	1.92587	7.94158	11.6553	7.95235	2.77501	0.471924	0.0502271	0.359599	0.547859	1.1196	1.12942	0.168065	0.105341	2.11803	0.273441	8.6126	0.52532	7.63368	0.30795	2.93774	0.176186	1.55721	1.46863	1.17454	0.895068	10.291	5.76809
T232	0.1684	72.7014	0.340162	1.9582	2.69527	3.88385	3.88706	1.24224	0.300937	2.53471	1.54264	0.208403	0.543748	0.619854	1.02797	2.50081	3.81373	3.78224	1.53445	0.187512	0.110339	0.341769	1.37976	10.1698	16.58	12.8278	5.25147	0.58692	0.0455756	0.344918	0.65986	1.13642	1.12478	0.123706	0.0940196	1.60222	0.402663	8.2255	0.633333	7.10691	0.328866	2.25752	0.147661	0.979709	0.901239	0.789254	0.554636	6.58909	3.47688
T234	0.0983	72.9582	0.362711	1.38232	3.07458	5.15484	3.81067	0.874049	0.20342	2.81999	1.65089	0.235382	0.808224	0.564175	1.32453	3.5753	6.63284	2.86926	0.742686	0.124538	0.139659	0.596795	2.23763	9.73965	13.8021	10.0296	3.48545	0.649403	0.0837429	0.403039	0.964401	1.36496	1.35411	0.191634	0.118319	1.87069	0.454897	7.94909	0.667062	7.15773	0.407691	2.98905	0.233973	1.77088	1.56939	1.16536	0.732203	7.95832	3.64452
TR	0.1381	71.0307	0.393563	1.53299	2.32985	2.61803	3.54905	1.25776	0.338958	2.69476	1.68678	0.301969	0.825849	0.651168	2.30626	4.09197	6.32292	4.01001	1.85149	0.209003	0.147959	0.590733	2.66779	9.48122	16.5276	14.7259	5.01557	0.418044	0.0663357	0.399108	0.749755	1.37022	1.19307	0.18848	0.184185	3.62299	0.554694	12.4575	0.794076	10.3697	0.43342	3.53517	0.251805	1.82958	1.65226	1.43834	0.910733	11.6185	4.74746
TZU_CHIAO_HSI_WU_105	0.1274	66.7406	0.318693	1.49756	4.28031	5.59642	4.82313	1.695	0.29997	2.44764	1.68863	0.260901	0.756088	0.926113	1.71763	2.01457	3.70225	2.25228	0.858204	0.212618	0.136271	0.381744	1.21392	6.43107	11.3479	12.1983	4.11566	0.518555	0.0491897	0.398663	0.562999	1.02311	1.12909	0.132	0.0858224	1.19536	0.256963	6.51065	0.503547	6.37825	0.298218	2.41949	0.163026	1.17196	1.04201	0.903048	0.594565	6.11366	2.81805
U_123	0.1443	59.5862	0.887734	3.97102	4.52865	7.33803	6.85411	0.983854	0.281412	2.56495	1.66393	0.214628	0.825131	0.617896	1.44597	2.56906	6.3271	3.97353	0.644334	0.105652	0.138242	0.418622	1.70223	10.5493	18.9052	9.70595	5.00766	0.371148	0.125251	0.444137	0.854003	1.94394	1.66202	0.172151	0.122812	1.87539	0.40647	9.80627	0.738947	9.96416	0.529157	4.7892	0.317215	2.53144	2.03156	1.56355	0.922937	12.3655	6.36377
VA14	0.1103	70.1767	0.387776	1.08022	1.55977	2.83997	3.00077	1.11043	0.530148	2.3741	1.64304	0.240209	0.986386	0.864906	1.48134	2.44177	5.05159	2.8847	1.06842	0.16954	0.135405	0.430081	1.59866	8.83871	12.7305	10.6157	5.88158	0.562653	0.0803352	0.401203	0.452963	0.957365	0.92317	0.19939	0.138231	2.40461	0.381661	8.87388	0.619944	7.74535	0.400944	3.16545	0.214948	1.61718	1.38309	1.12802	0.70791	4.20257	1.07374
VA38	0.1341	69.4049	0.342589	0.866706	1.70899	3.39299	3.24344	0.82999	0.221022	2.4696	1.64249	0.208269	0.490962	0.551476	0.96438	2.11592	5.28216	2.74909	0.909665	0.144821	0.125407	0.367269	1.88092	9.96838	15.9243	10.0447	2.44465	0.677872	0.0792533	0.322174	0.485669	1.02819	1.81747	0.228688	0.140171	2.79665	0.388232	11.1757	0.712339	8.78931	0.448711	3.1151	0.211226	1.37343	1.29117	1.09204	0.700151	32.6732	11.7892
VA52	0.1136	66.8442	0.385733	1.70822	2.32967	2.42615	2.42546	0.538815	0.205505	2.72761	1.70242	0.302443	1.53682	1.09756	1.93109	3.54169	4.02454	2.36385	0.683171	0.110943	0.12722	0.441842	1.46965	6.38055	7.68236	6.52109	2.67913	0.358994	0.0609638	0.365111	0.51843	0.922507	1.03136	0.190844	0.135404	2.4723	0.500487	10.4274	0.783631	10.0752	0.54808	5.62205	0.356896	3.56856	2.6986	1.90413	1.21658	3.24365	1.99402
VA85	0.116	69.6881	0.37635	1.48904	2.45556	4.28742	3.56892	0.885529	0.325698	2.51436	1.63585	0.233211	0.624649	0.655858	1.0676	2.03832	4.28995	2.62146	1.12568	0.250188	0.127013	0.362287	1.53692	8.29808	13.0622	10.0191	3.79907	0.766559	0.0675728	0.353399	1.05125	1.37967	1.46018	0.157283	0.0894084	2.0104	0.341262	11.2325	0.747539	9.68657	0.506352	3.48773	0.184834	1.61375	1.39306	1.19135	0.906041	29.7311	15.6931
VA99	0.1274	69.5665	0.472038	2.3171	3.84853	5.41351	4.89404	1.64103	0.381808	2.82273	1.67291	0.259737	0.741913	0.599779	1.40086	3.25409	5.32123	3.17252	1.55471	0.235719	0.128429	0.431279	2.23538	9.75935	16.6428	15.8313	5.33589	0.815095	0.122041	0.516497	1.44563	2.24384	1.86685	0.152483	0.162571	1.74871	0.635821	9.35276	0.779991	8.53057	0.445605	3.24995	0.209891	1.69932	1.57992	1.37319	0.948893	13.1188	7.06643
W117HT	0.1664	62.5181	0.358666	1.62107	3.11755	5.12871	5.49991	1.27761	0.275269	2.75512	1.77056	0.231849	0.603329	0.644193	1.0347	2.1205	3.35271	2.84783	0.953591	0.105041	0.128074	0.456412	1.7785	7.63234	16.2625	10.7894	3.66048	0.391352	0.0889544	0.40585	0.719044	1.1727	1.13366	0.173162	0.0987433	1.69946	0.294244	8.55677	0.583062	8.08122	0.352017	3.3004	0.190077	1.7441	1.42488	1.125	0.695334	6.45539	2.95426
W182BN	0.1759	62.6614	0.481326	2.16901	1.78374	1.74514	2.47092	0.81102	0.229936	2.49639	1.69224	0.261396	0.819383	0.666901	1.45637	2.73628	3.36883	2.55119	0.738108	0.0988188	0.121559	0.382803	1.29157	5.41438	8.72034	6.89987	2.05633	0.364599	0.0415264	0.48891	0.663229	0.920818	1.24002	0.144248	0.140614	1.55947	0.452455	8.51682	0.712587	7.69017	0.382933	2.88109	0.210801	1.46626	1.37073	1.24086	0.817973	7.61079	4.19059
W22	0.1335	66.5218	0.683105	2.28421	1.94401	1.88005	1.98746	1.11368	0.485743	2.63806	1.64723	0.273425	0.684096	0.610928	1.29942	2.68492	4.16691	2.38423	1.44155	0.238483	0.127089	0.433139	2.01729	8.02309	9.57865	10.1137	6.18738	0.537969	0.061082	0.518528	0.840062	1.13418	1.17856	0.194271	0.136941	2.65121	0.469267	11.7289	0.756871	9.48366	0.432732	3.46969	0.217412	1.59874	1.38336	1.18797	0.75206	12.429	5.50088
W23	0.1631	65.0606	0.534271	3.3001	4.80178	9.53994	9.12222	1.52552	0.289556	3.06361	1.68944	0.290955	0.943958	0.677866	1.32725	2.39887	4.08515	3.10295	0.815223	0.138312	0.131231	0.437556	1.43898	8.02631	16.0046	10.0602	3.45321	0.532748	0.0614448	0.421566	0.682045	1.61954	1.53412	0.190779	0.161753	1.83252	0.79779	9.56154	0.806036	9.62248	0.542611	4.85147	0.280064	2.67708	2.50096	1.37235	1.0658	8.38502	3.69356
W24	0.1801	68.5035	0.405913	0.968424	1.333	1.79203	2.72988	0.918731	0.410673	2.34437	1.59517	0.213283	0.518815	0.558379	1.2377	2.54384	3.49229	3.22212	1.09167	0.225798	0.134879	0.42039	1.69632	7.92242	11.0252	9.30126	3.61198	0.846576	0.0521165	0.371142	0.461019	0.889535	1.37806	0.273361	0.177314	3.498	0.377605	11.8616	0.603811	9.11844	0.32878	2.9323	0.163265	1.22087	1.09039	0.99998	0.736163	13.0455	6.64736
W37A	0.1181	66.7971	0.306995	0.865075	1.0768	1.71659	3.03303	1.03842	0.266403	2.66608	1.67313	0.264565	0.630955	0.575065	0.96417	2.2094	4.51244	3.26442	1.68164	0.161524	0.140622	0.39472	1.71286	10.5789	16.7567	14.1464	9.13845	0.40451	0.055111	0.383074	0.422469	0.728478	1.07834	0.221	0.249035	3.48817	0.685339	10.9904	0.710245	7.89381	0.335213	3.05514	0.189793	1.5287	1.41238	1.341	0.96984	17.3884	7.0732
W603S	0.0888	66.1958	0.626133	4.25949	4.40743	5.13388	4.90624	1.25583	0.202982	2.86247	1.74549	0.227398	0.707217	0.655866	1.00739	1.90811	3.32349	2.40515	0.72014	0.122935	0.125311	0.362958	1.23556	6.19393	10.1488	7.11381	2.74061	0.675165	0.0753773	0.432011	0.62399	1.38828	1.51862	0.168015	0.12628	1.70677	0.49714	9.16825	0.686071	9.21932	0.469764	4.25662	0.263807	2.12271	1.74647	1.5221	0.988315	25.6828	12.3729
W605S	0.1201	68.7921	0.791722	3.84175	8.0392	11.5367	5.93574	1.24711	0.516534	2.57984	1.65019	0.22746	0.617716	0.716136	1.01139	2.88955	5.52986	2.49371	0.999317	0.20216	0.124341	0.396722	1.46451	8.35665	16.2982	16.7003	4.73477	0.682307	0.127845	0.426347	1.50639	1.15141	1.59597	0.197496	0.127845	1.99915	0.385793	10.3242	0.684195	8.90869	0.463975	4.03594	0.249551	2.1906	1.78189	1.36859	0.900157	16.9529	7.5425
W606S	0.1331	70.9911	1.38024	2.09063	6.32323	5.23265	3.43739	1.74879	0.324334	2.31775	1.65689	0.235277	1.0545	1.22479	3.17863	6.98345	7.39666	2.85802	1.75955	0.20135	0.148087	0.69722	2.98616	11.1018	14.5727	16.5259	4.85196	0.648369	0.120117	0.414421	0.749052	2.07113	1.67802	0.15873	0.114953	1.92964	0.524628	10.1186	0.766424	8.9108	0.455056	3.96248	0.232683	2.09825	1.82301	1.25319	0.792005	18.4523	8.98992
W607S	0.1166	67.3083	0.299256	1.1547	1.52412	2.30547	2.85178	0.864519	0.336424	2.61508	1.72355	0.202104	0.397469	0.465339	1.11927	2.11439	3.58641	2.36511	0.756468	0.110037	0.138438	0.372573	1.7299	5.53324	9.32196	6.95135	2.95908	0.45216	0.058957	0.334439	0.528247	0.829367	1.36581	0.130478	0.0731756	1.20356	0.199525	5.90788	0.467261	5.92602	0.266101	2.00416	0.147411	1.00693	0.909607	0.872306	0.626725	21.7307	10.2106
W608S	0.102	73.9264	0.752193	3.38676	2.53176	4.6593	5.54542	1.92923	0.464837	2.04043	1.55833	0.210922	0.60903	0.879626	1.2778	2.03867	3.49736	2.81933	0.922584	0.180094	0.127533	0.370258	1.68713	6.23699	12.3176	10.1411	3.76442	0.819735	0.0597327	0.351395	0.853244	1.20425	2.01573	0.178612	0.130463	1.93332	0.385897	9.38972	0.645646	7.80997	0.394625	3.28852	0.20079	1.67097	1.49553	1.21537	0.67076	24.0126	11.9517
W610S	0.1168	66.7007	0.636265	3.74038	5.47132	7.03715	4.73133	1.08416	0.23415	2.37684	1.65457	0.231206	0.711286	0.615328	1.42666	3.37241	4.6488	2.38206	0.874706	0.0967067	0.11738	0.36362	1.95652	14.5681	19.3989	12.8538	3.24662	0.5099	0.0403818	0.442981	1.15649	1.83198	1.34901	0.139515	0.0874682	1.60051	0.318438	8.7981	0.66137	8.73027	0.485938	4.94442	0.245426	2.7048	2.17323	1.38347	0.838267	17.3593	8.59437
W611S	0.1118	65.9479	0.444773	1.49672	1.41979	1.95913	2.20042	0.345941	0.150866	2.65714	1.68217	0.29566	1.08243	0.894221	1.70893	2.81726	3.42447	2.02661	0.668308	0.121477	0.137796	0.481639	1.5737	7.55029	13.412	9.95668	2.62686	0.370708	0.0545982	0.432476	0.462544	0.706458	1.10188	0.157599	0.0981865	1.30433	0.334699	7.68457	0.718387	9.22176	0.568819	4.86088	0.323194	2.48253	1.86804	1.50515	1.09442	9.83997	4.19327
W612S	0.1451	65.0154	0.675106	2.27594	2.18199	2.77655	2.66693	0.52702	0.196202	3.26063	1.85323	0.305026	1.11752	0.951243	1.70006	3.47141	4.68651	3.1216	0.640853	0.109877	0.140837	0.537908	1.65146	5.70166	10.0937	8.90711	2.57679	0.324381	0.0487677	0.4301	0.676803	0.816846	0.944956	0.167041	0.0855919	1.41562	0.285329	8.45765	0.650294	9.40248	0.517463	5.07279	0.294736	2.53038	1.87107	1.3911	0.931738	6.82673	2.70097
W64A	0.1226	64.779	0.474865	1.94495	2.84905	3.82519	3.72703	1.40447	0.253619	2.23345	1.6582	0.220135	0.722549	0.622399	1.32186	2.97367	5.71697	3.39153	1.23385	0.13851	0.116942	0.338354	1.49232	7.71969	11.8788	11.5422	4.96798	0.453025	0.103183	0.43144	0.895832	1.62073	1.16936	0.195875	0.144992	2.2627	0.40031	9.39983	0.638134	7.56598	0.351098	2.78776	0.185865	1.45936	1.33063	1.16944	0.721051	10.2994	5.00876
W703	0.1379	60.4031	0.302452	1.49936	4.79522	4.82257	4.34355	1.19758	0.253307	2.32431	1.68111	0.227771	1.2191	0.682266	1.33202	3.21399	3.66526	2.62066	0.812386	0.11271	0.125203	0.341739	1.09937	5.82925	12.4277	12.7185	3.55005	0.421291	0.0465505	0.393464	0.464586	0.92971	1.12146	0.166906	0.126545	1.48582	0.417408	8.30369	0.733773	8.49797	0.423632	3.91714	0.268838	2.28483	1.6364	1.3802	0.896483	8.57204	3.99014
W803G	0.1077	69.2473	0.902182	3.30706	4.35846	8.1556	7.00514	0.666951	0.171075	2.43223	1.57592	0.218204	0.675855	0.729439	1.33988	2.60029	4.48882	2.33312	0.551451	0.137119	0.149554	0.394566	1.8959	10.7694	14.7645	4.00952	1.67728	0.389555	0.0416446	0.423465	0.819337	1.35675	1.38675	0.158326	0.0891116	1.45026	0.31979	8.54739	0.71426	9.22958	0.539654	4.59202	0.255521	2.37124	2.11068	1.57193	0.984572	24.9129	11.7297
W809G	0.1021	75.1904	0.516382	2.94618	4.89909	7.95225	7.79976	0.801575	0.222365	2.67643	1.72918	0.336735	1.0022	0.640124	1.64216	3.53102	6.22134	3.05715	0.502047	0.114985	0.127029	0.4196	1.93835	9.66758	16.9683	5.54602	2.21754	0.457593	0.0581432	0.543528	1.2373	1.99986	1.47477	0.137291	0.127617	1.60436	0.465749	8.70134	0.725322	8.97109	0.451668	4.119	0.230281	2.3197	2.00513	1.39764	0.743303	25.3521	12.1332
W812G	0.1301	73.6879	0.501247	2.34241	3.83058	5.86475	5.54333	1.34388	0.279642	2.4674	1.57864	0.29969	0.885569	0.582599	1.51811	3.2488	7.60273	4.06263	1.59763	0.201547	0.121956	0.39031	1.61488	8.48441	17.7704	14.6482	3.38675	0.599827	0.0649012	0.466006	0.961405	1.26075	1.28058	0.18035	0.10065	1.83574	0.352266	9.589	0.670656	9.23205	0.450566	4.20468	0.23413	2.32645	1.94661	1.44246	0.818621	22.4858	7.98016
W813G	0.1156	66.1607	0.720152	2.86767	2.88285	3.70596	4.20335	1.59597	0.258605	2.59597	1.65642	0.262895	0.690569	0.702191	2.03252	2.95439	3.44865	2.60685	0.908604	0.0901497	0.121922	0.43222	1.92881	10.6802	17.0228	11.6074	2.22037	0.245518	0.0512158	0.465715	0.710112	1.05386	0.921665	0.19778	0.142282	2.16337	0.406565	9.64274	0.667061	9.24613	0.430914	4.13885	0.263388	2.4257	1.99097	1.34656	0.85603	1.55556	1.37909
W814G	0.1257	68.5832	0.466563	1.55852	1.40264	1.6207	2.03516	1.00311	0.444524	3.02797	1.73423	0.290551	1.10026	0.832199	1.96633	4.51013	5.23308	2.62712	1.24978	0.210725	0.138651	0.42289	2.32329	10.2221	14.864	14.956	7.06161	1.03019	0.07301	0.443057	0.816924	0.9391	1.49271	0.171846	0.117156	2.18544	0.514457	10.2632	0.743337	8.9981	0.460465	3.54271	0.220091	1.57924	1.32429	1.10737	0.718501	14.3521	6.56774
W815G	0.1008	72.2731	0.3981	1.5992	3.30296	4.85362	4.56733	1.45737	0.34186	2.22875	1.61205	0.224724	1.04657	0.799453	1.11812	2.32757	4.09856	3.31422	1.65585	0.232874	0.127932	0.314547	1.19164	7.60869	14.3064	15.5239	5.58685	1.12148	0.0644797	0.43116	0.499898	1.02951	1.32797	0.1728	0.159485	2.04841	0.538011	10.1938	0.715014	8.21704	0.387846	3.1466	0.18052	1.63887	1.48446	1.22243	0.741802	16.5649	8.45588
W817G	0.1109	66.9446	0.52326	2.68648	3.38914	5.40636	4.20693	1.18441	0.217158	2.22727	1.61169	0.213484	0.662096	0.663085	1.23795	2.28946	2.96794	1.98301	0.620296	0.0978528	0.124033	0.346282	1.63832	6.08101	7.95011	6.87271	2.20759	0.309247	0.0675407	0.447125	0.780908	1.11162	1.06995	0.138461	0.08079	1.72268	0.285565	8.56723	0.633879	8.57689	0.40366	3.84603	0.221285	2.06972	1.75444	1.32294	0.858928	4.39515	2.37155
W818G	0.1123	71.7277	0.786291	4.64569	7.42926	7.62392	4.41285	1.14433	0.227039	2.43621	1.68567	0.325918	0.91511	0.845044	1.36339	4.14149	5.42824	2.72664	0.84761	0.131864	0.138167	0.442941	2.12859	9.73807	11.0912	6.66008	2.56987	0.37582	0.0570363	0.399983	1.59879	1.75595	1.34567	0.176347	0.150325	1.85075	0.466136	8.39507	0.663722	7.80039	0.411684	3.50022	0.224614	1.87229	1.55533	1.19196	0.736726	14.9768	7.43852
W819G	0.1463	69.6016	0.282128	1.11953	1.34948	2.26573	3.3194	1.19037	0.270957	2.84588	1.58672	0.312821	0.916422	0.601306	0.885916	1.73624	4.19421	2.69069	1.18803	0.187141	0.122421	0.356011	1.35903	6.06201	10.9759	11.0871	3.1638	0.548948	0.0644794	0.330368	0.48719	0.865477	1.24987	0.130675	0.0918591	1.32859	0.294944	6.61369	0.549568	7.38804	0.358318	2.98522	0.184554	1.38922	1.22468	0.987727	0.59762	12.6277	4.39246
W820G	0.1218	74.1039	0.424249	1.91425	4.11338	7.12273	7.31949	2.97301	0.284194	2.47856	1.63477	0.309589	0.942001	0.765017	1.20724	1.79839	2.68759	2.47096	1.11186	0.26933	0.157986	0.476622	1.63829	8.19267	13.7995	9.90205	5.12638	0.84717	0.0626353	0.388639	0.765213	1.28663	1.25065	0.145242	0.132896	1.48995	0.59842	8.55524	0.739143	7.83195	0.43164	3.26417	0.253879	1.74479	1.63624	1.51865	1.15883	10.9696	5.08241
WR3	0.1772	63.6659	0.499885	1.30625	1.24808	1.72697	2.86277	0.821941	0.231784	2.47215	1.67099	0.251094	0.722058	0.620975	1.00886	1.75427	2.98264	2.6116	0.825121	0.140291	0.136363	0.441591	1.97537	8.09536	14.9911	11.9567	4.08104	0.785929	0.067199	0.338617	0.491539	0.948166	1.05084	0.189063	0.146169	2.10652	0.342783	9.90408	0.587969	8.04437	0.3271	2.71434	0.15048	1.0969	0.977989	0.9016	0.677426	4.64521	2.4279
WXB6	0.1014	71.0109	0.245171	1.0125	1.52575	2.17022	2.33999	0.442835	0.366812	2.44399	1.6686	0.258124	0.570311	0.604127	0.822009	1.31518	2.23065	1.61629	0.589968	0.109738	0.118532	0.358036	0.976779	3.38503	3.95383	2.42136	6.17968	0.314537	0.0716648	0.321838	0.41273	0.634	1.27177	0.165283	0.111368	2.68407	0.400122	9.80528	0.662025	7.95887	0.374772	2.77847	0.18324	1.33146	1.14577	0.978888	0.592882	13.9109	6.14432
X33_16	0.0961	71.0397	0.431341	2.16504	5.65342	8.08807	6.47076	1.91954	0.336654	2.18454	1.63857	0.21751	0.597991	0.61084	1.07063	2.13983	3.99304	4.362	1.33769	0.193986	0.127827	0.335434	1.21758	7.66969	15.0114	12.1204	3.58964	0.62138	0.0579346	0.334571	0.819622	1.65853	1.2618	0.168591	0.10691	2.26002	0.349497	10.7055	0.63158	9.97106	0.420204	4.09731	0.222514	2.2579	1.99995	1.51665	0.937017	18.0513	10.0006
X4578_INBRED	0.1375	66.587	0.533449	2.24921	2.60617	3.09389	4.34664	1.8281	0.579799	2.94971	1.66988	0.295832	0.669776	0.582602	1.50399	2.91502	3.75947	2.5259	1.22601	0.164202	0.133545	0.567776	2.35025	8.0897	11.821	10.5844	6.13263	0.78669	0.0656859	0.504346	0.854476	0.916955	1.55905	0.194848	0.146458	2.41768	0.35055	7.92792	0.572819	6.7473	0.315957	2.76156	0.174675	1.39673	1.38063	1.12052	0.723296	21.9339	10.657
X4676A	0.1363	65.7143	0.636528	3.22951	3.26392	4.5438	4.87261	1.21751	0.248731	2.92056	1.66857	0.273905	0.737466	0.61933	1.43211	2.67694	5.00695	2.23869	0.81959	0.110121	0.125919	0.353038	1.69049	9.05569	11.3859	9.78173	2.95025	0.360599	0.050309	0.466006	1.06995	1.7044	1.17425	0.174143	0.100041	1.58716	0.503766	8.24764	0.667745	8.58364	0.417037	3.6119	0.186169	1.58626	1.2793	1.09269	0.76925	13.6176	7.09406
X4722	0.1406	72.9315	0.301864	1.05107	2.11279	2.89831	2.46639	0.702201	0.198195	2.68875	1.6949	0.281962	0.857524	0.72799	1.14806	3.36594	6.68911	2.6983	1.08384	0.194281	0.125785	0.466132	1.86696	10.3385	19.6409	14.603	4.99486	0.724266	0.0983421	0.343402	0.87529	1.45637	1.31086	0.139043	0.0909585	1.33672	0.345794	8.14075	0.676377	8.08152	0.401472	3.39261	0.195488	1.60669	1.47882	1.37923	1.01814	15.7773	8.09673
X4F_35_BK	0.0839	67.8291	0.434208	2.12099	5.52342	8.16469	6.32805	1.51758	0.263737	2.11498	1.57892	0.23158	0.690799	0.642889	1.25331	2.82547	4.22996	2.50383	0.715263	0.129872	0.116683	0.32365	1.23609	7.92092	11.0862	7.55404	2.22548	0.393172	0.0482989	0.311315	0.721362	1.11252	1.28353	0.1244	0.0698762	1.19299	0.240865	6.14928	0.508497	6.44817	0.324953	2.75797	0.179567	1.71179	1.61655	1.25453	0.739317	13.7525	6.90581
X52220	0.0968	67.9565	1.13678	2.09063	6.36593	6.27767	6.77735	1.83497	0.355128	2.89832	1.67612	0.326259	0.93672	0.795733	1.30405	2.46674	4.02229	2.33013	0.916578	0.129249	0.134519	0.312961	2.09239	9.47123	11.8304	10.4912	3.58477	0.656284	0.0528942	0.464303	0.792171	0.938449	1.09088	0.192932	0.127016	2.21303	0.30438	7.6275	0.570362	7.56534	0.335829	3.18188	0.210708	1.49805	1.20347	0.984785	0.707736	17.469	8.61886
X78371A	0.1054	67.3408	0.520004	2.46541	3.26893	4.36728	4.80366	1.44862	0.299314	2.6506	1.80224	0.239794	0.574949	0.648062	1.34067	2.53878	3.27866	3.44551	1.58887	0.198138	0.124674	0.386889	1.59124	7.40015	14.1861	12.4483	3.95874	0.845104	0.0447525	0.388351	0.638694	0.949081	1.3884	0.174016	0.151432	1.57996	0.37846	7.07045	0.524479	6.67997	0.281466	2.28517	0.145392	1.08019	1.04071	1.027	0.754084	23.0727	11.6823
X80_2	0.1514	63.9277	0.472357	2.87767	3.69434	4.05968	3.6334	1.59693	0.364928	2.41938	1.66407	0.208864	0.582475	0.843898	2.35985	4.40211	6.53885	3.55307	1.32886	0.155862	0.130469	0.433897	2.2596	11.8343	20.2571	13.0112	4.67654	0.498192	0.0601024	0.457116	1.04128	1.51831	1.01477	0.167657	0.144218	1.94609	0.393834	9.64117	0.636901	8.59719	0.371118	3.01584	0.203605	1.59094	1.47592	1.14075	0.660553	5.59582	2.92823
YANG	0.1366	59.2423	0.228242	0.651634	0.800088	1.19013	2.18137	0.908477	0.207716	2.59336	1.70623	0.326562	0.52664	0.54034	0.928188	1.52369	3.72409	2.70016	1.14357	0.1743	0.123169	0.349943	1.40537	7.02586	15.6179	14.474	4.67669	0.972429	0.0891435	0.311246	0.403063	0.730857	1.30654	0.147043	0.110379	1.4544	0.310642	7.46816	0.52811	6.14765	0.282332	2.04674	0.140173	1.02847	1.04098	1.00504	0.690465	24.0569	11.5314
YING_55	0.1446	63.9427	0.37149	1.66283	2.13075	2.97343	2.6516	0.636472	0.167007	2.64683	1.69197	0.228805	0.681472	0.658357	0.953262	2.07108	3.85168	2.39821	0.790283	0.129458	0.113818	0.322334	1.27022	7.60611	11.3351	7.63446	2.4504	0.471737	0.0554446	0.309385	0.654656	1.0964	1.70522	0.123848	0.11363	1.23479	0.630015	7.65532	0.739507	7.49442	0.44547	3.2245	0.231164	1.57243	1.40706	1.24024	0.856282	24.2742	11.4803
YONG_28	0.1423	68.2563	0.421603	2.4172	2.58889	4.05597	3.53944	1.11566	0.328252	2.56092	1.73424	0.288263	0.669767	0.582424	0.92849	1.48371	3.13261	2.11759	0.813486	0.157111	0.14465	0.441953	1.38136	6.78129	12.7326	10.8409	3.64662	0.607247	0.0541923	0.342813	0.422766	0.671235	1.37826	0.15646	0.0865517	1.2951	0.275615	7.05976	0.575142	7.4209	0.359723	3.34393	0.205241	1.72613	1.4849	1.07659	0.745124	18.6574	8.95321
YU796_NS	0.0984	69.1217	0.537196	2.79701	7.37337	6.87758	6.53433	1.50708	0.262871	2.168	1.57378	0.202193	0.812543	0.652497	1.98563	3.20338	4.80381	2.37397	0.774183	0.110384	0.116415	0.33471	1.42939	8.97934	14.9587	10.3497	4.90669	0.441591	0.0563689	0.481681	1.22042	1.57327	1.06408	0.133028	0.0929987	2.26146	0.442664	12.1692	0.765611	10.357	0.512174	4.61971	0.283324	2.71026	2.35961	1.90771	1.28501	11.17	4.27215
[truncated: 13 more columns]
