# Supplementary material for: Integrative multiomic analysis identifies genes associated with cuticular wax biogenesis in adult maize leaves
Source: G3 (Bethesda). 2024 Oct 10;14(12):jkae241. doi: 10.1093/g3journal/jkae241 (PMC11631437; doi:10.1093/g3journal/jkae241)
Supplement: jkae241_Supplementary_Data [file jkae241_supplementary_data.zip › Table_S6_G3-2024-405336.xlsx]

## Sheet: Table S6
Table S6. Lambda values used to transform best linear unbiased predictors (BLUPs) of adult maize leaf cuticular waxes (PA: primary alcohol; FA: fatty acid; HC: hydrocarbon; AD: aldehyde; WE: wax ester; AC: alicyclic; µg∙dm-2) for 310 maize inbred lines from two environments in San Diego in 2018.
Cuticular wax	Lambda value
PA 24:0	0
PA 26:0	0
PA 28:0	0
PA 30:0	0
PA 32:0	0
PA 34:0	0
PA 36:0	-1
FA 16:0	-0.5
FA 18:0	-2
FA 20:0	-1.5
FA 22:0	-0.5
FA 24:0	-0.5
FA 26:0	-0.5
FA 28:0	-0.5
FA 30:0	0
FA 32:0	-0.5
FA 34:0	0
FA 36:0	-0.5
HC 23:0	-0.5
HC 25:0	-1
HC 27:0	0
HC 29:0	0
HC 31:0	0.5
HC 33:0	1
HC 35:0	-0.5
HC 37:0	-0.5
HC 39:0	-1
AD 26:0	-1
AD 28:0	-0.5
AD 30:0	-0.5
AD 32:0	-0.5
WE 40:0	-1
WE 41:0	-0.5
WE 42:0	0
WE 43:0	-0.5
WE 44:0	0
WE 45:0	0
WE 46:0	0.5
WE 47:0	-0.5
WE 48:0	0
WE 49:0	-0.5
WE 50:0	-0.5
WE 52:0	-0.5
WE 54:0	0
WE 56:0	-0.5
AC β-Amyrin	0
AC α-Amyrin	0
AC Friedelin	-0.5
AC Unk1	0
AC Unk3	-1.5
AC Unk4	0
AC Unk7	-0.5
AC Unk8	0
Total PA	0
Total FA	-0.5
Total HC	0.5
Total AD	-0.5
Total WE	0.5
Total AC	0.5
Total wax	0
