# Supplementary material for: Integrative multiomic analysis identifies genes associated with cuticular wax biogenesis in adult maize leaves
Source: G3 (Bethesda). 2024 Oct 10;14(12):jkae241. doi: 10.1093/g3journal/jkae241 (PMC11631437; doi:10.1093/g3journal/jkae241)
Supplement: jkae241_Supplementary_Data [file jkae241_supplementary_data.zip › Table_S7_G3-2024-405336.xlsx]

## Sheet: Table S7
Table S7. Transformed best linear unbiased predictors (BLUPs) of adult maize leaf cuticular waxes (PA: primary alcohol; FA: fatty acid; HC: hydrocarbon; AD: aldehyde; WE: wax ester; AC: alicyclic) for 310 maize inbred lines from two environments in San Diego in 2018. Outlier values for each wax trait were replaced by NA.
Taxa	PA 24:0	PA 26:0	PA 28:0	PA 30:0	PA 32:0	PA 34:0	PA 36:0	FA 16:0	FA 18:0	FA 20:0	FA 22:0	FA 24:0	FA 26:0	FA 28:0	FA 30:0	FA 32:0	FA 34:0	FA 36:0	HC 23:0	HC 25:0	HC 27:0	HC 29:0	HC 31:0	HC 33:0	HC 35:0	HC 37:0	HC 39:0	AD 26:0	AD 28:0	AD 30:0	AD 32:0	WE 40:0	WE 41:0	WE 42:0	WE 43:0	WE 44:0	WE 45:0	WE 46:0	WE 47:0	WE 48:0	WE 49:0	WE 50:0	WE 52:0	WE 54:0	WE 56:0	AC β-Amyrin	AC α-Amyrin	AC Friedelin	AC Unk1
A	-0.917674	0.176496	0.258303	0.533211	0.783283	0.104931	-2.25006	0.696135	0.319082	-3.86184	-0.398747	-0.283246	0.254303	0.689493	1.45581	0.887251	0.17193	-2.42566	-3.68776	-1.69133	0.445697	2.00615	4.46616	8.4308	1.00434	-0.536726	-17.0451	-2.19914	-0.746158	-0.200181	0.0153162	-6.26574	-4.47742	0.327259	-1.08153	2.03766	-0.482459	3.58313	-1.14735	1.23794	-2.41539	0.397563	0.0935639	0.0603728	-0.0842504	2.97391	2.2396	-2.12041	-0.351892
A12	-0.645016	0.665205	0.757556	0.70327	0.818767	0.0187937	-3.53707	0.786524	0.326444	-5.52071	-0.360427	-0.332964	0.569533	1.03332	1.67117	0.719643	0.0528301	-3.79448	-3.32492	-1.33254	0.514818	1.94703	4.85156	10.4159	0.842609	-0.958103	-19.3835	-0.881749	-0.137357	0.143392	0.401246	-5.55671	-4.30718	0.589762	-1.5084	2.26799	-0.377286	3.86007	-1.04196	1.26645	-2.31071	0.439096	0.311937	0.179217	-0.256024	3.26262	2.04392	-1.20854	0.229263
A155	-1.06429	0.152353	0.426961	1.07387	1.41439	0.049286	-2.33271	0.747802	0.325752	-7.72452	-1.04591	-0.730845	-0.0939177	0.337413	1.22682	0.793335	-0.150119	-3.36221	-3.77501	-1.9857	0.326631	2.01584	5.18978	9.47943	1.18914	-0.436424	-11.8185	-1.92629	-0.952272	0.0109266	0.214024	-5.00326	-4.5819	0.423659	-1.8715	1.9915	-0.593223	3.46183	-1.46152	1.08299	-2.88357	0.236628	0.0630021	0.0382465	-0.256748	2.3124	1.59536	-1.10407	-0.69571
A171	-0.349389	0.413813	0.244823	0.81848	1.10031	-0.119378	-2.31266	0.751154	0.332355	-4.85442	-0.505301	-0.46402	-0.15145	0.349251	1.04738	0.728148	-0.295121	-3.95102	-3.47384	-1.37663	0.379479	1.72329	4.62165	7.75389	0.836536	-1.21728	-15.1452	-1.69799	-1.05983	-0.370592	0.0830154	-5.02106	-4.04374	0.769087	-1.63812	2.2225	-0.551516	3.51256	-1.62133	0.989446	-2.82658	0.15572	-0.0940419	-0.154333	-0.591032	2.00025	1.22895	-1.62176	-0.417282
A188	-0.882285	0.207359	0.455839	0.771078	1.07277	0.152509	-3.14709	0.761396	0.323342	-5.27167	-0.545825	-0.851389	-0.132819	0.60093	1.45263	0.674121	-0.218364	-3.09755	-3.57157	-1.15878	0.3423	1.97347	4.62003	7.31312	0.854718	-0.8486	-15.982	-1.91094	-0.854162	-0.0740237	0.0232247	-6.2801	-4.27459	0.532056	-1.40644	2.03703	-0.52348	3.06757	-1.52385	0.807838	-2.906	0.0812321	0.0425682	-0.083467	-0.477554	1.90144	1.06409	-2.44106	-0.889575
A239	-0.370569	0.402822	0.358933	0.418129	0.994474	0.464822	-0.361175	0.776351	0.325887	-5.22528	-0.315749	-0.348526	0.38257	0.980929	1.54802	0.776656	0.628137	-1.58617	-3.74654	-1.3127	0.626366	2.08544	5.18666	12.6134	0.960986	-0.439981	-18.9233	-0.445477	-0.215133	-0.00994173	0.112875	-5.05656	-3.97521	0.555004	-1.22026	2.12738	-0.455004	3.49006	-1.22893	1.09788	-2.56846	0.330848	0.127323	-0.00906344	-0.524278	2.47353	1.68838	-5.65457	-1.49339
A258	-0.717188	1.41054	2.02956	2.04962	1.76061	0.70643	-1.20917	0.798288	0.349721	-4.31759	-0.493097	-0.0851169	0.249074	0.918624	1.47018	0.717083	0.0907179	-3.0845	-3.28807	-0.965185	0.86914	2.23471	3.90075	6.58568	0.880601	-1.21716	-15.8029	-1.0562	0.17044	0.497853	0.270926	-3.59761	-3.68403	0.71541	-1.18201	2.35309	-0.360491	3.85447	-0.96643	1.45685	-1.61336	0.755421	0.543288	0.3706	-0.13313	2.51886	1.66636	0.956104	0.423102
A305	-1.21522	0.0648159	0.4275	1.19098	1.2414	-0.308559	-6.01063	0.777388	0.329939	-5.58203	-0.142345	-0.256011	0.201156	0.483435	1.37048	0.679916	-0.722119	NA	-3.54174	-1.56052	0.567186	2.38374	5.94733	6.92702	0.596283	NA	-18.7283	-0.997462	-1.29466	-0.0500127	-0.0862514	-6.18401	-5.03818	0.433863	-1.33886	2.25675	-0.425919	4.15743	-1.06418	1.39478	-1.77372	0.490133	0.424838	0.444079	0.11363	1.21951	0.561391	-0.49736	-0.560826
A321	-0.776147	0.488336	0.610255	0.992932	1.07139	0.110771	-2.06717	0.75227	0.315085	-7.15621	-0.388612	-0.617821	-0.0270112	0.628134	1.23967	0.592388	-0.191135	-3.51623	-4.14508	-2.15183	0.220229	1.98468	4.29752	7.08535	0.762964	-0.995672	-19.9957	-1.03169	-0.479401	0.121152	0.123351	-5.78651	-3.33776	0.733192	-1.63048	2.40267	-0.373624	4.05881	-1.05021	1.37414	-2.04278	0.60897	0.491372	0.395063	-0.0517813	2.19541	1.45743	-0.160176	0.331266
A322	-0.763542	0.728379	0.512777	0.672536	1.47007	0.237509	-2.18694	0.735147	0.337511	-5.52088	-0.896205	-0.699883	0.186159	0.535555	1.25102	0.689732	-0.0286169	-3.61498	-3.62472	-1.83879	0.399504	1.80421	5.41976	9.30629	1.08139	-0.460768	-14.152	-1.48967	-0.786299	-0.402928	0.334856	-6.07966	-4.57589	0.377379	-1.94887	2.03259	-0.55098	3.65046	-1.55016	1.071	-2.91239	0.319459	0.158402	-0.0320804	-0.367305	3.09661	2.33873	-2.4345	-0.614408
A334	-0.82741	0.644066	1.05025	1.38483	1.48935	0.0661031	-2.50992	0.833759	0.341723	-3.36673	0.110039	-0.511429	0.35293	0.663118	1.45531	0.89745	0.228278	-2.75467	-3.22124	-1.06724	0.522684	2.03588	4.81738	8.49019	1.05645	-0.883572	-8.96041	-1.4955	-0.705425	-0.14345	0.157252	-5.05822	-3.60687	0.742819	-1.1862	2.28178	-0.258378	4.43546	-0.641684	1.56053	-2.08423	0.731258	0.575864	0.46317	-0.0645068	2.59694	1.83843	-0.832155	-0.0825557
A401	-1.21552	0.43113	0.901531	1.43584	1.38134	0.0755952	-2.75423	0.716561	0.308455	-6.20219	-0.653026	-0.511509	-0.0663899	0.550105	1.42844	0.758274	-0.193672	-3.30598	-3.78509	-2.06384	0.344532	2.32065	6.62613	13.796	1.10747	-0.105476	-15.3231	-1.87556	-0.327314	0.270217	-0.00702178	-5.96113	-4.11135	0.194809	-1.18912	1.92874	-0.580375	3.28523	-1.38312	1.03511	-2.71958	0.400919	0.413291	0.345128	-0.0753213	2.61897	1.68992	-0.473565	0.180128
A554	-1.09	-0.00585984	0.782903	1.29711	1.31304	0.372253	-1.98588	0.784555	0.325377	-4.75161	-0.330786	-0.432556	0.0772149	0.699916	1.44371	0.914535	0.475202	-2.04377	-3.48063	-1.49092	0.42019	1.88799	5.53699	12.5259	0.998709	-0.502597	-18.8954	-2.02641	-0.273672	-0.0293736	0.220271	-5.1038	-4.05798	0.488045	-1.54534	2.13523	-0.518146	3.48265	-1.3086	1.08781	-2.29064	0.469991	0.455298	0.334114	-0.146087	1.23129	0.597508	-6.09496	-1.33943
A572	-1.43621	0.0494867	0.517996	1.22292	1.56506	0.101621	-2.31726	0.77072	0.31536	-5.7483	-0.721131	-0.724301	-0.121198	0.524726	1.40157	0.844209	0.0628079	-3.70929	-3.61156	-1.79734	0.0642527	1.85018	6.49028	13.9445	0.978496	-1.21727	-17.0395	-2.29521	-1.02767	0.159307	0.116023	-5.51215	-4.74415	0.491715	-1.46294	2.12185	-0.512089	3.74696	-1.41033	1.04296	-2.72992	0.267215	0.176959	0.0583624	-0.352108	2.21487	1.45508	-3.43729	-0.919941
A627	-1.38377	0.152587	0.75167	1.31125	1.67764	0.406047	-2.66882	0.713329	0.307346	-4.91572	-0.29097	-0.590802	0.0403741	0.46787	0.930213	0.697324	0.0194751	-3.31331	-3.82782	-2.1368	-0.165267	1.54463	5.07627	10.0735	0.97811	-0.827833	-23.6863	-1.63519	-1.0798	0.0788343	0.183298	-5.82842	-4.24754	0.429091	-1.11121	2.21472	-0.411801	3.88656	-1.21104	1.12225	-2.35866	0.423421	0.456765	0.323868	-0.183815	0.862028	0.0940322	-3.30124	-1.92476
A648	-0.182503	1.31617	1.35662	1.47993	1.4342	0.462951	-1.37566	0.718069	0.316183	-4.99182	-0.627527	-0.422275	0.316464	0.807119	1.27763	0.799716	0.37599	-2.57748	-3.44734	-1.00648	0.533154	1.80025	4.39176	11.103	0.976046	-0.704226	-18.0664	-0.931319	0.206156	0.147971	0.49311	-3.9182	-2.4543	0.962998	-0.958894	2.41684	-0.458775	3.96427	-1.24809	1.19423	-2.55728	0.416567	0.26391	0.148688	-0.227582	2.78634	2.07782	-0.793736	0.130016
A649	-0.336067	1.31393	1.49238	1.70444	1.47996	0.12019	-2.48798	0.703876	0.319289	-4.57791	0.00688548	-0.178028	0.502623	1.02625	1.42821	0.67646	-0.142955	-3.50279	-3.39538	-1.2976	0.52235	1.94616	3.97789	5.61217	0.708301	-1.03751	-9.53424	-0.846551	-0.588606	0.119606	0.165944	-3.95954	-2.39811	0.916679	-0.689152	2.35878	-0.414973	4.13519	-1.0789	1.48176	-2.19174	0.705196	0.479025	0.205702	-0.185364	2.652	1.87859	0.129778	0.299278
A651	-0.553873	0.738086	1.57593	2.25451	1.97801	0.368307	-3.64177	0.705217	0.30741	-4.57965	-0.0401421	-0.00773283	-0.29188	0.489857	1.23858	0.830245	0.0212402	-3.74009	-3.65495	-1.62051	0.473748	2.26924	5.44151	8.69765	1.13291	-1.48363	-7.26524	-1.44337	0.230651	0.325267	0.293305	-4.95838	-3.63282	0.694705	-1.15489	2.25047	-0.313541	3.915	-1.28146	1.15093	-2.4053	0.483266	0.659122	0.215254	-0.314795	2.91324	2.1725	-1.98917	-0.565158
A659	-0.598177	0.568984	1.07906	1.36582	1.26292	0.0451331	-3.15121	0.696803	0.323618	-5.11534	-0.290471	-0.387064	0.318493	0.688458	1.49039	0.597561	0.0229917	-3.14705	-3.61426	-1.46513	0.511927	2.1669	4.73518	10.6064	0.950821	-1.31466	-10.3367	-1.2809	-0.564405	0.0712122	0.172282	-4.80106	-3.5858	0.489831	-0.977005	2.18684	-0.321011	3.76176	-1.03407	1.23891	-2.10251	0.423431	0.236951	0.197585	-0.147113	2.28529	1.52376	-3.39988	-2.59951
A661	-1.01618	0.307175	0.0872509	0.378158	0.807005	-0.00841335	-3.39412	0.713575	0.312949	-5.98257	-0.653347	-0.616456	-0.0761444	0.330224	1.28083	0.743034	0.453861	-2.56758	-3.73544	-2.21211	-0.0105996	1.89637	5.81813	10.6169	1.35003	-0.084136	-9.26042	-1.84778	-0.911792	-0.033003	0.213488	-4.35951	-3.32391	0.901785	-1.32797	2.40718	-0.422981	3.65983	-1.39402	0.974202	-3.1397	0.191454	0.124214	0.137184	-0.268654	2.47801	1.46301	-2.55916	-1.26578
A663	-1.62291	-0.388819	0.064601	0.857559	1.45318	-0.122637	-4.27055	0.654342	0.302257	-6.39081	-0.961048	-0.870506	-0.126039	0.555934	1.53607	0.704135	0.0362794	-2.78465	-3.84581	-2.01777	0.141612	2.04886	5.43344	9.34212	0.924589	-0.608638	-13.2759	-2.13712	-0.73907	-0.356157	0.168198	-4.60053	-3.25611	0.851446	-1.09785	2.4242	-0.273372	4.01525	-1.10122	1.11872	-2.60724	0.339025	0.376605	0.318691	-0.0860822	3.61216	2.82517	-3.84958	0.246989
A673	-1.07683	0.345037	0.592826	0.763164	1.14283	-0.0203146	-3.48248	0.773741	0.317815	-6.49549	-0.468733	-0.657268	-0.00728531	0.642084	1.12629	0.758465	0.05458	-3.30349	-3.67625	-1.82696	0.135585	1.70313	4.79714	9.45879	0.899778	-1.28617	-12.6029	-1.74799	-0.654396	-0.00693673	0.0332029	-5.09488	-4.27656	0.543555	-1.6917	2.23756	-0.488886	3.82699	-1.15478	1.15221	-2.56689	0.390398	0.233078	0.146111	-0.124728	2.52432	1.8149	-3.56876	-1.24271
A674	-0.849966	0.300773	0.395605	0.700883	0.745074	-0.600152	-4.80002	0.643017	0.302374	-6.39242	-0.48855	-0.474608	0.00797639	0.676192	1.59413	0.863825	-0.11268	-4.32439	-3.69277	-1.97778	0.456438	2.25705	7.2631	11.2474	0.877806	-1.12971	-16.4574	-2.08631	-0.788455	-0.0474521	0.15444	-5.18719	-4.20366	1.04122	-1.5182	2.3243	-0.495771	3.61245	-1.41812	0.998076	-2.76749	0.130641	0.0598547	-0.0455723	-0.558774	2.4487	1.55518	-0.936879	-0.381608
A680	-0.911943	0.838916	1.30161	1.69484	1.80631	-0.42412	-4.74071	0.761038	0.35335	-2.49573	0.396261	-0.205769	0.810686	0.900328	1.61474	0.666982	-0.877872	-4.26705	-3.08799	-1.09775	0.473973	2.03979	5.2693	3.46194	0.562466	-1.33719	-15.3692	-1.56738	-0.303573	0.238864	0.0234216	-6.02652	-3.79603	0.375148	-1.07428	2.00008	-0.356514	3.78666	-0.758012	1.53143	-1.78513	0.816549	0.689494	0.344598	-0.288726	1.10428	0.632329	1.13786	1.17289
A682	-1.18873	0.367023	0.678019	0.745841	1.10622	0.236488	-1.42477	0.77196	0.317738	-5.49244	-0.539832	-0.267055	0.345804	0.794495	1.42506	0.896666	0.553469	-2.21577	-3.49384	-1.5124	0.470064	1.88394	5.22077	14.4774	1.13524	-0.490771	-15.3683	-1.99293	-0.644417	-0.0547703	0.0892783	-5.99282	-2.67815	0.249384	-1.06617	1.9529	-0.51631	3.41714	-1.33623	1.04989	-2.60359	0.278324	0.169314	0.0297022	-0.499371	2.19969	1.32354	-3.25792	-1.37786
A71	-0.742677	0.207203	0.610892	1.20154	1.38301	0.251378	-3.00559	0.745732	0.326217	-6.43137	-0.866297	-0.797907	-0.0544888	0.662408	1.61451	0.84932	0.17711	-1.95748	-3.9611	-1.71026	0.513657	2.11262	4.67627	9.48731	1.06931	0.240571	-12.8056	-1.69766	-0.416992	0.181983	0.123228	-6.02218	-4.12498	0.446376	-1.41431	2.11786	-0.589419	2.59517	-1.51221	0.652488	-3.44582	0.00237519	-0.0925937	-0.170412	-0.419535	3.63284	2.93289	-2.16814	-0.0717788
AUSTRCF_306238	-0.931824	0.589643	0.507282	0.805966	1.15479	0.580005	-1.48883	0.807411	0.355493	-7.21358	-0.614371	-0.272965	0.16253	0.584525	1.26152	0.85632	0.419435	-2.4498	-3.55865	-1.7163	0.288876	2.02518	5.75233	15.5292	1.1366	-0.840368	-18.0333	-1.93378	-0.650564	-0.0965949	0.110337	-6.85585	-3.18787	0.227556	-0.617133	1.82069	-0.546079	3.20206	-1.39698	1.00084	-2.81995	0.230075	0.03816	-0.0730589	-0.4753	2.07911	0.97876	0.929022	2.01858
B101	-1.22219	0.313829	0.836234	1.36336	1.23585	-0.324524	-2.5555	0.774647	0.317366	-4.43631	-0.427511	-0.561942	0.235567	0.803515	1.67306	0.628887	-0.154492	-2.5897	-3.61769	-1.41645	0.601212	2.2201	4.68359	11.0622	1.08634	-0.525226	-7.33739	-1.37677	-0.343491	0.474275	0.261051	-5.33321	-2.84168	0.773092	-0.59246	2.22328	-0.254466	3.66759	-1.14762	1.07084	-2.36244	0.493049	0.487258	0.454557	0.0205354	2.43415	1.82089	-4.13356	-1.34347
B104	-1.21173	0.342795	0.676438	1.0175	1.14818	0.386649	-1.90474	0.664635	0.307106	-4.12542	-0.24553	-0.260209	0.297429	0.62435	1.04702	0.961666	0.554779	-2.66126	-3.5198	-1.07927	0.396053	1.8836	5.04587	12.4197	1.02848	-0.7633	-24.3044	-1.66686	-0.498684	0.0151512	0.324104	-5.46024	-3.19575	0.641911	-1.37147	2.02204	-0.592566	3.37032	-1.54935	0.903108	-2.77609	0.172191	0.0771338	0.0135424	-0.39913	1.88587	1.25232	0.846542	1.86855
B106	-0.932272	0.383958	0.617794	0.964633	0.952134	0.277931	-2.13625	0.6262	0.308316	-6.09924	-0.593718	-0.531958	-0.153788	0.720818	1.45831	0.599176	-0.114537	-3.65979	-3.74376	-1.5282	0.758202	1.91891	4.18088	8.30878	0.954436	-0.847606	-17.0229	-2.07183	-0.455015	0.0732322	0.3417	-5.90597	-4.59355	0.268062	-1.7429	1.97846	-0.513542	3.5965	-1.24278	1.12433	-2.61473	0.299697	0.111241	-0.0474241	-0.672951	2.83626	2.08909	-0.439255	-0.386572
B108	-0.870696	0.542513	0.542232	0.88321	1.3498	0.243036	-3.20386	0.780224	0.332735	-4.63966	-0.17978	-0.23749	0.441959	0.72447	1.43184	0.902885	-0.0194956	-4.20456	-3.47989	-1.4658	0.489006	2.26285	6.76563	12.9104	0.976337	-0.426305	-19.8163	-1.47017	-0.948813	-0.198198	0.250374	-5.21831	-4.57054	0.330243	-1.83556	1.93619	-0.616095	3.35145	-1.53708	1.04297	-3.05322	0.191364	0.0152606	-0.0207559	-0.409719	2.72627	2.03595	-0.589968	-0.0202671
B109	-0.507304	1.59115	2.07919	2.28841	1.68212	-0.505231	-3.98975	0.715378	0.310646	-1.66156	0.576417	0.0625637	0.664528	1.05135	1.5768	0.732373	-0.616886	-3.44183	-3.28415	-1.18524	0.647455	2.32089	5.68493	4.18056	0.689364	-0.73447	-15.3245	-1.1316	-0.36478	0.278159	0.217356	-4.27411	-3.94928	0.754005	-0.929994	2.23099	-0.257781	4.12143	-0.756099	1.57156	-1.75911	0.787608	0.595191	0.217697	-0.450482	2.1823	1.4904	1.16305	1.78834
B110	-1.07169	0.306292	0.422072	0.574486	0.93324	-0.17742	-2.31293	0.751707	0.315311	-4.49081	-0.339694	-0.605503	0.339158	0.859597	1.49505	0.969876	0.899901	-1.65214	-3.9453	-1.73762	0.449133	2.14779	6.05756	15.5069	1.07717	-1.01941	-13.65	-0.714815	-0.601976	0.199625	0.380046	-4.98551	-3.31577	0.901567	-0.665636	2.45252	-0.232819	4.56967	-0.802981	1.40994	-2.14706	0.553129	0.394745	0.320514	-0.130544	2.18658	1.50706	0.978778	1.98989
B111	-0.88107	0.444938	0.624071	0.860126	1.63221	-0.249145	-4.41168	0.72202	0.308047	-3.72956	-0.168831	-0.516397	0.219549	0.771132	1.19153	0.756281	-0.186622	-3.47212	-3.3322	-1.28985	0.66527	2.21235	5.79008	9.10028	1.31883	-0.862769	-18.1741	-1.80945	-0.183296	-0.0305547	-0.0961456	-4.56341	-2.33536	1.0896	-0.429269	2.36784	-0.293623	4.13546	-1.06769	1.27102	-2.37329	0.507756	0.499113	0.45312	0.0249369	2.63475	2.05182	-2.3447	-0.792967
B113	-1.26335	0.405259	0.995506	1.43786	1.41931	-0.145016	-3.45562	0.756572	0.33792	-3.4946	-0.542524	-0.489389	0.232713	0.56793	1.37175	0.613757	-0.376669	-4.34439	-3.58339	-1.82069	0.202226	1.74837	4.00541	7.69531	1.00442	-1.25109	-14.2862	-1.97221	-0.819782	0.195402	-0.0157601	-5.3516	-4.31064	0.626221	-1.20439	2.24864	-0.376764	3.81342	-1.19361	1.12711	-2.54328	0.346778	0.195089	0.0241779	-0.444817	2.84843	2.12844	-1.95808	-0.201271
B115	-1.28202	0.128584	0.621244	0.704639	0.946591	-0.0116169	-3.04058	0.64937	0.293212	-5.65096	-0.198435	-0.521853	0.122262	0.658894	0.883792	0.66035	-0.0354451	-3.10321	-3.68736	-2.1035	0.0312371	1.74623	3.92788	11.1095	1.06412	-0.301395	-28.1345	-1.40003	-0.950404	-0.586786	0.288112	-5.70134	-3.2946	0.755262	-0.963708	2.24429	-0.308517	3.18051	-0.992246	1.19012	-2.23758	0.500631	0.398328	0.197832	-0.179898	2.55509	1.83024	1.32485	0.423102
B119	-0.729842	0.833596	0.683191	0.79468	1.40051	0.204579	-1.83394	0.821104	0.336106	-4.93258	-0.336146	-0.328234	0.415824	0.844429	1.56497	1.03965	0.0108583	-1.89514	-3.36215	-1.27691	0.514598	2.06203	5.28726	12.2845	1.03727	-0.824715	-14.8868	-1.25956	-0.59218	0.111468	0.270526	-4.11961	-2.05858	0.990317	-0.267524	2.4127	-0.249879	4.45226	-0.925657	1.4389	-2.22041	0.555812	0.35106	0.216915	-0.141252	2.04072	1.38808	0.963736	2.21663
B121	-0.373654	1.33445	1.47921	1.56757	1.65134	0.466941	-2.62108	0.709404	0.308638	-4.91552	-0.122939	-0.28424	0.329883	0.958263	1.51342	0.722987	-0.047944	-3.39959	-3.62698	-1.29986	0.489106	1.81917	4.12828	6.02031	0.726777	-1.17176	-16.9085	-0.733122	-0.32742	0.144476	0.139423	-5.18274	-3.65541	0.822524	-1.40368	2.20139	-0.487616	3.63258	-1.05563	1.37742	-2.10876	0.627461	0.298217	0.066327	-0.515873	2.34059	1.61689	-0.376058	0.219485
B14	-0.5451	0.984837	0.828167	1.35595	1.44157	-0.4353	-4.08384	0.813742	0.327326	-2.95632	-0.0198015	-0.0541049	0.548982	0.783376	1.52751	1.0391	-0.381463	-3.81566	-3.16015	-0.975054	0.620641	2.09928	4.8983	8.2963	0.84631	-1.09556	-12.8533	-1.66854	-0.575026	0.36163	0.322077	-3.96974	-3.31869	0.723976	-1.08596	2.15611	-0.420054	3.77424	-1.14862	1.29186	-2.38584	0.556062	0.396991	0.153402	-0.393952	1.86981	1.23288	0.960669	1.26584
B164	-1.07667	0.118606	0.502791	0.5733	0.581402	-0.206975	-3.94158	0.757541	0.325841	-3.00283	-0.168285	-0.381912	0.302234	1.05145	1.88912	0.766885	0.0495586	-2.98557	-3.42283	-0.809711	0.704149	2.32431	5.66393	10.5804	0.944192	-0.319457	-7.48605	-1.50781	-0.600911	0.141205	0.310901	-6.08506	-3.89611	0.448406	-1.16461	2.20912	-0.403622	3.70102	-1.1273	1.0392	-2.31029	0.313152	0.215874	0.0170156	-0.453811	2.95839	2.12938	-7.17748	-1.16206
B37	-0.519505	0.825545	1.42538	1.67877	1.65462	0.0437192	-3.6588	0.761885	0.351406	-2.87449	-0.11647	-0.332212	0.48059	0.867818	1.60614	0.826038	-0.191754	-3.02795	-3.33164	-1.07373	0.727825	2.2454	5.63452	7.28489	0.948281	-1.48713	-10.9008	-1.15927	-0.102874	0.201794	0.135436	-3.47781	-3.73628	0.740941	-1.32315	2.16216	-0.530895	3.37025	-1.44881	1.1086	-2.36698	0.535724	0.481867	0.320245	-0.158158	2.23053	1.48338	-1.33837	-0.544687
B42	-0.262243	0.999212	1.50126	1.97047	1.67861	0.350158	-3.20369	0.780057	0.335349	-2.30035	0.0352078	-0.13235	0.483877	1.04488	2.12314	0.957921	0.189762	-2.82865	-3.44094	-0.876216	0.778169	2.62085	7.60665	11.1858	0.907502	-0.839614	-8.17346	-1.09156	0.263966	0.397387	0.184802	-3.55777	-4.35826	0.866089	-1.51994	2.08283	-0.597274	3.17133	-1.52723	0.99949	-2.81232	0.375614	0.334741	0.156276	-0.318738	1.61526	0.778724	-3.36828	-1.54466
B52	-1.2292	-0.0200122	0.424239	0.853578	1.03493	-0.35114	-4.25996	0.600586	0.296469	-6.3827	-0.231905	-0.639015	-0.136275	0.420623	1.28565	0.71412	-0.0438111	-4.02862	-3.75856	-2.00608	0.0558868	1.78614	4.51192	11.1691	0.960261	-1.44994	-14.9374	-1.40243	-0.879699	-0.0432807	-0.0835845	-6.23496	-4.75988	0.295794	-1.62511	2.11139	-0.508668	3.43402	-1.45759	1.00826	-2.71199	0.349476	0.266762	0.140993	-0.306161	1.63767	0.578222	-3.1234	-1.84333
B66	-0.26049	0.872384	0.808737	1.03502	1.14783	0.37981	-3.24086	0.685207	0.303868	-5.48321	-0.470423	-0.506135	0.164346	0.793096	1.34719	0.613294	-0.0624328	-3.19453	-3.25968	-1.5358	0.469559	2.18581	5.29692	9.16057	0.80414	-0.166449	-16.3637	-1.18029	-0.26531	-0.0723091	0.663244	-4.07494	-3.99656	0.922499	-1.12152	2.37507	-0.429888	4.01773	-1.15749	1.3142	-2.55896	0.449435	0.189404	0.0207933	-0.577354	3.55914	2.85292	-1.98458	-0.73049
B7	-0.702819	1.03926	1.46388	1.85057	1.59134	-0.481882	-2.91177	0.759255	0.319513	-3.88551	-0.00855804	-0.120653	0.668975	0.856799	1.51099	0.70206	-0.438207	-3.35231	-3.28229	-1.33756	0.3308	2.07161	5.82942	9.71589	0.904464	-0.694568	-19.8262	-1.30143	-0.396368	0.0526899	0.149636	-4.50178	-3.64208	0.853315	-1.19168	2.33358	-0.286523	4.19529	-0.817278	1.46584	-1.61866	0.735013	0.592651	0.344893	-0.171034	2.38109	1.60985	0.0613624	-0.534883
B75	-0.838047	0.977741	1.0889	1.55416	1.75422	0.602938	-2.09013	0.595955	0.291845	-5.76807	-0.25843	-0.134092	0.413251	0.797619	1.45624	0.801521	-0.0872823	-3.01361	-3.18629	-1.11214	0.760574	2.23347	5.61854	8.88915	1.00029	-0.866028	-14.8074	-1.31783	0.0124774	0.105489	0.165206	-3.68058	-2.9932	1.04	-0.386151	2.29884	-0.267979	3.86936	-0.874158	1.35455	-1.88712	0.579366	0.489941	0.385384	-0.0968721	1.82896	1.13741	0.859941	1.39752
B77	-0.860798	0.421543	0.51394	0.900999	1.24973	0.452661	-1.64673	0.772631	0.32935	-4.98958	-0.255143	-0.392116	0.179568	0.550974	0.894707	0.720841	0.202216	-2.65429	-3.57627	-1.49902	0.290664	2.00745	6.1687	18.4455	1.16499	-0.146384	-12.5483	-1.3872	-0.506469	-0.0305387	0.0163575	-6.26612	-4.35509	0.316393	-1.02248	2.17202	-0.451963	3.69237	-1.30276	1.10038	-2.6	0.344064	0.252244	0.126004	-0.378428	1.67916	1.02883	0.747642	1.31958
B8	-1.3526	-0.10412	0.199392	0.545675	0.688218	-0.551548	-3.79059	0.72026	0.322663	-5.5163	-0.285439	-0.249385	0.0624905	0.683995	1.1779	0.725467	0.202172	-3.18439	-3.60399	-1.76761	0.512278	1.96261	4.28866	8.30529	0.77625	-1.73851	-17.2144	-1.95838	-0.893113	-0.1137	0.116817	-3.81979	-2.74611	0.726992	-1.17853	2.20341	-0.504494	3.72913	-1.23695	1.14452	-2.45214	0.36743	0.197147	0.0311728	-0.498204	2.26388	1.41005	-1.12447	-0.832682
B84	-1.12628	0.182858	0.41056	0.615634	1.09003	-0.163324	-2.40252	0.721396	0.302897	-5.273	-0.359634	-0.401243	0.137115	0.750379	1.54725	0.915147	-0.314887	-3.2821	-3.54591	-1.86121	0.210815	2.01799	4.4521	8.62191	0.8578	-0.860102	-25.0239	-1.80718	-0.850437	0.0350646	0.337269	-5.00815	-3.51794	0.695727	-0.955832	2.20585	-0.310103	3.79029	-0.950648	1.25503	-1.92836	0.502441	0.340529	0.133583	-0.334414	1.54556	1.01536	0.846786	1.82826
B85	-1.20028	0.103542	0.0314579	0.38552	0.667423	-0.0326284	-3.39258	0.80368	0.34137	-5.12736	-0.819422	-0.861598	0.0112893	0.570648	1.24861	0.794812	0.234973	-2.06166	-3.38009	-1.50785	0.482814	2.06564	4.90992	11.3821	1.08737	-0.15709	-6.39409	-1.33807	-0.769752	-0.124666	0.503157	-3.59298	-3.43367	0.808297	-1.25922	2.18305	-0.456463	3.62359	-1.33567	0.923492	-2.67164	0.0590641	-0.0632004	-0.0794484	-0.435584	3.12183	2.42199	-3.18372	-0.560297
B88	-1.05773	0.496662	1.26696	1.57638	1.59189	0.179355	-3.68908	0.733175	0.311701	-5.999	-0.511234	-0.60174	0.125687	0.750394	1.39308	0.832353	-0.146934	-3.53782	-3.69788	-1.60013	0.340594	1.8891	4.63948	7.3741	0.749828	-1.22013	-10.8277	-1.79959	-1.13259	-0.0791393	0.0259441	-4.70932	-3.69486	0.589994	-1.14544	2.07897	-0.504694	3.35615	-1.30115	1.03447	-2.75157	0.36809	0.233433	0.0509749	-0.248008	1.52942	0.956347	-2.69387	-1.05358
B90	-0.792031	0.554121	0.829526	0.980626	1.40569	0.241242	-0.625646	0.779289	0.32195	-3.81788	-0.444527	-0.30007	0.308747	0.872932	1.57255	0.904716	0.402989	-2.19583	-3.23725	-0.908931	0.744776	1.97525	4.43904	6.71603	1.36074	-0.0646909	-17.0704	-1.76533	-0.323819	-0.00588932	0.261617	-3.72488	-3.61436	0.766072	-1.36935	2.25609	-0.489132	3.68052	-1.39816	1.01818	-2.9117	0.295361	0.153373	0.0203234	-0.467473	3.26306	2.59087	-2.5309	-0.443129
B91	-0.988748	0.582133	0.476822	0.567626	0.868276	-0.0252414	-3.31169	0.727345	0.316062	-6.79296	-0.502117	-0.55661	0.063026	0.695102	1.31964	0.637623	-0.0265775	-3.16762	-3.65559	-1.61515	0.322213	1.69778	3.85307	7.2754	0.85181	-1.10422	-13.9339	-1.19711	-0.731946	-0.186234	0.207749	-5.09135	-3.90864	0.829359	-1.74295	2.14655	-0.608137	3.4215	-1.43955	1.05829	-2.77157	0.327484	0.108963	0.0240646	-0.598519	2.65161	1.69693	-3.66084	0.980984
B97	-0.689579	1.13304	1.26127	1.3461	1.52322	0.852756	-1.89188	0.637888	0.30017	-2.79261	-0.178327	-0.322853	0.183236	0.7252	1.17349	0.815325	0.478502	-2.35645	-3.5091	-1.5374	0.246673	1.84837	4.94251	13.2035	1.0948	-0.863066	-16.9013	-1.06102	-0.15367	0.0149343	0.110325	-5.45112	-4.09845	0.643286	-1.38497	2.35638	-0.459452	4.17052	-1.16533	1.39621	-2.29133	0.635638	0.414484	0.229822	-0.269604	2.49111	1.66869	-3.7127	-2.14984
B99	-0.724781	0.377965	0.262694	0.701506	0.938066	-0.00951527	-3.39908	0.744945	0.319206	-5.54097	-0.367364	-0.427271	-0.00674905	0.425883	1.05587	0.692707	-0.174173	-3.73815	-3.46145	-1.62986	0.101642	1.77949	4.52533	6.10133	0.878133	-1.30971	-19.3765	-1.32958	-1.04135	-0.236336	0.0582909	-5.09122	-4.48199	0.675574	-1.57415	2.32109	-0.43291	3.85593	-1.15838	1.2134	-2.45898	0.450862	0.293685	0.227667	-0.285311	1.76853	0.949702	-4.66868	-1.43315
B_28	-0.944851	0.510127	0.988021	1.44204	1.71271	0.392705	-3.29129	0.840159	0.347384	-3.68319	-0.799138	-0.87649	0.0886293	0.546888	1.32408	0.865999	-0.0111034	-3.65019	-3.40633	-1.29213	0.701295	2.27493	5.88551	14.927	1.1743	-0.758022	-15.3775	-1.70033	-0.620061	0.07271	0.292283	-4.45175	-3.07979	0.84023	-1.30281	2.18212	-0.474999	3.38361	-1.46108	0.877121	-3.11548	0.126217	0.121122	0.0591001	-0.38687	2.41812	1.72058	-0.0725209	0.343707
C102	-0.903527	0.775672	0.99937	0.972213	1.05113	0.0932148	-2.51466	0.793912	0.356096	-4.3066	-0.224576	-0.160426	0.479175	1.03846	1.9104	0.988386	0.279371	-2.54068	-3.33972	-1.22029	0.430091	2.12761	6.07207	11.9362	1.17512	-0.318032	-15.6531	-1.53543	0.0739333	0.21586	0.129884	-5.52296	-4.66925	0.290615	-1.70721	1.83438	-0.634472	3.29187	-1.43568	1.07524	-2.62345	0.376974	0.235788	0.0413289	-0.350886	1.47443	0.4114	-0.0859196	0.192395
C103	-1.16149	0.267398	1.02955	1.17735	1.2333	0.224699	-2.30679	0.662825	0.3114	-4.78704	-0.310249	-0.615365	0.352036	0.716594	1.25645	0.626286	0.154442	-2.59709	-3.59299	-1.40995	0.313466	1.65298	3.81437	8.26439	1.0373	-0.746479	-15.9259	-1.33953	-0.716827	-0.111991	0.0515474	-5.08937	-4.96229	0.0367643	-1.69872	1.86129	-0.469114	3.62577	-1.00042	1.35357	-1.96848	0.675887	0.512015	0.244553	-0.262195	2.28931	1.29099	-2.80854	-1.25783
C123	-1.55359	0.449496	0.84743	1.06469	1.40848	0.604407	-1.42812	0.724654	0.322559	-4.77622	-0.264414	-0.391002	0.219753	0.512577	1.12856	0.655832	0.0302407	-2.87921	-3.59776	-1.72906	0.200552	1.873	4.76916	11.176	1.05693	-0.169075	-18.3205	-2.30089	-0.820524	-0.232422	0.169328	-6.1506	-3.51255	0.522922	-0.833501	2.1866	-0.200334	4.21157	-0.795097	1.3695	-2.03466	0.536366	0.364687	0.28628	-0.0783976	2.58844	1.84502	0.0484537	0.149137
C15	-0.305951	1.48647	1.70214	2.29822	1.62614	0.0772088	-2.07093	0.749187	0.316955	-5.29874	-0.707459	-0.473531	0.230694	0.774025	2.04226	1.06429	-0.205644	-2.9919	-3.48571	-1.35524	0.546846	2.44286	6.63032	7.79072	0.753385	-0.843674	-17.6583	-1.42593	-0.150556	0.28969	0.0519142	-5.2727	-3.61187	0.944008	-0.952596	2.33268	-0.454769	3.83363	-1.27037	1.20396	-2.32341	0.504751	0.410517	0.296534	-0.0697298	0.861801	0.43576	-1.25787	-1.37423
C49A	-1.09564	0.0712891	0.177828	0.257243	0.729103	-0.0873465	-3.0723	0.797472	0.328425	-5.867	-0.675352	-0.865114	-0.173695	0.283874	0.833548	0.454656	-0.341786	-4.74711	-3.58192	-1.99405	-0.0554991	1.25971	3.20509	9.24003	0.954401	-1.60727	-19.4952	-2.06334	-1.15633	-0.602396	-0.0900461	-4.28934	-4.49573	0.395377	-2.30156	1.96785	-0.675684	3.1441	-1.67268	0.860966	-3.26103	0.0744831	-0.167405	-0.233196	-0.649239	1.51442	0.704375	0.439201	0.713166
C68	-1.10456	-0.211008	0.132614	0.584444	0.523495	-0.407432	-4.16271	0.703941	0.314453	-5.77579	-0.89711	-0.89668	0.143707	0.57538	1.54782	0.845225	0.00929009	-3.4923	-3.76463	-1.82961	0.136511	2.06758	5.95833	10.1366	1.16996	-0.114772	-14.0311	-2.44001	-0.956578	-0.164776	0.166067	-4.84992	-4.2144	0.835554	-1.76206	2.29543	-0.553636	3.34108	-1.60709	0.868873	-3.34425	0.0961707	-0.0295812	-0.176903	-0.521335	2.72164	2.02441	-0.112251	0.582912
CG10	-1.37664	-0.126241	0.192825	0.417347	0.818044	-0.329277	-2.53628	0.777945	0.348619	-2.9844	-0.00301762	-0.598763	0.157464	0.679819	1.23601	0.639468	-0.36036	-3.69212	-3.53479	-1.16028	0.613178	2.07441	5.42385	10.4962	0.992886	-1.29897	-18.1788	-1.97169	-0.919799	-0.384318	-0.125953	-5.70373	-3.58837	0.534514	-1.41662	1.9588	-0.627952	3.08462	-1.68554	0.840412	-3.19656	0.0950702	-0.0119216	-0.0186217	-0.332786	2.36378	1.59341	-1.82022	0.101859
CH157	-0.790257	0.576504	0.251336	0.349686	0.867647	0.0760737	-1.99685	0.752394	0.318226	-4.57358	-0.459746	-0.566896	-0.130174	0.382179	0.791557	0.489054	-0.282209	-3.4798	-3.61448	-1.27422	0.406659	1.79098	3.52588	6.93892	0.951778	-0.475132	-16.5609	-2.07091	-1.10367	-0.37252	-0.0453091	-4.2414	-2.76848	0.654192	-1.16996	2.05332	-0.679583	3.1136	-1.74866	0.841254	-3.1548	-0.110927	-0.363924	-0.365503	-0.751226	2.19355	1.29109	1.04617	1.8542
CH701_30	-0.137515	1.39463	1.47682	1.63618	1.75714	0.27525	-2.11278	0.821917	0.306621	-2.44814	0.187886	-0.247431	0.54555	1.03908	1.8078	1.00852	0.318563	-2.34712	-3.41018	-1.09506	0.809365	2.55925	6.88622	11.341	1.00992	-0.249666	-4.35177	-1.08055	0.136726	0.354634	0.35641	-3.21285	-3.27867	1.15607	-0.939578	2.51946	-0.200946	4.41072	-0.603822	1.64513	-1.80128	0.742387	0.569154	0.313972	-0.251791	3.16741	2.43939	-1.01672	-0.371221
CH753_4	-0.88097	0.380914	0.754844	1.20614	1.27663	-0.507068	-2.63231	0.908328	0.353001	-3.17605	-0.172551	-0.260008	0.331139	0.662582	1.45949	0.819559	-0.579214	-3.80208	-3.42914	-1.19858	0.415241	1.87195	5.24821	7.76171	1.1015	-0.984614	-17.2927	-1.50564	-0.35347	0.174843	0.0181673	-4.53318	-3.7461	0.616419	-1.18201	2.09718	-0.504191	3.51024	-1.2055	1.24765	-2.12178	0.589615	0.474613	0.328044	-0.152925	2.14118	1.48232	-2.67642	-0.850233
CI_40H	0.03604	0.276667	0.363187	0.652421	0.508598	-0.476898	-3.37777	0.655052	0.297504	-5.5875	-0.470847	-0.246044	-0.107998	0.558098	1.1849	0.454594	-0.471789	-3.95599	-3.47137	-1.60925	0.525127	2.08028	4.66107	5.86659	0.7149	-1.43851	-18.8454	-0.717524	-0.694767	-0.151279	-0.00126261	-4.02146	-3.62992	0.858881	-1.18324	2.55001	-0.343043	3.88291	-1.14707	1.30344	-2.07461	0.416242	0.174542	0.122005	-0.324489	1.44277	0.573372	0.712524	1.35504
CL17	-0.921177	0.489233	1.39634	1.73829	1.45303	-0.320544	-4.9422	0.806907	0.343073	-5.46407	-0.659779	-0.676446	-0.12532	0.699887	1.52633	0.826432	-0.421124	-4.13209	NA	-1.52573	0.411376	2.17995	5.44803	7.79976	0.823849	-0.820235	-16.911	-1.83989	-0.505587	0.24505	0.338322	-4.14296	-3.5812	0.770268	-1.59581	2.06238	-0.573475	3.40384	-1.49386	1.08972	-2.81939	0.400762	0.227483	0.030869	-0.399017	2.19145	1.54751	0.950786	1.1437
CM105	-0.848901	0.564072	1.30193	1.72461	1.55713	-0.505124	-3.67158	0.737093	0.32461	-5.61846	-0.173068	-0.413389	0.111604	0.754517	1.37956	0.744357	-0.672586	-4.156	-3.42774	-1.55066	0.654194	2.00796	4.47458	6.8359	0.949008	-1.59073	-16.0748	-1.322	-0.368655	0.214288	0.228524	-6.12228	-4.08764	0.272979	-1.38055	1.98655	-0.541951	3.43097	-1.41887	1.07103	-2.65801	0.439327	0.336494	0.129081	-0.478528	2.47415	1.6984	-0.560257	-0.221334
CM99	-0.706693	1.04458	1.68015	2.12504	1.85752	-0.368488	-3.84377	0.736569	0.303071	-3.92957	0.0571654	-0.384927	-0.0483639	0.693527	1.21833	0.670472	-0.909607	-4.53842	-3.46376	-1.53877	0.391598	1.96506	4.80376	5.10098	0.74913	-1.34866	-18.4921	-1.06006	-0.0840116	0.340235	0.222287	-5.70529	-4.48956	0.335178	-1.293	2.08384	-0.431049	3.81998	-0.938871	1.47239	-1.9226	0.775182	0.633136	0.381133	-0.185934	2.02652	1.33935	0.0613624	0.423102
CML_218	-0.95061	1.53131	1.07901	2.4633	2.05367	0.826075	-2.75502	0.780859	0.314656	-4.62342	-0.201306	0.06099	0.255441	1.12166	1.90412	1.04743	0.501484	-1.65902	-3.51832	-1.17827	0.740112	2.27777	6.43989	13.6783	1.0144	-0.643829	-13.8661	-1.45436	-0.399856	0.411839	0.23893	-6.05243	-5.09487	-0.196029	-1.4728	1.98288	-0.379532	4.18026	-0.789811	1.56098	-1.80419	0.805681	0.743935	0.548389	0.107607	2.21776	1.59608	-2.76883	-0.494098
CML_220	-0.858781	0.96751	1.15523	1.56247	1.38335	0.0391354	-3.68818	0.783324	0.326582	-3.43997	-0.0210009	-0.113612	0.347712	0.708529	1.3331	0.649268	-0.328887	-3.31563	-3.3628	-0.912383	0.599019	1.9956	4.49707	7.69924	0.841866	-0.831363	-13.6258	-1.37969	-0.648253	-0.272228	0.110322	-5.77315	-4.36481	0.163482	-1.77911	1.93132	-0.46627	3.61179	-1.06207	1.30314	-2.24883	0.547407	0.390394	0.151267	-0.405074	2.08965	1.26935	-3.80352	-1.7183
CML_91	-0.98185	0.344289	1.07901	1.39649	1.83266	0.279552	-3.48845	0.724558	0.316853	-3.44615	0.063226	-0.076772	0.571436	0.974952	1.57935	0.759349	0.252568	-2.59031	-3.77711	-1.54107	0.656104	2.43086	6.35059	11.5302	0.906485	-0.888495	-8.9822	-1.90963	-0.074227	-0.0299914	0.0971667	-6.3047	-4.58943	0.486358	-1.53929	2.04244	-0.517591	3.47757	-1.11507	1.21347	-2.29719	0.466945	0.384185	0.153773	-0.204535	2.14367	1.51864	-4.64036	-0.848273
CO106	-0.659402	0.856267	1.25999	1.24917	0.914187	-0.275571	-4.42322	0.74034	0.334861	-6.4774	-0.804656	-0.463111	-0.095972	0.516544	0.770215	0.422812	-0.91616	-4.15808	-3.52073	-1.25082	0.657543	1.91038	4.01681	6.18744	0.623382	-1.65495	-15.9828	-1.56471	-0.466468	-0.288596	-0.00744986	-3.13537	-4.00531	0.8305	-1.75525	2.18138	-0.57017	3.55251	-1.42224	1.13621	-2.62246	0.340984	0.130399	-0.0565079	-0.527346	1.71082	0.976075	0.0613624	1.40474
CO125	-0.910239	0.426228	0.973791	1.41984	1.77766	0.682062	-1.84399	0.7142	0.324346	-4.30979	-0.203853	-0.526226	-0.00219931	0.557805	1.18343	0.905172	0.240245	-2.93949	-3.6011	-1.99198	0.105176	1.87987	6.12487	10.9886	0.923348	-0.780754	-20.198	-1.75852	-0.72931	-0.10224	0.247655	-4.68587	-3.76397	0.587039	-1.3501	2.13241	-0.495661	3.50541	-1.33723	1.09283	-2.61477	0.329235	0.300072	0.0846242	-0.321627	1.72747	1.29034	-1.44551	-0.619768
CO192	-0.467205	0.625249	0.922277	1.53543	1.97018	0.279	-3.18188	0.753679	0.334797	-2.79305	-0.284204	-0.11356	-0.180363	0.523847	1.00194	0.656772	-0.347052	-3.64376	-3.49467	-0.871875	0.808171	2.03361	5.6973	10.0474	0.879205	-0.806887	-9.14058	-1.79893	-0.348905	-0.0364304	0.409777	-5.07402	-4.02855	0.752058	-1.68049	2.33508	-0.485474	4.07428	-1.33103	1.32184	-2.54305	0.476928	0.275012	0.142875	-0.231798	2.865	2.11596	-4.15284	-0.597539
CO216	-1.11054	0.61836	1.1025	1.65469	1.49369	0.0365701	-2.76596	0.739399	0.321995	-5.82345	-0.598716	-0.461529	0.0927112	0.563129	1.34961	0.444512	-0.832886	-4.656	-3.81893	-1.75232	0.501999	2.12259	5.42104	6.82581	0.915297	-0.779	-14.89	-1.69895	-0.411045	0.13111	0.214263	-7.02838	-4.96254	0.104609	-1.80057	1.994	-0.574111	3.15872	-1.33945	1.06597	-2.30587	0.457088	0.423804	0.379317	-0.0664406	3.25411	2.46735	0.183694	1.29406
CO236	-0.798828	0.885374	1.42758	1.49654	1.11251	-0.539439	-4.17085	0.843111	0.331607	-4.69116	-0.448797	-0.505541	0.247982	0.758018	1.19942	0.517528	-0.650997	-3.98931	-3.35545	-0.895266	0.581963	1.96447	4.53254	7.20196	0.891802	-0.754112	-15.9114	-1.40482	-0.291276	0.47585	0.135018	-4.47443	-3.71162	0.824188	-1.34391	2.43348	-0.407238	3.88676	-1.15266	1.29675	-2.19073	0.558627	0.442508	0.263473	-0.144563	1.64613	0.68542	-1.75356	-1.45209
CO245	-0.991449	0.259989	0.937064	1.27185	1.45005	0.474692	-1.44582	0.662846	0.314017	-4.5029	-0.235128	-0.451186	-0.29194	0.44954	1.02654	0.846639	-0.0320267	-3.20176	-3.93882	-2.25417	0.189335	1.80804	5.05983	12.3802	1.06199	-0.719579	-13.3262	-1.89256	-0.979752	-0.181224	0.146412	-4.54269	-3.26766	0.822984	-1.18467	2.41863	-0.385165	4.04401	-1.225	1.1506	-2.645	0.405706	0.29701	0.146854	-0.521378	1.97879	1.28351	-3.08729	-0.960762
CO256	-0.995321	0.548831	0.897986	1.06214	1.02087	0.316767	-2.56837	0.807278	0.33976	-2.71844	-0.089054	-0.725958	0.262594	0.852942	1.5022	0.724011	0.0545711	-3.17979	-3.28644	-1.14915	0.584188	2.11004	5.09504	11.262	1.08367	-0.884398	-10.4656	-1.11717	-0.193378	0.166758	0.150245	-5.20711	-3.14961	0.530178	-1.03134	2.11126	-0.45929	3.54487	-1.25083	1.12437	-2.44903	0.391737	0.313733	0.21736	-0.237072	2.36749	1.61851	-3.9212	-0.749856
CO257	-0.868631	0.303207	1.01221	1.89836	2.03417	-0.0590857	-3.52406	0.79476	0.324056	-4.0043	-0.753627	-0.658315	-0.176964	0.606276	1.85479	1.02257	-0.19911	-3.15902	-3.58562	-1.28413	0.608494	2.20534	6.3394	12.156	0.974995	-0.54963	-13.6524	-1.67212	-0.24376	0.314617	0.422463	-3.66966	-3.92755	0.961658	-1.26075	2.31626	-0.387468	3.9489	-1.1709	1.14253	-2.6043	0.338443	0.289972	0.137804	-0.45419	3.18695	2.5467	-3.50141	-0.60032
CO258	-1.11038	0.476058	0.496809	0.759925	0.826219	0.228593	-1.30729	0.775333	0.312455	-3.8088	-0.128071	-0.1132	0.43812	0.735128	1.23564	0.908359	0.485528	-2.37395	-3.62767	-1.3472	0.518893	1.88844	4.54502	9.29563	1.11787	-0.837022	-16.6244	-1.6185	-0.761371	-0.143016	0.266261	-5.60645	-2.93453	0.521736	-0.822009	2.08604	-0.409044	3.82328	-1.09131	1.19311	-2.24913	0.38534	0.232105	0.122537	-0.29279	2.54633	1.82451	0.815938	1.28535
CR1HT	-0.657451	1.00069	0.9504	1.15125	1.4604	0.683889	-1.55767	0.718376	0.331138	-4.68976	-0.431896	-0.195053	0.567841	0.817895	1.49679	0.917506	0.479292	-2.44764	-3.45153	-1.27691	0.411342	1.9372	5.05521	14.9845	1.18117	-0.623009	-14.7133	-1.20831	-0.114055	0.213483	0.115946	-3.77689	-3.73866	0.646594	-1.28155	2.28533	-0.435643	4.50063	-0.889661	1.72693	-1.86887	0.841683	0.687277	0.544291	0.125838	2.21116	1.08229	-1.76925	-0.789841
CSJ3	-1.37699	-0.0593736	0.789192	1.18859	1.4525	0.273002	-3.91904	0.74144	0.334637	-5.8067	-1.07875	-0.980755	-0.149101	0.465492	1.34614	0.84153	-0.0862251	-3.35291	-3.81665	-1.79136	0.381844	1.86995	4.95516	8.12113	1.06757	-0.692658	-7.40735	-1.71954	-0.864451	-0.161811	0.200936	-4.72292	-3.32994	0.878293	-1.34941	2.33348	-0.488466	3.61375	-1.46537	0.893842	-2.78521	0.174983	0.0841686	-0.018773	-0.453123	2.714	1.94807	-2.16488	-0.745527
DE811	-1.36817	-0.209496	0.348959	0.6707	0.854567	-0.6281	-1.73374	0.688355	0.318422	-3.59103	-0.0355788	-0.629718	-0.300468	0.625388	1.42271	0.831158	-0.639506	-3.95998	-3.79423	-1.84117	0.431558	2.06206	6.18016	11.7478	1.12041	-0.539127	-12.5219	-2.31147	-0.658474	0.269528	0.209144	-5.40188	-3.93328	0.513799	-1.16444	2.0174	-0.471516	3.00282	-1.27726	0.924567	-2.65878	0.212798	0.153261	-0.0458899	-0.673829	2.77645	2.03503	-1.35266	-0.316957
EAST_028	-0.256573	0.940224	0.946199	1.30958	1.23322	0.153805	-1.31122	0.677116	0.292571	-5.49065	-0.419974	-0.353001	-0.0636071	0.540544	1.037	0.629301	-0.255309	-3.29623	-3.33359	-1.287	0.558741	2.04776	5.32563	8.99203	1.07321	-0.587063	-22.5555	-1.59899	-0.624988	-0.121441	0.161331	-3.99257	-3.96082	0.736205	-1.58295	2.23303	-0.599991	3.58962	-1.49442	1.13625	-2.62121	0.376976	0.207686	0.0440472	-0.208156	1.96787	1.39676	-0.617474	0.203114
ENG_LI_CHIH	-0.838975	0.447288	0.391595	0.772476	1.3723	0.0594899	-3.15834	0.639442	0.303904	-5.06141	-0.753516	-0.873111	-0.179135	0.476127	1.31994	0.743505	0.0140527	-3.4678	-3.63259	-1.33347	0.670462	2.22179	5.80392	11.7272	1.1294	-0.895263	-9.66468	-1.88186	-1.02977	-0.159706	0.178005	-4.91241	-3.25542	0.559435	-1.09236	2.04539	-0.503535	3.58114	-1.18522	1.18731	-2.38673	0.402811	0.286078	0.144561	-0.352491	2.75927	1.66847	-2.26344	-0.841806
F115	-0.69102	0.442251	0.665448	0.823019	1.0201	0.128046	-3.07976	0.784716	0.329878	-4.53281	-0.614555	-0.4604	0.099933	0.776802	1.28974	0.765521	-0.156049	-3.13337	-3.36393	-1.56398	0.322131	1.74183	5.08967	10.9756	0.939166	-0.878038	-9.01609	-1.74651	-0.767459	-0.131168	0.035226	-4.40757	-3.44011	1.04324	-1.24146	2.44416	-0.491073	4.03075	-1.42156	1.2031	-2.4464	0.45877	0.304099	0.202624	-0.216022	1.20713	0.744796	-2.11396	-0.737649
F2834T	-0.179135	1.18261	1.28117	1.89601	2.07927	0.616226	-2.04236	0.783385	0.330148	-3.08973	0.158741	-0.0595749	0.609258	0.883189	1.93432	0.938145	0.276359	-2.96404	-3.21112	-0.689241	0.961978	2.70581	7.9769	14.0275	0.771234	-0.93241	-15.8026	-1.41301	0.381724	0.547464	0.278558	-3.18456	-1.02389	1.01991	-1.1862	2.60357	-0.235277	4.57038	-0.707069	1.51714	-1.8732	0.765904	0.730296	0.414013	-0.0363845	2.77805	1.87811	-4.48138	-0.497479
F431	-0.801384	0.980271	1.07781	1.42658	1.36205	0.0714913	-3.86238	0.666668	0.325955	-5.79558	-0.269785	-0.384603	0.0412328	0.382747	0.930473	0.556452	-0.722267	-5.02697	-3.64815	-1.51056	0.266263	1.77865	4.59896	6.77983	0.711495	-1.22606	-17.7025	-1.63973	-0.241024	-0.160724	-0.0546052	-4.67539	-4.01114	0.535989	-1.14229	2.21462	-0.455996	4.06587	-0.974123	1.45189	-1.83088	0.695712	0.520477	0.198152	-0.351584	1.30277	0.65422	-4.9221	-0.666828
F44	-1.04412	0.222631	0.391539	0.812826	1.03369	-0.239789	-3.56785	0.675483	0.287369	-5.15442	-0.288942	-0.677204	0.0198471	0.502764	0.961155	0.420975	-0.658664	-4.24832	-3.61117	-1.91952	0.94656	2.26015	4.373	6.79998	0.715081	-1.2408	-23.5484	-1.89667	-1.24486	-0.49502	-0.116395	-5.67867	-4.71906	0.661732	-1.67733	2.25926	-0.445365	4.3757	-1.05866	1.31401	-2.5724	0.315125	0.177897	0.0105298	-0.258949	1.36452	0.788315	-1.78057	-0.582675
FBHJ	-0.478916	0.803631	0.88335	1.3547	1.71606	-0.0382173	-3.59949	0.798798	0.320639	-3.78895	0.102916	-0.0382143	0.472252	0.931565	2.06761	1.13489	-0.284992	-3.44241	-3.57992	-1.62721	0.370775	2.09315	5.27424	9.49792	0.896421	-1.14044	-10.0177	-1.11527	-0.0275402	0.595179	0.378054	-5.81024	-2.83435	0.463689	-0.655369	2.27839	-0.23627	4.24861	-0.826969	1.46834	-1.86127	0.672083	0.551064	0.461489	0.00275201	2.4337	1.71996	1.18755	1.92557
FC46	-0.848638	0.546685	1.56366	1.71912	1.52525	0.516487	-1.54375	0.750483	0.320669	-6.66953	-0.579587	-0.624242	-0.072431	0.782044	1.42044	0.834378	0.230842	-1.83435	-3.65174	-1.92584	0.347679	2.15559	5.99587	11.8603	1.05768	0.105763	-16.9781	-1.58476	-0.194786	0.228335	0.34324	-2.85583	-2.60058	1.23331	-1.05894	2.30582	-0.414077	3.68591	-1.04905	1.2563	-2.21383	0.587888	0.431557	0.240315	-0.211795	2.70469	2.03951	-1.06113	-0.478042
FR19	-0.673357	0.794699	1.12708	1.58766	1.66979	-0.106394	-3.30674	0.735648	0.309675	-5.63134	-0.533125	-0.603613	0.107174	0.505936	1.45237	0.784467	-0.257418	-4.35998	-3.7386	-1.91716	-0.0149851	1.82345	5.14154	10.1455	1.1277	-0.622586	-16.351	-1.73365	-0.591644	0.0503173	0.439074	-5.4502	-3.97952	0.31889	-1.34877	1.97978	-0.509929	3.21409	-1.37791	1.08803	-2.50162	0.366226	0.307712	0.222803	-0.245014	2.96342	2.33674	-0.968668	-0.171245
G22_T122	-0.696734	0.490205	0.819439	1.12034	1.28912	-0.00196675	-2.95303	0.775592	0.33013	-3.86117	-0.495223	-0.500479	0.13832	0.497565	1.45067	0.755373	-0.195069	-3.57004	-3.56531	-1.14659	0.303083	1.73804	4.54677	7.24385	0.853473	-0.93382	-15.4648	-2.18892	-0.800968	-0.0908756	0.175621	-5.98632	-4.66666	0.366281	-1.97697	1.95098	-0.637503	3.32087	-1.49303	1.00628	-2.78671	0.175741	-0.0275516	-0.116859	-0.423569	1.88361	1.17068	0.023132	-0.98633
G80	-0.724802	0.641048	1.02895	1.15841	1.32095	-0.436391	-4.28048	0.727317	0.299719	-3.79829	-0.339009	-0.675918	0.221238	1.08604	2.14655	1.03198	0.178282	-3.52647	-3.64103	-1.37303	0.609391	2.2363	6.20535	9.53293	0.841928	-1.47431	-9.55183	-1.00528	0.102294	0.390578	0.209774	-5.01145	-4.13596	0.672835	-1.49407	2.23157	-0.452993	3.89681	-1.13225	1.33066	-2.28827	0.561787	0.424544	0.231626	-0.299225	2.35877	1.55094	-3.18145	-0.893524
H110	-0.452198	1.00025	2.15372	1.39649	2.26386	0.13344	-1.80848	0.745131	0.315704	-4.90873	-0.324995	-0.493105	0.318791	0.885482	1.96956	0.8557	-0.198863	-2.14082	-3.38122	-1.63169	0.701322	2.7219	6.37233	9.97971	0.904111	-0.741785	-12.6631	-1.56615	-0.10451	0.590111	0.561699	-5.49703	-3.93031	0.774994	-0.958525	2.35947	-0.273414	4.15504	-0.642912	1.56069	-1.79975	0.909556	0.855146	0.697212	-0.006979	3.11751	2.47948	-3.22419	-0.00071807
H113	-1.28456	0.337746	1.0418	2.24794	1.41553	0.234515	-3.12631	0.667118	0.319881	-6.1354	-0.636678	-0.413737	0.365329	0.469197	1.27777	0.777775	-0.676622	-4.42332	-3.87315	-1.83355	0.331706	1.79833	4.42575	9.67611	0.856097	-1.37674	-11.4426	-2.11456	-0.764925	0.0835053	0.135643	-6.66952	-5.24445	0.375071	-1.92831	2.02545	-0.533094	3.20239	-1.53372	0.835091	-2.99653	0.154447	0.301929	0.263374	-0.0847819	1.4045	0.857322	-0.751798	-1.33428
H114	-0.214793	1.1775	1.56533	1.70241	1.35756	0.125431	-3.45615	0.745194	0.311454	-3.68002	-0.108893	-0.212509	0.458541	0.815591	1.26373	0.79635	-0.0723651	-3.51026	-3.42955	-0.986469	0.913715	2.37172	5.35699	9.31157	0.748853	-0.791695	-16.9705	-0.673065	0.12597	0.250758	0.232214	-3.45691	-2.57723	1.21833	-0.676382	2.64085	-0.194079	4.50198	-0.681263	1.53428	-1.87881	0.677029	0.532198	0.292454	-0.207747	2.55071	1.72186	1.11474	2.06952
H121	-0.260131	1.30095	1.20161	1.06008	0.91311	-0.586411	-4.16746	0.674796	0.305905	-3.58995	-0.425778	-0.350434	0.356211	0.71799	1.18043	0.485392	-0.332756	-3.78968	-3.73988	-1.61996	0.227871	1.7539	4.32759	13.3336	1.1078	-0.778099	-20.5867	-0.709663	0.186391	-0.102024	0.31912	-5.33467	-3.34634	1.12464	-1.05247	2.6159	-0.159493	4.60464	-0.777893	1.55252	-1.58181	0.624941	0.456122	0.512865	0.344474	3.21392	2.41038	-3.70052	-0.824605
H122W	-1.08562	0.382583	1.02917	1.63099	1.67489	-0.610553	-4.80254	0.780165	0.323214	-3.35985	-0.106366	-0.320704	0.53542	0.817325	1.75993	0.576344	-0.955656	-5.12286	-3.49317	-1.49784	0.405316	2.40201	6.53241	4.32794	0.634662	-1.06935	-22.6671	-1.67012	-0.458456	-0.0656587	-0.0322994	-6.97412	-5.00261	0.302603	-1.42548	2.12163	-0.389045	3.7692	-0.970746	1.34947	-2.0526	0.725814	0.6834	0.500625	0.00730514	1.97848	0.993239	-5.04608	-0.788398
H124W	-0.446456	1.03563	1.26774	1.85193	1.79157	0.458377	-2.28095	0.722428	0.319359	-4.48798	-0.270375	-0.528797	0.139375	0.74209	1.7625	0.937415	0.0695394	-2.68748	-3.68448	-1.82608	0.556636	2.50877	6.6159	8.97441	0.880987	-0.309758	-20.8572	-1.13259	0.0529345	0.248349	0.223019	-5.68294	-4.75571	0.0436208	-1.80943	2.05772	-0.465354	4.20234	-0.80559	1.5916	-2.13906	0.677041	0.464399	0.194354	-0.200184	2.74213	2.112	-0.44256	-0.102585
H49	-0.422281	0.940718	1.40128	2.08638	1.80266	0.0961959	-2.22295	0.704695	0.317775	-5.3675	-0.419495	-0.307558	0.38246	0.845526	1.89386	0.951394	-0.059775	-3.22239	-3.47176	-1.54354	0.488813	2.10733	5.13526	9.08506	0.937967	-1.22186	-16.619	-1.38756	0.0411258	0.590852	0.265722	-4.58698	-3.88819	0.812012	-1.43239	2.31909	-0.424648	3.81517	-1.18825	1.23175	-2.26993	0.54177	0.482591	0.351425	-0.160808	1.68806	1.17824	-1.53995	-1.03719
H5	-0.487355	0.787338	0.738164	1.15309	1.17421	0.264294	-1.31735	0.740639	0.311153	-4.73441	-0.372535	-0.284807	0.179432	0.682604	1.49138	0.617329	0.00219864	-3.00928	-3.50927	-1.6287	0.278503	1.86801	4.10941	6.79382	1.07091	-0.59884	-11.5248	-1.02084	-0.52851	0.216487	0.282674	-4.76831	-2.85109	0.779843	-0.734328	2.35803	-0.336214	4.04517	-1.04811	1.30256	-2.18855	0.535803	0.329223	0.127235	-0.425176	2.50987	1.75349	-0.78751	-0.680982
H52	-1.46749	-0.512394	-0.489826	-0.287898	1.12665	-0.765715	-4.87908	0.620253	0.298568	-6.61675	-0.633328	-0.759599	-0.114376	0.568069	1.63389	0.789893	0.145699	-3.14165	-3.85906	-1.7838	0.829003	2.47049	6.08997	13.7681	1.0593	-0.683098	-7.72059	-1.3647	-1.31842	-0.217466	0.175212	-5.54708	-3.48791	0.97831	-1.09414	2.24896	-0.381778	3.52305	-1.22888	1.03719	-2.82285	0.254673	0.172745	0.179509	-0.174192	2.95181	1.9762	-1.92195	-0.335404
H71	-0.38358	0.791974	0.805066	0.944384	0.876495	-0.0322941	-1.42016	0.759444	0.327238	-3.795	-0.394649	-0.345454	0.408366	0.879889	1.51129	0.773632	0.174991	-2.58299	-3.34171	-1.10333	0.915085	2.17806	4.78885	11.1324	1.14024	-1.01871	-15.1058	-1.34694	-0.0942742	0.177139	0.114112	-4.7036	-3.34435	0.845219	-1.09159	2.43402	-0.302719	3.89836	-1.26768	1.01246	-2.8246	0.213786	0.167097	-0.0123907	-0.476338	2.17465	1.33511	-3.3498	-1.1636
H84	-0.516619	0.793564	1.27608	1.68359	1.45745	0.163224	-3.25812	0.649004	0.325925	-3.42907	-0.227678	-0.329085	0.0964355	0.769478	2.07935	0.99719	0.126376	-3.16396	-3.31306	-1.56962	0.639801	2.37414	5.887	9.54303	0.83704	-0.671805	-19.4582	-1.03324	-0.217649	0.390209	0.153752	-4.1029	-3.6187	0.804773	-1.24492	2.25508	-0.440872	3.96277	-1.10903	1.35001	-2.30777	0.606916	0.497224	0.321208	-0.13235	2.64561	1.92306	0.0591114	0.656034
H8431	-0.526521	0.98276	1.17328	1.38378	1.59153	0.891512	-1.62866	0.772317	0.322226	-5.03684	-0.0448948	-0.229532	0.305352	0.770057	1.37828	0.705457	0.0573856	-3.78421	-3.70421	-1.86399	0.336287	1.99001	4.79552	10.9385	0.894798	-1.20021	-21.316	-1.2261	-0.0731968	-0.00335685	0.182368	-5.01936	-2.84478	0.827987	-0.923001	2.19282	-0.491057	3.36019	-1.3793	0.922072	-2.83407	0.269289	0.118391	-0.0244478	-0.388138	2.00803	1.37681	0.741499	1.41026
H95	-0.6036	0.730795	1.21181	1.6929	1.66901	0.318637	-2.72854	0.690504	0.301301	-5.85351	-0.846196	-0.678714	0.0561133	0.600542	1.15164	0.746704	-0.108679	-3.83072	-3.32391	-1.61718	0.966006	2.1779	4.9134	9.35776	0.909518	-0.67011	-8.58192	-1.35926	-0.652267	-0.087842	0.137715	-5.8687	-4.80531	0.304941	-1.86307	1.95362	-0.593777	3.34397	-1.42595	1.04801	-2.58473	0.197941	0.0816975	-0.00909093	-0.375998	2.28299	1.60881	-2.41527	-1.09412
H96	-0.861837	0.521718	0.809802	1.65006	1.65115	-0.201497	-4.59024	0.718874	0.30172	-3.96923	-0.00820794	-0.356043	0.193534	0.571984	1.42002	0.790847	-0.568722	-3.57393	-3.52494	-1.20264	0.677493	2.13257	4.53402	5.27556	0.89552	-1.17843	-15.6422	-1.89239	-0.324548	0.341742	0.264412	-6.88658	-5.23406	0.0959283	-1.90822	1.8045	-0.531789	3.41597	-1.21274	1.12014	-2.59821	0.391689	0.315794	0.102293	-0.527501	1.83876	0.988209	0.904793	1.4417
H99	-0.141643	1.28135	1.38264	1.355	1.14253	0.00377913	-3.38845	0.806608	0.336275	-4.86037	-0.359014	-0.429588	0.42177	0.767365	1.51358	0.663128	-0.39424	-3.48354	-3.61572	-1.46218	0.408495	2.12927	4.52722	9.03816	1.01889	-0.120536	-9.7735	-1.49508	-0.0994954	0.145691	0.00181751	-5.78665	-4.2993	0.39749	-1.58486	2.18701	-0.464188	4.02834	-0.985921	1.48142	-1.87752	0.66069	0.499302	0.321158	-0.0668003	2.91937	1.90922	-6.93436	-0.815101
HBA1	-0.624114	0.961318	0.927689	1.45529	1.63588	0.122751	-3.83891	0.865947	0.333748	-3.67319	-0.282553	-0.388133	0.00976361	0.623852	1.61469	0.905457	0.0278103	-3.5488	-3.63401	-1.53134	0.639091	2.15775	5.62466	10.8782	1.07591	-1.04041	-14.8209	-1.6452	-0.127649	0.327841	0.288028	-5.137	-3.80783	0.613366	-1.43121	2.33596	-0.34837	4.21585	-0.988281	1.35534	-2.18309	0.475815	0.300473	0.115555	-0.377754	2.57931	1.92134	-1.00735	-0.692879
HP301	-0.927293	0.280587	1.17839	1.30222	1.09108	-0.409347	-4.39221	0.774791	0.314372	-3.22524	-0.309444	-0.378337	0.0356544	0.909928	1.62885	0.858207	-0.166024	-4.06573	-3.47335	-0.967306	0.895626	2.2898	6.51394	12.9411	1.03239	-0.228481	-11.2566	-1.79529	0.0168665	0.353635	0.267917	-4.5866	-3.8466	0.758765	-1.47483	2.32666	-0.308437	3.76631	-1.28964	1.03178	-2.58317	0.267969	0.203121	0.209269	-0.101765	2.41955	1.68199	-1.7833	-1.58777
HP72_11	-1.81438	-0.766699	0.0958697	0.667134	0.708227	-0.645372	-5.60487	0.872663	0.332421	-2.85193	-0.267772	-0.600181	-0.038443	0.54879	1.38003	0.708524	-0.190383	-4.06498	-3.74304	-1.65909	0.251841	1.74984	4.67759	9.46084	0.930499	-0.814357	-16.3395	-1.75306	-1.44403	-0.121893	0.339193	-5.71795	-3.8861	0.366245	-1.52751	1.99875	-0.399066	3.38136	-1.41107	0.954624	-2.85385	0.119964	-0.0472677	-0.0581952	-0.331758	3.00701	2.27453	0.251628	0.941446
HUANYAO	-0.623171	-0.174073	0.411242	1.13479	1.03425	-0.454086	-4.49743	0.754313	0.329506	-4.93382	-0.530414	-0.459372	-0.484138	0.424623	1.47716	0.672433	-0.191627	-3.76612	-3.82299	-2.1216	0.541921	2.3282	5.24778	8.67896	0.87068	-1.09021	-18.7603	-1.44048	-1.08531	-0.0759806	0.112033	-5.32395	-4.04427	0.35404	-1.56365	2.09048	-0.514549	3.17452	-1.14752	1.01703	-2.23642	0.391823	0.330014	0.251534	-0.250764	2.47248	1.74659	-5.2064	-1.40524
HY	-0.833204	0.816165	1.24809	1.78458	1.92898	1.03923	-1.64708	0.695231	0.313441	-4.55614	-0.448541	-0.443664	0.229505	0.624877	1.3736	0.907101	0.249384	-2.92155	-3.68533	-1.82023	0.335079	1.95689	4.66683	8.71747	0.675287	-1.19102	-15.9262	-1.58428	-0.325107	0.212808	0.16696	-5.59111	-4.69728	0.404819	-1.89426	1.99345	-0.544129	3.46377	-1.38962	1.09397	-2.60154	0.377634	0.284825	0.155906	-0.282383	1.82166	0.895318	1.00729	1.53708
I159	-0.808233	0.513654	0.887378	1.19146	1.62758	0.131432	-2.71665	0.742948	0.330146	-4.55345	-0.46836	-0.517793	0.224752	0.797827	1.80263	1.1478	0.895543	-2.00871	-3.32002	-1.65869	0.30654	2.0576	5.87934	13.3155	1.08724	-0.904734	-13.8661	-1.34957	-0.390565	0.398619	0.255129	-4.66751	-3.57213	0.739988	-1.25496	2.28183	-0.455634	3.62973	-1.2002	1.05024	-2.60772	0.382076	0.342964	0.228034	-0.177632	2.28929	1.59742	-1.70389	-0.869121
I29	-0.283291	1.01968	1.78056	1.98688	1.74711	0.695412	-1.57738	0.728099	0.328288	-5.32794	-0.656861	-0.157499	-0.133098	0.642349	1.5077	0.610501	-0.305677	-2.96857	-3.73346	-1.59783	0.482328	1.99334	5.38757	11.4995	0.948944	-0.525492	-19.4798	-1.33218	-0.0620196	0.232073	0.130092	-4.44389	-3.79922	0.965256	-1.2923	2.24473	-0.479303	3.90869	-1.17783	1.32422	-2.11856	0.628415	0.463169	0.234886	-0.390416	2.21966	1.51701	0.163802	0.42294
IA5125B	-0.765686	0.538373	1.26825	1.92034	1.89365	0.484778	-3.12255	0.783194	0.343449	-4.76895	-0.828388	-0.627988	-0.156014	0.481924	1.11829	0.868158	-0.224385	-4.04258	-3.37336	-1.42188	0.193954	1.65198	4.82407	7.93215	0.784959	-1.26004	-19.6742	-2.22721	-0.984822	-0.0202375	0.323486	-5.40053	-4.44634	0.419946	-2.0511	2.10974	-0.582856	3.52258	-1.63356	1.04174	-2.68963	0.388163	0.282621	0.139237	-0.319373	2.80772	2.14307	-0.306058	0.80541
IB014	-0.501838	0.996702	0.726094	0.878495	0.982633	-0.132489	-4.08107	0.752506	0.296134	-6.43541	-0.799383	-0.638506	0.325404	0.865237	1.57964	0.791434	-0.0133185	-3.06091	-3.70841	-1.60659	0.398029	1.91474	4.58509	8.11629	0.864704	-0.709426	-10.8178	-1.89781	-0.627999	-0.158502	0.0805126	-4.54378	-4.2723	0.903979	-1.59815	2.41167	-0.502096	3.91657	-1.49431	1.05557	-3.28524	0.176318	-0.0228478	-0.141901	-0.529725	2.50231	1.74956	-1.38671	-0.865865
IB02	-1.30884	-0.312556	0.0561765	0.10531	0.435636	-0.851651	-3.84847	0.733176	0.31609	-4.57083	-0.000694052	-0.169073	0.330902	0.89219	1.74399	0.889626	0.195731	-2.32354	-3.69526	-1.63815	0.743841	2.08125	5.64466	11.3587	0.882715	-0.530846	-5.38432	-1.58952	-0.711642	0.492424	0.169648	-3.28123	-3.25342	0.85464	-1.26449	2.46685	-0.388214	4.05732	-1.16756	1.20492	-2.41197	0.345853	0.200537	0.063655	-0.364659	2.16058	1.34346	-1.86991	-1.3573
INBRED_109	-0.827554	0.125295	0.670216	1.05301	1.09447	0.124465	-3.4755	0.597899	0.307362	-3.19856	-0.541589	-0.612846	0.0805879	0.629321	1.61979	0.735378	-0.0362153	-3.37504	-3.2718	-1.39766	0.649532	2.15364	5.08337	8.39427	0.807971	-0.107727	-9.55148	-2.14088	-0.668841	-0.0735228	0.472341	-4.2949	-3.65219	0.569691	-1.35639	1.86643	-0.647755	2.73687	-1.8171	0.518325	-3.65252	NA	-0.420157	-0.354675	-0.792817	3.72796	2.96825	-0.905189	-0.145794
INBRED_141	-0.753571	0.619353	0.987351	1.10301	1.21399	-0.0174022	-2.57141	0.784224	0.344672	-4.59027	-0.257647	-0.145239	0.23765	0.719631	1.22839	0.672223	-0.29159	-3.71153	-3.48747	-1.13491	0.418788	1.60789	4.10773	6.74957	1.08841	-0.974866	-18.2834	-1.66752	-0.60891	-0.210293	0.0643025	-4.52662	-3.70706	0.468913	-1.83295	1.94068	-0.648993	2.96031	-1.70678	0.865289	-2.86423	0.176583	-0.0536068	-0.205649	-0.745199	2.17405	1.44397	1.02888	1.51377
INBRED_305	-0.746231	0.914042	1.27814	1.6717	1.9702	1.06747	-1.17644	0.742629	0.32291	-5.76223	-0.581355	-0.312712	-0.0261323	0.904555	1.95064	0.941834	0.466489	-2.94377	-3.63318	-1.92646	0.536731	2.43276	7.58599	18.2047	1.2032	0.0543871	-9.57381	-1.75137	-0.0624413	0.195108	0.222604	-6.3111	-4.35281	0.545673	-1.48557	2.16483	-0.507121	3.47414	-1.43158	1.06575	-2.79485	0.343965	0.257296	0.129352	-0.449127	3.67955	2.98103	-0.916943	0.275531
INBRED_309	-0.822397	0.581882	0.995038	1.28052	1.69852	0.812842	-1.43506	0.679326	0.314516	-5.07804	-0.17096	-0.52075	0.251515	0.823964	1.87861	0.928736	0.288361	-2.88852	-3.52163	-1.57421	0.627822	2.26793	7.15158	16.5482	1.02482	-0.00407186	-9.84021	-0.846044	-0.372613	0.122573	0.130434	-6.49008	-5.20601	0.271895	-1.83573	2.03275	-0.535906	3.56677	-1.30911	1.19576	-2.48174	0.526683	0.371748	0.23277	-0.123137	3.0272	1.8583	-0.967123	-0.221976
K150	-1.18966	0.0767899	-0.123628	-0.150947	0.162544	-0.580904	-3.00244	0.703751	0.317964	-4.29885	0.108852	-0.371909	0.563261	0.722716	1.05272	0.542992	-0.19664	-2.91888	-3.38395	-1.36808	0.242379	1.57402	4.13596	8.60457	0.945891	-0.109833	-16.8162	-0.84025	-0.575607	-0.545374	-0.104405	-4.96679	-3.04964	0.767742	-0.939004	2.11708	-0.434499	3.49992	-1.50127	0.97279	-2.94944	0.0261695	-0.196732	-0.184854	-0.548934	1.76775	0.766031	0.867964	1.05491
K201	-0.429512	1.29072	1.92677	1.78429	1.44965	0.650573	-1.98599	0.720691	0.347264	-5.93403	-0.169211	-0.270598	0.348308	0.750889	1.31847	0.758864	-0.142293	-2.61357	-3.49213	-1.34852	0.481574	2.11059	5.39343	10.1782	0.83668	-0.731846	-13.6025	-1.38197	-0.419962	0.217895	0.210477	-6.38248	-5.5948	0.268538	-1.51755	1.92871	-0.494963	3.67965	-0.899351	1.57951	-1.88664	0.690281	0.351369	0.138163	-0.14674	3.54049	2.75023	0.340651	1.62518
K4	-0.390394	1.18063	0.779599	0.714077	1.13694	-0.0387186	-2.04284	0.731725	0.318726	-4.33615	-0.319518	-0.409655	0.406124	0.940831	1.48495	0.827018	0.55365	-2.03374	-3.48782	-0.855673	0.768986	2.06046	4.9839	12.6201	1.04878	-1.16964	-17.6589	-0.784824	-0.297251	0.18224	0.091596	-3.28386	-3.46871	0.713183	-1.00208	2.06692	-0.446935	3.60076	-1.2332	1.298	-2.26821	0.5225	0.290525	0.0823661	-0.389781	2.1183	1.41313	-0.322176	-0.0679887
K41	-1.1001	0.12404	0.512913	0.766853	1.10352	-0.0319191	-2.90079	0.734202	0.333828	-4.53961	-0.0578554	-0.0799367	0.525834	0.861719	1.49371	0.853351	0.0392285	-2.82775	-3.41687	-1.27902	0.325849	1.71474	4.36813	7.87462	0.881162	-0.626666	-17.6024	-1.33173	-0.57807	-0.14613	0.108564	-5.59297	-3.47664	0.514172	-1.32003	2.07455	-0.51989	3.11469	-1.51467	0.77613	-3.04603	0.155564	0.105945	0.0126335	-0.428767	0.98562	0.329292	0.868295	0.606789
K47	-0.746633	0.775972	1.53713	1.94496	1.87217	0.414713	-2.32196	0.753444	0.308992	-5.11018	-0.787688	-0.618634	0.00289293	0.730941	1.59104	0.961941	0.319969	-2.87362	-3.78369	-1.77753	0.262785	2.20755	7.49128	13.5504	1.03794	-0.445984	-13.8125	-1.53777	0.342781	0.535701	0.252149	-5.6687	-3.10952	0.833752	-0.644031	2.43856	-0.348611	4.02169	-1.13886	1.19764	-2.50778	0.455372	0.323484	0.266398	-0.0935401	3.09067	2.32089	-1.53142	-0.378458
K64	-0.940305	0.781759	0.71552	1.08166	1.15168	0.0908451	-2.14633	0.69686	0.314181	-5.35481	-0.26557	-0.344478	0.303267	0.790541	1.55522	0.76752	0.141325	-2.74707	-3.62861	-1.38748	0.704982	2.45988	7.23954	14.5665	0.932957	-0.886568	-17.0002	-0.950407	-0.183605	-0.0682396	0.280062	-4.74459	-3.5987	0.777822	-0.496832	2.37173	-0.174683	4.39258	-0.825673	1.37792	-2.17657	0.557207	0.38568	0.220458	-0.206871	2.17899	1.4543	1.08356	2.11684
KO679Y	-0.642169	1.0546	1.59088	1.68514	1.5595	0.239662	-2.6896	0.645094	0.304514	-4.34293	-0.206099	-0.241238	0.535117	0.901192	1.71186	0.788329	-0.166504	-3.64831	-3.07522	-1.152	0.658574	2.14616	5.99352	11.836	0.908056	-0.969555	-17.2359	-1.33706	0.0208548	0.246174	0.0763466	-5.59388	-4.20039	0.265824	-1.2654	2.15675	-0.355908	3.99465	-0.845311	1.54243	-1.88205	0.802507	0.634917	0.388731	-0.0543375	2.54945	1.66522	-3.22492	-1.53435
KY21	-0.782377	0.676987	0.950425	0.730716	1.42997	0.315839	-1.33561	0.598905	0.279094	-4.39602	-0.22486	-0.352599	0.345785	0.709408	1.23073	0.754116	0.134476	-2.28941	-3.51474	-2.11643	0.444907	1.79814	4.10675	11.9897	1.10984	-0.540859	-17.5264	-1.44163	-0.527442	-0.114519	0.267478	-5.14194	-4.19364	0.298137	-1.47166	1.88914	-0.583735	3.1569	-1.56596	0.935936	-3.08694	0.168316	-0.0392762	-0.182598	-0.449216	2.08435	1.43906	1.03972	1.88819
KY226	-1.2043	0.380828	0.834781	1.28961	1.49331	1.04581	-1.07781	0.750526	0.327583	-4.08506	-0.0365171	-0.692033	0.202018	0.479043	1.61926	0.802359	0.672571	-2.16266	-3.46678	-1.46837	0.241518	2.03177	5.50264	17.3064	1.04991	-0.317832	-13.2933	-0.944166	-1.21571	-0.242667	0.287577	-5.53626	-3.96784	0.719066	-1.10816	2.1443	-0.397548	3.38411	-1.2316	0.997514	-2.63618	0.292133	0.19349	0.0533648	-0.390058	2.91116	1.95744	-1.11354	-0.649387
KY228	-1.28259	0.0370177	0.816658	1.68877	1.47634	-0.570613	-5.00789	0.72826	0.318377	-5.46901	-0.835979	-0.756879	-0.0695387	0.409082	1.44461	0.710796	-0.803585	-4.72117	-3.72873	-2.14921	-0.00710615	1.8678	4.71584	6.06993	0.670981	-1.59296	-19.0016	-1.82565	-0.379105	0.476687	0.281948	-7.44021	-5.56821	0.229795	-1.91962	1.87076	-0.617916	3.07168	-1.61544	0.844814	-2.94742	0.247697	0.224269	0.0688153	-0.401369	1.69805	0.961698	0.543169	0.888599
L317	-0.664897	1.09789	1.35738	1.57439	1.60756	0.769099	-2.29601	0.698884	0.314773	-4.00476	-0.337998	-0.332954	0.402683	0.77455	1.53587	0.844164	0.107542	-3.50981	-3.52298	-1.53126	0.198275	1.72326	4.23889	9.46407	0.742862	-1.44804	-16.3221	-1.4376	-0.208893	0.120893	0.0282689	-5.68906	-3.61065	0.465984	-0.809441	2.08757	-0.373352	3.64867	-1.0847	1.14688	-2.28619	0.436472	0.335174	0.246846	-0.290126	1.98039	1.02385	-2.77115	-2.89903
LH145	-0.59556	1.07962	1.41456	1.74571	1.69514	-0.357794	-4.29459	0.769136	0.325506	-4.19642	0.195621	-0.0277372	0.16074	0.7696	1.24217	0.76154	-0.761401	-4.51893	-3.35886	-1.39711	0.542454	1.76542	3.56886	5.19666	0.720564	-1.2596	-20.2224	-1.26449	0.148317	0.311954	0.124802	-5.68999	-4.58548	0.115733	-1.19244	1.96399	-0.31353	4.15226	-0.586167	1.63909	-1.87393	0.78895	0.597097	0.390568	-0.172241	2.3926	1.67513	-0.75534	-0.211447
LH149	-1.06204	1.11082	1.4993	1.77803	1.80092	-0.45954	-3.89387	0.806808	0.324666	-2.53741	0.00394755	-0.26602	0.70585	0.978506	1.61919	0.799021	-0.580505	-3.35963	-3.11867	-1.31187	0.58122	1.95849	5.84778	4.57995	0.751762	-0.660428	-16.4646	-0.821691	-0.341363	0.0730672	0.165273	-4.5514	-3.10343	0.767647	-0.794407	2.30056	-0.241896	4.07955	-0.690297	1.61593	-1.47618	0.840219	0.693353	0.392594	-0.180155	1.4339	0.863153	1.25059	2.0408
LH39	-0.342172	0.925631	1.35456	1.3785	1.15043	0.125828	-2.72068	0.649988	0.298647	-7.27218	-0.812362	-0.309893	0.229818	0.882599	1.42044	0.741728	-0.1442	-3.16559	-3.35949	-1.10552	0.824157	2.03269	5.01808	9.14443	0.866889	-0.665771	-25.255	-1.39764	-0.0539237	0.113416	0.257633	-5.40853	-4.34198	0.425308	-2.15076	2.01755	-0.628998	3.54737	-1.50792	1.12264	-2.92933	0.208321	-0.0376554	-0.174354	-0.48158	2.10838	1.53736	-1.08087	-0.497104
LH59	-0.533222	1.34036	1.32617	1.50747	1.5469	0.175506	-3.24696	0.845198	0.328909	-4.64621	-0.140893	0.00706268	0.566903	0.975543	1.30692	0.811699	0.487067	-2.2138	-3.39245	-1.16948	0.538236	2.14589	5.55881	16.5156	1.1645	-0.643551	-17.3723	-1.02613	0.27842	0.0213638	0.308537	-4.37253	-3.4923	0.513467	-1.40291	2.18835	-0.241529	4.09189	-0.808436	1.5529	-1.78527	0.743323	0.524198	0.375818	0.0509747	2.73674	1.9565	-2.59882	-0.993974
LH60	-0.637235	1.02122	1.17293	0.993733	0.933719	0.374638	-0.636999	0.818188	0.34818	-4.79429	-0.177047	-0.376431	0.589673	1.04742	1.62477	0.744976	0.0831595	-2.4488	-3.22868	-0.940798	0.860541	2.10637	4.77692	10.7254	1.10177	-0.284774	-13.1438	-1.20859	-0.349054	0.000683138	0.130697	-4.3734	-3.14938	0.745896	-1.00735	2.12891	-0.420028	3.67451	-1.17375	1.06572	-2.68664	0.230825	0.0364265	-0.0626285	-0.483181	3.06097	1.48984	-1.42232	-0.0672891
LH61	-0.359443	1.43654	1.28774	1.16539	1.26899	0.710446	-1.45158	0.85451	0.341331	-4.87298	-0.197062	-0.0248151	0.679087	0.927093	1.3609	0.694027	0.206628	-2.8986	-3.52112	-1.33737	0.454855	2.04075	5.14936	13.3591	1.02141	-1.33884	-20.1654	-1.27598	-0.158675	-0.140648	0.023418	-4.54334	-2.0049	0.703083	-0.638828	2.11737	-0.423293	3.73845	-1.04607	1.41531	-1.94418	-0.105827	0.53559	0.336344	-0.0845217	1.78864	0.808403	1.02003	1.40674
LH93	-0.425552	1.03045	1.35698	1.58217	1.36396	0.240626	-3.12733	0.665384	0.31631	-5.59398	-0.204164	-0.287712	0.186456	0.842086	1.57076	0.787948	0.0837605	-3.38028	-3.43984	-1.33482	0.622599	2.24844	5.20056	10.0115	1.00043	-0.342753	-15.8303	-0.763615	0.392403	0.548907	0.481941	-3.9228	-3.92892	0.789696	-1.31773	2.24696	-0.418927	3.82605	-1.04785	1.34497	-1.97156	0.650214	0.487445	0.346971	-0.163347	3.51644	2.89966	-1.50659	-1.08449
LP5	-1.00163	0.656504	1.08978	1.5275	1.40152	-0.085633	-3.31699	0.74918	0.317146	-2.18628	-0.309864	-0.165736	0.671369	0.809379	1.45115	0.897049	-0.195829	-3.3523	-3.19527	-1.24202	0.371455	1.97365	5.21138	9.77749	0.923875	-0.863334	-15.067	-1.30199	-0.341026	0.0153032	0.15308	-4.49866	-3.10972	0.975446	-0.886067	2.2991	-0.331312	3.79329	-1.04178	1.2947	-2.16525	0.593754	0.519041	0.317451	-0.274408	1.56845	0.860932	1.12593	2.04207
L_289	-0.712157	1.13635	1.62809	1.5012	1.52635	0.330982	-2.97654	0.817737	0.315963	-6.55618	-0.887696	-0.426814	0.386195	0.975259	1.69472	0.747459	-0.0237502	-2.8607	-3.98798	-1.74615	0.385569	1.91325	4.8645	9.87916	0.922052	-1.32189	-8.69026	-1.55795	-0.511943	0.0595897	0.0290689	-4.28472	-2.35591	0.818248	-0.644134	2.36164	-0.320558	4.36619	-1.04921	1.27316	-2.21739	0.520238	0.340835	0.133622	-0.269048	3.22859	2.41704	-2.44502	-0.0957848
M14	-0.561968	0.773555	1.57732	1.84431	1.30726	-0.274423	-3.41219	0.740795	0.326251	-4.20994	-0.23471	-0.546001	0.205979	0.805322	1.44639	0.704747	-0.310631	-3.34597	-3.49663	-1.59126	0.683314	2.20171	4.90586	10.4182	1.06961	-0.905477	-15.6589	-1.11324	-0.316667	0.20893	-0.0702982	-4.5186	-4.57988	0.794033	-1.2867	2.35741	-0.386962	3.83606	-1.20705	1.21157	-2.38377	0.531544	0.431302	0.286023	-0.262826	1.66258	0.998131	-1.95859	-0.971729
M37W	-0.891856	0.920271	1.39223	1.6305	1.07243	-0.247767	-4.03598	0.624875	0.301772	-4.50575	-0.179392	-0.0603914	0.606584	0.902782	1.55247	0.679044	-0.302137	-3.55595	-3.2486	-1.07451	0.592343	2.28149	5.08783	9.1984	0.902428	-1.11712	-10.6316	-1.03908	-0.311067	0.190502	-0.0209969	-4.96758	-3.68016	0.570098	-1.07391	2.31884	-0.31436	4.0589	-0.884378	1.5018	-1.67531	0.853308	0.653082	0.474239	-0.0241461	0.996278	0.34131	-1.41834	-1.24936
MBNA	-0.298001	1.64867	1.73395	1.6408	1.62913	0.551003	-2.47909	0.743318	0.315149	-5.67171	-0.70376	-0.336316	0.613594	1.02808	1.70853	0.955211	0.352119	-3.04889	-3.59953	-1.20571	0.594575	2.07942	5.26479	10.6497	0.914289	-0.838181	-20.4578	-0.593339	0.331073	0.172782	0.355675	-3.59254	-3.60687	1.12525	-0.377011	2.40064	-0.331508	3.82985	-1.09262	1.2733	-2.33281	0.513058	0.496034	0.225831	-0.17851	3.26865	2.53541	-1.09924	-0.573631
MBPM	-0.423057	1.22501	1.77303	1.70747	1.40831	0.244217	-3.09164	0.699298	0.320128	-4.97238	-0.343982	-0.223555	0.446804	0.861957	1.48465	0.830989	-0.00642874	-3.58986	-3.41942	-1.06432	0.676837	1.91642	4.30649	7.67189	0.767825	-1.15193	-18.594	-0.783054	0.272828	0.143725	0.156104	-3.78403	-3.55119	1.18211	-1.21576	2.46974	-0.361544	4.19594	-1.03452	1.36168	-2.07037	0.655869	0.479167	0.255203	-0.381538	2.22362	1.37279	-1.08154	-0.7208
MEF156_55_2	-0.283086	1.23423	1.91226	2.52724	2.30399	0.753916	-2.06829	0.671033	0.315474	-4.98799	-0.269154	-0.254334	0.235128	0.817734	1.7397	0.947652	-0.267846	-3.96457	-3.47747	-1.5832	0.351543	1.84418	4.75313	6.62103	0.8603	-1.09702	-15.6482	-1.73676	-0.668483	0.279643	0.154436	-4.76448	-2.45529	0.720915	-0.782028	2.32011	-0.350289	3.94912	-0.90205	1.44365	-1.85806	0.776445	0.696987	0.549788	-0.131378	2.14206	1.37111	0.980694	1.08461
MO23W	-1.10183	0.234179	-0.199244	-0.354446	0.352029	-0.572078	-3.45278	0.697058	0.310203	-4.24247	-0.450356	-0.382453	0.391912	1.03697	1.86574	1.00143	0.372667	-2.34334	-3.41677	-0.963269	0.793249	2.38706	6.25619	11.7551	1.09904	-0.120665	-9.53811	-1.88564	-0.795092	-0.238795	-0.112292	-6.84074	-5.88592	-0.193831	-2.02398	1.66241	-0.636685	3.13524	-1.37993	0.982484	-2.93551	0.00765118	-0.22992	-0.224791	-0.62489	1.61106	0.764331	-1.67218	-1.22192
MO24W	-1.10176	0.51762	1.02254	1.04274	1.14087	-0.0562882	-3.67141	0.698961	0.311554	-5.21273	-0.0478562	-0.297964	0.379108	0.932668	1.50434	0.789899	-0.0355429	-3.16807	-3.49038	-1.2969	0.563045	1.95968	4.61075	8.86488	0.921136	-0.711984	-10.1326	-1.5992	-0.240174	0.166546	0.164734	-5.98757	-4.2849	0.275714	-1.42948	2.12671	-0.447371	3.74827	-1.15525	1.25358	-2.16162	0.579101	0.408546	0.223109	-0.226689	2.01514	1.32052	0.88949	1.73777
MO28W	-1.10856	0.376876	0.781977	1.15172	1.20729	0.19094	-4.0847	0.772713	0.33684	-3.00964	-0.22973	-0.607728	0.383911	0.456559	1.27649	0.755277	-0.225374	-4.05826	-3.25875	-0.855619	0.515161	1.92998	5.32474	8.27097	0.719801	-1.67578	-9.67565	-1.46838	-0.87514	-0.063836	-0.0609772	-3.84023	-4.11389	0.908466	-1.45889	2.26011	-0.499066	3.81313	-1.1989	1.23831	-2.20973	0.433335	0.305794	0.191019	-0.349143	1.20937	0.529532	-4.95476	-0.83348
MO3	-1.4866	-0.407541	-0.374302	-0.276086	1.39262	-0.261662	-4.66436	0.724807	0.313659	-3.17934	-0.46996	-0.49011	0.039639	0.575349	1.26531	0.713749	-0.0365947	-3.62026	-3.63729	-1.72497	0.272014	2.01954	4.66825	7.30423	1.16389	-0.932601	-15.683	-2.00824	-1.28226	-0.426769	0.284148	-5.18389	-3.07469	0.616992	-1.10235	1.95268	-0.64741	2.93055	-1.68686	0.771672	-3.16424	0.0920181	-0.00942933	-0.0145488	-0.520907	2.90499	2.12915	-0.851277	1.05707
MO30W	-0.748108	0.600024	0.807676	1.31452	1.43407	0.360656	-3.776	0.70405	0.324669	-5.06739	-0.312604	-0.277171	0.440437	0.879235	1.6852	0.910291	0.187023	-3.06763	-3.53348	-1.47382	0.45361	2.30991	6.24821	10.5847	0.831092	-1.67002	-8.22076	-1.30385	-0.865118	0.0950696	-0.11381	-4.41955	-3.82306	0.143499	-1.13274	1.85418	-0.486685	3.18794	-1.23687	1.11474	-2.62938	0.385463	0.194228	0.065154	-0.421341	1.09444	0.0828942	0.175084	-0.186418
MO39	-0.846342	0.767122	0.776863	0.674465	0.77359	-0.144995	-3.13022	0.652072	0.300529	-4.2828	-0.23217	-0.382526	0.432252	0.946206	1.45324	0.669206	-0.309957	-3.64258	-3.52119	-1.1327	0.844108	2.13789	4.95582	10.7572	0.882766	-0.945868	-21.1597	-1.51492	-0.378825	-0.17678	-0.0712818	-5.95995	-4.49048	0.431127	-1.78888	1.93633	-0.666763	3.15561	-1.49634	1.01452	-2.97563	0.18484	-0.0224422	-0.195563	-0.649174	1.57877	0.599103	1.10515	1.43355
MO44	-0.564507	0.50133	0.95841	1.21413	1.31518	0.568114	-0.016961	0.628749	0.312916	-7.33842	-0.495681	-0.567681	-0.368903	0.462635	1.14007	0.606442	-0.0746351	-2.93889	-3.79814	-2.11973	0.166199	1.68362	4.009	8.98288	0.967202	0.0535184	-18.5792	-1.98521	-0.34504	0.120125	0.286451	-4.54334	-3.2523	0.655952	-1.3484	1.95796	-0.691218	2.78875	-1.85576	0.690138	-3.29586	-0.0610707	-0.167124	-0.216541	-0.782003	3.07912	2.37332	-2.90139	-0.263755
MO45	-1.24969	0.00966651	0.789921	1.0763	1.46037	-0.398426	-4.20681	0.689494	0.334248	-4.38949	-0.611305	-0.532968	-0.135043	0.745174	1.5602	0.890457	-0.320131	-3.61907	-3.62919	-1.51463	0.558721	2.20689	5.30721	8.04912	1.16483	-1.44124	-8.95051	-2.03496	-0.248078	0.401794	0.163448	-6.20223	-4.18019	0.358049	-1.57845	2.08327	-0.522589	3.46805	-1.33305	1.09766	-2.52723	0.476678	0.398786	0.194064	-0.417325	2.95439	2.30822	-2.31408	-0.549933
MO47	-0.917695	0.601506	0.996495	1.49175	1.68502	0.689365	-3.14334	0.722851	0.326454	-4.31242	-0.443226	-0.551649	-0.141724	0.625083	1.20252	0.659468	-0.294412	-3.78927	-3.47418	-1.37721	0.510935	1.96831	5.08996	8.95196	1.1647	-0.498553	-13.9198	-1.87605	-0.612528	-0.150311	0.127106	-4.60065	-2.12236	0.489034	-0.408781	1.98328	-0.521917	3.42864	-1.58468	0.929011	-3.2133	0.0632577	-0.0272867	-0.0621492	-0.483638	2.82658	2.13884	-3.41658	-1.568
MO5	-1.07109	0.36609	0.222029	0.502333	0.929792	0.136541	-3.03023	0.696921	0.313618	-4.49384	-0.836545	-0.637434	0.126273	0.647509	1.31231	0.628199	0.0187106	-3.28846	-3.72718	-1.60008	0.557271	2.09665	4.9274	7.38498	0.716759	-1.28523	-25.4858	-1.61069	-0.609904	0.00538842	0.137379	-4.64597	-3.40135	0.921159	-1.21918	2.43099	-0.453897	3.98745	-1.42199	1.04644	-2.67921	0.278174	0.219669	0.183241	-0.236023	2.08716	1.3916	-2.07682	-0.99342
MO7	-1.24439	-0.125607	0.242727	0.513359	0.895291	-0.359922	-2.11107	0.705762	0.314376	-4.93768	-0.319936	-0.363814	0.248388	0.712002	1.26414	0.754357	0.211924	-2.37158	-3.53007	-1.5821	0.310294	2.06432	5.17399	10.1811	1.13384	-0.566386	-15.1362	-1.93448	-0.880074	-0.267285	0.149878	-6.15592	-4.53898	0.464542	-1.12576	2.37171	-0.271886	4.13755	-0.94315	1.2328	-2.43664	0.365807	0.214986	0.121085	-0.217776	2.97739	1.73038	-0.437514	0.379851
MS106	-0.729841	0.63893	1.32385	1.58277	1.24136	0.0110174	-1.0441	0.789907	0.333684	-4.11922	-0.237026	-0.270941	0.178014	0.856116	1.73354	0.867992	0.0625293	-2.18615	-3.42346	-1.26671	0.730674	2.14831	5.01258	10.6071	1.20604	-0.186254	-13.9881	-1.23201	-0.0150753	0.325942	0.00902618	-3.75266	-3.5453	0.94597	-1.10978	2.42311	-0.329101	3.85349	-1.1301	1.2725	-2.24349	0.637168	0.523571	0.398829	-0.147976	1.9521	0.977269	-1.19665	-1.26761
MS116	-1.11381	0.0261292	0.098716	0.620257	1.04283	0.0778839	-2.10976	0.770485	0.322553	-5.95964	-0.732008	-0.725619	-0.0240861	0.518804	1.33166	0.642761	-0.067176	-2.59703	-3.65468	-1.59881	0.334603	1.86507	4.7461	9.38069	0.9092	-0.0579504	-11.6107	-1.75698	-1.0288	-0.382445	0.00386828	-3.81482	-2.83216	1.10598	-0.840682	2.20535	-0.557616	3.34911	-1.5366	0.961879	-2.93123	0.249164	0.168267	0.00167918	-0.560895	2.46924	1.28882	-2.65584	-0.579338
MS12	-1.3218	0.0776493	0.445555	0.683295	1.05711	0.117457	-1.7339	0.711798	0.322746	-4.61356	-0.387273	-0.662061	0.135712	0.714153	1.45688	0.714229	0.0356749	-2.74457	-3.41428	-1.25149	0.626774	2.07775	4.67652	10.6633	1.10688	0.110873	-14.8858	-1.57053	-1.08099	-0.381477	0.360846	-4.31265	-3.10953	0.689985	-1.41942	1.96525	-0.567203	3.13639	-1.54734	0.958852	-3.13492	0.203254	-0.0214628	-0.12349	-0.662782	3.21949	2.41335	-0.669135	-0.0998926
MS132	-1.16219	0.197763	0.435377	0.827236	1.20332	0.307458	-2.14477	0.781965	0.320923	-4.99759	-0.557542	-0.63689	-0.209275	0.379443	1.02156	0.555633	0.0398268	-3.18584	-3.7548	-1.80089	0.508339	1.65777	2.94373	5.72742	1.05363	-0.914508	-14.2753	-1.72018	-1.04548	-0.421344	-0.220855	-4.91133	-3.92474	0.813392	-1.49535	2.19109	-0.517774	3.86659	-1.38163	1.0433	-2.71922	0.24908	0.0832791	0.0228239	-0.305562	2.17197	1.17565	-4.79247	-1.9194
MS142	-0.0634722	1.53697	1.57446	1.80293	1.82337	0.909004	-2.08014	0.733452	0.328744	-4.83675	-0.0436744	0.0652858	0.701721	1.08114	1.47562	0.818471	0.321375	-2.39095	-3.39121	-1.08193	0.768003	2.08734	5.09506	12.0712	0.904758	-0.914133	-14.9229	-0.685491	0.447054	0.215115	0.238604	-2.74021	-2.58004	1.20963	-0.816664	2.58433	-0.195758	4.5099	-0.906461	1.44737	-2.27849	0.649676	0.45523	0.289121	-0.157618	2.33166	1.60629	0.181084	0.580083
MS153	-0.908341	0.443267	0.742095	1.13151	1.21603	-0.0412245	-5.29072	0.779993	0.313664	-5.7776	-0.602812	-0.749666	0.190097	0.557776	1.17157	0.661041	-0.326126	-4.3185	-3.4834	-1.61871	0.719746	2.02128	4.11069	6.65392	0.887077	-2.00845	-11.8538	-1.7921	-1.07145	-0.240832	0.138486	-4.48383	-3.43548	0.870523	-1.32984	2.39254	-0.490399	3.85621	-1.48022	1.00494	-2.3272	0.276528	0.251958	0.104541	-0.328435	2.47677	1.74725	0.84971	1.03245
MS211	-0.910399	0.636281	0.674117	0.684031	1.012	-0.0136358	-2.33823	0.692052	0.291935	-4.51277	-0.532546	-0.624253	0.0738498	0.734608	1.31043	0.86688	0.0381963	-3.25317	-3.55513	-1.38938	0.522679	2.0991	5.08753	10.8811	0.962246	-0.943101	-22.6335	-1.2868	-0.428057	-0.112931	0.0732507	-5.15628	-3.7802	0.498428	-1.31202	2.06704	-0.408232	3.25061	-1.33065	0.896109	-2.93451	-0.00689212	-0.166055	-0.241355	-0.455894	2.0495	1.48379	1.10249	1.33239
MS221	-0.74516	0.518094	1.09391	1.30993	1.13931	0.243287	-2.66931	0.801746	0.334438	-4.09467	-0.421782	-0.501926	-0.0324966	0.914034	1.54884	0.811889	0.125145	-3.50304	-3.60989	-1.35148	0.682363	2.10111	4.87884	10.073	1.10611	-0.629848	-13.512	-1.48728	-0.542911	0.157841	0.170361	-5.47311	-4.2391	0.269167	-1.60425	1.90825	-0.603146	2.92089	-1.75174	0.852114	-2.91004	0.241374	0.137036	0.0416079	-0.322238	2.54362	1.76314	-3.38082	-1.57927
MS222	-0.476168	0.952536	1.43304	1.60059	1.40499	0.231474	-3.40157	0.850424	0.339257	-3.83175	-0.373412	-0.324841	0.362536	0.991612	1.83309	0.869185	0.204029	-3.05147	-3.91045	-1.43183	0.736207	2.22539	5.23038	9.84836	0.860043	-0.655893	-11.9563	-1.0619	0.14276	0.22505	0.28091	-5.44191	-3.42105	0.500209	-1.02005	2.22038	-0.375575	3.66752	-1.07838	1.22564	-2.40896	0.53512	0.372882	0.076804	-0.346773	2.72429	1.94201	-2.80641	-0.622878
MS223	-1.09662	0.544181	0.62798	1.02639	1.21134	-0.00872739	-3.10032	0.734156	0.310087	-6.24977	-0.717223	-0.654354	0.121014	0.724218	1.34001	0.719239	-0.241515	-3.67958	-3.52092	-1.57408	0.5422	2.02438	5.22625	9.64748	0.864061	-0.586892	-11.8232	-1.78764	-0.57384	0.0335222	0.176002	-4.32486	-3.52361	0.838609	-1.356	2.05815	-0.524142	3.21276	-1.52532	0.871931	-3.07231	0.124575	0.0546959	-0.103382	-0.631999	1.7618	1.11821	-3.1095	-1.20033
MS225	-0.989096	0.219559	0.567521	0.675705	1.02123	-0.437437	-3.27057	0.788886	0.316937	-2.91316	-0.0037877	-0.596729	0.425131	0.963241	1.81737	0.712444	0.205008	-2.84959	-3.36842	-1.01706	0.700841	2.12205	5.46968	10.3395	1.05384	-1.02802	-8.07435	-0.875585	-0.346872	0.0737411	0.096204	-3.87984	-3.96309	0.767484	-1.41208	2.24431	-0.462157	3.83768	-1.25034	1.16681	-2.47253	0.432241	0.287986	0.137534	-0.346828	2.56665	1.50731	-2.49122	-1.33012
MS226	-1.05553	0.189966	0.436056	0.93784	1.26948	-0.129132	-4.14084	0.726847	0.327638	-4.73173	-0.131449	-0.294308	0.010715	0.439232	1.58443	0.6989	-0.0752634	-3.47839	-3.67181	-1.7049	0.627322	2.00013	4.10614	6.46084	0.889821	-0.455852	-12.4333	-1.8327	-1.08248	-0.44227	0.301906	-5.85783	-4.67586	0.206179	-1.65159	1.83218	-0.646144	3.43768	-1.41597	1.17825	-2.632	0.3209	0.0924805	-0.00382551	-0.356784	3.16391	2.41289	-5.65277	-0.935652
MS24A	-0.964858	0.4922	0.786318	1.01507	1.33239	0.343993	-1.86273	0.779881	0.322391	-6.17458	-0.793596	-0.597822	0.279795	0.933556	1.79565	0.962425	0.424484	-2.07234	-3.60733	-1.23641	0.563399	2.08676	6.03448	14.547	1.18559	-0.203586	-10.627	-1.51756	-0.437984	0.00397572	0.369752	-6.1426	-4.33509	0.27915	-1.49034	1.97981	-0.48869	3.58556	-1.25145	1.10449	-2.56341	0.192998	0.0705596	-0.044171	-0.288119	2.96645	2.25184	-1.80185	-0.23683
MS67	-0.219331	1.6918	1.5032	1.69427	1.99685	1.07794	-2.13745	0.720732	0.307706	-5.7014	-0.579418	-0.407132	0.211257	0.76749	1.18681	0.751468	-0.0229419	-3.3046	-3.62211	-1.21799	0.453583	1.87723	5.07663	11.2788	0.725262	-1.40608	-14.5227	-1.68572	-0.403189	-0.186111	0.25435	-4.46259	-2.24364	0.994503	-0.810178	2.28885	-0.360496	3.96419	-1.10189	1.09121	-2.53768	0.139677	-0.0219	-0.0127092	-0.343746	2.74515	2.00096	-3.14811	-1.38699
MS72	-1.29845	-0.0320729	0.431033	0.983233	1.17629	-0.0278469	-4.22461	0.711781	0.319131	-6.98321	-1.03322	-0.693333	-0.253563	0.183693	1.28038	0.730839	-0.465729	-3.85479	-3.71517	-1.97817	0.0678648	1.56999	3.94776	5.75053	0.703419	-1.67006	-16.2827	-2.04587	-1.31951	-0.37547	0.263591	-5.41377	-4.48974	0.467833	-1.83545	2.01566	-0.583738	3.41801	-1.49679	1.00429	-2.74934	0.261538	0.144127	0.0171472	-0.548687	2.73001	2.02176	-3.48417	-0.626713
MT42	-0.66048	0.144513	0.364546	0.744705	1.06293	0.0245379	-3.24656	0.67047	0.310644	-5.8765	-1.04456	-0.450088	0.244495	0.530414	1.46914	0.745561	-0.141232	-3.51418	-3.11059	-1.1589	0.490484	1.91644	4.69815	8.17981	0.804362	-0.984713	-25.5333	-1.86555	-1.09739	-0.547358	0.122062	-3.37034	-3.67814	1.12701	-1.52246	2.44649	-0.511662	3.27039	-1.55712	0.781433	-3.40994	-0.0213179	-0.0893272	-0.153381	-0.536031	2.34084	1.35053	-1.31943	-0.561508
N193	-0.689638	0.51874	0.58881	0.853687	1.11689	0.214583	-1.63248	0.762929	0.319518	-6.07372	-0.831221	-0.468768	0.0403495	0.707578	1.46848	0.901103	0.669325	-1.3811	-3.61988	-1.57432	0.51776	2.20278	6.32884	17.251	1.22069	0.350474	-7.25302	-1.82306	-0.452964	0.134631	0.553693	-4.58151	-2.39808	0.733655	-0.675883	2.17753	-0.360238	3.75407	-1.22749	1.12362	-2.41828	0.275315	0.125121	0.140743	-0.121535	3.19068	2.44805	-1.71177	-0.573711
N199	-0.526234	0.731903	0.800077	1.04524	1.61468	0.206743	-4.28817	0.706423	0.318223	-3.94341	-0.17834	-0.482518	0.0776888	0.734889	1.3914	0.678959	0.110006	-2.65424	-3.34039	-2.15414	0.248967	1.84962	3.91777	8.37727	1.29578	-0.36509	-9.40186	-1.37073	-0.269369	0.0759425	0.214171	-4.81436	-3.10052	0.760167	-0.859696	2.31077	-0.303701	3.78272	-1.13195	1.23755	-2.5905	0.496096	0.396775	0.221266	-0.301262	2.57433	1.86693	-0.0518858	0.262334
N209	-0.895587	0.938934	1.10798	1.17914	1.09616	-0.281801	-4.01878	0.916424	0.334773	-1.93088	0.20621	-0.0944292	0.699478	0.976038	1.54001	0.823679	-0.347315	-4.07467	-3.29065	-0.654679	0.731141	2.11093	4.56779	6.85063	0.782699	-1.09909	-13.165	-0.679019	0.15905	0.311774	0.16051	-4.96891	-2.40005	0.88202	-0.541324	2.2795	-0.352244	4.00115	-1.0726	1.3478	-1.86803	0.627526	0.443183	0.269267	-0.233491	1.84097	1.1259	1.00044	1.67314
N215	-0.486855	0.865076	1.16849	1.69092	1.72885	0.445352	-2.25166	0.66928	0.284047	-5.02899	-0.480882	-0.420626	0.0960593	0.677418	1.5172	0.95866	0.264172	-2.57454	-3.50957	-1.26198	0.681897	2.10235	5.07979	9.08077	0.917275	-0.628962	-22.8665	-1.39121	-0.169579	0.510774	0.406659	-4.85822	-3.61638	0.814003	-1.09931	2.26664	-0.386537	3.7543	-1.18128	1.12512	-2.68671	0.364346	0.307424	0.274818	-0.00228302	3.05403	2.3859	-1.7484	-0.370415
N216	-0.839929	0.18537	0.577613	0.916411	1.25463	0.497838	-1.5189	0.721057	0.304002	-5.12954	-0.174705	-0.393142	0.000276299	0.705737	1.4413	0.860127	0.337973	-2.52855	-3.30605	-1.20271	0.408273	2.0648	4.85367	9.99202	1.01599	-0.312335	-20.6838	-1.65605	-0.654793	0.0643582	0.178066	-4.11679	-3.10009	0.95779	-0.98683	2.3436	-0.484126	3.85772	-1.23215	1.21412	-2.06924	0.443665	0.320066	0.287275	-0.0467651	3.45295	2.73045	-3.66679	-0.254675
N217	-0.221021	1.2142	1.18555	1.72639	1.8122	-0.320754	-2.00437	0.708959	0.316141	-4.30139	-0.385534	-0.386779	0.131951	0.586668	1.32696	0.724665	-0.656815	-4.10654	-3.54551	-1.3594	0.753242	2.13013	4.75308	10.0696	1.11134	-1.07118	-15.6853	-1.10162	-0.0150407	0.360618	0.0757421	-3.68077	-2.42585	1.1081	-0.499283	2.40725	-0.279596	3.88564	-1.0691	1.15818	-2.20082	0.44107	0.305516	0.157481	-0.334362	2.16679	1.40733	0.81739	1.70546
N218	-0.587566	0.983043	1.14996	1.5441	1.52851	-0.302049	-3.9396	0.746218	0.319227	-4.15759	0.00424914	-0.0926815	0.441065	0.7542	1.52417	0.874671	-0.577663	-4.489	-3.44277	-1.4905	0.406352	2.26472	5.97379	2.95729	0.565877	-1.4194	-20.4012	-1.54062	-0.24299	0.307812	0.238631	-4.29065	-4.19146	0.573616	-1.48568	2.07775	-0.427904	3.57639	-1.159	1.13171	-2.34519	0.437579	0.389317	0.258869	-0.191189	1.68324	1.09752	0.739051	1.76154
N501	-0.815158	0.714022	1.46292	1.99517	1.8437	-0.0312121	-1.10034	0.812806	0.330402	-5.99941	-0.836309	-0.718274	0.0600968	0.735706	1.54929	0.951363	-0.45326	-3.21118	-3.52706	-1.87936	0.322372	2.3504	NA	7.38417	0.969455	0.0597641	-19.7929	-1.41845	0.136858	0.53696	0.56487	-6.17902	-4.1033	0.612258	-1.60282	2.12682	-0.521296	3.43658	-1.34521	1.05225	-2.51855	0.437117	0.413509	0.291813	-0.20987	2.98418	2.39221	-1.02805	-0.329428
N527	-1.01806	0.360497	0.978035	1.53444	1.76086	0.0535997	-3.07805	0.748052	0.298073	-3.53706	-0.063221	-0.156979	0.36814	0.835717	1.70618	0.902661	0.0347622	-2.85766	-3.55924	-1.71626	0.459195	2.068	4.66203	8.46309	1.17459	-0.737344	-7.47548	-1.70717	-0.463648	0.1739	0.288194	-6.53484	-4.08213	0.495426	-1.10952	2.19206	-0.397043	3.40098	-1.25396	1.09399	-2.50033	0.506297	0.420098	0.251781	-0.260105	2.03678	1.32358	0.890581	1.63598
N534	-1.00201	0.315829	0.686343	1.157	1.25881	0.433237	-3.47651	0.751188	0.312381	-6.1009	-0.637238	-0.510423	0.108281	0.726859	1.72686	0.875005	0.0504491	-3.65905	-3.7535	-1.71846	0.542222	2.38167	5.83286	10.7347	1.02125	-0.586413	-10.7286	-1.6206	-0.317991	0.356658	0.240879	-4.35084	-3.8273	0.911877	-1.44083	2.31231	-0.459502	3.88506	-1.32222	1.09167	-2.44356	0.349184	0.362691	0.384396	0.0549167	1.81627	1.04395	0.747004	1.80713
N538	-0.713774	0.843403	1.40127	1.83307	1.67117	0.844802	-2.36884	0.708228	0.335414	-4.55	-0.623193	-0.284007	0.0050043	0.556066	1.18515	0.769309	0.285732	-2.85826	-3.86384	-1.79332	0.726134	2.37707	5.19864	12.8831	1.00495	-0.680721	-16.5463	-1.8805	-0.30617	0.190074	0.407213	-5.97353	-4.21284	0.677561	-1.22775	2.03301	-0.52617	3.09066	-1.51425	0.898856	-2.79651	0.235193	0.137722	-0.021715	-0.633129	2.56219	1.80536	-1.99182	0.0148247
N542	-0.73305	0.591148	0.992037	1.44379	1.5597	0.134071	-3.06141	0.747093	0.31983	-4.31398	-0.253177	-0.476811	0.237934	0.652317	1.5941	0.901938	-0.0542504	-3.64854	-3.51795	-1.71381	0.711465	2.22535	5.13352	7.12364	0.756603	-0.843967	-21.3013	-1.66711	-0.594865	0.188904	0.329935	-3.86242	-3.32908	0.900155	-1.10393	2.29122	-0.424351	3.48358	-1.37421	1.04056	-2.87319	0.381922	0.391436	0.369503	-0.0712658	2.50984	1.91595	-2.32689	-0.668363
N545	-0.54869	0.986847	1.42069	1.79951	1.75793	0.905542	-1.29945	0.679496	0.300414	-6.98996	-0.696786	-0.413935	0.156838	0.703815	1.46035	0.859264	0.398809	-3.17132	-3.78144	-2.14528	0.633264	2.26015	4.70179	11.0233	1.16492	-0.66586	-16.0664	-1.64787	-0.376915	0.195096	0.22438	-5.19477	-3.63965	0.699025	-1.18995	2.11105	-0.564437	3.17458	-1.55514	0.941512	-2.9532	0.317921	0.166093	0.026932	-0.297264	2.35947	1.71613	-1.51055	-0.783707
N6	-0.433437	1.33861	0.825921	0.999893	1.19332	-0.342213	-2.91552	0.816112	0.320528	-3.53887	-0.395186	-0.527349	0.594639	0.964412	1.55127	0.61196	-0.453868	-3.51362	-3.54586	-0.633569	1.14797	2.32747	5.68644	8.76577	1.06503	-0.433117	-14.7885	-0.704911	-0.004848	0.128067	0.24463	-3.42882	-2.9429	1.18937	-0.738721	2.52655	-0.285873	4.44157	-0.876204	1.3639	-2.08528	0.493051	0.397388	0.268946	-0.18337	3.05268	2.2978	-4.49992	-0.600866
N7A	-0.968953	0.534339	1.0849	1.34249	1.18382	-0.36864	-5.03318	0.73111	0.331804	-5.36258	-0.343123	-0.414359	0.438745	0.882449	1.72507	0.757322	-0.31921	-4.44717	-3.55145	-1.09903	0.743771	2.05989	4.7884	6.42931	0.569818	-2.02046	-19.1189	-1.10947	-0.242207	0.143952	0.433601	-5.37102	-4.02047	0.575996	-1.49722	2.21535	-0.463291	3.83957	-1.277	1.22537	-2.324	0.506142	0.368871	0.156984	-0.340337	2.57724	1.54961	1.0402	2.02406
NC13	-1.21606	0.290373	0.577341	0.628531	0.711863	-0.490534	-4.22765	0.696796	0.307802	-5.58703	-0.318059	-0.456113	0.165148	0.677675	1.14519	0.596543	-0.477223	-4.11141	-3.62458	-1.6667	0.343807	1.88264	3.77744	6.70124	0.787414	-1.08931	-24.307	-1.57458	-0.428836	-0.121818	0.259839	-5.02267	-3.85004	0.535155	-0.862384	2.19245	-0.394913	3.6805	-1.23681	1.18298	-2.49377	0.453626	0.228993	0.107747	-0.339734	2.81508	2.08572	-4.57083	-1.02581
NC232	-1.36347	0.195766	0.725304	1.14658	1.56434	-0.0669374	-2.75598	0.777316	0.308627	-4.78759	-0.254134	-0.265649	0.296036	0.703765	1.00975	0.739189	-0.172915	-2.73626	-4.25069	-1.55995	0.142844	1.78401	4.84155	8.49632	1.18073	0.0934212	-6.25526	-1.99463	-0.872513	0.269156	0.168788	-6.6896	-4.87196	0.185652	-1.6551	2.12903	-0.428664	4.44394	-0.975804	1.5382	-1.93036	0.770217	0.657668	0.543822	-0.159679	2.53281	1.83245	-0.70446	0.0765809
NC250	-0.346808	0.96645	1.35966	1.58904	1.4182	0.493587	-0.777931	0.817222	0.339624	-2.7878	-0.174846	-0.403783	0.1628	0.84975	1.62715	0.815665	0.161813	-3.40597	-3.1844	-0.849122	1.01901	2.48624	6.47807	11.9605	0.994736	-0.875981	-8.39286	-1.02557	0.148243	0.374927	0.405188	-4.0121	-3.25575	0.928254	-1.21795	2.50495	-0.387606	4.22435	-1.11701	1.37465	-2.28886	0.598013	0.521177	0.377729	-0.064301	2.7302	1.98977	-1.51633	0.457304
NC264	-0.0519133	1.04628	1.052	1.46481	1.6292	0.593095	-1.96202	0.794711	0.327119	-2.56777	-0.0366302	-0.322402	0.479611	0.807802	1.60199	0.879797	0.207427	-2.82629	-3.05805	-0.721455	0.941417	2.06396	5.59513	10.1316	0.787056	-0.806607	-15.5805	-1.248	-0.393604	0.254965	0.268024	-4.04575	-3.56735	0.781739	-1.16352	2.41953	-0.335196	4.55563	-0.908713	1.49423	-2.27564	0.4875	0.287651	0.119158	-0.372561	2.72217	1.96977	1.29629	2.45563
NC318	-1.06158	0.112484	0.382378	0.840953	0.935423	-0.679686	-4.33936	0.762403	0.327208	-4.24118	0.029972	-0.335529	0.191715	0.75349	1.7521	1.04499	0.200624	-2.81364	-3.37911	-1.53318	0.727507	2.071	5.77683	8.96676	0.841541	-1.3895	-9.93737	-1.07324	-0.866157	0.0889597	0.247478	-5.3329	-4.2064	0.478337	-1.28508	2.21202	-0.368037	3.88667	-1.08501	1.19228	-2.58572	0.38421	0.261707	0.231001	-0.168779	1.93656	1.21885	1.25135	1.70714
NC342	-1.25041	0.374597	0.741023	0.844031	0.931854	-0.0378394	-2.76193	0.656559	0.298112	-6.00263	-0.258846	-0.44223	0.382391	0.717475	1.09655	0.478949	-0.125988	-3.55318	-3.55645	-1.45952	0.405945	1.8961	4.33836	8.63508	0.97135	-0.809385	-16.1153	-1.25638	-0.649507	-0.397907	0.102337	-3.87727	-2.71897	0.942044	-0.555321	2.37128	-0.335989	4.09142	-1.06941	1.2678	-2.19995	0.520542	0.392168	0.181735	-0.385315	2.14631	1.24931	-0.651207	0.553257
NC344	-0.885816	1.0304	1.43829	1.60892	1.62878	0.976177	-1.02595	0.660995	0.30371	-5.13636	-0.307805	-0.560347	0.16883	0.670765	1.40315	0.52681	0.112635	-3.38209	-3.35961	-1.39308	0.223429	1.78439	4.36112	10.0817	0.996487	-0.397431	-16.8925	-2.41208	-0.474441	-0.148729	0.138448	-5.29768	-3.79533	0.418655	-1.13559	2.03144	-0.56854	3.67481	-1.39271	1.12973	-2.60305	0.395005	0.228047	-0.00887952	-0.371499	3.26241	2.48186	-3.05863	0.387435
NC356	-0.869118	0.852495	0.928759	1.04604	0.985278	-0.151861	-3.82141	0.628199	0.295201	-5.42465	-0.593628	-0.718567	0.046578	0.667111	0.926592	0.506322	-0.549396	-4.71064	-3.59462	-1.31116	0.53302	1.98336	4.0172	8.08248	0.787455	-1.55767	-15.878	-1.41783	-0.506852	-0.150674	0.198492	-6.73244	-3.91908	-0.0531432	-1.73006	1.69968	-0.61366	3.0421	-1.3241	1.04007	-2.56074	0.2996	0.0884176	-0.113436	-0.638198	3.37319	2.05136	-3.07267	-0.585985
NC358	-0.32872	1.19804	1.2223	1.67331	1.57787	1.1693	-3.57482	0.748813	0.318242	-5.10436	-0.21841	-0.249775	0.426256	0.744705	1.34056	0.70015	0.981777	-3.10765	-3.37375	-1.78204	0.449339	1.97917	4.92734	10.7656	0.888375	-1.4279	-16.9528	-0.924113	-0.15054	0.177771	0.176165	-6.6468	-4.82164	0.174898	-1.71884	1.9955	-0.53149	3.62587	-1.15908	1.27521	-2.37408	0.564123	0.478555	0.399584	0.0898586	1.36852	0.61118	-5.33395	-0.65143
NC412	-1.08015	0.838516	1.44658	1.53651	1.59388	0.949698	-1.40196	0.731561	0.31616	-5.68273	-0.455748	-0.204503	0.297108	0.879504	1.09397	0.793955	0.0746212	-3.51607	-3.6561	-1.51905	0.502825	1.84688	4.28947	7.52888	0.763695	-1.5497	-17.5225	-1.56511	-0.109521	-0.127913	0.0460513	-5.52626	-3.96472	0.920223	-1.2705	2.32686	-0.486965	3.65694	-1.46776	1.01407	-2.94245	0.253642	0.155847	-0.0265808	-0.534499	2.09614	1.32172	1.3054	0.423102
NC472	-0.847558	0.742433	1.36747	1.92318	1.70523	0.530968	-2.23603	0.822789	0.359181	-3.15724	-0.173142	-0.0764571	0.631297	0.762864	1.45461	0.752111	0.0341695	-3.46834	-3.55988	-0.968774	0.600228	2.17422	5.87493	10.7853	0.853333	-1.08124	-20.8418	-1.64928	-0.290626	0.192957	0.0982984	-2.82093	-2.59547	1.08699	-0.759162	2.39293	-0.27061	3.64261	-1.04839	1.1533	-2.48669	0.521331	0.459614	0.394121	-0.112128	1.27148	0.617832	-1.62487	-1.0604
ND167	-0.722573	0.718994	1.02182	1.28318	1.26286	0.0763573	-3.89125	0.766551	0.32649	-5.32679	-0.557812	-0.407741	-0.0140074	0.63052	1.33094	0.675033	-0.255538	-4.27673	-3.73697	-1.39532	0.432307	1.97974	5.29042	8.8347	0.739519	-1.85674	-15.1356	-1.86139	-0.668263	-0.0799186	0.145637	-6.20045	-4.62058	0.243969	-1.9631	1.91588	-0.613749	3.55009	-1.30389	1.23731	-2.61793	0.380666	0.0870611	-0.0674596	-0.606957	2.13357	1.29012	0.627113	1.12398
ND246	-1.02578	0.00692196	0.101305	0.520634	0.930079	-0.497832	-5.33742	0.797985	0.345917	-5.3416	-0.662559	-0.727504	-0.217957	0.543109	1.29856	0.697164	-0.288449	-4.77848	-3.67498	-1.87471	0.170376	1.81618	4.605	10.0653	0.956763	-1.46368	-15.0804	-1.90583	-0.858605	-0.271781	0.0502325	-3.86568	-3.8333	0.890362	-1.57512	2.19074	-0.557445	3.45307	-1.49957	0.945444	-2.87676	0.198503	0.0791555	-0.0353238	-0.515002	1.96025	1.11775	-3.19894	-1.61888
ND247	-1.00217	-0.19771	0.0152901	0.125201	0.445684	-0.553105	-4.5867	0.804968	0.342983	-4.18976	-0.131799	-0.192091	0.114287	0.568893	1.27697	0.799791	-0.120237	-3.51932	-3.38829	-1.39561	0.409651	2.05856	5.61657	8.83677	0.872127	-1.14828	-17.5046	-1.90226	-0.832644	-0.169647	-0.0821444	-5.95348	-3.11946	0.617593	-1.07111	2.20173	-0.449631	3.48898	-1.23139	1.02281	-2.73457	0.134259	-0.0124705	-0.0530413	-0.4842	1.43141	0.62398	-2.38386	-1.54192
ND251	-0.756689	0.0365012	0.476346	0.910097	0.710338	-0.0825391	-3.74787	0.815688	0.327703	-2.35389	0.043659	-0.182027	0.140831	0.608078	1.04521	0.669015	-0.0631868	-3.28822	-3.32696	-0.635565	0.523631	1.73747	4.02007	6.36921	0.571626	-1.76087	-21.9975	-1.58934	-1.19077	-0.36373	0.0329718	-2.42339	-3.49507	1.26203	-1.29353	2.37054	-0.476687	3.84789	-1.13795	1.28251	-2.27797	0.483693	0.279578	0.0746743	-0.452097	1.91705	1.05003	-0.0481067	0.0146207
ND260	-1.11479	0.494186	0.984787	1.06409	1.29347	0.0243677	-3.17862	0.85504	0.350208	-5.92772	-0.469411	-0.406153	0.348606	0.732059	1.30758	0.730247	0.0152249	-3.89313	-3.49642	-1.52047	0.245152	1.95228	5.23524	11.322	0.97168	-1.57086	-16.0538	-1.17258	-0.56014	0.0904863	-0.0627267	-5.26614	-3.77323	0.342324	-1.32856	2.04835	-0.395629	3.77038	-1.02317	1.28852	-1.96169	0.623913	0.504056	0.39674	-0.105738	2.02742	1.35593	-1.20506	-0.543955
ND262	-1.42736	-0.135621	-0.0306045	0.536337	0.920942	-0.188081	-3.39578	0.75785	0.347581	-4.44249	-0.468147	-0.505087	0.279658	0.41632	1.15094	0.970163	-0.556553	-3.23636	-3.2257	-1.5094	0.230904	1.65103	4.68186	7.90714	0.873416	-1.40331	-14.0268	-1.54065	-1.4544	-0.477206	-0.00530264	-4.61555	-3.78305	0.640736	-1.55952	2.20274	-0.531363	3.87164	-1.47987	1.10476	-2.83742	0.327735	0.217517	0.132002	-0.230376	1.43936	0.813376	-2.11387	-0.803443
ND265	-0.744857	0.764637	1.25306	1.34102	1.20278	0.266156	-1.99846	0.911466	0.347309	-3.76192	-0.0641661	-0.308619	0.174336	0.658016	1.29348	0.723149	0.21831	-2.56807	-3.37983	-1.4765	0.304084	1.9311	4.64844	9.35439	1.00612	-0.410863	-16.5619	-1.26406	-0.276793	0.143008	0.252313	-4.94555	-3.93949	0.462842	-1.85168	2.02821	-0.539163	3.57375	-1.20338	1.25629	-2.31245	0.641822	0.483685	0.3107	-0.219971	2.35532	1.51613	-1.38463	-0.777894
NP87	-0.134088	1.36934	2.25924	2.54247	2.05717	0.199727	-3.94431	0.641864	0.313987	-2.79032	-0.37137	-0.235069	0.456757	1.06288	1.87203	1.03281	-0.0777233	-3.62279	-3.34697	-0.727171	1.20679	2.51408	7.19631	11.1698	0.844638	-0.976016	-20.7397	-0.973822	0.242917	0.658981	0.417573	-3.34696	-3.18322	0.952103	-1.43649	2.2941	-0.489244	3.66166	-1.51478	0.989712	-3.01294	0.23148	0.130354	-0.0243546	-0.528277	1.96998	1.35641	-1.71248	-1.14068
NY6371	-0.808218	0.576886	0.787132	1.33736	1.53311	0.471891	-2.71771	0.829152	0.317601	-3.70328	-0.161462	-0.302504	0.231603	0.79675	1.66974	0.908369	0.424138	-2.43139	-3.31933	-1.2682	0.720673	2.3455	6.69234	15.5425	1.11806	-0.452086	-7.03353	-1.05554	-0.237875	0.0113674	0.208854	-3.78119	-2.36558	0.676049	-0.322589	2.34103	-0.239796	4.27476	-0.792051	1.46204	-1.83601	0.643388	0.516958	0.43805	0.0595481	2.69654	1.97527	0.555662	0.423102
OH33	-1.24828	-0.0386133	0.32627	0.962021	0.922696	-0.0132252	-2.59459	0.782436	0.319694	-4.567	-0.494063	-0.629182	-0.0346655	0.392654	1.03127	0.608869	-0.0599417	-3.91423	-3.84809	-1.85666	0.186463	1.9112	5.26213	12.3489	1.10116	-0.889754	-12.2961	-2.32219	-0.814926	-0.263127	0.123913	-5.21249	-4.05314	0.773068	-1.473	2.2419	-0.461642	3.58796	-1.44997	1.06202	-2.85011	0.386921	0.335714	0.203535	-0.244224	2.31172	1.55857	-2.39436	-0.964332
OH40B	-0.510758	0.726765	0.948224	1.22013	1.36086	-0.0593575	-3.55937	0.690758	0.32013	-4.73169	-0.181874	-0.616159	0.181367	0.730535	1.42869	0.622395	-0.0847534	-3.56497	-3.58419	-1.26319	0.539631	1.80258	4.37129	7.21687	0.796149	-1.23341	-17.0497	-0.929301	-0.586684	0.0725025	0.388753	-3.95923	-3.80401	0.996563	-1.46014	2.39887	-0.44108	4.19076	-1.0756	1.31831	-1.9205	0.493518	0.317107	0.195466	-0.247701	2.73664	2.0302	-3.5826	-1.01322
OH43	-0.441689	0.833115	1.00828	1.1307	1.18179	-0.11674	-3.07895	0.676083	0.312849	-6.0015	-0.626893	-0.437793	0.185586	0.764727	1.74163	0.814574	-0.00105094	-2.75114	-3.43858	-1.28316	0.679033	2.16221	6.28572	12.8526	1.02654	-0.195677	-17.7288	-1.31561	-0.147994	0.127883	0.0225913	-5.39716	-4.77748	0.549782	-1.81965	2.27459	-0.542882	4.01935	-1.29943	1.30364	-2.50952	0.362132	0.195742	0.0523386	-0.126231	3.32929	2.56708	-2.06717	-0.199296
OH7B	-1.02696	0.589891	0.668549	0.723807	0.920807	0.0794542	-0.820656	0.722662	0.312881	-4.55061	-0.280342	-0.21836	0.386014	0.855832	1.38129	0.82161	0.365423	-1.89671	-3.43738	-1.29601	0.910797	2.09284	4.65985	10.4535	1.40943	-0.193033	-11.8164	-1.46346	-0.188432	-0.0808323	0.209045	-4.6046	-3.31688	0.872429	-0.842891	2.41451	-0.248972	4.2858	-1.0299	1.11686	-2.76357	0.243006	0.0869012	0.0322419	-0.275183	2.77067	2.15864	-2.10683	-0.654241
OS426	-0.841032	0.633616	0.787191	1.21125	1.27943	0.12345	-1.25981	0.602974	0.278485	-8.02442	-1.33049	-0.869323	-0.012883	0.603833	1.2324	0.740597	-0.0869393	-3.44144	-3.75702	-1.5445	0.570738	2.14783	5.2564	9.97194	1.09834	-0.844311	-30.9722	-1.34942	-0.528577	-0.0257839	0.456382	-6.00186	-4.63974	0.39797	-2.13993	1.84141	-0.728738	2.89077	-1.93339	0.698093	-3.49408	0.0274351	-0.0216268	-0.16235	-0.564713	2.59207	1.99387	-3.26595	-0.738736
P39	-0.701658	0.737209	1.65517	2.37714	2.32373	0.597595	-2.99874	0.746036	0.336938	-4.8057	-0.765315	-0.479053	-0.00966107	0.554329	1.59463	0.814579	-0.393693	-2.93453	-3.5609	-1.17254	0.460361	2.01355	5.54801	8.9039	0.87939	-0.494299	-14.2508	-2.39476	-0.731964	-0.110711	0.408795	-4.57847	-4.7337	0.636725	-1.88751	2.00406	-0.62192	3.23218	-1.59693	0.98104	-3.01666	0.335414	0.217756	0.0306766	-0.446258	2.56219	2.46799	0.502881	1.30096
PA392	-0.849621	0.400854	0.603262	0.69781	0.776043	-0.104442	-3.15738	0.825497	0.325485	-3.03397	-0.0989463	-0.178057	0.296342	0.922922	1.65842	0.780129	0.238855	-2.59115	-3.16444	-1.66309	0.738485	2.37016	5.74514	12.5612	0.997865	-0.66986	-17.5622	-1.7756	-0.474751	-0.012205	0.325861	-4.76448	-4.3488	0.5982	-1.65743	2.11581	-0.509334	3.9076	-1.17054	1.34831	-2.3355	0.516151	0.314097	0.171919	-0.170932	2.88549	2.05694	-0.880362	0.066074
PA468	-0.626406	0.182674	-0.100233	0.220939	0.778927	-0.486743	-3.04952	0.729733	0.311055	-5.4824	-0.648063	-0.479203	-0.0570911	0.646367	1.43422	0.777279	3.27444e-05	-3.37659	-3.65569	-1.53653	0.674613	2.04514	4.71199	7.98925	0.855564	-0.873581	-18.3598	-1.59482	-0.567473	-0.131962	0.0710919	-4.43047	-4.2127	0.681347	-1.58746	2.13639	-0.404475	3.40045	-1.2882	1.01251	-2.38408	0.200655	0.0528598	0.0435709	-0.353922	2.88031	2.14066	-2.6597	-0.829346
PA778	-0.785201	0.617228	0.575388	0.640214	0.612569	0.142122	-2.274	0.662287	0.305901	-4.33654	-0.544147	-0.587062	0.039089	0.5969	1.10757	0.584282	0.263438	-2.83959	-3.57356	-1.55763	0.39539	1.75925	3.99468	9.60826	0.981584	-0.38891	-15.407	-1.86367	-0.67533	-0.109697	0.112661	-5.03262	-3.72917	0.639073	-1.26453	2.06187	-0.469547	3.49852	-1.23859	1.06841	-2.63653	0.265821	0.126455	-0.0360147	-0.595536	2.94602	2.19098	-0.152315	0.357266
PA880	-0.799709	0.527624	0.836748	1.54164	1.74892	-0.170721	-3.3758	0.830365	0.320473	-5.20376	-1.17991	-0.860856	-0.228739	0.615876	1.69692	0.890836	-0.129656	-3.0199	-3.42874	-1.49549	0.359872	2.13194	5.88023	12.1786	0.969914	-0.799212	-9.68311	-1.67737	-0.645497	0.297492	0.260327	-4.3611	-3.35994	0.475699	-0.96686	2.11696	-0.393884	3.40489	-1.28868	0.952896	-2.89269	0.267986	0.151262	0.0390878	-0.452787	2.05136	1.37832	-1.10311	-1.02134
PA891	-0.495097	0.965386	1.2625	1.61765	1.72882	-0.00521425	-2.77164	0.744245	0.30901	-4.2678	-0.0448892	-0.143518	0.443307	0.900399	1.86053	0.928617	0.236704	-3.03784	-3.28946	-1.31921	0.416546	1.85158	4.68577	6.53183	1.18978	-1.332	-12.3254	-1.13166	-0.0354725	0.420688	0.11605	-5.44226	-5.24577	0.425683	-1.48805	2.16396	-0.496413	3.50688	-1.23477	1.2966	-2.0904	0.657607	0.582381	0.487012	-0.0425247	2.30623	1.45117	-2.0331	-1.19205
PHG35	-0.880179	0.655527	0.761301	0.924251	1.2269	0.0407956	-2.20908	0.66028	0.319139	-5.23322	-0.473562	-0.398402	0.314314	0.845483	1.6044	1.01847	0.372336	-2.51355	-3.73064	-1.38249	0.831068	2.2688	5.55852	10.1817	1.06232	-0.398779	-11.216	-1.26635	-0.159479	0.119707	0.125987	-5.66041	-4.17316	0.693056	-1.27221	2.2374	-0.421102	3.81517	-1.3004	1.0757	-2.6962	0.2858	0.229202	0.139201	-0.360613	1.75176	1.36179	-2.87267	-1.14593
PHG50	-0.727261	0.928887	1.07302	1.19225	1.09886	-0.05033	-2.74133	0.708875	0.327778	-6.28313	-0.590217	-0.427536	0.221549	0.939578	1.5591	0.781564	-0.127821	-3.84926	-3.7826	-1.44822	0.733315	2.09281	5.36113	8.59275	1.04767	-1.22265	-14.6254	-0.903991	0.310061	0.376168	0.180578	-5.81103	-4.1978	0.425694	-1.33836	2.19851	-0.264842	4.3042	-0.812674	1.39518	-2.11346	0.527468	0.345649	0.182408	-0.206082	2.20333	1.50559	-1.91855	-1.67748
PHG72	-0.403753	1.23471	0.912299	1.17202	1.30675	0.294971	-2.17244	0.840335	0.330306	-3.95921	-0.354812	-0.19569	0.406048	0.924348	1.61767	0.922446	0.149195	-2.77761	-3.37749	-1.34681	0.935312	2.29828	6.02188	13.3102	1.07697	-0.392367	-10.6409	-1.16243	0.00418477	-0.0831058	-0.00838234	-4.39517	-3.36362	0.808391	-1.32011	2.27743	-0.533914	3.62105	-1.49413	1.04012	-2.83201	0.276804	0.164393	-0.0548572	-0.594898	2.04322	1.24381	0.784407	1.24318
PHJ40	-1.03586	0.768629	1.16238	1.29515	1.40237	-0.235191	-3.65209	0.713173	0.315639	-4.43615	-0.253764	-0.221617	0.282172	0.703485	1.22338	0.664212	-0.257687	-4.40526	-3.51197	-1.32242	0.351843	1.74275	3.91514	6.56982	1.22307	-1.24876	-8.28079	-1.72257	-0.461499	-0.102147	0.102078	-4.74283	-3.92568	0.67586	-1.40932	2.26606	-0.412338	3.97565	-1.06077	1.40574	-1.98385	0.680928	0.549022	0.35796	-0.0321645	2.7496	2.03002	-3.26026	-1.02483
PHK76	-1.14834	0.286104	0.836624	0.981106	0.961969	-0.0779033	-3.65437	0.710738	0.31358	-8.22571	-0.814275	-0.946026	-0.0947896	0.526741	1.18621	0.573196	-0.226631	-4.35178	-3.93436	-2.23445	0.0895307	1.60188	3.86401	8.11128	0.875105	-1.51875	-20.2215	-1.88663	-0.802061	-0.157919	0.185306	-5.91726	-3.89215	0.371966	-1.71458	1.98221	-0.525886	3.70045	-1.37013	1.25006	-2.44777	0.444283	0.240943	0.0636061	-0.255385	2.82099	2.05606	-1.55236	-0.395564
PHN11	-0.108743	1.47695	1.2155	1.14594	1.21073	0.159251	-1.26714	0.719675	0.307596	-6.11911	-0.352867	-0.210805	0.678681	1.07307	1.79367	0.830356	-0.0424786	-3.34349	-3.17448	-0.905777	0.969121	2.20649	4.99849	8.84033	1.1446	-0.467877	-11.3491	-0.609606	0.165541	0.261601	0.163617	-4.52122	-3.26172	0.902633	-0.919348	2.39357	-0.38078	4.1768	-1.19341	1.24749	-2.48777	0.433965	0.279985	0.127159	-0.397292	2.83533	2.12525	-3.2117	-0.628435
PHR36	-0.162508	1.01605	0.683916	1.01324	1.33382	0.257909	-3.07195	0.776195	0.32584	-4.27842	-0.369044	-0.319118	0.203357	0.707597	1.54645	0.808942	0.0648754	-3.05913	-3.56408	-1.19149	0.748123	2.26933	5.85167	12.7399	1.20839	-0.495774	-6.95259	-0.624654	-0.219614	0.111327	0.220828	-3.32019	-2.58302	1.16659	-0.993614	2.64365	-0.315523	4.32579	-1.0186	1.38134	-2.15197	0.632494	0.442305	0.32735	-0.0772613	2.70071	1.75519	-1.807	-1.28028
PHT55	-0.413482	1.6017	2.03866	2.4589	2.28775	0.334089	-2.15747	0.76361	0.338776	-3.79026	0.0526092	-0.308109	0.123318	0.83117	1.63729	0.80232	-0.382078	-3.21713	-3.66989	-2.18582	0.349794	2.18688	5.23081	10.7448	1.04104	-0.351302	-15.5642	-1.22744	0.426111	0.696497	0.411323	-6.33031	-4.55353	0.471423	-1.48331	2.0609	-0.476329	3.61915	-1.0232	1.49857	-1.81717	0.845882	0.755667	0.459592	-0.183539	2.5364	1.82326	1.02567	1.79532
PHT77	-0.692936	1.3131	1.40284	1.35078	1.0994	-0.137542	-4.64432	0.691948	0.309913	-5.95543	-0.404005	-0.31339	0.296712	0.945239	1.39157	0.495367	-0.346735	-3.67255	-3.62367	-1.31239	0.598694	2.02671	4.41851	7.69033	0.78292	-1.20553	-16.3925	-0.895029	0.0273978	0.034456	0.165757	-4.7082	-3.70728	0.598179	-1.38823	2.1757	-0.502934	3.72233	-1.26357	1.16704	-2.42568	0.428615	0.256953	0.0392757	-0.593127	2.56136	1.73065	-1.2472	-0.989413
PHV63	-1.13977	0.053241	0.663672	1.09918	1.18093	0.108343	-3.46544	0.690652	0.302682	-2.92467	-0.0957888	-0.642531	0.116074	0.655024	1.48422	0.802195	0.131689	-3.44921	-3.31288	-1.25497	0.417832	2.02874	4.99159	10.0664	0.941445	-0.853929	-11.5301	-1.34652	-0.395415	0.0747942	0.377462	-4.85376	-3.60598	0.257587	-1.3304	2.20574	-0.255321	3.89536	-0.93211	1.27532	-2.14273	0.504417	0.496835	0.343977	-0.00477962	3.04375	2.35845	-4.90315	-0.367131
PHW17	-0.479672	1.25889	1.21955	1.67551	1.68775	-0.580117	-2.66116	0.65234	0.309322	-3.97919	0.124381	-0.138116	0.538521	0.946257	1.52039	0.605787	-0.708242	-4.27762	-3.32885	-1.13865	0.763751	2.46993	6.78128	4.99806	1.19395	-0.62617	-13.4843	-1.10259	-0.30754	-0.0921723	0.182734	-3.8439	-2.78131	0.915878	-0.478247	2.27694	-0.247474	4.00767	-0.839927	1.41849	-2.22604	0.554415	0.420688	0.151963	-0.504997	2.90725	2.02225	-2.36311	-1.05315
PHZ51	-0.699773	0.987096	0.910994	1.28677	1.55946	0.555273	-2.35102	0.743764	0.314447	-6.52715	-0.616878	-0.77887	0.0263055	0.588271	1.42458	0.847147	0.268558	-2.55404	-3.62833	-1.88854	0.277089	1.903	5.31098	11.9723	0.963496	-0.385646	-10.6111	-1.0016	-0.606997	0.20255	0.459195	-4.75168	-3.09759	0.617469	-1.12956	2.25039	-0.385117	4.27886	-1.00399	1.39252	-2.03506	0.537202	0.41889	0.294646	-0.150588	2.9535	2.22959	-2.60512	-0.650579
R101	-0.706268	0.383489	0.863615	1.27282	1.3983	0.184143	-3.09407	0.753445	0.314931	-2.98976	-0.361689	-0.474892	-0.131716	0.595782	1.48715	0.874714	0.198092	-3.7149	-3.17828	-0.891472	0.631978	1.83114	4.06429	8.66313	0.79369	-1.53867	-11.7554	-1.86007	-0.224495	0.335806	0.423787	-4.87828	-2.74953	0.725343	-0.848888	2.34885	-0.234007	3.90456	-1.2701	1.18345	-2.48412	0.384824	0.234636	0.170725	-0.204761	3.2958	2.55801	-2.59305	-1.17895
R113	-0.829893	0.61209	0.429147	0.419153	0.951704	-0.542813	-2.51057	0.876829	0.342629	-3.81283	-0.478248	-0.485647	0.16979	0.92302	1.64074	0.841617	0.385508	-2.27872	-3.57376	-0.790202	0.923822	2.28514	5.44657	9.48126	0.844308	-1.14938	-22.3181	-1.34542	-0.0194925	0.376168	0.243995	-5.10864	-2.92574	0.802046	-0.852417	2.24818	-0.402491	4.01338	-1.02039	1.23261	-1.91137	0.424492	0.253933	0.155779	-0.145679	1.85526	1.04555	0.709441	1.41405
R134	-1.33349	-0.0128885	0.713368	1.43352	1.42983	0.149683	-3.69013	0.733132	0.313959	-4.93639	-0.462802	-0.531765	-0.115385	0.480272	1.39974	0.786851	-0.112571	-3.41404	-3.77547	-2.07489	0.0621748	1.90904	5.05637	8.06816	0.879239	-0.846558	-13.972	-2.04791	-0.895263	0.108351	0.24714	-5.56196	-3.71116	0.774932	-1.10924	2.23136	-0.448499	3.69847	-1.30172	1.08847	-2.67309	0.288141	0.209726	0.12724	-0.269596	2.94194	2.32399	0.526454	0.483703
R168	-1.0042	0.641478	1.01432	1.4409	1.44436	0.196974	-1.93137	0.712133	0.322651	-6.13361	-0.84915	-0.91395	-0.132789	0.769153	1.72451	0.894518	0.299402	-2.11404	-3.63687	-1.82885	0.580888	2.18979	5.62311	9.26006	0.980177	-0.49547	-16.4568	-1.80298	-0.10052	0.216565	0.45457	-6.8395	-4.53291	-0.127775	-1.5274	1.69219	-0.478079	3.12327	-1.22394	1.03834	-2.22407	0.294849	0.22443	0.0884988	-0.296751	3.21588	2.17768	-3.06264	-0.492113
R181B	-0.161333	1.12739	1.45373	1.54411	1.50497	0.243365	-3.26362	0.74225	0.30112	-4.69257	-0.372469	-0.601103	0.151363	0.890206	1.47615	0.627609	-0.245396	-3.64638	-3.40587	-1.28548	0.631967	2.09752	4.67674	5.79406	1.01984	-1.52222	-7.1813	-1.12141	0.184922	0.416968	0.236998	-5.70187	-4.39054	0.702961	-1.1676	2.30659	-0.366273	4.18255	-1.00641	1.41684	-2.32019	0.590808	0.492402	0.315229	-0.14654	2.50437	1.92065	-3.18098	-1.31944
R197	-0.958919	0.483686	0.867738	1.14461	1.14879	-0.173184	-3.6661	0.574626	0.30327	-6.28865	-0.605996	-0.686801	-0.0401185	0.691216	1.63155	0.803535	-0.18485	-4.32002	-3.68438	-1.89831	0.412875	2.11576	5.42586	9.1366	1.04778	-1.42015	-15.7576	-1.35098	-0.134927	0.243879	0.155066	-4.80751	-3.01241	0.932063	-1.01901	2.26696	-0.483103	3.70802	-1.35518	1.18931	-2.51572	0.548933	0.47099	0.356639	-0.00811691	2.3442	1.3785	0.276357	1.01339
R225	-1.15317	0.293325	1.08992	1.44531	1.35512	0.100891	-3.9901	0.695457	0.333099	-6.04843	-0.441492	-0.521353	-0.0558392	0.700954	1.78718	1.02979	0.131351	-3.36243	-3.7098	-1.97886	0.482074	2.18435	6.18188	11.8668	1.03191	-0.833996	-15.1098	-1.78179	-0.358702	0.183197	0.245665	-6.07607	-3.30829	0.603031	-1.37018	2.24987	-0.474045	3.75251	-1.27812	1.15121	-2.22422	0.374471	0.220425	0.109135	-0.411154	2.94713	2.27361	-1.71411	-0.415548
R226	-1.08095	0.334994	0.937745	1.19159	1.30865	-0.677905	-3.82963	0.676637	0.304264	-3.09017	-0.10343	0.29194	0.264934	1.01858	1.92591	0.933531	-0.218304	-3.27987	-3.1531	-0.863202	1.00785	2.30759	5.41781	10.0066	1.04291	-0.604827	-15.2452	-1.50447	-0.00181443	0.140992	0.334248	-5.16813	-3.10464	0.653737	-1.21128	2.11532	-0.475291	3.53728	-1.337	1.07237	-2.57083	0.276302	0.154619	-0.00598573	-0.550969	3.31869	2.61901	-2.78361	-0.441264
R227	-1.36718	0.261155	0.813544	1.29739	1.06379	-0.445393	-2.31526	0.746911	0.312401	-4.04659	-0.0829555	-0.524825	0.457067	0.770307	1.59194	0.741608	-0.284561	-4.578	-3.44362	-1.26464	0.664678	2.33654	5.10502	6.16393	0.791537	-0.787761	-16.1485	-1.33932	-0.644105	0.134834	0.398881	-5.47854	-2.22262	0.992747	-0.49746	2.34313	-0.388941	3.58339	-1.29747	1.00299	-2.79579	0.375597	0.349527	0.23215	-0.29458	2.50978	1.77125	-2.43446	-0.654196
R229	-0.562332	1.23546	1.66913	2.30353	2.04572	-0.300189	-4.01874	0.820387	0.326908	-1.5395	0.309876	-0.121095	0.763455	0.953675	1.92718	0.87702	-0.674978	-3.92104	-3.23861	-0.897609	0.536553	2.34253	6.16234	4.24996	0.622917	-0.984392	-16.3038	-0.634114	0.208796	0.423977	0.469091	-3.44277	-3.49834	0.603908	-1.14216	2.21776	-0.249986	4.16709	-0.665583	1.66415	-2.02927	0.94121	0.856678	0.653998	-0.168636	2.84688	2.17819	-2.5179	-0.626321
R30	-0.514794	1.01795	0.831349	1.2812	1.62162	0.761069	-2.19548	0.737792	0.345659	-3.71846	-0.196193	0.0233487	0.386074	0.687721	1.19219	0.759689	-0.134486	-3.26793	-3.47783	-1.20698	0.640049	2.00658	5.23934	10.5496	0.828491	-1.34843	-16.8262	-1.63223	-0.445228	-0.0460873	-0.130425	-4.24717	-3.84878	0.829802	-1.33019	2.43785	-0.403777	4.13164	-1.14041	1.31732	-2.3429	0.460032	0.272877	0.158692	-0.267251	1.71749	1.09517	-1.25043	-0.11221
R4	-0.18751	1.1668	1.08726	1.39889	1.63044	0.466925	-1.4519	0.805272	0.330417	-4.6394	-0.360954	-0.34525	0.249562	0.738873	1.38419	0.625814	0.0447878	-2.8491	-3.83116	-1.79105	0.522292	2.10816	4.94332	8.4949	1.11228	-1.02464	-16.479	-0.795234	0.00276593	0.370863	0.188621	-4.47171	-3.39223	0.874978	-1.04192	2.33381	-0.412191	3.98738	-0.893295	1.43063	-1.71429	0.666009	0.475888	0.343643	-0.15362	2.42123	1.7874	0.114851	0.82053
R53	-0.498586	0.788155	1.0967	1.37812	1.19168	0.264002	-1.50907	0.778961	0.318967	-2.24598	-0.0257766	-0.519354	0.180281	0.833402	1.47234	0.694553	-0.0152985	-2.87914	-3.36587	-0.990672	0.474284	2.02809	5.95923	11.1235	0.988034	-0.191307	-12.3101	-1.11604	-0.181756	0.212895	0.297465	-4.32062	-2.8462	0.916694	-0.91072	2.44085	-0.30708	4.25072	-0.944234	1.41668	-2.11114	0.615223	0.468655	0.290744	-0.283823	2.21441	1.3355	-1.98149	-1.76682
R71	-0.952312	0.177364	0.607646	1.06417	1.24709	0.130094	-2.93537	0.808251	0.333798	-2.43089	-0.0106045	-0.470066	-0.123625	0.608128	1.74005	0.825934	0.0666845	-3.15293	-3.29847	-0.826351	0.810784	2.24328	5.77883	10.1518	0.904816	-1.29951	-18.4707	-1.3351	-0.467949	0.0358304	0.322545	-5.08279	-3.62651	0.493715	-1.46505	2.17164	-0.422915	4.06167	-0.970243	1.50936	-2.25019	0.616703	0.427033	0.393342	0.0315545	2.82405	2.14485	-0.651713	0.43035
S8324	-0.803999	0.834964	1.50697	1.88762	1.86871	0.741931	-1.84415	0.774547	0.341097	-4.35877	-0.0132553	-0.170411	0.452951	0.776406	1.50191	0.975813	0.176623	-3.27262	-3.58099	-1.65174	0.404112	2.33357	6.74231	11.9862	0.9766	-0.530959	-20.3277	-1.21911	0.220608	0.42441	0.325141	-5.72409	-3.7856	0.644456	-1.21136	2.1175	-0.46499	3.52443	-1.30508	1.15514	-2.49537	0.536878	0.477775	0.378208	-0.0469962	1.3498	1.1042	1.02552	2.236
SD101	-0.248539	1.44486	1.8995	1.91051	1.70651	0.855466	-2.00495	0.764363	0.313833	-2.38588	-0.161254	-0.105307	0.321569	0.905654	1.6261	0.968027	0.692401	-2.19405	-3.58103	-1.20025	0.588619	2.19075	5.71014	12.6378	1.1774	-1.20862	-7.93405	-0.74721	0.420072	0.520307	0.243004	-3.33526	-3.60687	1.29167	-0.127129	2.81649	-0.11137	5.14693	-0.629479	1.71757	-1.63906	0.86319	0.714988	0.699727	0.263335	2.64524	1.89142	-3.05019	-0.998468
SD102	-0.512573	0.82589	0.995163	0.883911	0.765341	-0.30291	-2.72329	0.663357	0.323019	-5.513	-0.178675	0.040407	0.310573	1.03418	1.88867	0.922719	0.055545	-3.7415	-3.50499	-1.43916	0.947548	2.25056	5.31652	9.80348	1.0949	-1.08119	-14.9688	-1.52888	0.157639	0.229765	-0.058236	-7.27845	-4.99816	0.164757	-1.69593	2.01751	-0.563187	3.21068	-1.59991	0.839971	-2.885	0.178398	0.0967835	-0.0601042	-0.502568	1.99523	0.975794	-2.51525	-1.61517
SD15	-0.536584	0.846781	1.03787	1.39411	1.32792	-0.00690891	-1.78893	0.677494	0.32449	-6.36745	-0.666946	-0.515191	0.247398	0.778678	1.43402	0.819032	-0.0909769	-3.55336	-3.55648	-1.55234	0.636435	2.19725	5.30879	8.37636	1.07336	-0.877304	-16.8004	-1.8638	-0.668547	-0.0280859	0.412247	-4.17667	-2.05195	0.86724	-0.777149	2.22991	-0.392439	3.80078	-1.12443	1.16968	-2.45134	0.368375	0.238578	0.107074	-0.375817	2.96632	2.15285	-0.621286	-0.586139
SD40	-0.591983	0.876249	0.797054	0.920355	1.01976	0.0791211	-2.79882	0.68031	0.306769	-5.74647	-0.383949	-0.345988	0.29353	0.920954	1.42354	0.829682	0.0175799	-2.52133	-3.4602	-1.15473	0.85184	2.09834	5.56528	11.8574	1.04602	-0.440262	-9.47112	-1.07218	0.124418	0.290274	0.295105	-4.25173	-3.73602	0.660447	-1.69892	2.16014	-0.572551	3.4505	-1.46568	0.990403	-2.64581	0.177243	0.0953641	-0.0997175	-0.554687	2.7554	2.05052	-1.80896	-0.258651
SD42	-1.14058	0.315414	0.668943	0.92484	0.919992	-0.330263	-1.85712	0.785898	0.31858	-3.09629	-0.164246	-0.703673	0.202483	0.707032	1.59066	0.728578	-0.0550833	-2.11592	-3.43676	-1.52951	0.651959	2.13678	4.84894	10.4449	1.14881	-0.35977	-15.5312	-1.16764	-0.29806	0.286342	-0.00704499	-5.74845	-4.34958	0.901957	-1.18026	2.22086	-0.373603	3.77214	-1.12214	1.16934	-2.26458	0.368084	0.250097	0.102373	-0.337353	2.22454	1.46405	-1.45917	-0.572382
SD44	-0.761912	0.497618	0.662982	1.11668	1.34207	0.454065	-1.67192	0.814232	0.348075	-3.94584	-0.359967	-0.52859	-0.191004	0.586107	1.34213	0.677722	0.111533	-2.72143	-3.42048	-1.21995	0.49986	1.93391	4.6094	9.34853	0.981532	-1.01499	-16.1107	-1.87776	-0.890179	-0.265494	0.19807	-4.63094	-3.39855	0.809527	-0.852612	2.30597	-0.285756	4.10175	-0.862567	1.36015	-2.04088	0.546097	0.383138	0.268194	-0.290674	2.55987	1.6912	-2.06509	-0.741139
SG_1533	-0.41478	0.905581	1.35786	1.52741	1.4524	0.120694	-4.3327	0.82241	0.351041	-3.3661	-0.408476	-0.385015	0.259738	0.929212	1.71508	0.988367	0.273178	-3.17582	-4.0004	-0.863409	0.926008	2.21032	5.93837	12.6664	0.986122	-0.810442	-9.59189	-1.61276	0.023313	0.310994	0.405978	-3.41461	-3.28085	0.651876	-1.56222	2.19034	-0.516851	3.67746	-1.44104	1.04629	-2.90709	0.313051	0.165941	0.0565853	-0.487736	2.51372	1.76892	-1.90308	-0.659442
SG_18	-0.117612	0.978259	1.16959	1.56317	1.80464	0.264516	-2.38433	0.703067	0.314074	-4.55283	-0.617157	-0.420896	0.12742	0.719267	1.57129	1.0763	-0.140714	-3.78333	-3.25832	-1.15008	0.897733	2.21066	6.88275	10.9433	0.913135	-0.636624	-28.3191	-1.58264	-0.123425	0.587719	0.548744	-4.72372	-3.66417	0.648696	-1.61954	2.23471	-0.511115	3.48973	-1.42843	0.980553	-2.97522	0.248327	0.150205	0.0737609	-0.349983	2.7503	2.06609	-2.33709	-0.607834
SG_30A	-0.692693	0.595625	1.45567	1.72977	1.56585	-0.00954695	-3.89836	0.824309	0.34085	-4.64577	-1.05566	-0.633009	-0.0619732	0.70774	1.54483	0.841813	-0.335437	-4.31068	-3.27138	-1.35796	0.748372	2.21615	6.79491	10.3097	0.805505	-1.29834	-19.4246	-1.67023	-0.0814515	0.291861	0.239411	-3.93511	-3.764	0.82945	-1.72501	2.21096	-0.564899	3.27972	-1.72538	0.820752	-3.38516	0.129711	0.0958772	-0.0373261	-0.472472	1.32406	1.23396	-3.05743	-1.27497
T146	-0.497768	0.846827	1.63081	1.98409	1.59273	-0.242252	-2.47074	0.712821	0.342482	-5.33614	-0.8587	-0.964419	-0.24047	0.484381	1.24194	0.55285	-0.721045	-4.25171	-3.71394	-1.71717	0.655375	2.07211	4.82797	6.95235	0.799402	-0.911347	-18.9096	-1.78087	-0.702065	0.109836	0.118078	-4.95006	-4.16212	0.750487	-1.82471	2.15323	-0.643747	3.52582	-1.60404	1.07764	-2.7648	0.397286	0.349659	0.160873	-0.113985	2.33127	1.75234	-3.1004	-0.587749
T232	-1.07833	0.672024	0.991498	1.35683	1.35765	0.216913	-2.32296	0.743779	0.289894	-6.34065	-0.712258	-0.540301	0.0273995	0.735294	1.33861	0.971616	0.428172	-2.61865	-4.02096	-1.92596	0.321912	2.31942	6.14372	11.8278	1.12725	-0.610602	-20.9415	-1.89924	-0.462091	0.123882	0.114201	-7.08369	-4.5226	0.471392	-1.1518	2.10724	-0.456758	3.33176	-1.48755	0.814265	-3.20472	-0.0206053	-0.106735	-0.236667	-0.685506	1.88542	1.24614	-1.61857	-0.400338
T234	-1.01415	0.323766	1.12317	1.63994	1.3378	-0.134619	-3.91593	0.809016	0.316544	-5.17115	-0.224663	-0.662704	0.2622	0.942272	1.89203	0.819286	-0.297482	-3.66733	-3.35175	-0.675616	0.805415	2.2762	5.43023	9.02955	0.928727	-0.481835	-10.9413	-1.48115	-0.0365784	0.288132	0.281286	-4.21828	-3.81437	0.626306	-0.965332	2.07306	-0.404872	3.35079	-1.13231	1.09495	-2.13473	0.497083	0.403514	0.153028	-0.337299	2.07422	1.29322	0.874451	1.30122
TR	-0.932513	0.427219	0.845803	0.962424	1.26668	0.229333	-1.95022	0.781655	0.324268	-3.35091	-0.200796	-0.478468	0.683031	1.0113	1.84418	1.00125	0.615993	-2.37476	-3.19947	-0.692811	0.98125	2.24931	6.13083	13.7259	1.10696	-1.09328	-14.0748	-1.50558	-0.309779	0.291423	0.168964	-4.30561	-2.66019	1.2873	-0.685366	2.52232	-0.230576	4.44041	-1.03791	1.26276	-1.98564	0.521389	0.444067	0.363489	-0.0957261	2.4526	1.55761	-3.13302	-0.67696
TZU_CHIAO_HSI_WU_105	-1.14353	0.403837	1.45403	1.72213	1.57342	0.527684	-2.33366	0.721632	0.324651	-4.33592	-0.300085	-0.0782507	0.473962	0.590909	1.30894	0.667343	-0.152914	-2.33741	-3.41786	-1.61955	0.193858	1.86114	4.73732	11.1983	1.01415	-0.777363	-19.3295	-1.50839	-0.665485	0.0227173	0.117801	-6.57578	-4.827	0.178451	-1.94543	1.87344	-0.686078	3.05104	-1.66237	0.883556	-2.95337	0.152548	0.040735	-0.10198	-0.593764	1.81053	1.03604	0.710809	1.1594
U_123	-0.119083	1.37902	1.51042	1.99307	1.92485	-0.0162776	-2.55351	0.751206	0.319407	-6.03804	-0.201752	-0.544324	0.336779	0.752206	1.84484	0.996675	-0.439538	-4.15307	-3.3791	-1.38879	0.531938	2.35606	6.69602	8.70595	1.10626	-1.28289	-6.98394	-1.25156	-0.164215	0.56554	0.448641	-4.80885	-3.70703	0.628818	-1.13701	2.28302	-0.302529	4.31321	-0.749398	1.56636	-1.55102	0.742968	0.596813	0.446961	-0.0818239	2.51491	1.85062	-1.14513	-0.539139
VA14	-0.947326	0.0771683	0.444537	1.04379	1.09887	0.104746	-0.886264	0.701983	0.314786	-4.99604	-0.0137547	-0.15053	0.356754	0.720095	1.6197	0.82245	0.0661854	-2.85729	-3.43517	-1.32514	0.469169	2.17914	5.13596	9.61571	1.17532	-0.666305	-11.4478	-1.49251	-0.971658	-0.0440487	-0.0815613	-4.01529	-3.37933	0.877387	-1.23736	2.18311	-0.478127	3.56609	-1.15855	1.15229	-2.31383	0.427281	0.299391	0.120464	-0.377064	1.4357	0.07115	-0.175761	-0.972404
VA38	-1.07122	-0.143055	0.5359	1.22171	1.17664	-0.186341	-3.52444	0.727326	0.314661	-6.34744	-0.854342	-0.693189	-0.0366008	0.625072	1.66434	0.793754	-0.0946785	-3.2555	-3.64767	-1.7228	0.63176	2.29942	5.98104	9.04468	0.720848	-0.42916	-11.6178	-2.10392	-0.869855	0.0276061	0.516468	-3.37277	-3.34196	1.02842	-1.20985	2.41374	-0.339201	3.92935	-0.985703	1.13626	-2.35168	0.29342	0.239899	0.0880474	-0.390199	3.48655	2.46718	-3.37418	-0.468705
VA52	-0.952609	0.535453	0.845726	0.886306	0.886023	-0.618383	-3.86605	0.789015	0.327481	-3.34147	0.386685	0.090958	0.560774	0.937265	1.39241	0.699172	-0.38101	-4.00454	-3.60729	-1.26325	0.385026	1.85325	3.54341	5.52109	0.778108	-1.338	-15.4032	-1.7389	-0.777696	-0.0823092	0.0306441	-4.23989	-3.43519	0.905148	-0.82705	2.34443	-0.243817	4.34828	-0.701518	1.7267	-1.3478	0.941275	0.782522	0.644026	0.186745	1.1767	0.690151	0.0339645	-0.577051
VA85	-0.977236	0.398132	0.898355	1.45569	1.27226	-0.12157	-2.07032	0.738705	0.313153	-5.25282	-0.530533	-0.469591	0.064356	0.599142	1.45627	0.76474	0.118384	-1.99849	-3.61185	-1.76025	0.429783	2.11602	5.22832	9.01914	0.973896	-0.284321	-13.7989	-1.82966	0.0493621	0.297284	0.344893	-5.35798	-4.68869	0.698335	-1.42362	2.41881	-0.290969	4.22465	-0.810629	1.24925	-2.65199	0.42561	0.305484	0.175084	-0.101146	3.39219	2.75322	-1.76614	-0.369448
VA99	-0.750697	0.840315	1.34769	1.6889	1.58802	0.495326	-1.61912	0.809593	0.321341	-4.3696	-0.321953	-0.582464	0.310208	0.891297	1.6717	0.877134	0.441288	-2.11938	-3.58082	-1.31869	0.804411	2.27823	6.15911	14.8313	1.13418	-0.215267	-7.19398	-0.936121	0.336583	0.664839	0.536221	-5.5581	-2.9603	0.55888	-0.508202	2.23567	-0.248473	3.84143	-0.99609	1.17864	-2.36549	0.465762	0.408843	0.317139	-0.0531533	2.57405	1.95536	-4.80314	-0.865977
W117HT	-1.02536	0.483085	1.13705	1.63485	1.70473	0.24499	-2.63281	0.795076	0.340504	-5.30506	-0.574855	-0.49185	0.0338255	0.626556	1.20977	0.81485	-0.0475202	-4.17093	-3.58856	-1.191	0.575768	2.03239	6.06536	9.78945	0.954651	-1.19703	-10.2417	-1.46397	-0.358588	0.153127	0.1216	-4.77495	-4.36467	0.530312	-1.68702	2.14672	-0.539461	3.6855	-1.37092	1.19404	-2.58739	0.485586	0.324512	0.117786	-0.398464	1.86491	1.08325	-2.26604	-1.38542
W182BN	-0.731211	0.774273	0.57871	0.556834	0.904589	-0.209463	-3.34903	0.734176	0.325398	-4.32171	-0.209462	-0.449059	0.342727	0.790935	1.21456	0.747842	-0.303665	-4.36224	-3.73637	-1.61231	0.255858	1.68906	3.90604	5.89987	0.60529	-1.31224	-23.0811	-1.04537	-0.45583	-0.0842178	0.203964	-5.93249	-3.33355	0.444349	-0.973324	2.14204	-0.338853	3.54623	-1.23198	1.05817	-2.35606	0.348328	0.291741	0.215804	-0.211366	2.02957	1.43284	-2.03274	-0.860952
W22	-0.381106	0.82602	0.664752	0.631298	0.686859	0.107674	-1.0587	0.768633	0.315727	-3.99618	-0.418085	-0.558793	0.24549	0.779426	1.42718	0.704744	0.365718	-2.09545	-3.61016	-1.30873	0.701755	2.08232	4.18988	9.11371	1.19596	-0.726787	-15.3714	-0.928535	-0.182098	0.12203	0.157729	-4.14746	-3.40459	0.975015	-0.919578	2.46205	-0.278562	4.15911	-1.04033	1.24406	-2.28932	0.418237	0.299559	0.172243	-0.306235	2.52003	1.70491	-1.5713	-0.0636455
W23	-0.626853	1.19395	1.56899	2.25549	2.21071	0.422337	-2.45356	0.857349	0.324821	-3.5812	-0.0585137	-0.429172	0.263983	0.708701	1.40736	0.864617	-0.204293	-3.37774	-3.52092	-1.28542	0.363937	2.08273	6.00114	9.06018	0.923736	-0.740116	-15.2748	-1.37211	-0.421717	0.428427	0.385268	-4.24167	-2.97283	0.60569	-0.239164	2.25775	-0.215627	4.20402	-0.715098	1.57928	-1.77922	0.777639	0.735331	0.316526	0.0627198	2.12645	1.30659	0.981969	1.79003
W24	-0.901617	-0.0320852	0.287435	0.583348	1.00426	-0.0847624	-1.43503	0.693778	0.303503	-6.10157	-0.776667	-0.67649	0.202278	0.746037	1.25056	0.88581	0.0877104	-2.20892	-3.44574	-1.37875	0.528459	2.0697	4.64085	8.30126	0.947656	-0.173687	-18.1878	-1.69438	-0.945577	-0.12055	0.296287	-2.65816	-2.74961	1.25219	-1.2547	2.4733	-0.504494	4.03935	-1.48801	1.07579	-2.94975	0.189929	0.0846926	-1.97411e-05	-0.331003	2.56844	1.89422	-1.6143	-0.953895
W37A	-1.18092	-0.144939	0.0739926	0.540342	1.10956	0.0376992	-2.75371	0.77512	0.321389	-4.23237	-0.517855	-0.637373	-0.0368223	0.654472	1.50684	0.893052	0.519767	-2.97636	-3.33339	-1.53344	0.538167	2.35886	6.18698	13.1464	1.3384	-1.1446	-17.1452	-1.61046	-1.07704	-0.343267	0.0740155	-3.52488	-2.00774	1.24938	-0.41589	2.39702	-0.342146	3.61919	-1.45437	1.11682	-2.59082	0.382408	0.317115	0.293415	-0.0308597	2.8558	1.95631	-2.22086	-0.671535
W603S	-0.468193	1.44915	1.48329	1.63586	1.59051	0.227796	-3.92655	0.817886	0.335891	-5.48126	-0.378229	-0.469577	0.00734614	0.552134	1.20101	0.710389	-0.328309	-3.70416	-3.64984	-1.75514	0.211528	1.82357	4.37143	6.11381	0.791889	-0.434025	-12.2666	-1.31476	-0.531869	0.302572	0.377046	-4.95187	-3.62812	0.534606	-0.83655	2.21575	-0.376774	4.07267	-0.918032	1.44848	-1.89392	0.627272	0.486616	0.420089	-0.0117882	3.24582	2.51551	-3.4819	-0.276492
W605S	-0.233544	1.34593	2.08433	2.44553	1.78099	0.220827	-0.935983	0.754816	0.316387	-5.47875	-0.544695	-0.363373	0.0112904	0.823438	1.71016	0.733496	-0.000683671	-2.44818	-3.67182	-1.52066	0.381522	2.12306	6.07421	15.7003	1.08086	-0.421253	-6.82198	-1.34551	0.370474	0.136132	0.416867	-4.06338	-3.59356	0.692722	-1.21998	2.33449	-0.379512	3.96949	-0.93618	1.39524	-2.0036	0.648709	0.501731	0.31378	-0.108002	2.83044	2.02055	-2.56508	-1.44653
W606S	0.322255	0.737463	1.84423	1.65492	1.23471	0.558922	-2.08324	0.686298	0.31787	-5.17504	0.0523668	0.192829	0.878215	1.24318	2.00103	0.816966	0.565056	-2.45712	-3.19723	-0.434268	1.09399	2.40711	5.63484	15.5259	1.09203	-0.483813	-7.32524	-1.41301	-0.310863	0.610282	0.456056	-5.30002	-3.89888	0.657335	-0.761241	2.31438	-0.26602	3.97019	-0.964816	1.37687	-2.14617	0.619295	0.518724	0.225694	-0.247325	2.91519	2.1961	-3.27128	-0.916693
W607S	-1.20646	0.143841	0.421416	0.835284	1.04794	-0.145582	-1.97244	0.763234	0.331685	-6.6708	-1.17233	-0.931874	0.109561	0.624573	1.27715	0.699518	-0.279095	-4.02922	-3.3753	-1.68404	0.548061	1.71077	4.10638	5.95135	0.837343	-0.974293	-15.9615	-1.99008	-0.751765	-0.196122	0.288666	-6.66415	-5.39345	0.185286	-2.47745	1.77629	-0.760867	2.86869	-1.8771	0.695224	-3.20912	0.00689855	-0.0970227	-0.136615	-0.526338	3.07873	2.32342	-1.52296	-0.166254
W608S	-0.284763	1.21987	0.928916	1.53887	1.71297	0.657122	-1.15129	0.599867	0.294103	-6.2155	-0.562776	-0.132461	0.230714	0.599263	1.25201	0.808876	-0.0805768	-2.71281	-3.60041	-1.70082	0.523028	1.8305	5.0193	9.14111	0.969184	-0.208987	-15.7412	-1.8458	-0.165177	0.17748	0.591317	-4.59872	-3.53716	0.659241	-1.21954	2.23962	-0.437504	3.58926	-1.18374	1.19044	-2.46333	0.452804	0.364566	0.195048	-0.442005	3.17858	2.48087	-1.44641	-0.527739
W610S	-0.452141	1.31919	1.69952	1.9512	1.55421	0.0808034	-3.27077	0.702732	0.317359	-5.33002	-0.371416	-0.549627	0.325559	0.91092	1.53661	0.704154	-0.133867	-4.43134	-3.83758	-1.75012	0.67117	2.67884	6.80884	11.8538	0.890022	-0.800834	-23.7636	-1.25744	0.140228	0.522357	0.278041	-6.16769	-4.76246	0.470324	-1.54419	2.17454	-0.413442	3.90941	-0.86906	1.59826	-2.0371	0.783919	0.643321	0.324597	-0.184433	2.85413	2.15111	-5.04989	-0.707542
W611S	-0.810191	0.403273	0.350506	0.6725	0.788648	-1.06149	-5.62841	0.773062	0.323302	-3.4802	0.0776623	-0.114987	0.470085	0.808437	1.23095	0.595102	-0.403007	-3.73829	-3.3878	-1.07624	0.453431	2.02159	5.32448	8.95668	0.76601	-1.28484	-17.3156	-1.31226	-0.940719	-0.379507	0.094705	-5.34524	-4.38269	0.265693	-1.45703	2.03921	-0.330747	4.07347	-0.651814	1.58122	-1.51802	0.730645	0.536688	0.408894	0.0882196	2.28645	1.43348	-2.96679	-0.762975
W612S	-0.392885	0.822393	0.780239	1.02121	0.980927	-0.640517	-4.0968	0.892409	0.354416	-3.29068	0.108081	-0.0506159	0.466096	0.926561	1.54469	0.868013	-0.444955	-4.0336	-3.32932	-0.859053	0.501658	1.74076	4.35413	7.90711	0.754079	-1.51158	-19.5054	-1.32504	-0.431078	-0.21289	-0.0574255	-4.98655	-4.83618	0.347566	-1.74418	2.13507	-0.43033	4.13269	-0.780291	1.62389	-1.68394	0.742706	0.537875	0.330098	-0.0719681	1.92085	0.993612	-1.56053	-1.03419
W64A	-0.744725	0.665238	1.04699	1.34161	1.31561	0.339662	-2.94292	0.661735	0.318156	-5.78802	-0.352862	-0.535102	0.260446	0.8402	1.74344	0.913994	0.210139	-3.37389	-3.84849	-1.95548	0.400333	2.04377	4.89313	10.5422	1.1027	-0.971452	-8.69149	-1.31782	-0.113084	0.429005	0.150497	-4.10529	-3.25241	0.816557	-1.16105	2.24069	-0.449207	3.50126	-1.37533	1.02524	-2.63907	0.344425	0.266194	0.156526	-0.355304	2.33209	1.61119	-3.6156	-1.12039
W703	-1.19583	0.405035	1.56762	1.57331	1.46869	0.180306	-2.94779	0.688153	0.32308	-5.46616	0.188615	-0.421326	0.267093	0.884402	1.2989	0.764551	-0.207779	-3.95728	-3.65227	-1.92621	0.0947359	1.76289	5.0506	11.7185	0.938517	-1.08133	-20.482	-1.54153	-0.934248	-0.0742271	0.111406	-4.99138	-3.62222	0.395969	-1.09564	2.1167	-0.309555	3.83026	-1.07281	1.36536	-1.85731	0.676868	0.436545	0.322231	-0.112317	2.14851	1.38383	1.01161	1.29803
W803G	-0.102938	1.19606	1.47212	2.0987	1.94664	-0.405038	-4.8454	0.717588	0.298673	-5.87388	-0.432783	-0.341723	0.272184	0.759721	1.50159	0.690632	-0.595202	-3.40109	-3.17167	-1.53443	0.639691	2.37671	5.68492	3.00952	0.455716	-1.20439	-23.0127	-1.36147	-0.209525	0.28296	0.301637	-5.31607	-4.69982	0.37174	-1.53669	2.14563	-0.336508	4.07604	-0.722527	1.52432	-1.95655	0.701201	0.623365	0.452304	-0.0156086	3.21539	2.46212	-2.17189	-0.189584
W809G	-0.660909	1.08051	1.58905	2.07345	2.05409	-0.221177	-3.4971	0.777492	0.332779	-2.74507	0.00219577	-0.499759	0.439288	0.935661	1.82799	0.856144	-0.689062	-3.89807	-3.61149	-1.38322	0.661838	2.26878	6.23852	4.54602	0.656944	-0.956586	-16.1989	-0.839833	0.201986	0.585736	0.353095	-6.28378	-3.59856	0.472725	-0.930582	2.16348	-0.321139	3.99036	-0.975914	1.41561	-2.16775	0.68685	0.587597	0.334783	-0.319781	3.23286	2.49595	-1.87271	-0.884761
W812G	-0.690657	0.851179	1.34302	1.76896	1.7126	0.295561	-2.576	0.72676	0.299367	-3.39684	-0.125292	-0.620263	0.376775	0.890395	2.02851	1.00774	0.468523	-2.45494	-3.72702	-1.56207	0.479262	2.13823	6.43098	13.6482	0.913228	-0.582361	-14.408	-1.14589	-0.0397497	0.218786	0.232631	-4.54477	-4.30411	0.60745	-1.36973	2.26062	-0.399499	4.07686	-0.97955	1.4362	-2.13334	0.688756	0.566525	0.366351	-0.21049	3.11289	2.07696	-3.66601	-0.870846
W813G	-0.328293	1.0535	1.05878	1.30994	1.43588	0.467482	-2.8669	0.758691	0.317767	-4.27912	-0.406726	-0.386725	0.597145	0.836421	1.23798	0.761283	-0.0958455	-4.66113	-3.72781	-1.31364	0.656901	2.36839	6.25175	10.6074	0.6578	-2.03635	-18.5252	-1.14724	-0.373376	0.0517745	-0.0832602	-4.05612	-3.30218	0.771667	-1.13664	2.26621	-0.404874	4.08149	-1.04674	1.42042	-1.89701	0.715862	0.582584	0.297551	-0.161651	0.441838	0.321425	-2.07075	-1.7781
W814G	-0.762363	0.443734	0.338358	0.482859	0.710573	0.00310585	-1.2496	0.850644	0.333751	-3.59006	0.0933021	-0.192383	0.573731	1.05825	1.655	0.766072	0.222966	-2.35684	-3.37117	-1.36468	0.842985	2.32455	5.71077	13.956	1.24738	0.0295204	-12.6968	-1.25705	-0.212785	-0.0638312	0.363027	-4.81917	-3.84316	0.781819	-0.788402	2.32857	-0.296605	3.99937	-0.94735	1.26489	-2.26313	0.4085	0.262043	0.101984	-0.35948	2.6639	1.88217	-1.30506	-1.26894
W815G	-0.921051	0.469501	1.19482	1.57972	1.51893	0.37663	-1.92517	0.660326	0.307597	-5.59131	0.0450056	-0.236832	0.108592	0.689074	1.41063	0.901401	0.504312	-2.14447	-3.59167	-2.17918	0.175333	2.02929	5.56475	14.5239	1.15385	0.111424	-14.5088	-1.31932	-0.828717	0.0288681	0.264455	-4.78705	-3.00807	0.717064	-0.72668	2.32178	-0.335454	3.73307	-1.21144	1.14632	-2.70725	0.437726	0.358484	0.200845	-0.322127	2.80728	2.13486	-2.06563	-0.560813
W817G	-0.647676	0.988231	1.22058	1.68758	1.43673	0.169241	-3.60495	0.65988	0.307511	-6.09198	-0.45793	-0.456096	0.202463	0.678206	1.08787	0.579741	-0.477559	-4.39357	-3.67886	-1.88782	0.493671	1.80517	3.63919	5.87271	0.65392	-1.59648	-13.8059	-1.23651	-0.263237	0.103068	0.0664816	-6.22225	-5.03641	0.543882	-1.74264	2.14794	-0.455897	3.85726	-1.14791	1.34704	-2.25161	0.60981	0.490056	0.279858	-0.158	1.4805	0.863543	-2.51045	-0.718257
W818G	-0.240429	1.53594	2.00543	2.03129	1.48452	0.134818	-3.40453	0.718636	0.324035	-2.91633	-0.0907073	-0.175657	0.287146	1.01723	1.69162	0.788799	-0.165335	-3.50766	-3.38056	-1.25764	0.755462	2.27604	4.66069	5.66008	0.752402	-1.26242	-16.5327	-1.5001	0.418265	0.490707	0.27591	-4.67062	-3.1584	0.615591	-0.929366	2.12764	-0.409892	3.58584	-1.11708	1.25283	-2.21999	0.53835	0.396317	0.175595	-0.330113	2.7065	2.00667	1.14091	0.423102
W819G	-1.26539	0.112913	0.299717	0.817897	1.19978	0.174265	-2.69063	0.814445	0.301404	-3.14368	-0.0892108	-0.579184	-0.124877	0.482164	1.4337	0.780735	0.172294	-2.62324	-3.71613	-1.8089	0.306769	1.80204	4.62599	10.0871	0.875589	-0.699383	-14.5088	-2.02693	-0.865371	-0.14982	0.211055	-6.6526	-4.59886	0.284119	-1.68265	1.88914	-0.598624	3.43619	-1.34115	1.09367	-2.65553	0.303143	0.192748	-0.0123488	-0.587125	2.53589	1.47989	0.764168	1.42147
W820G	-0.857436	0.649326	1.41424	1.96329	1.99054	1.08957	-2.51872	0.729629	0.312907	-3.20351	-0.0606507	-0.286623	0.179744	0.508623	0.988644	0.727678	0.10603	-1.85378	-3.03176	-1.0981	0.493654	2.10324	5.42955	8.90205	1.11667	-0.172925	-14.9654	-1.57308	-0.28633	0.236792	0.211609	-5.88504	-3.48622	0.398741	-0.585396	2.14654	-0.302263	3.59712	-1.04417	1.18301	-1.96932	0.485885	0.436468	0.417822	0.142109	2.39513	1.62578	0.89871	2.0163
WR3	-0.693378	0.26716	0.221609	0.546368	1.05179	-0.196086	-3.31436	0.727983	0.320929	-4.63184	-0.353661	-0.538007	0.00879686	0.489981	1.09281	0.762411	-0.192225	-3.33968	-3.41604	-1.26454	0.680757	2.09129	5.74367	10.9567	1.00998	-0.255996	-13.8812	-1.95319	-0.852666	-0.0539408	0.0489821	-4.28924	-3.2312	0.745035	-1.41602	2.29295	-0.531081	3.67252	-1.49695	0.998548	-3.15573	0.0903827	-0.0223811	-0.103584	-0.42996	1.53584	0.887026	0.549315	0.764427
WXB6	-1.4058	0.0124193	0.422486	0.774829	0.850148	-0.814558	-1.72619	0.720676	0.320416	-4.41686	-0.648343	-0.573155	-0.20593	0.256036	0.802295	0.426851	-0.527686	-4.03742	-3.80915	-1.79301	-0.0234952	1.21936	NA	1.42136	1.19546	-1.5661	-12.9539	-2.10715	-1.11313	-0.511802	0.226521	-5.05024	-3.99309	0.987336	-1.1618	2.28292	-0.412452	3.6423	-1.26698	1.0219	-2.67219	0.266731	0.131554	-0.0213377	-0.597441	2.63267	1.81553	-2.11015	-0.846316
X33_16	-0.840856	0.772439	1.73226	2.09039	1.86729	0.652086	-1.97041	0.646836	0.313774	-5.90521	-0.586322	-0.558976	0.0670931	0.632772	1.38455	1.04239	0.290946	-2.54093	-3.59394	-1.98122	0.196866	2.03728	5.74891	11.1204	0.944387	-0.537181	-16.2608	-1.9889	-0.20914	0.447011	0.219528	-4.93151	-4.11675	0.815375	-1.38305	2.37076	-0.45953	4.3154	-1.08532	1.41033	-2.23986	0.669002	0.58577	0.416506	-0.0661231	2.89322	2.30265	-1.56554	-0.879924
X4578_INBRED	-0.628392	0.810579	0.957883	1.12943	1.4694	0.60328	-0.724735	0.835498	0.320692	-3.47658	-0.443797	-0.620258	0.369173	0.82859	1.32428	0.741591	0.203761	-2.9356	-3.47288	-0.761257	0.854523	2.09059	4.87632	9.58437	1.19238	-0.254905	-14.224	-0.982767	-0.163615	-0.0886038	0.398232	-4.1322	-3.22604	0.882808	-1.37797	2.07039	-0.557185	3.19511	-1.55808	1.01579	-2.78536	0.307714	0.297876	0.113792	-0.351647	3.08804	2.36622	-1.35369	0.151505
X4676A	-0.451727	1.17233	1.18293	1.51376	1.58363	0.196807	-3.02041	0.829701	0.32041	-3.98393	-0.328944	-0.541376	0.328751	0.777608	1.61083	0.663303	-0.198951	-4.0269	-3.63618	-1.83255	0.525018	2.20339	4.7486	8.78173	0.835604	-1.33056	-18.8771	-1.1459	0.0664826	0.46805	0.15435	-4.74242	-4.32325	0.461945	-0.817836	2.10993	-0.403849	3.85957	-1.09701	1.28423	-2.63528	0.41203	0.231751	0.0886402	-0.280323	2.61137	1.95926	-1.75705	-1.44745
X4722	-1.19778	0.0498044	0.748011	1.06413	0.902757	-0.353536	-4.04554	0.780296	0.325946	-3.78604	-0.159767	-0.344052	0.133413	0.909874	1.90048	0.782455	0.0805148	-2.53749	-3.63916	-1.14531	0.624314	2.33588	6.8636	13.603	1.10511	-0.350072	-9.16858	-1.91204	-0.137736	0.342729	0.253162	-6.19204	-4.63145	0.290219	-1.40112	2.09688	-0.391004	3.6856	-1.15647	1.2216	-2.52345	0.422154	0.355352	0.321525	0.0179014	2.75857	2.09146	-2.72719	-0.608965
X4F_35_BK	-0.834231	0.751881	1.709	2.09982	1.84499	0.417119	-2.79165	0.624767	0.299438	-5.3155	-0.406325	-0.494377	0.213512	0.81017	1.44219	0.736056	-0.335106	-3.54973	-3.85498	-2.08975	0.21195	2.06951	4.65917	6.55404	0.659342	-1.18962	-19.7044	-2.21218	-0.354796	0.103835	0.234664	-7.03857	-5.56598	0.176461	-2.07515	1.81634	-0.676297	3.07865	-1.50849	1.01449	-2.71973	0.471362	0.426976	0.226764	-0.326026	2.62122	1.93236	-5.22519	0.171946
X52220	0.1282	0.737463	1.85096	1.837	1.91359	0.607027	-1.81589	0.825219	0.322025	-2.91071	-0.0664511	-0.242055	0.248608	0.72659	1.39185	0.689793	-0.0871085	-3.5631	-3.45303	-2.19529	0.738308	2.24826	4.87906	9.49119	0.943671	-0.46879	-17.9057	-1.15377	-0.24709	-0.0645459	0.0851236	-4.18318	-3.61178	0.794362	-1.62512	2.03176	-0.561483	3.50103	-1.45121	1.15747	-2.35702	0.365946	0.176895	-0.0153317	-0.377358	2.86043	2.15395	-1.20683	-0.512146
X78371A	-0.653919	0.902359	1.18446	1.47414	1.56938	0.370613	-2.34097	0.771548	0.346062	-5.01075	-0.637638	-0.484402	0.272696	0.744787	1.18743	0.922535	0.463022	-2.4931	-3.66423	-1.58472	0.464516	2.0015	5.53289	11.4483	0.994802	-0.17558	-21.3451	-1.57499	-0.502555	-0.0529495	0.302647	-4.7466	-3.1395	0.457402	-1.25102	1.95592	-0.64535	3.16913	-1.76979	0.826438	-3.24517	0.0756665	0.0395039	0.0266395	-0.303139	3.13865	2.45808	-1.67744	0.170922
X80_2	-0.750021	1.05698	1.3068	1.4011	1.29017	0.468085	-1.74027	0.714187	0.319438	-6.31748	-0.620543	-0.177133	0.698069	1.04677	1.87776	0.938969	0.284324	-3.06594	-3.53702	-1.30469	0.815187	2.47101	7.00157	12.0112	1.07516	-0.833556	-15.6383	-1.18763	0.0400465	0.376883	0.0146057	-4.96455	-3.26647	0.665821	-1.18694	2.26604	-0.451142	3.86419	-1.28302	1.10388	-2.43237	0.414364	0.353742	0.131684	-0.460799	1.72202	1.0744	-1.47705	-0.300362
YANG	-1.47735	-0.428273	-0.223033	0.174059	0.779954	-0.0959862	-3.81427	0.758066	0.32825	-2.90574	-0.75596	-0.720799	-0.0759267	0.37975	1.31482	0.782874	0.134155	-2.7905	-3.69876	-1.85761	0.340303	1.9496	5.90389	13.474	1.07517	-0.0281549	-10.2179	-2.21289	-1.15024	-0.33945	0.250281	-5.80074	-4.01987	0.374593	-1.58839	2.01065	-0.638451	2.95889	-1.76401	0.716249	-3.34193	0.0278805	0.0397606	0.00502858	-0.406905	3.18042	2.44508	-2.81981	-1.90716
YING_55	-0.990234	0.50852	0.756473	1.08972	0.975163	-0.451814	-4.98777	0.770674	0.325343	-5.42464	-0.422735	-0.4649	-0.0484427	0.610266	1.34851	0.708523	-0.235365	-3.55859	-3.92822	-2.10237	0.239191	2.02895	4.73351	6.63446	0.722351	-0.911924	-17.036	-2.23222	-0.471857	0.0899428	0.468421	-7.07442	-3.93312	0.210902	-0.519733	2.0354	-0.301771	3.47519	-0.996544	1.17078	-2.15977	0.405063	0.313935	0.215301	-0.161333	3.18941	2.44064	-0.438126	-0.293148
YONG_28	-0.863692	0.882609	0.951228	1.40019	1.26397	0.10945	-2.04644	0.750224	0.333754	-3.64083	-0.443813	-0.620657	-0.0755889	0.358067	1.14187	0.625613	-0.206426	-3.04576	-3.2586	-1.26268	0.32307	1.91417	5.13656	9.84087	0.952667	-0.566535	-17.4528	-1.91704	-1.07595	-0.441141	0.296415	-5.39139	-4.79817	0.258591	-1.80959	1.95441	-0.553139	3.44827	-1.33462	1.20715	-2.41467	0.477725	0.358724	0.0737952	-0.316946	2.92624	2.19201	-1.56606	-0.353427
YU796_NS	-0.621393	1.02855	1.99787	1.92827	1.87707	0.410172	-2.80414	0.641686	0.298125	-6.66594	-0.218741	-0.475943	0.580678	0.882555	1.56941	0.701946	-0.255947	-4.01974	-3.86172	-1.98766	0.357248	2.19493	5.7353	9.34966	1.09711	-1.00968	-16.7403	-1.07606	0.189596	0.405485	0.0611586	-6.51719	-4.5583	0.816012	-1.00603	2.49891	-0.267082	4.43645	-0.79461	1.53033	-1.7574	0.785145	0.698002	0.645902	0.235679	2.41323	1.45212	1.15889	2.01832
[truncated: 11 more columns]
