# Supplementary material for: Integrative multiomic analysis identifies genes associated with cuticular wax biogenesis in adult maize leaves
Source: G3 (Bethesda). 2024 Oct 10;14(12):jkae241. doi: 10.1093/g3journal/jkae241 (PMC11631437; doi:10.1093/g3journal/jkae241)
Supplement: jkae241_Supplementary_Data [file jkae241_supplementary_data.zip › Table_S8_G3-2024-405336.xlsx]

## Sheet: Table S8
Table S8. Pearson's correlation of gc to cuticular wax composition. The upper triangle of the matrix shows Pearson's correlations coefficients between untransformed best linear unbiased predictors for gc and adult maize leaf cuticular waxes (PA: primary alcohol; FA: fatty acid; HC: hydrocarbon; AD: aldehyde; WE: wax ester; AC: alicyclic), whereas the lower triangle shows the significance of the c…
Trait	gc	PA 24:0	PA 26:0	PA 28:0	PA 30:0	PA 32:0	PA 34:0	PA 36:0	Total PA	FA 16:0	FA 18:0	FA 20:0	FA 22:0	FA 24:0	FA 26:0	FA 28:0	FA 30:0	FA 32:0	FA 34:0	FA 36:0	Total FA	HC 23:0	HC 25:0	HC 27:0	HC 29:0	HC 31:0	HC 33:0	HC 35:0	HC 37:0	HC 39:0	Total HC	AD 26:0	AD 28:0	AD 30:0	AD 32:0	Total AD	WE 40:0	WE 41:0	WE 42:0	WE 43:0	WE 44:0	WE 45:0	WE 46:0	WE 47:0	WE 48:0	WE 49:0	WE 50:0	WE 52:0	WE 54:0
gc	NA	0.03	-0.08	-0.08	-0.09	-0.07	-0.06	-0.04	-0.08	-0.04	0.03	-0.06	-0.21	-0.15	-0.11	-0.02	-0.01	0.00202	-0.03	-0.05	-0.06	0.03	0.11	0.14	0.01	0.1	0.08	-0.05	-0.01	0.00308	0.07	-0.11	-0.1	-0.07	0.01	-0.04	0.05	0.01	-0.03	-0.13	-0.04	-0.18	-0.1	-0.22	-0.18	-0.22	-0.22	-0.21	-0.24
PA 24:0	0.59	NA	0.71	0.53	0.4	0.34	0.27	0.17	0.54	0.02	-0.02	0.1	0.13	0.35	0.31	0.39	0.23	0.09	0.04	0.01	0.29	0.23	0.32	0.41	0.29	0.13	0.02	-0.09	-0.04	0.04	0.15	0.48	0.53	0.4	0.2	0.49	0.32	0.16	0.26	0.12	0.34	0.21	0.32	0.28	0.38	0.28	0.3	0.25	0.18
PA 26:0	0.16	2.97e-48	NA	0.72	0.6	0.51	0.37	0.13	0.73	0.04	-0.00269	0.12	0.21	0.39	0.43	0.47	0.21	0.11	-0.000687	-0.00032	0.35	0.17	0.25	0.28	0.25	0.12	-0.02	-0.12	-0.1	-0.03	0.1	0.51	0.65	0.44	0.16	0.53	0.2	0.16	0.16	0.24	0.24	0.29	0.39	0.43	0.52	0.44	0.49	0.46	0.33
PA 28:0	0.18	3.32e-24	1.06e-50	NA	0.84	0.68	0.34	0.08	0.89	-0.03	0.04	0.14	0.21	0.3	0.3	0.39	0.28	0.13	-0.09	-0.05	0.32	0.14	0.14	0.19	0.3	0.19	-0.05	-0.18	-0.09	-0.01	0.11	0.29	0.61	0.58	0.21	0.6	0.11	0.01	0.08	0.12	0.15	0.21	0.23	0.33	0.42	0.38	0.53	0.53	0.4
PA 30:0	0.12	4.57e-13	6.44e-32	4.21e-82	NA	0.82	0.34	0.01	0.93	-0.02	0.03	0.14	0.17	0.25	0.15	0.2	0.28	0.22	-0.16	-0.1	0.27	0.09	0.06	0.09	0.29	0.28	-0.09	-0.21	-0.09	-0.02	0.11	0.14	0.49	0.57	0.23	0.54	0.05	-0.03	-0.02	0.06	0.05	0.15	0.16	0.27	0.34	0.3	0.47	0.54	0.42
PA 32:0	0.22	7.46e-10	1.23e-21	1.23e-43	3.63e-77	NA	0.48	0.07	0.86	0.01	0.02	0.13	0.13	0.17	0.1	0.09	0.25	0.3	-0.06	-0.02	0.25	0.08	-0.01	0.03	0.27	0.34	-0.01	-0.09	-0.04	0.02	0.18	0.07	0.39	0.51	0.29	0.49	0.02	0.06	-0.01	0.12	0.04	0.16	0.16	0.26	0.31	0.25	0.43	0.52	0.42
PA 34:0	0.28	1.53e-06	3.07e-11	4.32e-10	7.9e-10	3.25e-19	NA	0.48	0.51	-0.07	0.01	-0.09	-0.07	0.13	0.05	0.04	-0.02	0.15	0.47	0.31	0.1	-0.02	-0.03	-0.03	0.02	0.1	0.38	0.08	0.16	-0.02	0.2	0.08	0.21	0.11	0.1	0.17	0.03	0.12	0.04	0.13	0.04	-0.02	0.04	-0.01	0.04	-0.01	0.04	0.07	0.08
PA 36:0	0.47	0.00233	0.02	0.14	0.85	0.24	5.94e-19	NA	0.13	-0.02	-0.02	-0.12	-0.08	0.03	0.02	0.07	-0.03	0.06	0.37	0.47	0.05	-0.01	0.02	0.07	-0.01	0.01	0.29	0.36	0.41	-0.06	0.23	0.09	0.13	0.02	0.12	0.12	0.09	0.17	0.13	0.13	0.06	-0.02	-0.02	-0.06	-0.08	-0.09	-0.09	-0.09	-0.1
Total PA	0.16	3.98e-25	1.28e-52	4.5e-107	1.23e-135	3.17e-94	2.71e-22	0.02	NA	-0.02	0.02	0.12	0.18	0.31	0.24	0.29	0.27	0.22	-0.04	-0.01	0.32	0.11	0.09	0.15	0.3	0.25	-0.01	-0.16	-0.07	0.01	0.15	0.24	0.54	0.57	0.25	0.57	0.09	0.04	0.04	0.14	0.12	0.2	0.23	0.31	0.39	0.33	0.49	0.55	0.42
FA 16:0	0.51	0.78	0.44	0.64	0.78	0.81	0.21	0.68	0.78	NA	0.65	0.39	0.18	0.08	0.16	0.12	0.1	0.09	0.04	0.08	0.33	0.17	0.29	0.08	0.05	0.1	0.06	0.02	-0.01	0.11	0.09	0.1	0.07	0.09	0.00443	0.05	0.14	0.14	0.04	0.12	0.05	0.14	0.14	0.17	0.16	0.18	0.13	0.14	0.14
FA 18:0	0.56	0.72	0.96	0.46	0.58	0.78	0.92	0.73	0.73	1.15e-38	NA	0.24	0.1	0.11	0.11	0.02	0.03	0.06	-0.04	-0.03	0.24	0.17	0.22	0.03	-0.02	0.06	0.03	-0.05	-0.08	-0.01	0.04	-0.03	0.01	0.01	-0.08	-0.04	0.1	0.05	-0.06	-0.06	-0.1	-0.09	-0.06	-0.02	0.03	0.05	0.05	0.03	0.03
FA 20:0	0.28	0.1	0.04	0.01	0.01	0.02	0.13	0.03	0.03	8.61e-13	1.31e-05	NA	0.64	0.34	0.37	0.26	0.23	0.12	-0.02	0.01	0.42	0.41	0.51	0.27	0.19	0.13	-0.07	-0.05	-0.08	0.11	0.09	0.21	0.19	0.16	0.02	0.15	0.2	0.13	0.12	0.18	0.14	0.28	0.21	0.29	0.3	0.25	0.31	0.3	0.24
FA 22:0	0.0002	0.03	0.000218	0.000148	0.00223	0.02	0.19	0.14	0.00186	0.0012	0.07	2.77e-37	NA	0.6	0.55	0.4	0.19	0.04	-0.07	-0.03	0.42	0.34	0.34	0.14	0.15	0.05	-0.13	-0.11	-0.1	0.06	-0.01	0.32	0.19	0.17	-0.09	0.13	0.06	0.1	-0.02	0.22	0.08	0.39	0.3	0.51	0.52	0.5	0.53	0.49	0.38
FA 24:0	0.00649	3.87e-10	1.58e-12	5.35e-08	1.21e-05	0.003	0.02	0.65	4.08e-08	0.15	0.06	7.35e-10	3.83e-32	NA	0.6	0.53	0.22	0.16	0.06	0.08	0.51	0.32	0.39	0.29	0.19	0.06	0.00491	-0.03	-0.11	0.01	0.08	0.26	0.35	0.2	-0.08	0.21	0.13	0.12	0.03	0.18	0.13	0.29	0.27	0.37	0.41	0.4	0.4	0.37	0.29
FA 26:0	0.05	2.93e-08	4.8e-15	7.67e-08	0.00648	0.07	0.41	0.7	1.32e-05	0.00622	0.05	1.64e-11	5.36e-26	1.45e-31	NA	0.71	0.35	0.15	0.09	0.08	0.62	0.38	0.5	0.34	0.26	0.14	0.02	-0.06	-0.09	0.03	0.14	0.47	0.35	0.22	-0.07	0.25	0.17	0.19	0.14	0.28	0.2	0.38	0.33	0.43	0.43	0.41	0.43	0.42	0.32
FA 28:0	0.69	1.09e-12	2.09e-18	8.86e-13	0.000403	0.12	0.48	0.25	2.39e-07	0.03	0.73	2.5e-06	1.7e-13	1.65e-23	8.35e-49	NA	0.64	0.32	0.24	0.23	0.79	0.27	0.51	0.55	0.45	0.28	0.16	0.03	0.03	0.19	0.35	0.48	0.55	0.42	0.08	0.48	0.14	0.12	0.1	0.22	0.17	0.32	0.27	0.34	0.34	0.31	0.34	0.31	0.21
FA 30:0	0.85	3.49e-05	0.000191	6.65e-07	5.64e-07	1.12e-05	0.68	0.58	1.84e-06	0.07	0.58	5.22e-05	0.000563	0.000111	2.46e-10	3.56e-37	NA	0.61	0.22	0.2	0.84	0.19	0.28	0.41	0.61	0.54	0.21	0.02	0.09	0.28	0.51	0.25	0.43	0.56	0.22	0.53	0.05	0.03	0.03	0.09	0.11	0.2	0.15	0.22	0.19	0.17	0.24	0.29	0.26
FA 32:0	0.97	0.12	0.06	0.03	0.00013	9.34e-08	0.00866	0.32	0.00013	0.1	0.32	0.03	0.49	0.00498	0.00829	8.73e-09	3.34e-33	NA	0.45	0.36	0.68	0.13	0.12	0.19	0.35	0.52	0.36	0.13	0.12	0.16	0.5	0.05	0.25	0.45	0.24	0.37	0.07	0.11	0.06	0.11	0.1	0.11	0.11	0.07	0.04	-0.01	0.06	0.12	0.15
FA 34:0	0.57	0.46	0.99	0.1	0.00583	0.33	1.5e-18	1.72e-11	0.45	0.49	0.43	0.7	0.23	0.3	0.11	2.38e-05	0.000116	6.41e-17	NA	0.74	0.38	-0.04	0.05	0.1	0.13	0.22	0.65	0.41	0.3	0.17	0.48	0.16	0.12	0.06	0.14	0.14	0.08	0.16	0.1	0.19	0.13	0.11	0.09	0.01	-0.04	-0.08	-0.09	-0.08	0.00494
FA 36:0	0.42	0.82	0.99	0.34	0.08	0.74	2.9e-08	1.44e-18	0.88	0.17	0.59	0.93	0.62	0.18	0.17	4.95e-05	0.00046	9.82e-11	9.89e-55	NA	0.35	0.03	0.07	0.1	0.13	0.17	0.53	0.43	0.55	0.22	0.41	0.11	0.1	0.07	0.19	0.16	0.11	0.14	0.1	0.22	0.12	0.18	0.12	0.12	0.02	-0.01	-0.03	-0.03	0.02
Total FA	0.29	1.73e-07	3.3e-10	5.41e-09	9.2e-07	8.44e-06	0.07	0.35	1.09e-08	1.46e-09	1.67e-05	9.48e-15	5.67e-15	1.27e-21	8.93e-35	4.89e-68	6.69e-83	7.18e-43	5.85e-12	2.19e-10	NA	0.33	0.46	0.46	0.53	0.49	0.29	0.07	0.07	0.24	0.51	0.37	0.48	0.51	0.16	0.5	0.14	0.15	0.09	0.23	0.17	0.32	0.27	0.34	0.33	0.3	0.36	0.37	0.32
HC 23:0	0.58	4.13e-05	0.00354	0.02	0.1	0.18	0.74	0.91	0.05	0.00209	0.00212	3.41e-14	9.24e-10	1.04e-08	4.83e-12	1.07e-06	0.000826	0.03	0.54	0.64	3.66e-09	NA	0.58	0.36	0.16	0.09	-0.08	-0.04	-0.04	-0.03	0.06	0.18	0.12	0.09	0.06	0.15	0.29	0.17	0.14	0.11	0.1	0.15	0.14	0.17	0.2	0.16	0.19	0.16	0.1
HC 25:0	0.06	1.09e-08	7.36e-06	0.02	0.3	0.82	0.56	0.75	0.11	1.81e-07	7.51e-05	4.63e-22	1.26e-09	9.48e-13	4.78e-21	4.43e-22	7.29e-07	0.04	0.39	0.24	5.86e-18	7.99e-29	NA	0.64	0.25	0.12	0.01	-0.05	-0.07	0.11	0.16	0.3	0.28	0.17	0.05	0.26	0.38	0.24	0.23	0.16	0.2	0.21	0.23	0.21	0.23	0.21	0.18	0.14	0.08
HC 27:0	0.01	1.02e-13	7.82e-07	0.000649	0.1	0.54	0.61	0.24	0.00971	0.15	0.54	1.01e-06	0.01	2.71e-07	1.28e-09	2.39e-26	2.59e-14	0.000599	0.08	0.08	6.66e-18	8.78e-11	7.8e-38	NA	0.62	0.29	0.12	0.05	0.02	0.16	0.41	0.33	0.41	0.31	0.13	0.38	0.28	0.17	0.23	0.09	0.22	0.16	0.19	0.12	0.1	0.05	0.03	0.02	-0.02
HC 29:0	0.83	1.24e-07	1.1e-05	4.46e-08	2.76e-07	1.17e-06	0.73	0.83	7.61e-08	0.39	0.67	0.000675	0.00645	0.00102	4.7e-06	1.41e-16	3.09e-33	1.58e-10	0.02	0.03	9.55e-24	0.00592	8.26e-06	2.75e-34	NA	0.74	0.27	0.05	0.13	0.2	0.74	0.23	0.43	0.48	0.22	0.48	0.12	0.14	0.14	0.16	0.18	0.24	0.18	0.26	0.2	0.16	0.22	0.29	0.25
HC 31:0	0.09	0.03	0.03	0.000667	6.89e-07	1.17e-09	0.07	0.83	6.77e-06	0.08	0.26	0.02	0.4	0.31	0.01	8.28e-07	1.35e-24	5.19e-23	0.000103	0.00323	8.72e-20	0.13	0.03	1.84e-07	2.22e-54	NA	0.5	0.1	0.25	0.18	0.86	0.08	0.32	0.4	0.22	0.4	0.05	0.09	0.06	0.09	0.13	0.14	0.13	0.14	0.11	0.05	0.12	0.2	0.21
HC 33:0	0.19	0.73	0.69	0.37	0.11	0.92	7.57e-12	1.65e-07	0.82	0.3	0.59	0.23	0.02	0.93	0.77	0.00469	0.000141	5.77e-11	2.62e-38	6.72e-24	1.47e-07	0.14	0.82	0.04	9.15e-07	4.04e-21	NA	0.41	0.41	0.23	0.76	0.05	0.14	0.08	0.12	0.15	0.03	0.16	0.05	0.14	0.1	0.09	0.05	-0.04	-0.07	-0.1	-0.13	-0.1	-0.02
HC 35:0	0.38	0.1	0.03	0.00182	0.00014	0.1	0.16	3.88e-11	0.00572	0.77	0.42	0.4	0.05	0.56	0.29	0.57	0.74	0.03	6.9e-14	3.41e-15	0.22	0.5	0.37	0.43	0.34	0.08	3.26e-14	NA	0.45	0.28	0.45	-0.05	0.03	-0.04	0.01	-0.02	0.02	0.15	0.12	0.21	0.11	0.1	0.01	-0.08	-0.13	-0.14	-0.14	-0.1	-0.01
HC 37:0	0.88	0.43	0.08	0.13	0.1	0.51	0.00486	1.04e-13	0.24	0.83	0.17	0.17	0.07	0.04	0.12	0.59	0.1	0.04	5.9e-08	2.16e-26	0.21	0.46	0.2	0.77	0.02	8.28e-06	8.78e-14	7.52e-17	NA	0.22	0.42	-0.08	0.02	1.74e-05	0.3	0.14	0.01	0.05	0.01	0.05	-0.04	-0.05	-0.13	-0.11	-0.16	-0.2	-0.17	-0.17	-0.14
HC 39:0	0.96	0.52	0.6	0.82	0.76	0.76	0.76	0.28	0.93	0.06	0.92	0.06	0.29	0.92	0.55	0.000647	3.49e-07	0.00381	0.00213	0.000109	1.68e-05	0.59	0.05	0.00401	0.000496	0.00167	6.03e-05	4.29e-07	9.11e-05	NA	0.3	0.04	0.07	0.18	0.11	0.13	0.1	0.06	0.07	0.12	0.17	0.18	0.16	0.11	0.08	0.06	0.07	0.08	0.1
Total HC	0.23	0.00854	0.07	0.05	0.06	0.00116	0.000532	4.19e-05	0.00923	0.1	0.52	0.14	0.83	0.17	0.01	2.01e-10	4.13e-22	4.87e-21	2.14e-19	3.11e-14	4.23e-22	0.27	0.00471	2.74e-14	8.57e-55	9.59e-91	3.45e-59	1.3e-16	1.66e-14	4.27e-08	NA	0.14	0.34	0.35	0.22	0.39	0.1	0.18	0.13	0.17	0.19	0.18	0.14	0.1	0.05	-0.01	0.03	0.1	0.14
AD 26:0	0.06	2.78e-19	5.58e-22	1.59e-07	0.01	0.19	0.15	0.1	1.7e-05	0.08	0.64	0.000184	1.12e-08	2.85e-06	1.08e-18	1.51e-19	7.48e-06	0.34	0.00521	0.05	8.89e-12	0.00171	4.46e-08	3.81e-09	5.56e-05	0.14	0.35	0.37	0.14	0.47	0.01	NA	0.53	0.3	0.07	0.41	0.26	0.16	0.27	0.29	0.38	0.41	0.43	0.42	0.45	0.42	0.41	0.35	0.34
AD 28:0	0.09	1.27e-23	8.02e-39	1.77e-33	5.88e-20	7.9e-13	0.000156	0.03	2.28e-25	0.19	0.86	0.000569	0.00067	1.44e-10	2.33e-10	7.59e-26	1.1e-15	5.67e-06	0.03	0.09	1.41e-19	0.03	6.44e-07	9.04e-14	1.12e-15	8.55e-09	0.01	0.59	0.76	0.19	6.31e-10	4.56e-24	NA	0.68	0.26	0.77	0.16	0.13	0.17	0.2	0.3	0.34	0.33	0.36	0.38	0.33	0.41	0.43	0.37
AD 30:0	0.19	5.02e-13	4.42e-16	7.56e-29	2.81e-28	1.28e-21	0.06	0.75	3.31e-28	0.12	0.79	0.00611	0.00331	0.000424	0.000123	8.99e-15	5.47e-27	1.11e-16	0.27	0.19	2.29e-22	0.12	0.00267	1.91e-08	1.9e-19	1.92e-13	0.17	0.48	0.99	0.00177	3e-10	8.46e-08	8.21e-44	NA	0.38	0.81	0.03	0.05	0.04	0.17	0.21	0.3	0.27	0.33	0.32	0.31	0.42	0.49	0.46
AD 32:0	0.85	0.000534	0.00624	0.000261	2.97e-05	3.32e-07	0.07	0.04	7.37e-06	0.94	0.14	0.73	0.1	0.18	0.22	0.14	0.000119	1.36e-05	0.01	0.000749	0.00548	0.3	0.36	0.02	0.000112	6.45e-05	0.04	0.91	9.96e-08	0.05	8.08e-05	0.24	2.37e-06	4.82e-12	NA	0.66	0.07	0.1	0.05	0.1	0.06	0.15	0.05	0.1	0.04	0.01	0.05	0.09	0.08
Total AD	0.45	3.99e-20	2.18e-23	7.87e-32	9.62e-25	7.27e-20	0.00258	0.04	1.21e-28	0.36	0.48	0.00985	0.02	0.000165	6.32e-06	7.43e-19	1.9e-23	1.77e-11	0.01	0.00558	1.05e-20	0.00705	4.13e-06	4.18e-12	1.28e-19	3.44e-13	0.0093	0.76	0.01	0.02	9.42e-13	3.78e-14	3.19e-61	2.41e-74	3.62e-40	NA	0.14	0.14	0.14	0.2	0.28	0.36	0.3	0.36	0.34	0.32	0.39	0.43	0.38
WE 40:0	0.39	1.22e-08	0.000367	0.07	0.4	0.68	0.6	0.1	0.11	0.01	0.07	0.0003	0.27	0.03	0.00287	0.01	0.41	0.19	0.16	0.06	0.01	2.57e-07	4.46e-12	4.48e-07	0.04	0.34	0.59	0.73	0.88	0.07	0.09	3.45e-06	0.00603	0.56	0.23	0.02	NA	0.5	0.74	0.29	0.56	0.25	0.31	0.13	0.15	0.09	0.11	0.08	0.06
WE 41:0	0.83	0.00392	0.005	0.9	0.59	0.26	0.03	0.00351	0.49	0.01	0.38	0.02	0.07	0.03	0.000584	0.03	0.55	0.06	0.00484	0.01	0.0078	0.00355	1.78e-05	0.00207	0.01	0.1	0.0058	0.01	0.35	0.31	0.00128	0.0059	0.02	0.38	0.08	0.01	2.53e-21	NA	0.55	0.64	0.45	0.39	0.27	0.17	0.09	0.11	0.04	0.09	0.1
WE 42:0	0.61	2.96e-06	0.00535	0.15	0.74	0.8	0.52	0.02	0.43	0.5	0.33	0.03	0.79	0.63	0.01	0.08	0.61	0.32	0.08	0.09	0.13	0.01	2.99e-05	3.7e-05	0.01	0.3	0.38	0.04	0.84	0.21	0.02	1.19e-06	0.00204	0.5	0.4	0.01	7.67e-56	9.22e-26	NA	0.45	0.81	0.4	0.43	0.15	0.12	0.09	0.07	0.07	0.13
WE 43:0	0.02	0.03	1.61e-05	0.03	0.33	0.04	0.02	0.02	0.01	0.03	0.32	0.00185	7.34e-05	0.00107	8.25e-07	8.55e-05	0.12	0.05	0.000984	7.7e-05	5.98e-05	0.06	0.00603	0.1	0.004	0.13	0.02	0.000176	0.42	0.03	0.0026	2.73e-07	0.00031	0.00334	0.09	0.000402	1.22e-07	3.64e-37	3.62e-17	NA	0.47	0.68	0.43	0.44	0.3	0.34	0.25	0.28	0.33
WE 44:0	0.44	5.46e-10	1.92e-05	0.00893	0.37	0.45	0.53	0.31	0.04	0.42	0.07	0.02	0.17	0.02	0.000513	0.00249	0.06	0.07	0.02	0.04	0.00351	0.07	0.000306	0.000134	0.00133	0.02	0.09	0.06	0.49	0.00271	0.000998	2.82e-12	8.92e-08	0.00025	0.3	6.54e-07	9.43e-27	8.81e-17	1.83e-72	1.34e-18	NA	0.67	0.75	0.44	0.41	0.35	0.32	0.32	0.4
WE 45:0	0.00198	0.000163	1.44e-07	0.0002	0.007	0.00567	0.79	0.77	0.000409	0.02	0.11	7.07e-07	8.44e-13	2.83e-07	5.97e-12	1.38e-08	0.000351	0.05	0.05	0.00196	1.42e-08	0.01	0.000223	0.00493	1.43e-05	0.01	0.11	0.07	0.37	0.00167	0.00108	4.67e-14	6.89e-10	5.08e-08	0.00781	8.75e-11	5.8e-06	6.89e-13	1.29e-13	3.9e-44	5.25e-42	NA	0.76	0.82	0.64	0.65	0.56	0.57	0.61
WE 46:0	0.08	6.14e-09	1.49e-12	3.05e-05	0.00615	0.00379	0.46	0.74	5.22e-05	0.01	0.33	0.000183	4.67e-08	1.83e-06	1.83e-09	8.82e-07	0.01	0.05	0.1	0.03	1.1e-06	0.01	3.54e-05	0.000792	0.00183	0.02	0.36	0.91	0.02	0.00423	0.02	3.97e-15	1.62e-09	1.96e-06	0.41	7.56e-08	4.23e-08	9.55e-07	3.5e-15	4.84e-15	2.18e-56	1.44e-60	NA	0.78	0.81	0.68	0.65	0.59	0.62
WE 47:0	0.000105	5.94e-07	2.43e-15	2.99e-09	1.87e-06	3.59e-06	0.85	0.27	1.68e-08	0.003	0.67	2.32e-07	2.55e-22	3.17e-11	2.76e-15	6e-10	6.83e-05	0.24	0.88	0.03	6.12e-10	0.00237	0.000166	0.04	2.65e-06	0.01	0.53	0.14	0.06	0.05	0.08	1.1e-14	8.5e-11	4.63e-09	0.09	1.19e-10	0.02	0.00207	0.00875	2.11e-16	1.99e-16	1.59e-76	7.2e-66	NA	0.9	0.86	0.82	0.76	0.72
WE 48:0	0.00122	8.24e-12	2.53e-23	1.08e-14	1.28e-09	3.23e-08	0.48	0.16	7.12e-13	0.00392	0.62	1.02e-07	1.66e-22	5.09e-14	2.37e-15	6.99e-10	0.000981	0.47	0.44	0.69	2.51e-09	0.000336	5.35e-05	0.08	0.000307	0.05	0.24	0.02	0.00371	0.18	0.34	3.16e-17	6.91e-12	4.71e-09	0.52	1.19e-09	0.00778	0.12	0.04	8.09e-08	9.67e-14	3.92e-37	2.6e-72	2.42e-113	NA	0.89	0.91	0.82	0.75
WE 49:0	6.58e-05	8.23e-07	5.06e-16	2.42e-12	6.14e-08	9.01e-06	0.91	0.11	1.52e-09	0.00149	0.42	7.08e-06	8.19e-21	2.08e-13	5.58e-14	1.76e-08	0.00341	0.87	0.14	0.91	1.11e-07	0.00367	0.000278	0.37	0.00453	0.36	0.07	0.01	0.000342	0.31	0.84	5.77e-15	3.68e-09	1.92e-08	0.89	7.47e-09	0.1	0.05	0.1	9.61e-10	3.01e-10	2.77e-38	1.32e-43	4.16e-94	1.82e-105	NA	0.86	0.8	0.77
WE 50:0	9.84e-05	9.67e-08	1.68e-20	6e-24	1.67e-18	2.01e-15	0.44	0.12	1.65e-20	0.02	0.39	3.17e-08	3.68e-24	1.71e-13	1.98e-15	5.08e-10	1.75e-05	0.27	0.1	0.63	1.16e-10	0.000813	0.00166	0.6	0.00012	0.04	0.03	0.01	0.00249	0.24	0.56	2.49e-14	6.23e-14	7.49e-15	0.39	7.63e-13	0.06	0.47	0.25	9.85e-06	8.51e-09	2.14e-27	2.34e-38	1.31e-75	3.2e-122	1.98e-93	NA	0.94	0.84
WE 52:0	0.000212	7.24e-06	2.24e-17	2.44e-24	1.01e-24	9.51e-23	0.2	0.11	1.6e-25	0.01	0.6	1.11e-07	3.29e-20	2.4e-11	9.43e-15	1.59e-08	2.82e-07	0.04	0.15	0.56	1.55e-11	0.00531	0.02	0.71	2.73e-07	0.000287	0.09	0.07	0.00333	0.16	0.07	1.86e-10	1.69e-15	5.01e-20	0.12	2.4e-15	0.16	0.12	0.2	5.13e-07	9.92e-09	8.49e-28	8.33e-31	3.96e-60	5.97e-78	9.15e-72	7.09e-142	NA	0.91
WE 54:0	1.69e-05	0.00181	1.58e-09	1.22e-13	1.61e-14	1.15e-14	0.14	0.09	6.05e-15	0.01	0.62	2.55e-05	2.78e-12	3.03e-07	5.54e-09	0.000142	3.74e-06	0.00928	0.93	0.78	7.37e-09	0.08	0.18	0.76	7.08e-06	0.000274	0.72	0.8	0.01	0.07	0.01	1.3e-09	1.59e-11	2.49e-17	0.14	2.53e-12	0.29	0.07	0.02	3.11e-09	4.35e-13	1.09e-32	6.91e-34	8.3e-51	3.62e-58	2.54e-62	3.41e-83	5.65e-121	NA
WE 56:0	0.01	0.02	3.35e-05	1.1e-05	4.93e-06	7.28e-06	0.06	0.07	9.44e-07	0.02	0.99	0.04	6.85e-05	0.00132	0.000191	0.04	0.00566	0.04	0.06	0.11	8.97e-05	0.33	0.58	0.58	0.000447	0.00119	0.06	0.38	0.15	0.24	0.00261	5.34e-06	4.83e-07	1.91e-08	0.56	1.07e-06	0.98	0.12	0.09	2.27e-08	1.74e-11	2.3e-25	3.28e-27	2.07e-31	3.19e-35	1.06e-38	9.88e-35	2.27e-43	6.02e-89
Total WE	0.01	4.29e-12	9.27e-16	5.91e-10	1.79e-06	2.73e-06	0.38	0.76	2.07e-09	0.02	0.41	8.15e-06	5.2e-11	5.07e-09	1.51e-12	4.39e-08	0.000479	0.06	0.39	0.12	1.97e-08	0.00187	1.12e-05	0.00144	5.45e-06	0.00221	0.68	0.93	0.03	0.00905	0.00346	6.18e-19	6.89e-14	2.18e-10	0.18	1.75e-12	4.35e-14	1.15e-11	9.3e-26	8.32e-20	2.36e-75	1.59e-73	1.84e-132	3.77e-71	8.91e-77	6.93e-57	1.04e-56	7.86e-54	7.39e-55
AC β-Amyrin	0.82	0.18	0.51	0.52	0.79	0.21	0.16	0.03	0.48	0.05	0.03	0.19	0.000518	0.000938	0.00122	0.94	0.01	0.9	0.04	0.0025	0.68	0.31	0.25	0.34	0.03	0.14	0.07	0.00843	1.55e-15	0.02	0.0059	0.34	0.07	0.45	5.17e-23	2.81e-08	0.64	0.55	0.97	0.61	0.76	0.42	0.99	0.57	0.79	0.22	0.21	0.17	0.33
AC α-Amyrin	0.57	0.09	0.35	0.16	0.36	0.00833	0.09	0.04	0.07	0.06	0.04	0.26	0.000341	0.00246	0.000293	0.67	0.02	0.49	0.08	0.00275	0.7	0.29	0.17	0.38	0.02	0.07	0.15	0.01	6.48e-16	0.03	0.0052	0.18	0.02	0.09	1.03e-27	2.51e-10	0.76	0.7	0.94	0.63	0.71	0.49	0.98	0.78	0.71	0.14	0.27	0.28	0.51
AC Friedelin	0.00879	0.75	0.06	0.02	0.09	0.08	0.43	0.51	0.06	0.49	0.9	0.0071	1.22e-07	0.000193	3.61e-05	0.13	0.46	0.19	0.08	0.44	0.09	0.00792	0.47	0.73	0.3	0.18	0.07	0.00662	0.04	0.00543	0.02	0.07	0.54	0.53	0.49	0.44	0.42	0.1	0.95	0.000999	0.94	0.02	0.73	0.02	0.04	0.00591	0.06	0.1	0.63
AC Unk1	0.0031	0.95	0.15	0.14	0.21	0.04	0.23	0.83	0.1	0.29	0.8	0.04	9.92e-05	0.00489	0.00132	0.77	0.48	0.11	0.29	0.68	0.14	0.05	0.45	0.79	0.93	0.93	0.54	0.05	0.16	0.00799	0.26	0.09	0.68	0.31	0.6	0.23	0.39	0.09	0.94	0.000232	0.89	0.06	0.34	0.04	0.06	0.02	0.13	0.2	0.49
AC Unk3	0.11	0.2	0.8	0.87	0.37	0.18	0.36	0.26	0.53	0.3	0.4	0.31	0.08	0.17	0.51	0.79	0.71	0.05	0.61	0.23	0.37	0.99	0.71	0.8	0.8	0.98	0.63	0.3	0.07	0.06	0.62	0.66	0.19	0.15	0.4	0.09	0.19	0.38	0.35	0.11	0.54	0.18	0.21	0.61	0.63	0.29	0.65	0.94	0.73
AC Unk4	0.07	0.66	0.89	0.34	0.13	0.83	0.61	3.68e-06	0.33	0.69	0.5	0.13	0.05	0.84	0.28	0.36	0.21	0.68	0.52	0.14	0.91	0.12	0.32	0.19	0.43	0.12	0.08	2.18e-07	0.5	0.03	0.79	0.03	0.83	0.94	0.31	0.48	0.45	0.00258	0.04	0.000238	0.08	0.1	0.56	0.59	0.86	0.91	0.73	0.65	0.33
AC Unk7	0.00157	0.75	0.01	0.00115	0.02	0.02	0.08	0.99	0.0082	0.47	0.84	0.03	1.16e-07	1.18e-05	0.000142	0.1	0.36	0.29	0.08	0.51	0.11	0.04	0.78	0.36	0.47	0.24	0.03	0.00849	0.05	0.00605	0.01	0.16	0.28	0.36	0.6	0.33	0.42	0.14	0.96	0.000668	0.95	0.03	0.71	0.03	0.04	0.00348	0.03	0.07	0.45
AC Unk8	0.83	0.37	0.39	0.12	0.03	0.91	0.81	1.06e-05	0.22	0.65	0.14	0.75	0.12	0.03	0.08	0.88	0.58	0.38	0.00286	0.01	0.51	0.17	0.18	0.89	0.69	0.46	0.99	6.37e-23	0.01	8.15e-07	0.00931	0.33	0.65	0.24	0.03	0.29	0.53	0.000459	0.00242	0.000319	0.01	0.17	0.71	0.47	0.16	0.16	0.3	0.59	0.85
Total AC	0.00485	0.53	0.04	0.00398	0.11	0.000479	0.02	0.00187	0.00588	0.38	0.08	0.42	0.83	0.61	0.9	0.41	0.16	0.17	0.24	0.0029	0.37	0.54	0.36	0.84	0.11	0.57	0.85	0.03	4.37e-09	0.36	0.17	0.47	0.01	0.03	8.57e-21	1.49e-10	0.57	0.0073	0.27	5.7e-05	0.23	0.00454	0.64	0.03	0.34	0.35	0.54	0.57	0.82
Total wax	0.00675	1.25e-12	7.4e-21	1.02e-25	7.18e-22	9.74e-27	1.19e-09	0.000196	2.56e-30	0.12	0.97	3.12e-05	5.72e-05	4e-07	4e-09	1.69e-16	5.05e-20	7.27e-15	8.24e-07	7.71e-09	2.43e-26	0.0017	0.000275	7.47e-09	7.31e-26	1.57e-22	7.16e-09	0.000989	2.13e-07	0.000158	4.17e-27	1.55e-09	1.15e-28	2.69e-26	5.95e-21	4.54e-50	0.00185	2.82e-07	5.64e-06	7.56e-13	3.31e-12	2.69e-19	1.43e-14	4.53e-18	4.23e-16	1.27e-11	7.96e-16	1.4e-18	3.16e-15
[truncated: 12 more columns]
