# Supplementary material for: Integrative multiomic analysis identifies genes associated with cuticular wax biogenesis in adult maize leaves
Source: G3 (Bethesda). 2024 Oct 10;14(12):jkae241. doi: 10.1093/g3journal/jkae241 (PMC11631437; doi:10.1093/g3journal/jkae241)
Supplement: jkae241_Supplementary_Data [file jkae241_supplementary_data.zip › Table_S9_G3-2024-405336.xlsx]

## Sheet: Table S9
Table S9. Importance scores and ranks of adult maize leaf cuticular waxes (PA: primary alcohol; FA: fatty acid; HC: hydrocarbon; AD: aldehyde; WE: wax ester; AC: alicyclic) from random forest regression to predict cuticular conductance (gc) in 310 inbred lines of the Wisconsin diversity panel.
Cuticular wax	Mean of importance score	Variance of importance score	Rank of importance score	Mean of importance score (gc extreme lines)a	Rank of importance score (gc extreme lines)
AD 26:0	5.45133e-07	4.4675e-14	26	-3.47e-07	40
AD 28:0	2.1874e-07	2.67109e-14	31	6.13e-06	13
AD 30:0	3.25255e-07	5.95335e-14	29	6.08e-05	1
AD 32:0	3.4337e-07	4.03308e-14	28	2.29e-06	17
Total AD	6.14296e-07	6.16607e-14	24	2.38e-05	6
AC α-Amyrin	-2.56025e-07	2.48829e-14	42	-7.6e-07	50
AC β-Amyrin	-2.5152e-07	9.59651e-15	41	-8.13e-07	52
AC Friedelin	1.2987e-06	4.02526e-14	17	3.71e-06	16
AC Unk1	3.11942e-06	5.68696e-14	13	1.49e-05	9
AC Unk3	-6.33146e-07	2.66756e-14	54	NA	NA
AC Unk4	1.10182e-06	4.14584e-14	21	-6.64e-07	46
AC Unk7	3.76158e-06	6.63625e-14	10	2.09e-05	7
AC Unk8	-3.56135e-07	2.89333e-14	47	-6.79e-07	47
Total AC	4.43723e-06	8.40137e-14	7	8.99e-07	21
FA 16:0	-6.39167e-07	2.44565e-14	55	-2.3e-07	35
FA 18:0	-3.27949e-07	3.01248e-14	44	-1.16e-06	55
FA 20:0	-2.03184e-07	1.41823e-14	40	3.86e-07	25
FA 22:0	1.34321e-05	2.55371e-13	2	2.42e-05	5
FA 24:0	2.4069e-06	8.13065e-14	14	5.24e-05	3
FA 26:0	1.17439e-06	4.21321e-14	20	5.06e-07	24
FA 28:0	-5.27273e-07	1.72335e-14	51	-6.89e-07	49
FA 30:0	5.74453e-07	3.09234e-14	25	-1.02e-06	54
FA 32:0	1.34824e-07	5.2268e-14	32	-2.67e-06	64
FA 34:0	-4.6705e-07	2.5038e-14	50	-1.18e-06	56
FA 36:0	1.41156e-08	2.39249e-14	35	-1.53e-06	62
Total FA	2.43038e-08	2.10231e-14	34	9.94e-07	20
PA 24:0	-1.73035e-07	6.00915e-14	39	-2.97e-07	37
PA 26:0	-3.95656e-07	2.31941e-14	48	-3.22e-07	39
PA 28:0	-6.9776e-07	4.00615e-14	56	1.04e-07	28
PA 30:0	-6.21319e-07	4.72812e-14	53	5.48e-07	23
PA 32:0	-7.63471e-07	3.06753e-14	58	-5e-08	30
PA 34:0	-4.02951e-07	2.65706e-14	49	-5.26e-07	43
PA 36:0	-9.60155e-07	2.84233e-14	59	-2.14e-07	33
Total PA	-7.46918e-07	3.456e-14	57	-5.5e-07	44
HC 23:0	-6.14104e-09	2.36024e-14	37	-1.54e-07	32
HC 25:0	8.87529e-07	7.62155e-14	23	-8.1e-07	51
HC 27:0	3.77799e-06	1.19617e-13	9	-8.43e-07	53
HC 29:0	8.77675e-08	2.74309e-14	33	-5.75e-07	45
HC 31:0	3.56549e-06	1.01221e-13	12	-1.48e-06	61
HC 33:0	-6.20352e-07	2.59422e-14	52	-1.3e-06	58
HC 35:0	-3.31793e-07	3.21888e-14	45	-1.19e-06	57
HC 37:0	9.89174e-07	4.57485e-14	22	-1.36e-06	60
HC 39:0	1.38571e-06	5.05658e-14	16	-4.64e-07	41
Total HC	1.12138e-09	4.72737e-14	36	-1.32e-06	59
WE 40:0	-3.31832e-07	2.4031e-14	46	1.26e-07	27
WE 41:0	-9.67932e-07	2.50486e-14	60	-3e-07	38
WE 42:0	2.78864e-07	1.6703e-14	30	-4.68e-07	42
WE 43:0	2.06201e-06	8.65169e-14	15	6.05e-07	22
WE 44:0	-1.42489e-08	2.0564e-14	38	-2.19e-07	34
WE 45:0	4.09354e-06	1.24027e-13	8	1.82e-06	18
WE 46:0	-3.21513e-07	3.26746e-14	43	-2.3e-07	36
WE 47:0	9.58478e-06	2.01847e-13	6	1.12e-05	11
WE 48:0	1.26765e-06	7.08779e-14	19	3.67e-07	26
WE 49:0	1.33943e-05	3.41011e-13	3	8.86e-06	12
WE 50:0	1.02816e-05	2.38727e-13	4	1.77e-05	8
WE 52:0	9.72921e-06	1.78259e-13	5	2.9e-05	4
WE 54:0	1.67707e-05	3.91781e-13	1	5.5e-05	2
WE 56:0	3.77032e-07	4.25747e-14	27	4.37e-06	15
Total WE	1.28123e-06	5.85228e-14	18	-6.35e-09	29
Total wax	3.74795e-06	7.76289e-14	11	4.44e-06	14
aMean and rank of importance scores of adult maize leaf cuticular waxes from random forest regression using 51 inbred lines with extreme high or low gc (Lin et al. 2022).
